# Supplementary material for: Evolutionary history and classification of Micropia retroelements in Drosophilidae species
Source: PLoS One. 2019 Oct 17;14(10):e0220539. doi: 10.1371/journal.pone.0220539 (PMC6797199; doi:10.1371/journal.pone.0220539)
Supplement: S1 Table — Species scaffold: represents the scaffold in the species genome where the Micropia sequence was found. First nt: first nucleotide in the scaffold where the Micropia RT sequence homologous to our query was detected. Last nt: last nucleotide in the scaffold where the Micropia RT sequence homologous to our query was detected. BLAST id: Blast identities. E-value: E-value recovered by BLAST searches. Methodology: database and in silico search methodology used to find the Micropia best match query. *Sequences used as initial BLAST searches. **Sequences remained after the two BLAST search methodology. (XLSX) [file pone.0220539.s004.xlsx]

## Sheet: S1 table
S1 Table. List of BLASTn and tBLASTn results. Species scaffold: represents the scaffold in the species genome where Micropia sequence was found. First nt: first nucleotide in the scaffold where Micropia RT sequence homologous to our query was detected. Last nt: last nucleotide in the scaffold where Micropia RT sequence homologous to our query was detected. BLAST id: Blast identities. E-value: E-v…
Species	Sequence code	BLAST best match query	GenBank accession code	Species scaffold	First nt	Last nt	BLAST score	BLAST id	e-value	Methodology
D. albomicans	Dalbomicans_01**	D.americana_110	gi|405991011	scaffold_45012	1	4450	303.138 bits (775)	163 / 210 (77.6%)	4.7155e-78	FlyBase/tBLASTn
D. americana	Damericana_06	EF090264.1_Drosophila_neocardini_retrotransposon_micropia_reverse_transcriptase_gene_partial_cds	CWKC01021997.1	scaffold W11D_2793	1	3302 (máx)	223 bits(246)	420/611(69%)	2e-56	NCBI/BLASTn
D. americana	Damericana_07	EF090264.1_Drosophila_neocardini_retrotransposon_micropia_reverse_transcriptase_gene_partial_cds	CWKC01023402.1	scaffold W11D_4198	1	2553 (máx)	149 bits(164)	302/445(68%)	4e-34	NCBI/BLASTn
D. americana	Damericana_08	EF090264.1_Drosophila_neocardini_retrotransposon_micropia_reverse_transcriptase_gene_partial_cds	CWKB01014224.1	scaffold H5D_1785	8903	11618 (máx)	149 bits(164)	302/445(68%)	4e-34	NCBI/BLASTn
D. americana	Damericana_19	EU149931.1_Drosophila_neocardini_pop-variant_Ilha_do_Arvoredo_retrotransposon_micropia_reverse_transcriptase_gene_partial_cds	CWKC01022443.1	scaffold W11D_3239	899	3495 (máx)	149 bits(164)	302/445(68%)	4e-34	NCBI/BLASTn
D. americana	Damericana_21	EU149932.1_Drosophila_neocardini_pop-variant_Joinville_retrotransposon_micropia_reverse_transcriptase_gene_partial_c	CWKC01022443.1	scaffold W11D_3239	899	3495	149 bits(164)	302/445(68%)	4e-34	NCBI/BLASTn
D. americana	Damericana_22	EU149932.1_Drosophila_neocardini_pop-variant_Joinville_retrotransposon_micropia_reverse_transcriptase_gene_partial_c	CWKB01014224.1	scaffold H5D_1785	8903	11618 (máx)	149 bits(164)	302/445(68%)	4e-34	NCBI/BLASTn
D. americana	Damericana_09**	EF090264.1_Drosophila_neocardini_retrotransposon_micropia_reverse_transcriptase_gene_partial_cds	CWKB01003016.1	scaffold H5A_3016	1	1200	132 bits(146)	220/318(69%)	3e-29	NCBI/BLASTn
D. americana	Damericana_44**	EF090264.1_Drosophila_neocardini_retrotransposon_micropia_reverse_transcriptase_gene_partial_cds	CWKB01003016.1	scaffold H5A_3016	1	1200	161 bits(178)	231/326(71%)	3e-29	NCBI/BLASTn
D. americana	Damericana_87**	FJ748701.1_Drosophila_procardinoides_clone_2_retrotransposon_micropia_reverse_transcriptase_gene_partial_cds	CWKB01003016.1	scaffold H5A_3016	1	1200	127 bits(140)	224/327(69%)	1e-27	NCBI/BLASTn
D. americana	Damericana_101	GQ339582.1_Drosophila_buzzatii_clone_2_retrotransposon_micropia_reverse_transcriptase_gene_partial_cds	CWKC01015220.1	scaffold W11C_2701	1	2732	107 bits(118)	387/604(64%)	1e-21	NCBI/BLASTn
D. americana	Damericana_115	X14037.1_D.melanogaster_micropia-Dm11_retrotransposon	CWKC01015220.1	scaffold W11C_2701	1	2732	60.8 bits(66)	394/639(62%)	2e-07	NCBI/BLASTn
D. americana	Damericana_102**	GQ339582.1_Drosophila_buzzatii_clone_2_retrotransposon_micropia_reverse_transcriptase_gene_partial_cds	CWKC01004597.1	scaffold W11A_4597	1	2732	107 bits(118)	387/604(64%)	1e-21	NCBI/BLASTn
D. americana	Damericana_108	GQ339583.1_Drosophila_mercatorum_clone_3_retrotransposon_micropia_nonfunctional_reverse_transcriptase_gene_partial_sequence	CWKC01022102.1	scaffold W11D_2898	2440	6438	159 bits(176)	426/639(67%)	2e-37	NCBI/BLASTn
D. americana	Damericana_10	EF090264.1_Drosophila_neocardini_retrotransposon_micropia_reverse_transcriptase_gene_partial_cds	CWKC01023421.1	scaffold W11D_4217	1	1388 (máx)	120 bits(132)	308/466(66%)	1e-33	NCBI/BLASTn
D. americana	Damericana_27	EU149933.1_Drosophila_neocardini_pop-variant_Morro_da_Cruz_retrotransposon_micropia_reverse_transcriptase_gene_partial_cds	CWKC01005633.1	scaffold W11A_5633	1	1388 (máx)	120 bits(132)	308/466(66%)	1e-33	NCBI/BLASTn
D. americana	Damericana_93	FJ748703.1_Drosophila_zottii_clone_1_retrotransposon_micropia_reverse_transcriptase_gene_partial_cds	CWKC01023421.1	scaffold W11D_4217	1	1388	147 bits(162)	314/466(67%)	1e-33	NCBI/BLASTn
D. americana	Damericana_94	FJ748703.1_Drosophila_zottii_clone_1_retrotransposon_micropia_reverse_transcriptase_gene_partial_cds	CWKC01016764.1	scaffold W11C_4245	1	1388	147 bits(162)	314/466(67%)	1e-33	NCBI/BLASTn
D. americana	Damericana_112	GQ339584.1_Drosophila_mercatorum_clone_4_retrotransposon_micropia_reverse_transcriptase_gene_partial_cds	CWKC01005633.1	scaffold W11A_5633	1	1388	134 bits(148)	311/466(67%)	9e-30	NCBI/BLASTn
D. americana	Damericana_110	GQ339583.1_Drosophila_mercatorum_clone_3_retrotransposon_micropia_nonfunctional_reverse_transcriptase_gene_partial_sequence	CWKB01019959.1	scaffold H5E_2772	561	4843	125 bits(138)	202/286(71%)	5e-27	NCBI/BLASTn
D. americana	Damericana_121**	X15066.1_Drosophila_retroposon_microcopia_Dm-2_3end	CWKC01023402.1	scaffold W11D_4198	1	2553	178 bits(196)	410/601(68%)	8e-43	NCBI/BLASTn
D. americana	Damericana_15	EU149930.1_Drosophila_cardinoides_pop-variant_Universidade_Federal_de_Santa_Catarina_retrotransposon_micropia_reverse_transcriptase_gene_partial_cds	CWKC01015258.1	scaffold W11C_2739	1	6438 (máx)	145 bits(160)	423/638(66%)	5e-33	NCBI/BLASTn
D. americana	Damericana_31	FJ748684.1_Drosophila_acutilabella_clone_1_nonfunctional_reverse_transcriptase_genomic_sequence_and_retrotransposon_micropia_partial_sequence	CWKC01015258.1	scaffold W11C_2739	1	1917 (máx)	60.8 bits(66)	81/113(72%)	4e-09	NCBI/BLASTn
D. americana	Damericana_109	GQ339583.1_Drosophila_mercatorum_clone_3_retrotransposon_micropia_nonfunctional_reverse_transcriptase_gene_partial_sequence	CWKC01015258.1	scaffold W11C_2739	1	6438	159 bits(176)	426/639(67%)	2e-37	NCBI/BLASTn
D. americana	Damericana_18	EU149931.1_Drosophila_neocardini_pop-variant_Ilha_do_Arvoredo_retrotransposon_micropia_reverse_transcriptase_gene_partial_cds	CWKB01014225.1	scaffold H5D_1786	1	3282 (máx)	223 bits(246)	420/611(69%)	2e-56	NCBI/BLASTn
D. americana	Damericana_98	GQ339579.1_Drosophila_buzzatii_clone_5_retrotransposon_micropia_reverse_transcriptase_gene_partial_cds	CWKB01014225.1	scaffold H5D_1786	1	3282 (máx)	242 bits(268)	464/677(69%)	2e-62	NCBI/BLASTn
D. americana	Damericana_99	GQ339580.1_Drosophila_buzzatii_clone_4_retrotransposon_micropia_nonfunctional_reverse_transcriptase_gene_partial_sequence	CWKC01021997.1	scaffold W11D_2793	1	3282 (máx)	230 bits(254)	459/675(68%)	1e-58	NCBI/BLASTn
D. americana	Damericana_25**	EU149933.1_Drosophila_neocardini_pop-variant_Morro_da_Cruz_retrotransposon_micropia_reverse_transcriptase_gene_partial_cds	CWKB01010084.1	scaffold H5C_1495	1	4160	140 bits(154)	420/636(66%)	2e-31	NCBI/BLASTn
D. americana	Damericana_97**	GQ339578.1_Drosophila_zottii_clone_2_retrotransposon_micropia_reverse_transcriptase_gene_partial_cds	CWKB01010084.1	scaffold H5C_1495	1	3741	64.4 bits(70)	133/197(68%)	9e-36	NCBI/BLASTn
D. americana	Damericana_111**	GQ339584.1_Drosophila_mercatorum_clone_4_retrotransposon_micropia_reverse_transcriptase_gene_partial_cds	CWKB01010084.1	scaffold H5C_1495	1	4163	159 bits(176)	426/639(67%)	2e-37	NCBI/BLASTn
D. americana	Damericana_26	EU149933.1_Drosophila_neocardini_pop-variant_Morro_da_Cruz_retrotransposon_micropia_reverse_transcriptase_gene_partial_cds	CWKB01010026.1	scaffold H5C_1437	1	1200 (máx)	132 bits(146)	220/318(69%)	3e-29	NCBI/BLASTn
D. americana	Damericana_43	FJ748688.1_Drosophila_acutilabella_clone_5_nonfunctional_reverse_transcriptase_genomic_sequence_and_retrotransposon_micropia_partial_sequence	CWKB01010026.1	scaffold H5C_1437	1	1200	161 bits(178)	231/326(71%)	6e-38	NCBI/BLASTn
D. americana	Damericana_28**	EU149933.1_Drosophila_neocardini_pop-variant_Morro_da_Cruz_retrotransposon_micropia_reverse_transcriptase_gene_partial_cds	CWKB01010129.1	scaffold H5C_1540	973	3293	82.4 bits(90)	205/308(67%)	5e-14	NCBI/BLASTn
D. americana	Damericana_30**	EU149936.1_Drosophila_polymorpha_pop-variant_Praia_da_Joaquina_retrotransposon_micropia_nonfunctional_reverse_transcriptase_gene_partial_sequence	CWKC01021943.1	scaffold W11D_2739	6863	11221	116 bits(128)	246/362(68%)	2e-24	NCBI/BLASTn
D. americana	Damericana_36	FJ748685.1_Drosophila_acutilabella_clone_2_nonfunctional_reverse_transcriptase_genomic_sequence_and_retrotransposon_micropia_partial_sequence	CWKC01030311.1	scaffold W11E_4373	98	4343	91.5 bits(100)	170/248(69%)	9e-17	NCBI/BLASTn
D. americana	Damericana_37	FJ748685.1_Drosophila_acutilabella_clone_2_nonfunctional_reverse_transcriptase_genomic_sequence_and_retrotransposon_micropia_partial_sequence	CWKC01015238.1	scaffold W11C_2719	98	4343	91.5 bits(100)	170/248(69%)	9e-17	NCBI/BLASTn
D. americana	Damericana_45**	FJ748688.1_Drosophila_acutilabella_clone_5_nonfunctional_reverse_transcriptase_genomic_sequence_and_retrotransposon_micropia_partial_sequence	CWKB01015109.1	scaffold H5D_2670	1	1632	89.7 bits(98)	219/326(67%)	3e-16	NCBI/BLASTn
D. americana	Damericana_89**	FJ748701.1_Drosophila_procardinoides_clone_2_retrotransposon_micropia_reverse_transcriptase_gene_partial_cds	CWKB01010824.1	scaffold H5C_2235	1	1632	82.4 bits(90)	135/192(70%)	5e-14	NCBI/BLASTn
D. americana	Damericana_95**	FJ748703.1_Drosophila_zottii_clone_1_retrotransposon_micropia_reverse_transcriptase_gene_partial_cds	CWKB01010824.1	scaffold H5C_2235	1	1632	93.3 bits(102)	221/327(68%)	3e-17	NCBI/BLASTn
D. americana	Damericana_96**	FJ748703.1_Drosophila_zottii_clone_1_retrotransposon_micropia_reverse_transcriptase_gene_partial_cds	CWKB01003598.1	scaffold H5A_3598	1	1632	93.3 bits(102)	221/327(68%)	3e-17	NCBI/BLASTn
D. americana	Damericana_59	FJ748698.1_Drosophila_parthenogenetica_clone_1_retrotransposon_micropia_reverse_transcriptase_gene_partial_cds	CWKB01011292.1	scaffold H5C_2703	1	1750	93.3 bits(102)	162/236(69%)	3e-17	NCBI/BLASTn
D. americana	Damericana_60	FJ748698.1_Drosophila_parthenogenetica_clone_1_retrotransposon_micropia_reverse_transcriptase_gene_partial_cds	CWKB01007652.1	scaffold H5B_2741	1	1750	93.3 bits(102)	162/236(69%)	3e-17	NCBI/BLASTn
D. americana	Damericana_61	FJ748698.1_Drosophila_parthenogenetica_clone_1_retrotransposon_micropia_reverse_transcriptase_gene_partial_cds	CWKB01003975.1	scaffold H5A_3975	1	1750	93.3 bits(102)	162/236(69%)	3e-17	NCBI/BLASTn
D. americana	Damericana_72	FJ748699.1_Drosophila_parthenogenetica_clone_2_retrotransposon_micropia_reverse_transcriptase_gene_partial_cds	CWKB01021190.1	scaffold H5E_4003	1	1750	93.3 bits(102)	162/236(69%)	3e-17	NCBI/BLASTn
D. americana	Damericana_73	FJ748699.1_Drosophila_parthenogenetica_clone_2_retrotransposon_micropia_reverse_transcriptase_gene_partial_cds	CWKB01015724.1	scaffold H5D_3285	1	1750	93.3 bits(102)	162/236(69%)	3e-17	NCBI/BLASTn
D. americana	Damericana_62**	FJ748698.1_Drosophila_parthenogenetica_clone_1_retrotransposon_micropia_reverse_transcriptase_gene_partial_cds	CWKC01030097.1	scaffold W11E_4159	1	263	71.6 bits(78)	137/202(68%)	9e-11	NCBI/BLASTn
D. americana	Damericana_74**	FJ748699.1_Drosophila_parthenogenetica_clone_2_retrotransposon_micropia_reverse_transcriptase_gene_partial_cds	CWKC01005437.1	scaffold W11A_5437	1	263	71.6 bits(78)	137/202(68%)	9e-11	NCBI/BLASTn
D. americana	Damericana_113**	X14037.1_D.melanogaster_micropia-Dm11_retrotransposon	CWKC01030097.1	scaffold W11E_4159	1	263	78.8 bits(86)	132/191(69%)	6e-13	NCBI/BLASTn
D. americana	Damericana_114**	X14037.1_D.melanogaster_micropia-Dm11_retrotransposon	CWKC01016474.1	scaffold W11C_3955	1	263	78.8 bits(86)	132/191(69%)	6e-13	NCBI/BLASTn
D. americana	Damericana_122**	X15066.1_Drosophila_retroposon_microcopia_Dm-2_3end	CWKC01023128.1	scaffold W11D_3924	1	263	80.6 bits(88)	138/200(69%)	2e-13	NCBI/BLASTn
D. americana	Damericana_123**	X15066.1_Drosophila_retroposon_microcopia_Dm-2_3end	CWKC01010778.1	scaffold W11B_3345	1	263	80.6 bits(88)	138/200(69%)	2e-13	NCBI/BLASTn
D. ananassae	Dananassae_01	D.suzukii_60	GB:CH902626	gnl|dana|scaffold_13339	2985815	3830916	358.607 bits (919)	168 / 211 (79.6%)	9.73173e-99	NCBI/tBLASTn
D. ananassae	Dananassae_02	D.suzukii_25	GB:CH902627	gnl|dana|scaffold_13082	224432	3907117	362.844 bits (930)	185 / 213 (86.9%) ,	6.23238e-82	NCBI/tBLASTn
D. ananassae	Dananassae_03	D.suzukii_60	GB:CH902628	gnl|dana|scaffold_13230	2845771	3069008	358.992 bits (920)	168 / 211 (79.6%)	7.38941e-99	NCBI/tBLASTn
D. ananassae	Dananassae_06**	D.suzukii_25	GB:CH902633	scaffold_13034	190191	1479184	345.125 bits (884)	179 / 214 (83.6%)	2.40885e-75	NCBI/tBLASTn
D. ananassae	Dananassae_07	D.suzukii_60	GB:CH902634	gnl|dana|scaffold_13260	1575221	1579853	358.221 bits (918)	168 / 211 (79.6%)	1.271e-95	NCBI/tBLASTn
D. ananassae	Dananassae_08**	D.suzukii_25	GB:CH902637	scaffold_13767	347637	610624	321.627 bits (823)	162 / 182 (89%)	1.30738e-87	NCBI/tBLASTn
D. ananassae	Dananassae_09**	D.busckii_08	GB:CH902643	scaffold_13280	830156	931020	348.977 bits (894)	162 / 201 (80.6%)	1.15713e-70	NCBI/tBLASTn
D. ananassae	Dananassae_11**	D.americana_108	GB:CH902659	scaffold_13077	603979	608608	312.383 bits (799)	157 / 210 (74.8%)	6.96946e-80	NCBI/tBLASTn
D. ananassae	Dananassae_13	D.suzukii_60	GB:CH904067	gnl|dana|scaffold_5978	1292	5924	355.525 bits (911)	167 / 211 (79.1%)	8.95529e-93	NCBI/tBLASTn
D. ananassae	Dananassae_14**	D.suzukii_60	GB:CH904611	scaffold_9399	1397	5496	358.221 bits (918)	168 / 211 (79.6%)	1.42849e-98	NCBI/tBLASTn
D. ananassae	Dananassae_15	D.suzukii_60	GB:CH904879	gnl|dana|scaffold_12158	2149	4985 (máx)	355.525 bits (911)	168 / 211 (79.6%)	8.03475e-93	NCBI/tBLASTn
D. ananassae	Dananassae_16	D.suzukii_27	GB:CH906038	gnl|dana|scaffold_135	228	3600 (máx)	318.546 bits (815)	153 / 206 (74.3%)	9.02153e-82	NCBI/tBLASTn
D. ananassae	Dananassae_17	D.suzukii_60	GB:CH907406	gnl|dana|scaffold_10894	1	2001 (máx)	357.451 bits (916)	168 / 211 (79.6%)	2.22296e-93	NCBI/tBLASTn
D. ananassae	Dananassae_19	D.suzukii_60	GB:CH902624	gnl|dana|scaffold_12943	3556273	3560905	355.525 bits (911)	167 / 211 (79.1%)	1.08449e-36	NCBI/tBLASTn
D. arizonae	Darizonae_04**	FJ748693.1_Drosophila_mercatorum_clone_1_retrotransposon_micropia_reverse_transcriptase_gene_partial_cds	LSRM01002145.1	scaffold_4099	1	1248	69.8 bits(76)	265/407(65%)	9e-11	NCBI/BLASTn
D. arizonae	Darizonae_07	FJ748698.1_Drosophila_parthenogenetica_clone_1_retrotransposon_micropia_reverse_transcriptase_gene_partial_cds	LSRM01001784.1	scaffold_3712	1	1340	178 bits(196)	306/443(69%)	2e-43	NCBI/BLASTn
D. arizonae	Darizonae_09**	GQ339583.1_Drosophila_mercatorum_clone_3_retrotransposon_micropia_nonfunctional_reverse_transcriptase_gene_partial_sequence	LSRM01000460.1	scaffold_2176	1	3653	188 bits(208)	289/406(71%)	1e-46	NCBI/BLASTn
D. arizonae	Darizonae_10**	GQ339583.1_Drosophila_mercatorum_clone_3_retrotransposon_micropia_nonfunctional_reverse_transcriptase_gene_partial_sequence	LSRM01000006.1	chromosome 6 MullerF	26751	31339	183 bits(202)	275/391(70%)	6e-45	NCBI/BLASTn
D. bipectinata	Dbipectinada_01	D.suzukii_91A	gi|459199079|gb|KB464118.1| Drosophila bipectinata	scf7180000396399	1917	6540	360.533 bits (924)	180 / 208 (86.5%)	1.40087e-94	FlyBase/tBLASTn
D. bipectinata	Dbipectinada_02	D.suzukii_91A	gi|459199383|gb|KB463814.1| Drosophila bipectinata	scf7180000395027	1822	6439	350.132 bits (897)	174 / 206 (84.5%)	2.20015e-91	FlyBase/tBLASTn
D. bipectinata	Dbipectinada_03	D.suzukii_27	gi|459199423|gb|KB463774.1| Drosophila bipectinata	scf7180000394900	25129	29746	324.709 bits (831)	156 / 206 (75.7%)	9.13592e-84	FlyBase/tBLASTn
D. bipectinata	Dbipectinada_04**	D.suzukii_91A	gi|459199725|gb|KB463472.1|	scf7180000393493	1052	5675	361.688 bits (927)	181 / 208 (87%)	6.8354e-96	FlyBase/tBLASTn
D. bipectinata	Dbipectinada_06**	D.suzukii_25	gi|459200210|gb|KB462987.1|	scf7180000391645	9756	82218	243.432 bits (620	120 / 137 (87.6%)	7.36551e-84	FlyBase/tBLASTn
D. bipectinata	Dbipectinada_08**	D.suzukii_60	gi|459198880|gb|KB464317.1|	scf7180000396651	1	2599	358.221 bits (918)	168 / 211 (79.6%)	7.73548e-94	FlyBase/tBLASTn
D. bipectinata	Dbipectinada_09	D.suzukii_91A	gi|459198928|gb|KB464269.1| Drosophila bipectinata	scf7180000396599	1285	5935	344.739 bits (883)	174 / 217 (80.2%)	8.94026e-95	FlyBase/tBLASTn
D. busckii	Dbusckii_03**	FJ748700.1_Drosophila_procardinoides_clone_1_retrotransposon_micropia_reverse_transcriptase_gene_partial_cds	JXOY01000545.1	scaffold761	1	2566	93.3 bits(102)	99/131(76%)	6e-18	NCBI/BLASTn
D. busckii	Dbusckii_04**	FJ748703.1_Drosophila_zottii_clone_1_retrotransposon_micropia_reverse_transcriptase_gene_partial_cds	JXOY01007751.1	scaffold12462	1	1097	105 bits(116)	220/329(67%)	1e-21	NCBI/BLASTn
D. busckii	Dbusckii_05	FJ748703.1_Drosophila_zottii_clone_1_retrotransposon_micropia_reverse_transcriptase_gene_partial_cds	JXOY01004734.1	scaffold7214	1	1840 (máx)	82.4 bits(90)	201/304(66%)	1e-14	NCBI/BLASTn
D. busckii	Dbusckii_08**	GQ339590.1_Drosophila_parthenogenetica_clone_6_retrotransposon_micropia_nonfunctional_reverse_transcriptase_gene_partial_sequence	JXOY01007778.1	scaffold12509	1	2027	141 bits(156)	200/281(71%)	1e-32	NCBI/BLASTn
D. buzzattii	Dbuzzatii_FJ748689*
D. buzzattii	Dbuzzatii_GQ339579*
D. buzzattii	Dbuzzatii_GQ339580*
D. buzzattii	Dbuzzatii_GQ339582*
D. buzzattii	Dbuzzatti_01t	D.busckii_08		scaffold181	20468	24854	214 bits (546)	105/129 (81%)	3e-62	D. buzzatii Genome Project/tBLASTn
D. buzzattii	Dbuzzatti_02**	FJ748695.1_Drosophila_neomorpha_clone_1_retrotransposon_micropia_reverse_transcriptase_gene_partial_cds	D. buzzatii Genome Project	scaffold767	1	3140	111 bits (56)	125/148 (84%)	3e-23	D. buzzatii Genome Project/BLASTn
D. buzzattii	Dbuzzatti_02t**	D.busckii_08	D. buzzatii Genome Project	scaffold309	6684	11208	206 bits (524)	114/175 (65%)	3e-59	D. buzzatii Genome Project/tBLASTn
D. buzzattii	Dbuzzatti_03	FJ748699.1_Drosophila_parthenogenetica_clone_2_retrotransposon_micropia_reverse_transcriptase_gene_partial_cds	D. buzzatii Genome Project	scaffold224	5580	74592 (máx)	396 bits (200)	206/208 (99%)	3e-109	D. buzzatii Genome Project/BLASTn
D. buzzattii	Dbuzzatti_04_2**	GQ339579.1_Drosophila_buzzatii_clone_5_retrotransposon_micropia_reverse_transcriptase_gene_partial_cds	D. buzzatii Genome Project	scaffold37	10399	18021	242 bits (122)	356/434 (82%)	1e-62	D. buzzatii Genome Project/BLASTn
D. buzzattii	Dbuzzatti_08**	D.mojavensis_03	D. buzzatii Genome Project	scaffold213	12801	17334	270 bits (689)	123/178 (69%)	2e-81	D. buzzatii Genome Project/tBLASTn
D. cardini	Dcardini_FJ748690*
D. cardinoides	Dcardinoides_EF090263*
D. cardinoides	Dcardinoides_EU149929*
D. cardinoides	Dcardinoides_EU149930*
D. elegans	Delegans_01	D.suzukii_60	gi|459200693|gb|KB458290.1| Drosophila elegans	scf7180000490660	5783	10415	357.836 bits (917)	168 / 211 (79.6%)	1.00219e-98	FlyBase/tBLASTn
D. elegans	Delegans_02	D.suzukii_25	gi|459200801|gb|KB458182.1| Drosophila elegans	scf7180000490272	3750	8378	193.741 bits (491)	99 / 114 (86.8%)	6.61852e-91	FlyBase/tBLASTn
D. elegans	Delegans_03**	D.suzukii_25	gi|459200929|gb|KB458054.1|	scf7180000489411	21410	25976	334.339 bits (856)	166 / 189 (87.8%)	1.26077e-90	FlyBase/tBLASTn
D. elegans	Delegans_04**	D.suzukii_60	gi|459201033|gb|KB457950.1|	scf7180000488706	797	5429	357.451 bits (916)	168 / 211 (79.6%)	1.44673e-93	FlyBase/tBLASTn
D. elegans	Delegans_05	D.suzukii_25	gi|459201090|gb|KB457893.1| Drosophila elegans	scf7180000488312	1305	16069 (máx)	372.859 bits (956)	186 / 213 (87.3%)	3.41189e-98	FlyBase/tBLASTn
D. erecta	Derecta_01	D.americana_108	GB:CH954193	gnl|dere|scaffold_4858	180800	183471 (máx)	312.383 bits (799)	168 / 210 (80%)	5.56121e-80	FlyBase/tBLASTn
D. erecta	Derecta_02	D.americana_110	GB:CH954248	gnl|dere|scaffold_4837	5137	56325	328.946 bits (842)	165 / 210 (78.6%)	4.58349e-85	FlyBase/tBLASTn
D. erecta	Derecta_03**	D.americana_108	GB:CH954293	scaffold_4767	9491	45983	312.383 bits (799)	167 / 210 (79.5%)	5.515e-82	FlyBase/tBLASTn
D. erecta	Derecta_04	D.americana_110	GB:CH954442	gnl|dere|scaffold_3173	1512	11439	324.709 bits (831)	164 / 210 (78.1%)	8.78954e-84	FlyBase/tBLASTn
D. ficusphila	Dficusphila_01**	D.busckii_08	gi|459201390|gb|KB457597.1|	scf7180000454159	1	2758	329.331 bits (843)	158 / 201 (78.6%)	3.39037e-85	FlyBase/tBLASTn
D. hydei	Dhydei_X13304*
D. hydei	Dhydei_X13305*
D. kikkaway	Dkikkaway_01**	D.suzukii_37	gi|459202725|gb|KB459897.1|	scf7180000302707	2001	673768	265.774 bits (678)	131 / 200 (65.5%)	1.75182e-67	FlyBase/tBLASTn
D. kikkaway	Dkikkaway_02**	D.suzukii_25	gi|459202991|gb|KB459631.1|	scf7180000302411	1	4231	157.147 bits (396)	75 / 87 (86.2%)	1.23803e-87	FlyBase/tBLASTn
D. kikkaway	Dkikkaway_03**	D.busckii_08	gi|459203016|gb|KB459606.1|	scf7180000302382	1083743	1088346	234.572 bits (597)	110 / 137 (80.3%)	6.4847e-87	FlyBase/tBLASTn
D. kikkaway	Dkikkaway_04	D.suzukii_25	gi|459203095|gb|KB459527.1| Drosophila kikkawai	scf7180000302277	1	4626	333.954 bits (855)	169 / 213 (79.3%)	1.68729e-86	FlyBase/tBLASTn
D. melanogaster	Dmelanogaster_01**	X14037.1_D.melanogaster_micropia-Dm11_retrotransposon	GB:CP007118	Y_mapped_Scaffold_53_D1765	28327	33017	876.693 bits (442)	454 / 458 (99.1%)	0	FlyBase/BLASTn
D. melanogaster	Dmelanogaster_01t**	D.americana_108	GB:AE014296	gnl|dmel|3L	25225286	28042952	310.071 bits (793)	168 / 210 (80%)	2.53386e-79	FlyBase/tBLASTn
D. melanogaster	Dmelanogaster_02	X14037.1_D.melanogaster_micropia-Dm11_retrotransposon	GB:CP007074	3Cen_mapped_Scaffold_1_D1896_D1895	31129	35819	876.693 bits (442)	454 / 458 (99.1%)	0	FlyBase/BLASTn
D. melanogaster	Dmelanogaster_03t**	X14037.1_D.melanogaster_micropia-Dm11_retrotransposon	GB:CP007106	gnl|dmel|Y	307956	2616539	876.693 bits (442)	454 / 458 (99.1%)	1.7517e-87	FlyBase/tBLASTn
D. melanogaster	Dmelanogaster_04	X14037.1_D.melanogaster_micropia-Dm11_retrotransposon	GB:CP007076	3Cen_mapped_Scaffold_31_D1643_D1653_D1791	15406	19916	837.046 bits (422)	449 / 458 (98%)	2.70663e-98	FlyBase/BLASTn
D. melanogaster	Dmelanogaster_05	X14037.1_D.melanogaster_micropia-Dm11_retrotransposon	GB:CP007084	Unmapped_Scaffold_17_D1756_D1775	19862	24548	797.399 bits (402)	448 / 458 (97.8%)	0	FlyBase/BLASTn
D. melanogaster	Dmelanogaster_06	X14037.1_D.melanogaster_micropia-Dm11_retrotransposon	GB:DS484686	211000022279788	1	2637	779.558 bits (393)	411 / 417 (98.6%)	0	FlyBase/BLASTn
D. melanogaster	Dmelanogaster_X14037*
D. melanogaster	Drosophila_X15066*
D. mercatorum	Dmercatorum_FJ748693*
D. mercatorum	Dmercatorum_FJ748694*
D. mercatorum	Dmercatorum_GQ339583*
D. mercatorum	Dmercatorum_GQ339584*
D. mercatorum	Dmercatorum_GQ339585*
D. mercatorum	Dmercatorum_GQ339586*
D. mojavensis	Dmojavensis_01**	FJ748693.1_Drosophila_mercatorum_clone_1_retrotransposon_micropia_reverse_transcriptase_gene_partial_cds	GB:CH934548	scaffold_4032	5203	9405	125.381 bits (63)	168 / 203 (82.8%)	2.34959e-22	FlyBase/BLASTn
D. mojavensis	Dmojavensis_02**	EU149935.1_Drosophila_polymorpha_pop-variant_Morro_Santana_retrotransposon_micropia_nonfunctional_reverse_transcriptase_gene_partial_sequence	GB:CH934645	scaffold_4470	1	3751	107.54 bits (54)	170 / 209 (81.3%)	4.42531e-17	FlyBase/BLASTn
D. mojavensis	Dmojavensis_02t	D.americana_108	GB:CH933987	scaffold_6399	1	7980	314.309 bits (804)	158 / 210 (75.2%)	1.66208e-80	FlyBase/tBLASTn
D. mojavensis	Dmojavensis_03**	FJ748697.1_Drosophila_neomorpha_clone_3_retrotransposon_micropia_reverse_transcriptase_gene_partial_cds	GB:CH934645	scaffold_4470	1	3751	129.346 bits (65)	173 / 209 (82.8%)	1.50486e-23	FlyBase/BLASTn
D. mojavensis	Dmojavensis_03t**	D.americana_108	GB:CH934724	scaffold_4176	3101	6566	300.442 bits (768)	154 / 210 (73.3%)	2.38216e-76	FlyBase/tBLASTn
D. navojoa	Dnavojoa_04**	FJ748698.1_Drosophila_parthenogenetica_clone_1_retrotransposon_micropia_reverse_transcriptase_gene_partial_cds	LSRL01002267.1	scaffold_3699	1	2825	152 bits(168)	221/308(72%)	1e-35	NCBI/BLASTn
D. navojoa	Dnavojoa_07**	GQ339582.1_Drosophila_buzzatii_clone_2_retrotransposon_micropia_reverse_transcriptase_gene_partial_cds	LSRL01001285.1	scaffold_2226	1	6304	138 bits(152)	253/368(69%)	2e-31	NCBI/BLASTn
D. navojoa	Dnavojoa_08**	GQ339584.1_Drosophila_mercatorum_clone_4_retrotransposon_micropia_reverse_transcriptase_gene_partial_cds	LSRL01006300.1	scaffold_8203	1	1124	77.0 bits(84)	261/402(65%)	6e-13	NCBI/BLASTn
D. neocardini	Dneocardini_EF090264*
D. neocardini	Dneocardini_EU149931*
D. neocardini	Dneocardini_EU149932*
D. neocardini	Dneocardini_EU149933*
D. neomorpha	Dneomorpha_FJ748695*
D. neomorpha	Dneomorpha_FJ748696*
D. neomorpha	Dneomorpha_FJ748697*
D. parthenogenetica	Dparthenogenetica_FJ748698*
D. parthenogenetica	Dparthenogenetica_FJ748699*
D. parthenogenetica	Dparthenogenetica_GQ339587*
D. parthenogenetica	Dparthenogenetica_GQ339588*
D. parthenogenetica	Dparthenogenetica_GQ339589*
D. parthenogenetica	Dparthenogenetica_GQ339590*
D. polymorpha	Dpolymorpha_EF090265*
D. polymorpha	Dpolymorpha_EU149934*
D. polymorpha	Dpolymorpha_EU149935*
D. polymorpha	Dpolymorpha_EU149936*
D. polymorpha	Dpolymorpha_EU149937*
D. procardinoides	Dprocardinoides_FJ748700*
D. procardinoides	Dprocardinoides_FJ7487018
D. procardinoides	Dprocardinoides_FJ748702*
D. rhopaloa	D.rhopaloa_01**	D.busckii_08	gi|452189639|gb|KB450621.1|	scf7180000774706	22	6570	332.028 bits (850)	156 / 201 (77.6%)	5.89025e-86	FlyBase/tBLASTn
D. rhopaloa	D.rhopaloa_02**	D.americana_15e31e109	gi|452190146	scf7180000771482	6148	10774	299.671 bits (766)	159 / 209 (76.1%)	3.52861e-76	FlyBase/tBLASTn
D. rhopaloa	D.rhopaloa_03**	D.suzukii_60	gi|452191531|gb|KB448729.1|	scf7180000761794	8878	13510	343.969 bits (881)	164 / 211 (77.7%)	1.87213e-89	FlyBase/tBLASTn
D. sechellia	Dsechellia_01	GQ339580.1_Drosophila_buzzatii_clone_4_retrotransposon_micropia_nonfunctional_reverse_transcriptase_gene_partial_sequence	GB:CH687408	scaffold_12503	1	2527	101.593 bits (51)	138 / 167 (82.6%)	2.86146e-15	FlyBase/BLASTn
D. sechellia	Dsechellia_01t**	D.americana_108	GB:CH480819	gnl|dsec|scaffold_4	1564859	5188918	303.138 bits (775)	162 / 209 (77.5%)	3.11111e-82	FlyBase/tBLASTn
D. sechellia	Dsechellia_02	X13304.1_Drosophila_hydei_micropia_element_dhMiF2	GB:CH480828	scaffold_13	1013241	1017453	145.205 bits (73)	178 / 213 (83.6%)	2.16761e-33	FlyBase/BLASTn
D. sechellia	Dsechellia_03	X13304.1_Drosophila_hydei_micropia_element_dhMiF2	GB:CH676848	scaffold_1378	2090	6090	143.222 bits (72)	177 / 212 (83.5%)	8.56502e-28	FlyBase/BLASTn
D. sechellia	Dsechellia_03t	D.americana_108	GB:CH480826	gnl|dsec|scaffold_11	155624	160250	303.138 bits (775)	162 / 209 (77.5%)	3.11111e-77	FlyBase/tBLASTn
D. sechellia	Dsechellia_04**	X13304.1_Drosophila_hydei_micropia_element_dhMiF2	GB:CH480888	scaffold_73	1	2272	143.222 bits (72)	177 / 212 (83.5%)	8.56502e-33	FlyBase/BLASTn
D. sechellia	Dsechellia_04t**	D.suzukii_60	GB:CH480897	gnl|dsec|scaffold_82	114292	118924	352.443 bits (903)	167 / 211 (79.1%)	4.67455e-92	FlyBase/tBLASTn
D. sechellia	Dsechellia_05	X14037.1_D.melanogaster_micropia-Dm11_retrotransposon	GB:CH684504	scaffold_9599	1	3198	860.835 bits (434)	452 / 458 (98.7%)	0	FlyBase/BLASTn
D. sechellia	Dsechellia_06	X14037.1_D.melanogaster_micropia-Dm11_retrotransposon	GB:CH481216	scaffold_443	37283	41973	860.835 bits (434)	452 / 458 (98.7%)	0	FlyBase/tBLASTn
D. sechellia	Dsechellia_06t	D.suzukii_25	GB:CH481101	gnl|dsec|scaffold_303	32389	41689	323.939 bits (829)	156 / 213 (73.2%)	1.75099e-83	FlyBase/tBLASTn
D. sechellia	Dsechellia_07	X14037.1_D.melanogaster_micropia-Dm11_retrotransposon	GB:CH480817	scaffold_2	3653730	3658420	860.835 bits (434)	452 / 458 (98.7%)	0	FlyBase/BLASTn
D. sechellia	Dsechellia_07t	D.americana_110	GB:CH481555	gnl|dsec|scaffold_913	1	3854	332.798 bits (852)	168 / 210 (80%)	3.66653e-91	FlyBase/tBLASTn
D. sechellia	Dsechellia_08	X14037.1_D.melanogaster_micropia-Dm11_retrotransposon	GB:CH481408	scaffold_688	5335	9878	856.87 bits (432)	450 / 456 (98.7%)	0	FlyBase/BLASTn
D. sechellia	Dsechellia_08t**	D.americana_108	GB:CH481941	gnl|dsec|scaffold_1860	1	2837	312.768 bits (800)	170 / 210 (81%)	3.79757e-85	FlyBase/tBLASTn
D. sechellia	Dsechellia_09	X14037.1_D.melanogaster_micropia-Dm11_retrotransposon	GB:CH481649	scaffold_1078	3158	7848	385.07 bits (194)	194 / 194 (100%)	0	FlyBase/BLASTn
D. sechellia	Dsechellia_09t	D.suzukii_60	GB:CH676547	gnl|dsec|scaffold_635	2412	7044	344.354 bits (882)	162 / 211 (76.8%)	1.38378e-89	FlyBase/tBLASTn
D. sechellia	Dsechellia_10	X14037.1_D.melanogaster_micropia-Dm11_retrotransposon	GB:CH480904	scaffold_89	1	3525	852.905 bits (430)	451 / 458 (98.5%)	4.95109e-116	FlyBase/BLASTn
D. sechellia	Dsechellia_10t	D.americana_108	GB:CH676658	gnl|dsec|scaffold_972	2854	6056 (máx)	211.846 bits (538)	103 / 131 (78.6%)	2.08709e-81	FlyBase/tBLASTn
D. sechellia	Dsechellia_11	X14037.1_D.melanogaster_micropia-Dm11_retrotransposon	GB:CH480830	scaffold_15	714526	719216	852.905 bits (430)	451 / 458 (98.5%)	2.43679e-115	FlyBase/BLASTn
D. sechellia	Dsechellia_11t	D.americana_108	GB:CH676872	gnl|dsec|scaffold_1423	924	4610 (máx)	307.375 bits (786)	167 / 210 (79.5%)	1.60887e-78	FlyBase/tBLASTn
D. sechellia	Dsechellia_12	X15066.1_Drosophila_retroposon_microcopia_Dm-2_3end	GB:CH482048	scaffold_2140	1	3415	852.905 bits (430)	451 / 458 (98.5%)	0	FlyBase/BLASTn
D. sechellia	Dsechellia_12t	D.americana_108	GB:CH678213	gnl|dsec|scaffold_3241	1	2701 (máx)	309.686 bits (792)	169 / 210 (80.5%)	3.86259e-79	FlyBase/tBLASTn
D. sechellia	Dsechellia_13	X15066.1_Drosophila_retroposon_microcopia_Dm-2_3end	GB:CH480822	scaffold_7	979634	2886754	852.905 bits (430)	451 / 458 (98.5%)	0	FlyBase/BLASTn
D. sechellia	Dsechellia_13t	D.suzukii_25	GB:CH679589	gnl|dsec|scaffold_4670	1	2204 (máx)	320.857 bits (821)	156 / 213 (73.2%)	1.7515e-87	FlyBase/tBLASTn
D. sechellia	Dsechellia_14	X15066.1_Drosophila_retroposon_microcopia_Dm-2_3end	GB:CH480877	scaffold_62	138884	143574	844.976 bits (426)	450 / 458 (98.3%)	0	FlyBase/BLASTn
D. sechellia	Dsechellia_14t**	D.suzukii_25	GB:CH680291	gnl|dsec|scaffold_5383	1	2037	323.553 bits (828)	157 / 213 (73.7%)	2.57022e-88	FlyBase/tBLASTn
D. sechellia	Dsechellia_15	X15066.1_Drosophila_retroposon_microcopia_Dm-2_3end	GB:CH481980	scaffold_1972	1127	5817	837.046 bits (422)	449 / 458 (98%)	0	FlyBase/BLASTn
D. sechellia	Dsechellia_16	X15066.1_Drosophila_retroposon_microcopia_Dm-2_3end	GB:CH481568	scaffold_935	157	4847	837.046 bits (422)	449 / 458 (98%)	0	FlyBase/BLASTn
D. sechellia	Dsechellia_17	X15066.1_Drosophila_retroposon_microcopia_Dm-2_3end	GB:CH480887	scaffold_72	66280	70970	837.046 bits (422)	449 / 458 (98%)	0	FlyBase/BLASTn
D. sechellia	Dsechellia_19	X15066.1_Drosophila_retroposon_microcopia_Dm-2_3end	GB:CH480821	scaffold_6	433081	3412400	829.117 bits (418)	448 / 458 (97.8%)	0	FlyBase/BLASTn
D. simulans	Dsimulans_01**	FJ748702.1_Drosophila_procardinoides_clone_3_retrotransposon_micropia_reverse_transcriptase_gene_partial_cds	GB:JPYS01001106	Scf_NODE_12054	1	2576	119.434 bits (60)	174 / 212 (82.1%)	9.35551e-21	FlyBase/BLASTn
D. simulans	Dsimulans_02	X14037.1_D.melanogaster_micropia-Dm11_retrotransposon	GB:JPYS01007452	Scf_NODE_96897	1	2788	837.046 bits (422)	449 / 458 (98%)	0	FlyBase/BLASTn
D. suzukii	Dsuzukii_02	EU149932.1_Drosophila_neocardini_pop-variant_Joinville_retrotransposon_micropia_reverse_transcriptase_gene_partial_cds	Spotted Wing FlyBase	scaffold141	207881	212194 (máx)	89.7 bits (98)	208/314 (66%)	2e-16	Spotted Wing FlyBase/BLASTn
D. suzukii	Dsuzukii_03**	EU149932.1_Drosophila_neocardini_pop-variant_Joinville_retrotransposon_micropia_reverse_transcriptase_gene_partial_cds	Spotted Wing FlyBase	scaffold735	7374	11505	55.4 bits (60)	92/132 (70%)	3e-06	Spotted Wing FlyBase/BLASTn
D. suzukii	Dsuzukii_05**	EU149933.1_Drosophila_neocardini_pop-variant_Morro_da_Cruz_retrotransposon_micropia_reverse_tra	Spotted Wing FlyBase	scaffold551	8657	12780	53.6 bits (58)	86/124 (69%)	1e-05	Spotted Wing FlyBase/BLASTn
D. suzukii	Dsuzukii_41**	FJ748698.1_Drosophila_parthenogenetica_clone_1_retrotransposon_micropia_reverse_transcriptase_gene_partial_cds	Spotted Wing FlyBase	scaffold250	138718	143042	116 bits (128)	222/325 (68%)	1e-24	Spotted Wing FlyBase/BLASTn
D. suzukii	Dsuzukii_50**	FJ748703.1_Drosophila_zottii_clone_1_retrotransposon_micropia_reverse_transcriptase_gene_partial_cds	Spotted Wing FlyBase	scaffold246	60022	96060	116 bits (128)	214/313 (68%)	1e-24	Spotted Wing FlyBase/BLASTn
D. suzukii	Dsuzukii_70**	GQ339589.1_Drosophila_parthenogenetica_retrotransposon_micropia_nonfunctional_reverse_transcriptase_gene_partial_sequence	Spotted Wing FlyBase	scaffold916	13493	17742	84.2 bits (92)	173/255 (68%)	7e-15	Spotted Wing FlyBase/BLASTn
D. suzukii	Dsuzukii_71**	GQ339589.1_Drosophila_parthenogenetica_retrotransposon_micropia_nonfunctional_reverse_transcriptase_gene_partial_sequence	Spotted Wing FlyBase	scaffold2775	116	4252	62.6 bits (68)	96/137 (70%)	2e-08	Spotted Wing FlyBase/BLASTn
D. suzukii	Dsuzukii_04	EU149933.1_Drosophila_neocardini_pop-variant_Morro_da_Cruz_retrotransposon_micropia_reverse_tra	Spotted Wing FlyBase	scaffold133	75266	79793	154 bits (170)	357/532 (67%)	5e-36	Spotted Wing FlyBase/BLASTn
D. suzukii	Dsuzukii_06	FJ748685.1_Drosophila_acutilabella_clone_2_nonfunctional_reverse_transcriptase_genomic_sequence_and_retrotransposon_micropia_partial_sequence	Spotted Wing FlyBase	scaffold371	44809	49273	152 bits (168)	328/489 (67%)	2e-35	Spotted Wing FlyBase/BLASTn
D. suzukii	Dsuzukii_07	FJ748685.1_Drosophila_acutilabella_clone_2_nonfunctional_reverse_transcriptase_genomic_sequence_and_retrotransposon_micropia_partial_sequence	Spotted Wing FlyBase	scaffold137	174733	179057	122 bits (134)	222/325 (68%)	3e-26	Spotted Wing FlyBase/BLASTn
D. suzukii	Dsuzukii_09	FJ748686.1_Drosophila_acutilabella_clone_3_nonfunctional_reverse_transcriptase_genomic_sequence_and_retrotransposon_micropia_partial_sequence	Spotted Wing FlyBase	scaffold580	109174	113650	138 bits (152)	324/483 (67%)	3e-31	Spotted Wing FlyBase/BLASTn
D. suzukii	Dsuzukii_21	FJ748693.1_Drosophila_mercatorum_clone_1_retrotransposon_micropia_reverse_transcriptase_gene_partial_cds	Spotted Wing FlyBase	scaffold4137	1	2919 (máx)	82.4 bits (90)	301/462 (65%)	2e-14	Spotted Wing FlyBase/BLASTn
D. suzukii	Dsuzukii_24	FJ748694.1_Drosophila_mercatorum_clone_2_retrotransposon_micropia_reverse_transcriptase_gene_partial_cds	Spotted Wing FlyBase	scaffold74	26970	31293	82.4 bits (90)	220/330 (67%)	2e-14	Spotted Wing FlyBase/BLASTn
D. suzukii	Dsuzukii_25	FJ748695.1_Drosophila_neomorpha_clone_1_retrotransposon_micropia_reverse_transcriptase_gene_partial_cds	Spotted Wing FlyBase	scaffold1649	16600	21242	143 bits (158)	423/646 (65%)	8e-33	Spotted Wing FlyBase/BLASTn
D. suzukii	Dsuzukii_27	FJ748695.1_Drosophila_neomorpha_clone_1_retrotransposon_micropia_reverse_transcriptase_gene_partial_cds	Spotted Wing FlyBase	scaffold140	60870	65483	123 bits (136)	408/626 (65%)	8e-27	Spotted Wing FlyBase/BLASTn
D. suzukii	Dsuzukii_32	FJ748697.1_Drosophila_neomorpha_clone_3_retrotransposon_micropia_reverse_transcriptase_gene_partial_cds	Spotted Wing FlyBase	scaffold3409	106	4645 (máx)	280 bits (310)	386/540 (71%)	5e-74	Spotted Wing FlyBase/BLASTn
D. suzukii	Dsuzukii_33**	FJ748697.1_Drosophila_neomorpha_clone_3_retrotransposon_micropia_reverse_transcriptase_gene_partial_cds	Spotted Wing FlyBase	scaffold76	91309	139480	244 bits (270)	369/520 (71%)	3e-63	Spotted Wing FlyBase/BLASTn
D. suzukii	Dsuzukii_65**	GQ339588.1_Drosophila_parthenogenetica_clone_4_retrotransposon_micropia_nonfunctional_reverse_transcriptase_gene_partial_sequence	Spotted Wing FlyBase	scaffold76	91825	95825	206 bits (228)	362/521 (69%)	8e-52	Spotted Wing FlyBase/BLASTn
D. suzukii	Dsuzukii_34**	FJ748697.1_Drosophila_neomorpha_clone_3_retrotransposon_micropia_reverse_transcriptase_gene_partial_cds	Spotted Wing FlyBase	scaffold653	3269	7755	141 bits (156)	327/489 (67%)	3e-32	Spotted Wing FlyBase/BLASTn
D. suzukii	Dsuzukii_37	FJ748697.1_Drosophila_neomorpha_clone_3_retrotransposon_micropia_reverse_transcriptase_gene_partial_cds	Spotted Wing FlyBase	scaffold946	1	2894	102 bits (112)	395/615 (64%)	3e-20	Spotted Wing FlyBase/BLASTn
D. suzukii	Dsuzukii_38	FJ748697.1_Drosophila_neomorpha_clone_3_retrotransposon_micropia_reverse_transcriptase_gene_partial_cds	Spotted Wing FlyBase	scaffold167	43329	47817	98.7 bits (108)	318/490 (65%)	3e-19	Spotted Wing FlyBase/BLASTn
D. suzukii	Dsuzukii_40	FJ748698.1_Drosophila_parthenogenetica_clone_1_retrotransposon_micropia_reverse_transcriptase_gene_partial_cds	Spotted Wing FlyBase	scaffold5536	1	2216 (máx)	131 bits (144)	226/325 (70%)	5e-29	Spotted Wing FlyBase/BLASTn
D. suzukii	Dsuzukii_49	FJ748703.1_Drosophila_zottii_clone_1_retrotransposon_micropia_reverse_transcriptase_gene_partial_cds	Spotted Wing FlyBase	scaffold1457	21480	25964	159 bits (176)	331/489 (68%)	1e-37	Spotted Wing FlyBase/BLASTn
D. suzukii	Dsuzukii_51**	FJ748703.1_Drosophila_zottii_clone_1_retrotransposon_micropia_reverse_transcriptase_gene_partial_cds	Spotted Wing FlyBase	scaffold71	168391	172835	105 bits (116)	295/450 (66%)	2e-21	Spotted Wing FlyBase/BLASTn
D. suzukii	Dsuzukii_55	GQ339579.1_Drosophila_buzzatii_clone_5_retrotransposon_micropia_reverse_transcriptase_gene_partial_cds	Spotted Wing FlyBase	scaffold1105	11242	15682	181 bits (200)	313/447 (70%)	3e-44	Spotted Wing FlyBase/BLASTn
D. suzukii	Dsuzukii_56	GQ339579.1_Drosophila_buzzatii_clone_5_retrotransposon_micropia_reverse_transcriptase_gene_partial_cds	Spotted Wing FlyBase	scaffold2577	1	4030	174 bits (192)	234/326 (72%)	5e-42	Spotted Wing FlyBase/BLASTn
D. suzukii	Dsuzukii_57**	GQ339582.1_Drosophila_buzzatii_clone_2_retrotransposon_micropia_reverse_transcriptase_gene_partial_cds	Spotted Wing FlyBase	scaffold154	78986	265280	178 bits (196)	235/326 (72%)	4e-43	Spotted Wing FlyBase/BLASTn
D. suzukii	Dsuzukii_58	GQ339583.1_Drosophila_mercatorum_clone_3_retrotransposon_micropia_nonfunctional_reverse_transcriptase_gene_partial_sequence	Spotted Wing FlyBase	scaffold178	36687	41250	212 bits (234)	396/578 (69%)	2e-53	Spotted Wing FlyBase/BLASTn
D. suzukii	Dsuzukii_59	GQ339583.1_Drosophila_mercatorum_clone_3_retrotransposon_micropia_nonfunctional_reverse_transcriptase_gene_partial_sequence	Spotted Wing FlyBase	scaffold686	21482	25966	176 bits (194)	222/305 (73%)	1e-42	Spotted Wing FlyBase/BLASTn
D. suzukii	Dsuzukii_60	GQ339584.1_Drosophila_mercatorum_clone_4_retrotransposon_micropia_reverse_transcriptase_gene_partial_cds	Spotted Wing FlyBase	scaffold1386	10355	14991	163 bits (180)	430/645 (67%)	9e-39	Spotted Wing FlyBase/BLASTn
D. suzukii	Dsuzukii_66**	GQ339588.1_Drosophila_parthenogenetica_clone_4_retrotransposon_micropia_nonfunctional_reverse_transcriptase_gene_partial_sequence	Spotted Wing FlyBase	scaffold4823	1	2531	156 bits (172)	337/499 (68%)	1e-36	Spotted Wing FlyBase/BLASTn
D. suzukii	Dsuzukii_69	GQ339589.1_Drosophila_parthenogenetica_retrotransposon_micropia_nonfunctional_reverse_transcriptase_gene_partial_sequence	Spotted Wing FlyBase	scaffold267	38246	81972	158 bits (174)	352/521 (68%)	4e-37	Spotted Wing FlyBase/BLASTn
D. suzukii	Dsuzukii_72**	GQ339590.1_Drosophila_parthenogenetica_clone_6_retrotransposon_micropia_nonfunctional_reverse_transcriptase_gene_partial_sequence	Spotted Wing FlyBase	scaffold258	6914	11230	120 bits (132)	229/338 (68%)	9e-26	Spotted Wing FlyBase/BLASTn
D. suzukii	Dsuzukii_73	GQ339590.1_Drosophila_parthenogenetica_clone_6_retrotransposon_micropia_nonfunctional_reverse_transcriptase_gene_partial_sequence	Spotted Wing FlyBase	scaffold71	168517	172835	109 bits (120)	220/324 (68%)	2e-22	Spotted Wing FlyBase/BLASTn
D. suzukii	Dsuzukii_74	X13304.1_Drosophila_hydei_micropia_element_dhMiF7	Spotted Wing FlyBase	scaffold51	147147	508658	188 bits (208)	242/334 (72%)	2e-46	Spotted Wing FlyBase/BLASTn
D. suzukii	Dsuzukii_81	X14037.1_D.melanogaster_micropia-Dm11_retrotransposon	Spotted Wing FlyBase	scaffold5570	1	2317 (máx)	113 bits (124)	121/160 (76%)	1e-23	Spotted Wing FlyBase/BLASTn
D. suzukii	Dsuzukii_83	X14037.1_D.melanogaster_micropia-Dm11_retrotransposon	Spotted Wing FlyBase	scaffold5587	1	2315 (máx)	96.9 bits (106)	120/164 (73%)	1e-18	Spotted Wing FlyBase/BLASTn
D. suzukii	Dsuzukii_84AeB	X14037.1_D.melanogaster_micropia-Dm11_retrotransposon	Spotted Wing FlyBase	scaffold573	88391	93224	87.8 bits (96)	129/180 (72%)	5e-16	Spotted Wing FlyBase/BLASTn
D. suzukii	Dsuzukii_91A**	X15066.1_Drosophila_retroposon_microcopia_Dm-2_3end	Spotted Wing FlyBase	scaffold631	52431	58203	214 bits (236)	428/633 (68%)	5e-54	Spotted Wing FlyBase/BLASTn
D. suzukii	Dsuzukii_91B**	X15066.1_Drosophila_retroposon_microcopia_Dm-2_3end	Spotted Wing FlyBase	scaffold631	52431	58203	214 bits (236)	428/633 (68%)	5e-54	Spotted Wing FlyBase/BLASTn
D. suzukii	Dsuzukii_94**	X15066.1_Drosophila_retroposon_microcopia_Dm-2_3end	Spotted Wing FlyBase	scaffold187	13193	50991	82.4 bits (90)	219/335 (65%)	2e-14	Spotted Wing FlyBase/BLASTn
D. takahasii	Dtakahasii_01**	D.busckii_08	gi|459204413|gb|KB461290.1|	scf7180000415415	16802	43136	331.257 bits (848)	159 / 201 (79.1%)	1.00946e-85	FlyBase/tBLASTn
D. takahasii	Dtakahashii_02**	D.suzukii_25	gi|459204484|gb|KB461219.1|	scaffold scf7180000415329	2960	7586	342.428 bits (877)	173 / 213 (81.2%)	5.24941e-89	FlyBase/tBLASTn
D. takahasii	Dtakahashii_03	D.suzukii_25	gi|459204857|gb|KB460846.1| Drosophila takahashii	scaffold scf7180000414220	1	3339	374.4 bits (960)	184 / 213 (86.4%)	1.20563e-98	FlyBase/tBLASTn
D. virilis	Dvirilis_01	D.busckii_08	GB:CH940660,	gnl|dvir|scaffold_12726	679198	2517767	329.717 bits (844)	155 / 201 (77.1%)	3.7786e-86	FlyBase/tBLASTn
D. virilis	Dvirilis_02**	D.busckii_08	GB:CH940650	gnl|dvir|scaffold_13047	4434510	9422549	329.717 bits (844)	155 / 201 (77.1%)	4.21151e-90	FlyBase/tBLASTn
D. virilis	Dvirilis_03**	D.busckii_08	GB:CH940651	gnl|dvir|scaffold_12970	693973	10529587	329.717 bits (844)	155 / 201 (77.1%)	391098	FlyBase/tBLASTn
D. virilis	Dvirilis_04	D.busckii_08	GB:CH940652	gnl|dvir|scaffold_12855	2722608	2727210	329.717 bits (844)	155 / 201 (77.1%)	4.28238e-85	FlyBase/tBLASTn
D. virilis	Dvirilis_05	D.busckii_08	GB:CH940653	gnl|dvir|scaffold_12928	1879639	1884241	329.717 bits (844)	155 / 201 (77.1%)	2.03538	FlyBase/tBLASTn
D. virilis	Dvirilis_06	D.busckii_08	GB:CH940654	gnl|dvir|scaffold_12723	5423936	5428538	329.717 bits (844)	155 / 201 (77.1%)	9.1908e-42	FlyBase/tBLASTn
D. virilis	Dvirilis_07	D.busckii_08	GB:CH940656	gnl|dvir|scaffold_12822	405229	409831	329.717 bits (844)	155 / 201 (77.1%)	8.74202e-46	FlyBase/tBLASTn
D. virilis	Dvirilis_08	D.busckii_08	GB:CH940660,	gnl|dvir|scaffold_12726	2517767	2521165	329.717 bits (844)	155 / 201 (77.1%)	3.7786e-86	FlyBase/tBLASTn
D. virilis	Dvirilis_09	D.busckii_08	GB:CH940661	gnl|dvir|scaffold_13246	96048	100650	329.717 bits (844)	155 / 201 (77.1%)	4.28238e-85	FlyBase/tBLASTn
D. virilis	Dvirilis_11	D.busckii_08	GB:CH941199	gnl|dvir|scaffold_13305	1309	5911	329.717 bits (844)	155 / 201 (77.1%)	4.28238e-90	FlyBase/tBLASTn
D. willistoni	Dwillistoni_01	EF090264.1_Drosophila_neocardini_retrotransposon_micropia_reverse_transcriptase_gene_partial_cds	GB:CH964289	scf2_1100000004961	2066426	3865531	234.411 bits (118)	455 / 566 (80.4%)	4.30754e-60	FlyBase/BLASTn
D. willistoni	Dwillistoni_01t**	D.americana_108	GB:CH964266	gnl|dwil|scf2_1100000004937	137765	142391	300.442 bits (768)	162 / 209 (77.5%)	2.65482e-76	FlyBase/tBLASTn
D. willistoni	Dwillistoni_03	FJ748686.1_Drosophila_acutilabella_clone_3_nonfunctional_reverse_transcriptase_genomic_sequence_and_retrotransposon_micropia_partial_sequence	GB:CH964287	gnl|dwil|scf2_1100000004959	27898	32313	107.54 bits (54)	323 / 416 (77.6%)	6.36143e-22	FlyBase/BLASTn
D. willistoni	Dwillistoni_04	FJ748695.1_Drosophila_neomorpha_clone_1_retrotransposon_micropia_reverse_transcriptase_gene_partial_cds	GB:CH972025	scf2_1100000012736	1	2847	161.064 bits (81)	321 / 401 (80%)	5.17495e-38	FlyBase/BLASTn
D. willistoni	Dwillistoni_05**	FJ748697.1_Drosophila_neomorpha_clone_3_retrotransposon_micropia_reverse_transcriptase_gene_partial_cds	GB:CH963920	scf2_1100000004585	446447	766713	172.958 bits (87)	280 / 344 (81.4%)	1.35962e-36	FlyBase/BLASTn
D. willistoni	Dwillistoni_06	FJ748703.1_Drosophila_zottii_clone_1_retrotransposon_micropia_reverse_transcriptase_gene_partial_cds	GB:CH959681	scf2_1100000000318	1381	5789	184.852 bits (93)	330 / 409 (80.7%)	3.57215e-45	FlyBase/BLASTn
D. willistoni	Dwillistoni_07**	FJ748703.1_Drosophila_zottii_clone_1_retrotransposon_micropia_reverse_transcriptase_gene_partial_cds	GB:CH964295	scf2_1100000004968	2414617	2867947	121.416 bits (61)	241 / 301 (80.1%)	4.4552e-26	FlyBase/BLASTn
D. willistoni	Dwillistoni_08	GQ339579.1_Drosophila_buzzatii_clone_5_retrotransposon_micropia_reverse_transcriptase_gene_partial_cds	GB:CH964292	scf2_1100000004965	495810	500500	1235.5 bits (623)	674 / 691 (97.5%)	0	FlyBase/BLASTn
D. willistoni	Dwillistoni_09	GQ339579.1_Drosophila_buzzatii_clone_5_retrotransposon_micropia_reverse_transcriptase_gene_partial_cds	GB:CH964282	scf2_1100000004954	367333	513369	325.599 bits (164)	462 / 560 (82.5%)	1.52693e-82	FlyBase/BLASTn
D. willistoni	Dwillistoni_10**	GQ339579.1_Drosophila_buzzatii_clone_5_retrotransposon_micropia_reverse_transcriptase_gene_partial_cds	GB:CH964281	scf2_1100000004953	298367	402205	293.881 bits (148)	473 / 581 (81.4%)	5.39248e-73	FlyBase/BLASTn
D. willistoni	Dwillistoni_11	GQ339579.1_Drosophila_buzzatii_clone_5_retrotransposon_micropia_reverse_transcriptase_gene_partial_cds	GB:CH964287	scf2_1100000004959	27898	32330	240.358 bits (121)	355 / 433 (82%)	6.98209e-57	FlyBase/BLASTn
D. willistoni	Dwillistoni_12	GQ339579.1_Drosophila_buzzatii_clone_5_retrotransposon_micropia_reverse_transcriptase_gene_partial_cds	GB:CH965812	scf2_1100000006495	1	2595	151.152 bits (76)	241 / 296 (81.4%)	4.98479e-30	FlyBase/BLASTn
D. willistoni	Dwillistoni_14	GQ339582.1_Drosophila_buzzatii_clone_2_retrotransposon_micropia_reverse_transcriptase_gene_partial_cds	GB:CH963920	scf2_1100000004585	446447	766713	188.817 bits (95)	282 / 344 (82%)	2.28788e-46	FlyBase/BLASTn
D. willistoni	Dwillistoni_16**	GQ339584.1_Drosophila_mercatorum_clone_4_retrotransposon_micropia_reverse_transcriptase_gene_partial_cds	GB:CH964295	scf2_1100000004968	931508	2867950	129.346 bits (65)	245 / 305 (80.3%)	1.82757e-23	FlyBase/BLASTn
D. willistoni	Dwillistoni_17	GQ339587.1_Drosophila_parthenogenetica_clone_3_retrotransposon_micropia_nonfunctional_reverse_transcriptase_gene_partial_sequence	GB:CH959508	scf2_1100000000142	2692	7089	119.434 bits (60)	129 / 152 (84.9%)	1.72374e-25	FlyBase/BLASTn
D. willistoni	Dwillistoni_18**	X13304.1_Drosophila_hydei_micropia_element_dhMiF2	GB:CH964292	scf2_1100000004965	495810	500500	1166.12 bits (588)	666 / 691 (96.4%)	0	FlyBase/BLASTn
D. willistoni	Dwillistoni_19	X13305.1_Drosophila_hydei_micropia_element_dhMiF8_3-end	GB:CH964292	scf2_1100000004965	496034	500280	113.487 bits (57)	126 / 149 (84.6%)	8.74354e-24	FlyBase/BLASTn
D. yakuba	Dyakuba_02	D.suzukii_60	GB:CH891650	gnl|dyak|v2_chr2h_random_014	22880	25972 (máx)	348.206 bits (892)	166 / 211 (78.7%)	9.98397e-96	FlyBase/tBLASTn
D. yakuba	Dyakuba_03	D.suzukii_25	GB:CH892674	gnl|dyak|v2_chrUn_001	363561	799605	323.168 bits (827)	158 / 213 (74.2%)	3.52659e-83	FlyBase/tBLASTn
D. yakuba	Dyakuba_04**	D.suzukii_60	GB:CH893093	gnl|dyak|v2_chrUn_420	1	2300 (máx)	338.191 bits (866)	163 / 211 (77.3%)	9.26975e-93	FlyBase/tBLASTn
D. yakuba	Dyakuba_05**	D.melanogaster_01	GB:CH894556	gnl|dyak|v2_chrUn_1883	4008	14694	442.195 bits (1136)	215 / 229 (93.9%)	5.12828e-119	FlyBase/tBLASTn
D. yakuba	Dyakuba_06	D.suzukii_60	GB:CH896660	gnl|dyak|v2_chrUn_3987	1	1759 (máx)	353.214 bits (905)	166 / 211 (78.7%)	3.15583e-97	FlyBase/tBLASTn
D. yakuba	Dyakuba_07	EU149930.1_Drosophila_cardinoides_pop-variant_Universidade_Federal_de_Santa_Catarina_retrotransposon_micropia_reverse_transcriptase_gene_partial_cds	GB:CH897214	gnl|dyak|v2_chrUn_4541	8814	13488	350.132 bits (897)	167 / 225 (74.2%)	2.4383e-96	FlyBase/tBLASTn
D. yakuba	Dyakuba_08**	D.busckii_08	GB:CH897799	gnl|dyak|v2_chrUn_5126	2785	7384	335.88 bits (860)	160 / 201 (79.6%)	4.49316e-87	FlyBase/tBLASTn
D. yakuba	Dyakuba_09**	D.suzukii_25	GB:CH899667	gnl|dyak|v2_chrUn_6995	8559	82456	321.242 bits (822)	158 / 213 (74.2%)	1.12471e-82	FlyBase/tBLASTn
D. yakuba	Dyakuba_10	D.suzukii_60	GB:CM000160	gnl|dyak|3R	6822612	6821980	355.525 bits (911)	167 / 211 (79.1%)	5.29242e-98	FlyBase/tBLASTn
D. yakuba	Dyakuba_11	D.suzukii_60	GB:CM000162	gnl|dyak|X	14612888	21020598	354.369 bits (908)	167 / 211 (79.1%)	1.23956e-97	FlyBase/tBLASTn
D. zottii	Dzottii_FJ748703*
D. zottii	Dzottii_GQ339578*
Drosophila acutilabella	Dacutilabella_FJ748684*
Drosophila acutilabella	Dacutilabella_FJ748685*
Drosophila acutilabella	Dacutilabella_FJ748686*
Drosophila acutilabella	Dacutilabella_FJ748687*
Drosophila acutilabella	Dacutilabella_FJ748688*
Scaptodrosophila lebanonensis	Slebanonensis_01	EF090263.1_Drosophila_cardinoides_retrotransposon_micropia_reverse_transcriptase_gene_partial_cds	JXPJ01001618.1	scaffold1996	0	1123 (máx)	203 bits(224)	400/585(68%)	2e-50	FlyBase/BLASTn
Scaptodrosophila lebanonensis	Slebanonensis_10**	FJ748703.1_Drosophila_zottii_clone_1_retrotransposon_micropia_reverse_transcriptase_gene_partial_cds	JXPJ01014738.1	scaffold19719	0	2392	123 bits(136)	232/341(68%)	1e-26	FlyBase/BLASTn
Scaptodrosophila lebanonensis	Slebanonensis_11**	GQ339588.1_Drosophila_parthenogenetica_clone_4_retrotransposon_micropia_nonfunctional_reverse_transcriptase_gene_partial_sequence	JXPJ01008849.1	scaffold11452	612	4635	244 bits(270)	410/590(69%)	4e-65	FlyBase/BLASTn
Scaptodrosophila lebanonensis	Slebanonensis_17**	X13304.1_Drosophila_hydei_micropia_element_dhMiF2	JXPJ01010772.1	scaffold14057	1	1245	141 bits(156)	307/456(67%)	6e-31	FlyBase/BLASTn
Scaptodrosophila lebanonensis	Slebanonensis_18**	X13304.1_Drosophila_hydei_micropia_element_dhMiF2	JXPJ01007850.1	scaffold10073	1112	4360	105 bits(116)	394/618(64%)	4e-21	FlyBase/BLASTn
Scaptodrosophila lebanonensis	Slebanonensis_19	X13304.1_Drosophila_hydei_micropia_element_dhMiF2	JXPJ01008865.1	scaffold11472	1	1745	82.4 bits(90)	367/585(63%)	2e-12	FlyBase/BLASTn
