# Supplementary material for: Evolutionary history and classification of Micropia retroelements in Drosophilidae species
Source: PLoS One. 2019 Oct 17;14(10):e0220539. doi: 10.1371/journal.pone.0220539 (PMC6797199; doi:10.1371/journal.pone.0220539)
Supplement: S2 Table — Data not available. (XLSX) [file pone.0220539.s005.xlsx]

## Sheet: Plan1
S2 Table. GenBank accession numbers of nuclear genes used in the dS analysis. - : data not available.
Species	Adh	Amd	Ddc
D. acutilabella	AB932645	HM006861	AY633962
D. albomicans	AB033642	ACVV01003451	ACVV01029923
D. americana	EF137008	CWKC01009791	CWKB01006505
D. ananassae	AAPP01018750	AAPP01015682	AAPP01015682
D. arizonae	XM_018003622	LSRM01000002	LSRM01000002
D. bipectinata	KX384730	LYTD01014772	AFFE02007687
D. busckii	JXOY01012845	JXOY01004293	JXOY01004293
D. buzzatii	U77610	AF324947	AF324980
D. cardini	AB932650	EU444558	EU446063
D. cardinoides	AB932651	EU444559	EU446064
D. elegans	AFFF02006914	AFFF02006925	AFFF02006925
D. erecta	XM_001968861	AAPQ01007039	AAPQ01007039
D. ficusphila	DQ363232	AFFG02008968	AFFG02008968
D. hydei	DQ471660	AF293712	AF293737
D. kikkawai	AFFH02006887	AFFH02007724	AFFH02007724
D. melanogaster	Z00030	NDWT01000001	NDWT01000001
D. mercatorum	DQ471664	AF324957	AF324973
D. mojavensis	XM_002002894	AAPU01010519	AAPU01010519
D. navojoa	AY156524	LSRL01000002	LSRL01000002
D. neocardini	-	EU444581	EU446089
D. neomorpha	-	HM006862	HM006866
D. parthenogenetica	AB932666	HM006863	HM006867
D. polymorpha	AB932668	EU444592	EU446098
D. procardinoides	-	HM006864	-
D. rhopaloa	AFPP02026792	AFPP02027525	AFPP02027525
D. sechellia	XM_002035803	AAKO01001666	AAKO01001666
D. simulans	X57364	JPYS01000002	JPYS01000002
D. suzukii	CAKG01032597	CAKG01044696	AWUT01000549
D. takahashii	LYTE01004156	AFFI02009638	LYTE01010530
D. virilis	AB033640	AANI01013751	AANI01013751
D. willistoni	AAQB01006740	AAQB01006833	AAQB01006833
D. yakuba	KX976521	AAEU02000279	AAEU02000279
D. zottii	-	-	-
S. lebanonensis	JXPJ01023272	JXPJ01002762	JXPJ01033700
