# Supplementary material for: Evolutionary history and classification of Micropia retroelements in Drosophilidae species
Source: PLoS One. 2019 Oct 17;14(10):e0220539. doi: 10.1371/journal.pone.0220539 (PMC6797199; doi:10.1371/journal.pone.0220539)
Supplement: S3 Table — Here includes the sequences obtained within the Drosophilidae genomes and the sequences used as query (*). (XLSX) [file pone.0220539.s006.xlsx]

## Sheet: Sheet1
S3 Table. Summary of the number of Micropia sequences recovered in each BLAST search step. Here includes the sequences obtained within the Drosophilidae genomes and the sequences used as query (*).
	First searches		First filtering step		Second filtering step
Species	BLASTn	tBLASTn	BLASTn	tBLASTn	BLASTn	tBLASTn
D. acutilabella*	5	0	5	0	1	0
D. albomicans	1	0	1	0	1	0
D. americana	41	0	19	0	8	0
D. anannasae	0	14	0	14	0	5
D. arizonae	11	0	4	0	3	0
D. bipectinata	0	9	0	7	0	3
D. busckii	12	0	4	0	3	0
D. buzzattii	8	3	5	2	3	1
D. buzzattii*	4	0	4	0	2	0
D. cardini*	3	0	1	0	1	0
D. cardinoides*	3	0	3	0	2	0
D. elegans	0	5	0	5	0	2
D. erecta	0	4	0	4	0	1
D. ficusphila	0	1	0	1	0	1
D. hydei*	2	0	2	0	2	0
D. kikkaway	0	4	0	4	0	3
D. melanogaster	6	2	5	2	1	2
D. mojavensis	3	2	3	2	3	1
D. navojoa	8	0	3	0	3	0
D. neocardini*	4	0	4	0	1	0
D. neomorpha*	3	0	3	0	1	0
D. parthenogenetica*	6	0	6	0	3	0
D. polymorpha*	5	0	5	0	1	0
D. procardinoides*	3	0	3	0	1	0
D. rhopaloa	0	3	0	3	0	3
D. sechellia	19	13	18	12	1	4
D. simulans	2	0	2	0	1	0
D. suzukii	78	0	35	0	10	0
D. takahashii	0	3	0	3	0	2
D. virilis	0	10	0	10	0	2
D. willistoni	19	1	16	1	5	1
D. yakuba	0	10	0	10	0	4
D. zottii*	2	0	2	0	1	0
D.melanogaster*	2	0	2	0	2	0
D.mercatorum*	6	0	6	0	1	0
S. lebanonensis	23	0	6	0	4	0
Total	279	84	167	80	65	35
