# Supplementary material for: Evolutionary history and classification of Micropia retroelements in Drosophilidae species
Source: PLoS One. 2019 Oct 17;14(10):e0220539. doi: 10.1371/journal.pone.0220539 (PMC6797199; doi:10.1371/journal.pone.0220539)
Supplement: S4 Table — Data for each subfamily are in distinct sheets in this Excel file. (XLSX) [file pone.0220539.s007.xlsx]

## Sheet: Gp 1
S4 Table. Amino acid genetic distances between sequences belonging to the same Micropia subfamily. Data for each subfamily are in distinct sheet in this Excel file.
Species 1	Species 2	Dist
Dananassae 08_{Gp 1}	Drophaloa 01_{Gp 1}	0.325084
Dananassae 08_{Gp 1}	Dsuzukii 02_{Gp 1}	0.3233
Dficusphila 01_{Gp 1}	Drophaloa 01_{Gp 1}	0.319005
Dsuzukii 02_{Gp 1}	Dtakahasii 01_{Gp 1}	0.31776
Dtakahasii 01_{Gp 1}	Dvirilis 02_{Gp 1}	0.31459
Dficusphila 01_{Gp 1}	Dmelanogaster 03t_{Gp 1}	0.300986
Dvirilis 02_{Gp 1}	Fica Micropia Gypsy14 DTa_{Gp 1}	0.299447
Dsuzukii 02_{Gp 1}	Dyakuba 08_{Gp 1}	0.295117
Dmelanogaster 03t_{Gp 1}	Drophaloa 01_{Gp 1}	0.293547
Dananassae 09_{Gp 1}	Dvirilis 02_{Gp 1}	0.293547
Dficusphila 01_{Gp 1}	Dtakahasii 01_{Gp 1}	0.292136
Dficusphila 01_{Gp 1}	Dyakuba 08_{Gp 1}	0.292136
Dananassae 09_{Gp 1}	Dsuzukii 02_{Gp 1}	0.291352
Dananassae 09_{Gp 1}	Drophaloa 01_{Gp 1}	0.287682
Dkikkaway 03_{Gp 1}	Drophaloa 01_{Gp 1}	0.287682
Dkikkaway 03_{Gp 1}	Dvirilis 02_{Gp 1}	0.287682
Dmelanogaster 03t_{Gp 1}	Dvirilis 02_{Gp 1}	0.287682
Dbuzzatti 02t_{Gp 1}	Dsuzukii 02_{Gp 1}	0.284026
Dmelanogaster 03t_{Gp 1}	Dsuzukii 02_{Gp 1}	0.284026
Dsuzukii 02_{Gp 1}	Fica Micropia Gypsy14 DTa_{Gp 1}	0.284026
Dananassae 09_{Gp 1}	Dficusphila 01_{Gp 1}	0.283286
Dananassae 08_{Gp 1}	Dkikkaway 03_{Gp 1}	0.283286
Dananassae 08_{Gp 1}	Dbusckii 08_{Gp 1}	0.281038
Dbuzzatti 02t_{Gp 1}	Drophaloa 01_{Gp 1}	0.280302
Dananassae 08_{Gp 1}	Dbuzzatti 02t_{Gp 1}	0.275848
Dbusckii 08_{Gp 1}	Dsuzukii 02_{Gp 1}	0.274731
Dbuzzatti 02t_{Gp 1}	Dvirilis 02_{Gp 1}	0.274437
Drophaloa 01_{Gp 1}	Dtakahasii 01_{Gp 1}	0.273041
Drophaloa 01_{Gp 1}	Dyakuba 08_{Gp 1}	0.273041
Dvirilis 02_{Gp 1}	Dyakuba 08_{Gp 1}	0.273041
Dananassae 08_{Gp 1}	Dsuzukii 34_{Gp 1}	0.271153
Dbuzzatti 02t_{Gp 1}	Dficusphila 01_{Gp 1}	0.269982
Dficusphila 01_{Gp 1}	Dsuzukii 34_{Gp 1}	0.26922
Dananassae 08_{Gp 1}	Dtakahasii 01_{Gp 1}	0.268606
Dananassae 08_{Gp 1}	Dficusphila 01_{Gp 1}	0.267243
Dficusphila 01_{Gp 1}	Dkikkaway 03_{Gp 1}	0.265895
Dananassae 08_{Gp 1}	Dvirilis 02_{Gp 1}	0.265895
Dficusphila 01_{Gp 1}	Dvirilis 02_{Gp 1}	0.265895
Dficusphila 01_{Gp 1}	Fica Micropia Gypsy14 DTa_{Gp 1}	0.265895
Dficusphila 01_{Gp 1}	Dsuzukii 02_{Gp 1}	0.262364
Dananassae 08_{Gp 1}	Dmelanogaster 03t_{Gp 1}	0.260164
Dbusckii 08_{Gp 1}	Dvirilis 02_{Gp 1}	0.25988
Dananassae 08_{Gp 1}	Dyakuba 08_{Gp 1}	0.257045
Dficusphila 01_{Gp 1}	Dsuzukii 51_{Gp 1}	0.256219
Dkikkaway 03_{Gp 1}	Dsuzukii 02_{Gp 1}	0.255247
Dananassae 08_{Gp 1}	Dananassae 09_{Gp 1}	0.254466
Dbusckii 08_{Gp 1}	Drophaloa 01_{Gp 1}	0.253449
Drophaloa 01_{Gp 1}	Fica Micropia Gypsy14 DTa_{Gp 1}	0.253196
Dananassae 08_{Gp 1}	Dsuzukii 51_{Gp 1}	0.249346
Damericana 62e74e113e114e122e123_{Gp 1}	Dyakuba 08_{Gp 1}	0.24686
Dmelanogaster 03t_{Gp 1}	Dsuzukii 34_{Gp 1}	0.245122
Dananassae 08_{Gp 1}	Fica Micropia Gypsy14 DTa_{Gp 1}	0.243166
Dbusckii 08_{Gp 1}	Dficusphila 01_{Gp 1}	0.24071
Dmelanogaster 03t_{Gp 1}	Dsuzukii 51_{Gp 1}	0.238674
Damericana 62e74e113e114e122e123_{Gp 1}	Dmelanogaster 03t_{Gp 1}	0.238411
Dananassae 09_{Gp 1}	Dsuzukii 34_{Gp 1}	0.237217
Drophaloa 01_{Gp 1}	Dvirilis 02_{Gp 1}	0.236389
Dbuzzatti 02t_{Gp 1}	Dsuzukii 34_{Gp 1}	0.234281
Dananassae 08_{Gp 1}	Dsuzukii 03e05e41e50e70e71_{Gp 1}	0.232622
Dbusckii 08_{Gp 1}	Dsuzukii 34_{Gp 1}	0.232622
Dbuzzatti 02t_{Gp 1}	Dtakahasii 01_{Gp 1}	0.231022
Dbusckii 08_{Gp 1}	Dtakahasii 01_{Gp 1}	0.23071
Dbuzzatti 02t_{Gp 1}	Dsuzukii 03e05e41e50e70e71_{Gp 1}	0.230178
Dmelanogaster 03t_{Gp 1}	Dsuzukii 03e05e41e50e70e71_{Gp 1}	0.230178
Dkikkaway 03_{Gp 1}	Dsuzukii 34_{Gp 1}	0.229374
Dbusckii 08_{Gp 1}	Dmelanogaster 03t_{Gp 1}	0.228131
Dsuzukii 34_{Gp 1}	Dyakuba 08_{Gp 1}	0.224717
Dbuzzatti 02t_{Gp 1}	Dkikkaway 03_{Gp 1}	0.223144
Dsuzukii 03e05e41e50e70e71_{Gp 1}	Dyakuba 08_{Gp 1}	0.223144
Dananassae 09_{Gp 1}	Dtakahasii 01_{Gp 1}	0.222038
Dananassae 09_{Gp 1}	Dsuzukii 51_{Gp 1}	0.221433
Dkikkaway 03_{Gp 1}	Dsuzukii 51_{Gp 1}	0.221433
Dbusckii 08_{Gp 1}	Dyakuba 08_{Gp 1}	0.218131
Dbusckii 08_{Gp 1}	Dsuzukii 51_{Gp 1}	0.217913
Dbuzzatti 02t_{Gp 1}	Dsuzukii 51_{Gp 1}	0.217913
Dbuzzatti 02t_{Gp 1}	Dmelanogaster 03t_{Gp 1}	0.217603
Dsuzukii 51_{Gp 1}	Dyakuba 08_{Gp 1}	0.216223
Dananassae 09_{Gp 1}	Dbusckii 08_{Gp 1}	0.215709
Dsuzukii 02_{Gp 1}	Dvirilis 02_{Gp 1}	0.213574
Dsuzukii 03e05e41e50e70e71_{Gp 1}	Dtakahasii 01_{Gp 1}	0.211309
Dkikkaway 03_{Gp 1}	Dtakahasii 01_{Gp 1}	0.211049
Dbusckii 08_{Gp 1}	Dkikkaway 03_{Gp 1}	0.209555
Dsuzukii 34_{Gp 1}	Dtakahasii 01_{Gp 1}	0.209092
Damericana 62e74e113e114e122e123_{Gp 1}	Dtakahasii 01_{Gp 1}	0.207639
Dficusphila 01_{Gp 1}	Dsuzukii 03e05e41e50e70e71_{Gp 1}	0.206921
Dananassae 09_{Gp 1}	Dbuzzatti 02t_{Gp 1}	0.206614
Dbuzzatti 02t_{Gp 1}	Fica Micropia Gypsy14 DTa_{Gp 1}	0.206614
Dananassae 09_{Gp 1}	Fica Micropia Gypsy14 DTa_{Gp 1}	0.203599
Dbusckii 08_{Gp 1}	Fica Micropia Gypsy14 DTa_{Gp 1}	0.203438
Dbusckii 08_{Gp 1}	Dsuzukii 03e05e41e50e70e71_{Gp 1}	0.20174
Damericana 62e74e113e114e122e123_{Gp 1}	Dananassae 09_{Gp 1}	0.200671
Damericana 62e74e113e114e122e123_{Gp 1}	Fica Micropia Gypsy14 DTa_{Gp 1}	0.200671
Dsuzukii 51_{Gp 1}	Dtakahasii 01_{Gp 1}	0.199129
Dsuzukii 34_{Gp 1}	Dvirilis 02_{Gp 1}	0.198602
Dbuzzatti 02t_{Gp 1}	Dyakuba 08_{Gp 1}	0.197686
Dananassae 09_{Gp 1}	Dsuzukii 03e05e41e50e70e71_{Gp 1}	0.195492
Dsuzukii 03e05e41e50e70e71_{Gp 1}	Fica Micropia Gypsy14 DTa_{Gp 1}	0.195492
Dsuzukii 34_{Gp 1}	Fica Micropia Gypsy14 DTa_{Gp 1}	0.191055
Dbusckii 08_{Gp 1}	Dbuzzatti 02t_{Gp 1}	0.188401
Dsuzukii 51_{Gp 1}	Dvirilis 02_{Gp 1}	0.187816
Dkikkaway 03_{Gp 1}	Fica Micropia Gypsy14 DTa_{Gp 1}	0.187599
Dtakahasii 01_{Gp 1}	Dyakuba 08_{Gp 1}	0.185899
Damericana 62e74e113e114e122e123_{Gp 1}	Dsuzukii 02_{Gp 1}	0.185717
Damericana 62e74e113e114e122e123_{Gp 1}	Dkikkaway 03_{Gp 1}	0.182322
Drophaloa 01_{Gp 1}	Dsuzukii 02_{Gp 1}	0.180126
Dsuzukii 51_{Gp 1}	Fica Micropia Gypsy14 DTa_{Gp 1}	0.179586
Dmelanogaster 03t_{Gp 1}	Dtakahasii 01_{Gp 1}	0.178788
Damericana 62e74e113e114e122e123_{Gp 1}	Dsuzukii 03e05e41e50e70e71_{Gp 1}	0.175891
Dkikkaway 03_{Gp 1}	Dsuzukii 03e05e41e50e70e71_{Gp 1}	0.173019
Dsuzukii 03e05e41e50e70e71_{Gp 1}	Dvirilis 02_{Gp 1}	0.173019
Damericana 62e74e113e114e122e123_{Gp 1}	Dficusphila 01_{Gp 1}	0.164303
Damericana 62e74e113e114e122e123_{Gp 1}	Dsuzukii 51_{Gp 1}	0.162519
Dananassae 09_{Gp 1}	Dmelanogaster 03t_{Gp 1}	0.161487
Damericana 62e74e113e114e122e123_{Gp 1}	Dsuzukii 34_{Gp 1}	0.15963
Dyakuba 08_{Gp 1}	Fica Micropia Gypsy14 DTa_{Gp 1}	0.157845
Dananassae 09_{Gp 1}	Dyakuba 08_{Gp 1}	0.152677
Dmelanogaster 03t_{Gp 1}	Fica Micropia Gypsy14 DTa_{Gp 1}	0.151231
Damericana 62e74e113e114e122e123_{Gp 1}	Drophaloa 01_{Gp 1}	0.146603
Damericana 62e74e113e114e122e123_{Gp 1}	Dbusckii 08_{Gp 1}	0.145712
Dkikkaway 03_{Gp 1}	Dmelanogaster 03t_{Gp 1}	0.141079
Dkikkaway 03_{Gp 1}	Dyakuba 08_{Gp 1}	0.132268
Damericana 62e74e113e114e122e123_{Gp 1}	Dananassae 08_{Gp 1}	0.131336
Damericana 62e74e113e114e122e123_{Gp 1}	Dbuzzatti 02t_{Gp 1}	0.129212
Dananassae 09_{Gp 1}	Dkikkaway 03_{Gp 1}	0.111226
Dsuzukii 02_{Gp 1}	Dsuzukii 34_{Gp 1}	0.0996994
Dsuzukii 02_{Gp 1}	Dsuzukii 51_{Gp 1}	0.0855222
Dsuzukii 02_{Gp 1}	Dsuzukii 03e05e41e50e70e71_{Gp 1}	0.060018
Dsuzukii 03e05e41e50e70e71_{Gp 1}	Dsuzukii 51_{Gp 1}	0.0588405
Drophaloa 01_{Gp 1}	Dsuzukii 03e05e41e50e70e71_{Gp 1}	0.0577083
Dmelanogaster 03t_{Gp 1}	Dyakuba 08_{Gp 1}	0.0452566
Drophaloa 01_{Gp 1}	Dsuzukii 51_{Gp 1}	0.0419642
Dtakahasii 01_{Gp 1}	Fica Micropia Gypsy14 DTa_{Gp 1}	0.0406376
Drophaloa 01_{Gp 1}	Dsuzukii 34_{Gp 1}	0.0379792
Dsuzukii 03e05e41e50e70e71_{Gp 1}	Dsuzukii 34_{Gp 1}	0.0287101
Dsuzukii 34_{Gp 1}	Dsuzukii 51_{Gp 1}	0.0281709
Damericana 62e74e113e114e122e123_{Gp 1}	Dvirilis 02_{Gp 1}	0
Average		0.214918

## Sheet: Gp 2
Damericana_45e89e95e96

## Sheet: Gp 3
Species 1	Species 2	Dist
Damericana 102_{Gp 3}	Dnavojoa 07_{Gp 3}	0.380772
Dnavojoa 07_{Gp 3}	Slebanonensis 18_{Gp 3}	0.338213
Dnavojoa 07_{Gp 3}	Fica Micropia Gypsy9 DVir_{Gp 3}	0.333144
Dnavojoa 07_{Gp 3}	Dvirilis 03_{Gp 3}	0.324776
Damericana 102_{Gp 3}	Darizonae 10_{Gp 3}	0.32424
Dbuzzatti 08_{Gp 3}	Dnavojoa 07_{Gp 3}	0.313215
Darizonae 10_{Gp 3}	Dbuzzatti 08_{Gp 3}	0.303514
Darizonae 10_{Gp 3}	Fica Micropia Gypsy9 DVir_{Gp 3}	0.303186
Darizonae 10_{Gp 3}	Slebanonensis 18_{Gp 3}	0.293102
Darizonae 10_{Gp 3}	Dvirilis 03_{Gp 3}	0.284252
Dbuzzatti 08_{Gp 3}	Fica Micropia Gypsy9 DVir_{Gp 3}	0.277273
Damericana 09e44e87_{Gp 3}	Dnavojoa 07_{Gp 3}	0.255525
Damericana 102_{Gp 3}	Dbuzzatti 08_{Gp 3}	0.253549
Dbuzzatti 08_{Gp 3}	Dvirilis 03_{Gp 3}	0.250668
Dnavojoa 07_{Gp 3}	Dsuzukii 57_{Gp 3}	0.245673
Damericana 09e44e87_{Gp 3}	Darizonae 10_{Gp 3}	0.205161
Damericana 102_{Gp 3}	Slebanonensis 18_{Gp 3}	0.195309
Darizonae 10_{Gp 3}	Dsuzukii 57_{Gp 3}	0.193495
Fica Micropia Gypsy9 DVir_{Gp 3}	Slebanonensis 18_{Gp 3}	0.176279
Dbuzzatti 08_{Gp 3}	Slebanonensis 18_{Gp 3}	0.174108
Dvirilis 03_{Gp 3}	Slebanonensis 18_{Gp 3}	0.172169
Damericana 102_{Gp 3}	Dsuzukii 57_{Gp 3}	0.160343
Damericana 09e44e87_{Gp 3}	Dbuzzatti 08_{Gp 3}	0.1514
Dsuzukii 57_{Gp 3}	Fica Micropia Gypsy9 DVir_{Gp 3}	0.138836
Damericana 09e44e87_{Gp 3}	Slebanonensis 18_{Gp 3}	0.134733
Dsuzukii 57_{Gp 3}	Dvirilis 03_{Gp 3}	0.129534
Damericana 09e44e87_{Gp 3}	Dsuzukii 57_{Gp 3}	0.114113
Dsuzukii 57_{Gp 3}	Slebanonensis 18_{Gp 3}	0.0943107
Damericana 102_{Gp 3}	Fica Micropia Gypsy9 DVir_{Gp 3}	0.0796176
Damericana 09e44e87_{Gp 3}	Damericana 102_{Gp 3}	0.0753494
Damericana 09e44e87_{Gp 3}	Fica Micropia Gypsy9 DVir_{Gp 3}	0.0753494
Dbuzzatti 08_{Gp 3}	Dsuzukii 57_{Gp 3}	0.0676586
Damericana 102_{Gp 3}	Dvirilis 03_{Gp 3}	0.0635134
Damericana 09e44e87_{Gp 3}	Dvirilis 03_{Gp 3}	0.0585942
Dvirilis 03_{Gp 3}	Fica Micropia Gypsy9 DVir_{Gp 3}	0.049897
Darizonae 10_{Gp 3}	Dnavojoa 07_{Gp 3}	0.0253178
Average		0.194894

## Sheet: Gp 4
Species 1	Species 2	Dist
Dananassae 14_{Gp 4}	Dbipectinada 08_{Gp 4}	0
Dananassae 14_{Gp 4}	Delegans 04_{Gp 4}	0
Dbipectinada 08_{Gp 4}	Delegans 04_{Gp 4}	0
Dananassae 14_{Gp 4}	Drophaloa 03_{Gp 4}	0.0778425
Dbipectinada 08_{Gp 4}	Drophaloa 03_{Gp 4}	0.0778425
Delegans 04_{Gp 4}	Drophaloa 03_{Gp 4}	0.0778425
Dananassae 14_{Gp 4}	Dsechellia 04t_{Gp 4}	0.121645
Dbipectinada 08_{Gp 4}	Dsechellia 04t_{Gp 4}	0.121645
Delegans 04_{Gp 4}	Dsechellia 04t_{Gp 4}	0.121645
Drophaloa 03_{Gp 4}	Dsechellia 04t_{Gp 4}	0.157092
Dananassae 14_{Gp 4}	Dsuzukii 66_{Gp 4}	0.188475
Dbipectinada 08_{Gp 4}	Dsuzukii 66_{Gp 4}	0.188475
Delegans 04_{Gp 4}	Dsuzukii 66_{Gp 4}	0.188475
Drophaloa 03_{Gp 4}	Dsuzukii 66_{Gp 4}	0.203401
Dsechellia 04t_{Gp 4}	Dsuzukii 66_{Gp 4}	0.188475
Dananassae 14_{Gp 4}	Dsuzukii 72_{Gp 4}	0.0396091
Dbipectinada 08_{Gp 4}	Dsuzukii 72_{Gp 4}	0.0396091
Delegans 04_{Gp 4}	Dsuzukii 72_{Gp 4}	0.0396091
Drophaloa 03_{Gp 4}	Dsuzukii 72_{Gp 4}	0.11294
Dsechellia 04t_{Gp 4}	Dsuzukii 72_{Gp 4}	0.123869
Dsuzukii 66_{Gp 4}	Dsuzukii 72_{Gp 4}	0.215888
Dananassae 14_{Gp 4}	Dyakuba 04_{Gp 4}	0.124563
Dbipectinada 08_{Gp 4}	Dyakuba 04_{Gp 4}	0.124563
Delegans 04_{Gp 4}	Dyakuba 04_{Gp 4}	0.124563
Drophaloa 03_{Gp 4}	Dyakuba 04_{Gp 4}	0.151139
Dsechellia 04t_{Gp 4}	Dyakuba 04_{Gp 4}	0.130305
Dsuzukii 66_{Gp 4}	Dyakuba 04_{Gp 4}	0.173444
Dsuzukii 72_{Gp 4}	Dyakuba 04_{Gp 4}	0.108803
Dananassae 14_{Gp 4}	Fica Micropia invader1 Dya_{Gp 4}	0.121078
Dbipectinada 08_{Gp 4}	Fica Micropia invader1 Dya_{Gp 4}	0.121078
Delegans 04_{Gp 4}	Fica Micropia invader1 Dya_{Gp 4}	0.121078
Drophaloa 03_{Gp 4}	Fica Micropia invader1 Dya_{Gp 4}	0.15195
Dsechellia 04t_{Gp 4}	Fica Micropia invader1 Dya_{Gp 4}	0.126633
Dsuzukii 66_{Gp 4}	Fica Micropia invader1 Dya_{Gp 4}	0.166497
Dsuzukii 72_{Gp 4}	Fica Micropia invader1 Dya_{Gp 4}	0.11294
Dyakuba 04_{Gp 4}	Fica Micropia invader1 Dya_{Gp 4}	0.00451468
Average		0.115209

## Sheet: Gp 5
Species 1	Species 2	Dist
Damericana 30_{Gp 5}	Fica Micropia INVADER6 Dmel_{Gp 5}	0.288

## Sheet: Gp 6
Dnavojoa_04

## Sheet: Gp 7
Species 1	Species 2	Dist
Dparthenogenetica GQ339589_{Gp 7}	Dprocardinoides FJ748702_{Gp 7}	0.111226
Dprocardinoides FJ748702_{Gp 7}	Dzottii FJ748703_{Gp 7}	0.102415
Dcardini FJ748690_{Gp 7}	Dprocardinoides FJ748702_{Gp 7}	0.101469
Dacutilabella FJ748687_{Gp 7}	Dprocardinoides FJ748702_{Gp 7}	0.0966936
Dparthenogenetica FJ748698_{Gp 7}	Dprocardinoides FJ748702_{Gp 7}	0.0966268
Dbuzzatii FJ748689_{Gp 7}	Dprocardinoides FJ748702_{Gp 7}	0.0922312
Dcardinoides EU149930_{Gp 7}	Dprocardinoides FJ748702_{Gp 7}	0.089895
Dparthenogenetica GQ339589_{Gp 7}	Dzottii FJ748703_{Gp 7}	0.0878162
Dhydei X13304_{Gp 7}	Dprocardinoides FJ748702_{Gp 7}	0.0874119
Dprocardinoides FJ748702_{Gp 7}	Dwillistoni 18_{Gp 7}	0.0874119
Dparthenogenetica GQ339590_{Gp 7}	Dprocardinoides FJ748702_{Gp 7}	0.0870114
Dcardini FJ748690_{Gp 7}	Dzottii FJ748703_{Gp 7}	0.0829969
Dneocardini EU149932_{Gp 7}	Dprocardinoides FJ748702_{Gp 7}	0.0789273
Dneomorpha FJ748695_{Gp 7}	Dprocardinoides FJ748702_{Gp 7}	0.0774875
Dpolymorpha EU149935_{Gp 7}	Dprocardinoides FJ748702_{Gp 7}	0.0762833
Dcardinoides EU149929_{Gp 7}	Dprocardinoides FJ748702_{Gp 7}	0.0758658
Dcardinoides EU149930_{Gp 7}	Dzottii FJ748703_{Gp 7}	0.0751527
Dbuzzatii FJ748689_{Gp 7}	Dzottii FJ748703_{Gp 7}	0.0737662
Dparthenogenetica FJ748698_{Gp 7}	Dzottii FJ748703_{Gp 7}	0.0734275
Dbuzzatii FJ748689_{Gp 7}	Dparthenogenetica GQ339589_{Gp 7}	0.0730919
Dbuzzatii FJ748689_{Gp 7}	Dcardini FJ748690_{Gp 7}	0.0683637
Dacutilabella FJ748687_{Gp 7}	Dcardini FJ748690_{Gp 7}	0.0666914
Dacutilabella FJ748687_{Gp 7}	Dparthenogenetica GQ339589_{Gp 7}	0.0666914
Dacutilabella FJ748687_{Gp 7}	Dzottii FJ748703_{Gp 7}	0.0666914
Dmercatorum FJ748693_{Gp 7}	Dprocardinoides FJ748702_{Gp 7}	0.065186
Dhydei X13304_{Gp 7}	Dzottii FJ748703_{Gp 7}	0.0642423
Dparthenogenetica GQ339590_{Gp 7}	Dzottii FJ748703_{Gp 7}	0.0639487
Dacutilabella FJ748687_{Gp 7}	Dbuzzatii FJ748689_{Gp 7}	0.0620724
Dbuzzatii FJ748689_{Gp 7}	Dcardinoides EU149930_{Gp 7}	0.0609088
Dneocardini EU149932_{Gp 7}	Dzottii FJ748703_{Gp 7}	0.0597879
Dwillistoni 18_{Gp 7}	Dzottii FJ748703_{Gp 7}	0.0595141
Dbuzzatii FJ748689_{Gp 7}	Dparthenogenetica FJ748698_{Gp 7}	0.058974
Dhydei X13304_{Gp 7}	Dparthenogenetica GQ339589_{Gp 7}	0.058974
Dparthenogenetica GQ339589_{Gp 7}	Dwillistoni 18_{Gp 7}	0.058974
Dpolymorpha EU149935_{Gp 7}	Dzottii FJ748703_{Gp 7}	0.0581559
Dacutilabella FJ748687_{Gp 7}	Dcardinoides EU149930_{Gp 7}	0.0577083
Dacutilabella FJ748687_{Gp 7}	Dparthenogenetica FJ748698_{Gp 7}	0.0568874
Dcardinoides EU149929_{Gp 7}	Dzottii FJ748703_{Gp 7}	0.0563529
Dneomorpha FJ748695_{Gp 7}	Dzottii FJ748703_{Gp 7}	0.054559
Dcardini FJ748690_{Gp 7}	Dhydei X13304_{Gp 7}	0.054312
Dcardini FJ748690_{Gp 7}	Dwillistoni 18_{Gp 7}	0.054312
Dbuzzatii FJ748689_{Gp 7}	Dhydei X13304_{Gp 7}	0.049897
Dbuzzatii FJ748689_{Gp 7}	Dparthenogenetica GQ339590_{Gp 7}	0.0496716
Dneomorpha FJ748695_{Gp 7}	Dparthenogenetica GQ339589_{Gp 7}	0.0494483
Dacutilabella FJ748687_{Gp 7}	Dhydei X13304_{Gp 7}	0.0474022
Dacutilabella FJ748687_{Gp 7}	Dwillistoni 18_{Gp 7}	0.0474022
Dbuzzatii FJ748689_{Gp 7}	Dcardinoides EU149929_{Gp 7}	0.046957
Dcardinoides EU149930_{Gp 7}	Dhydei X13304_{Gp 7}	0.04652
Dbuzzatii FJ748689_{Gp 7}	Dpolymorpha EU149935_{Gp 7}	0.04652
Dcardinoides EU149930_{Gp 7}	Dwillistoni 18_{Gp 7}	0.04652
Dbuzzatii FJ748689_{Gp 7}	Dneocardini EU149932_{Gp 7}	0.0458796
Dhydei X13304_{Gp 7}	Dparthenogenetica FJ748698_{Gp 7}	0.0450527
Dcardini FJ748690_{Gp 7}	Dneomorpha FJ748695_{Gp 7}	0.0448506
Dmercatorum FJ748693_{Gp 7}	Dzottii FJ748703_{Gp 7}	0.0446724
Dacutilabella FJ748687_{Gp 7}	Dcardinoides EU149929_{Gp 7}	0.0433803
Dacutilabella FJ748687_{Gp 7}	Dneocardini EU149932_{Gp 7}	0.0423593
Dacutilabella FJ748687_{Gp 7}	Dparthenogenetica GQ339590_{Gp 7}	0.0423593
Dacutilabella FJ748687_{Gp 7}	Dpolymorpha EU149935_{Gp 7}	0.0417971
Dbuzzatii FJ748689_{Gp 7}	Dwillistoni 18_{Gp 7}	0.0406376
Dbuzzatii FJ748689_{Gp 7}	Dneomorpha FJ748695_{Gp 7}	0.040455
Dparthenogenetica FJ748698_{Gp 7}	Dwillistoni 18_{Gp 7}	0.040455
Dparthenogenetica GQ339589_{Gp 7}	Dpolymorpha EU149935_{Gp 7}	0.0403513
Dmercatorum FJ748693_{Gp 7}	Dparthenogenetica GQ339589_{Gp 7}	0.0396091
Dacutilabella FJ748687_{Gp 7}	Dneomorpha FJ748695_{Gp 7}	0.0375631
Dcardinoides EU149930_{Gp 7}	Dneomorpha FJ748695_{Gp 7}	0.0368705
Dneocardini EU149932_{Gp 7}	Dparthenogenetica GQ339589_{Gp 7}	0.0363676
Dhydei X13304_{Gp 7}	Dwillistoni 18_{Gp 7}	0.0360399
Dhydei X13304_{Gp 7}	Dparthenogenetica GQ339590_{Gp 7}	0.0358783
Dparthenogenetica GQ339590_{Gp 7}	Dwillistoni 18_{Gp 7}	0.0358783
Dneomorpha FJ748695_{Gp 7}	Dparthenogenetica FJ748698_{Gp 7}	0.0357181
Dparthenogenetica FJ748698_{Gp 7}	Dparthenogenetica GQ339589_{Gp 7}	0.0357181
Dcardini FJ748690_{Gp 7}	Dparthenogenetica GQ339590_{Gp 7}	0.0357181
Dbuzzatii FJ748689_{Gp 7}	Dmercatorum FJ748693_{Gp 7}	0.0347429
Dcardini FJ748690_{Gp 7}	Dmercatorum FJ748693_{Gp 7}	0.0345713
Dcardini FJ748690_{Gp 7}	Dpolymorpha EU149935_{Gp 7}	0.0344862
Dcardinoides EU149929_{Gp 7}	Dhydei X13304_{Gp 7}	0.0326369
Dcardinoides EU149929_{Gp 7}	Dwillistoni 18_{Gp 7}	0.0326369
Dhydei X13304_{Gp 7}	Dneocardini EU149932_{Gp 7}	0.0318934
Dneocardini EU149932_{Gp 7}	Dwillistoni 18_{Gp 7}	0.0318934
Dcardini FJ748690_{Gp 7}	Dneocardini EU149932_{Gp 7}	0.0317487
Dcardini FJ748690_{Gp 7}	Dparthenogenetica FJ748698_{Gp 7}	0.0311829
Dparthenogenetica FJ748698_{Gp 7}	Dparthenogenetica GQ339590_{Gp 7}	0.0311829
Dacutilabella FJ748687_{Gp 7}	Dmercatorum FJ748693_{Gp 7}	0.0304592
Dhydei X13304_{Gp 7}	Dpolymorpha EU149935_{Gp 7}	0.0286553
Dparthenogenetica FJ748698_{Gp 7}	Dpolymorpha EU149935_{Gp 7}	0.0286553
Dcardinoides EU149930_{Gp 7}	Dparthenogenetica FJ748698_{Gp 7}	0.0275247
Dcardinoides EU149930_{Gp 7}	Dparthenogenetica GQ339590_{Gp 7}	0.0275247
Dneocardini EU149932_{Gp 7}	Dparthenogenetica FJ748698_{Gp 7}	0.027151
Dhydei X13304_{Gp 7}	Dneomorpha FJ748695_{Gp 7}	0.0267873
Dneomorpha FJ748695_{Gp 7}	Dwillistoni 18_{Gp 7}	0.0267873
Dneomorpha FJ748695_{Gp 7}	Dparthenogenetica GQ339590_{Gp 7}	0.0266682
Dcardinoides EU149930_{Gp 7}	Dmercatorum FJ748693_{Gp 7}	0.0249389
Dmercatorum FJ748693_{Gp 7}	Dparthenogenetica FJ748698_{Gp 7}	0.0245713
Dcardinoides EU149930_{Gp 7}	Dpolymorpha EU149935_{Gp 7}	0.0232569
Dcardinoides EU149929_{Gp 7}	Dneomorpha FJ748695_{Gp 7}	0.0230957
Dcardinoides EU149930_{Gp 7}	Dneocardini EU149932_{Gp 7}	0.0228843
Dpolymorpha EU149935_{Gp 7}	Dwillistoni 18_{Gp 7}	0.0228581
Dneocardini EU149932_{Gp 7}	Dneomorpha FJ748695_{Gp 7}	0.0225743
Dparthenogenetica GQ339589_{Gp 7}	Dparthenogenetica GQ339590_{Gp 7}	0.0221739
Dhydei X13304_{Gp 7}	Dmercatorum FJ748693_{Gp 7}	0.0197051
Dmercatorum FJ748693_{Gp 7}	Dwillistoni 18_{Gp 7}	0.0197051
Dmercatorum FJ748693_{Gp 7}	Dparthenogenetica GQ339590_{Gp 7}	0.0196085
Dcardinoides EU149929_{Gp 7}	Dparthenogenetica FJ748698_{Gp 7}	0.0184337
Dcardinoides EU149929_{Gp 7}	Dparthenogenetica GQ339589_{Gp 7}	0.0184337
Dneomorpha FJ748695_{Gp 7}	Dpolymorpha EU149935_{Gp 7}	0.0170944
Dmercatorum FJ748693_{Gp 7}	Dneocardini EU149932_{Gp 7}	0.0146702
Dcardinoides EU149929_{Gp 7}	Dparthenogenetica GQ339590_{Gp 7}	0.0137933
Dcardinoides EU149930_{Gp 7}	Dparthenogenetica GQ339589_{Gp 7}	0.0136676
Dneocardini EU149932_{Gp 7}	Dparthenogenetica GQ339590_{Gp 7}	0.0134834
Dcardini FJ748690_{Gp 7}	Dparthenogenetica GQ339589_{Gp 7}	0.0132452
Dmercatorum FJ748693_{Gp 7}	Dpolymorpha EU149935_{Gp 7}	0.0126584
Dparthenogenetica GQ339590_{Gp 7}	Dpolymorpha EU149935_{Gp 7}	0.0113638
Dcardinoides EU149929_{Gp 7}	Dmercatorum FJ748693_{Gp 7}	0.0100001
Dcardini FJ748690_{Gp 7}	Dcardinoides EU149929_{Gp 7}	0.00917438
Dcardinoides EU149929_{Gp 7}	Dneocardini EU149932_{Gp 7}	0.00917438
Dcardinoides EU149929_{Gp 7}	Dpolymorpha EU149935_{Gp 7}	0.00583092
Dneocardini EU149932_{Gp 7}	Dpolymorpha EU149935_{Gp 7}	0.00566574
Dmercatorum FJ748693_{Gp 7}	Dneomorpha FJ748695_{Gp 7}	0.00486619
Dcardini FJ748690_{Gp 7}	Dcardinoides EU149930_{Gp 7}	0
Dcardinoides EU149929_{Gp 7}	Dcardinoides EU149930_{Gp 7}	0
Average		0.0443548

## Sheet: Gp 8
Dhydei_X13305

## Sheet: Gp 9
Species 1	Species 2	Dist
Dbuzzatti 04 2_{Gp 9}	Dwillistoni 10_{Gp 9}	0.116972

## Sheet: Gp 10
Species 1	Species 2	Dist
Darizonae 09_{Gp 10}	Dyakuba 05_{Gp 10}	0.318454
Darizonae 09_{Gp 10}	Drosophila X15066_{Gp 10}	0.297834
Darizonae 09_{Gp 10}	Dbuzzatti 02_{Gp 10}	0.295117
Dbuzzatti 02_{Gp 10}	Dyakuba 05_{Gp 10}	0.291806
Darizonae 09_{Gp 10}	Dmelanogaster X14037_{Gp 10}	0.287682
Dmojavensis 01_{Gp 10}	Dyakuba 05_{Gp 10}	0.284026
Dmojavensis 01_{Gp 10}	Drosophila X15066_{Gp 10}	0.268264
Darizonae 09_{Gp 10}	Dmelanogaster 01_{Gp 10}	0.267681
Darizonae 09_{Gp 10}	Fica Micropia MICROPIA Dse_{Gp 10}	0.267681
Dmelanogaster X14037_{Gp 10}	Dmojavensis 01_{Gp 10}	0.260601
Dbuzzatti 02_{Gp 10}	Dmelanogaster X14037_{Gp 10}	0.257045
Dbuzzatti 02_{Gp 10}	Drosophila X15066_{Gp 10}	0.257045
Darizonae 09_{Gp 10}	Dsimulans 01_{Gp 10}	0.253449
Dbuzzatti 02_{Gp 10}	Dmojavensis 01_{Gp 10}	0.245571
Dbuzzatti 02_{Gp 10}	Dmelanogaster 01_{Gp 10}	0.243409
Dbuzzatti 02_{Gp 10}	Fica Micropia MICROPIA Dse_{Gp 10}	0.243409
Dmelanogaster 01_{Gp 10}	Dmojavensis 01_{Gp 10}	0.227273
Dmojavensis 01_{Gp 10}	Fica Micropia MICROPIA Dse_{Gp 10}	0.227273
Dbuzzatti 02_{Gp 10}	Dsimulans 01_{Gp 10}	0.210451
Dmojavensis 01_{Gp 10}	Dsimulans 01_{Gp 10}	0.208401
Dbuzzatti 02_{Gp 10}	Dsechellia 04_{Gp 10}	0.203912
Darizonae 09_{Gp 10}	Dsechellia 04_{Gp 10}	0.175891
Dmojavensis 01_{Gp 10}	Dsechellia 04_{Gp 10}	0.149036
Drosophila X15066_{Gp 10}	Dyakuba 05_{Gp 10}	0.0920747
Darizonae 09_{Gp 10}	Dmojavensis 01_{Gp 10}	0.0877056
Dmelanogaster X14037_{Gp 10}	Dyakuba 05_{Gp 10}	0.0819736
Dsimulans 01_{Gp 10}	Dyakuba 05_{Gp 10}	0.0645385
Dmelanogaster 01_{Gp 10}	Dyakuba 05_{Gp 10}	0.0633696
Dyakuba 05_{Gp 10}	Fica Micropia MICROPIA Dse_{Gp 10}	0.0633696
Dsechellia 04_{Gp 10}	Dyakuba 05_{Gp 10}	0.0560895
Dmelanogaster 01_{Gp 10}	Drosophila X15066_{Gp 10}	0.0234203
Drosophila X15066_{Gp 10}	Fica Micropia MICROPIA Dse_{Gp 10}	0.0234203
Dmelanogaster X14037_{Gp 10}	Dsechellia 04_{Gp 10}	0.0206193
Drosophila X15066_{Gp 10}	Dsechellia 04_{Gp 10}	0.0206193
Dmelanogaster X14037_{Gp 10}	Dsimulans 01_{Gp 10}	0.0152675
Drosophila X15066_{Gp 10}	Dsimulans 01_{Gp 10}	0.0152675
Dmelanogaster 01_{Gp 10}	Dmelanogaster X14037_{Gp 10}	0.0139862
Dmelanogaster X14037_{Gp 10}	Fica Micropia MICROPIA Dse_{Gp 10}	0.0139862
Dmelanogaster X14037_{Gp 10}	Drosophila X15066_{Gp 10}	0.00930239
Dmelanogaster 01_{Gp 10}	Dsechellia 04_{Gp 10}	0
Dmelanogaster 01_{Gp 10}	Dsimulans 01_{Gp 10}	0
Dsechellia 04_{Gp 10}	Dsimulans 01_{Gp 10}	0
Dmelanogaster 01_{Gp 10}	Fica Micropia MICROPIA Dse_{Gp 10}	0
Dsechellia 04_{Gp 10}	Fica Micropia MICROPIA Dse_{Gp 10}	0
Dsimulans 01_{Gp 10}	Fica Micropia MICROPIA Dse_{Gp 10}	0
Average		0.142363

[truncated: 11 more sheets: Gp 11, Gp 12, Gp 12 v2, Gp 13, Gp 14, Gp 15, Gp 16, Gp 17, Gp 18, Gp 19, Gp 20]
