# Supplementary material for: Evolutionary history and classification of Micropia retroelements in Drosophilidae species
Source: PLoS One. 2019 Oct 17;14(10):e0220539. doi: 10.1371/journal.pone.0220539 (PMC6797199; doi:10.1371/journal.pone.0220539)
Supplement: S5 Table — Sequences presenting stop codons are represented by a dash (-). The involvement in HTT was identified by the Fisher’s exact test (see S6 Table) (XLSX) [file pone.0220539.s008.xlsx]

## Sheet: Sheet1
S5 Table. Potentially coding sequences and their respective coding frame. Sequences presenting stop codons are represented by a dash (-). The involvement in HTT was identified by the Fisher exact test (see S5 Table)
Genus	Subgenus	group	species	Sequence	Coding frame	Involved to HTT?
Drosophila	Dorsilopha	-	D busckii	Dbusckii_03	-	yes
Drosophila	Dorsilopha	-	D busckii	Dbusckii_04	-	yes
Drosophila	Dorsilopha	-	D busckii	Dbusckii_08	1	yes
Drosophila	Drosophila	immigrans	D albomicans	Dalbomicans_01	1	yes
Drosophila	Siphlodora	cardini	D acutibabella	Dacutilabella_FJ748687	2	yes
Drosophila	Siphlodora	cardini	D cardinoides	Dcardinoides_EU149929	1	yes
Drosophila	Siphlodora	cardini	D cardinoides	Dcardinoides_EU149930	2	yes
Drosophila	Siphlodora	cardini	D parthenogenetica	Dparthenogenetica_GQ339589	-	yes
Drosophila	Siphlodora	cardini	D parthenogenetica	Dparthenogenetica_GQ339590	-	yes
Drosophila	Siphlodora	cardini	D parthenogenetica	Dparthenogenetica_FJ748698	1	yes
Drosophila	Siphlodora	cardini	D. neocardini	Dneocardini_EU149932	2	yes
Drosophila	Siphlodora	cardini	D. neomorpha	Dneomorpha_FJ748695	2	yes
Drosophila	Siphlodora	cardini	D. procardinoides	Dprocardinoides_FJ748702	2	yes
Drosophila	Siphlodora	cardini	Dcardini	Dcardini_FJ748690	2	yes
Drosophila	Siphlodora	cardini	Dpolymorpha	Dpolymorpha_EU149935	-	yes
Drosophila	Siphlodora	repleta	D arizonae	Darizonae_04	-	yes
Drosophila	Siphlodora	repleta	D arizonae	Darizonae_10	1	no
Drosophila	Siphlodora	repleta	D arizonae	Darizonae_9	-	yes
Drosophila	Siphlodora	repleta	D buzzatii	Dbuzzatii_FJ748689	1	yes
Drosophila	Siphlodora	repleta	D buzzatii	Dbuzzatii_GQ339579	2	yes
Drosophila	Siphlodora	repleta	D buzzatii	Dbuzzatti_02	-	no
Drosophila	Siphlodora	repleta	D buzzatii	Dbuzzatti_02t	-	yes
Drosophila	Siphlodora	repleta	D buzzatii	Dbuzzatti_04_2	-	yes
Drosophila	Siphlodora	repleta	D buzzatii	Dbuzzatti_08	-	yes
Drosophila	Siphlodora	repleta	D hydei	Dhydei_X13304	2	yes
Drosophila	Siphlodora	repleta	D hydei	Dhydei_X13305		yes
Drosophila	Siphlodora	repleta	D mercatorum	Dmercatorum_FJ748693	2	yes
Drosophila	Siphlodora	repleta	D mojavensis	Dmojavensis_01	-	yes
Drosophila	Siphlodora	repleta	D mojavensis	Dmojavensis_03t	-	yes
Drosophila	Siphlodora	repleta	D navojoa	Dnavojoa_04	-	no
Drosophila	Siphlodora	repleta	D navojoa	Dnavojoa_07	-	no
Drosophila	Siphlodora	repleta	D navojoa	Dnavojoa_08	1	no
Drosophila	Siphlodora	repleta	D zottii	Dzottii_FJ748703	0	?
Drosophila	Siphlodora	virilis	D americana	Damericana_09e44e87	1	yes
Drosophila	Siphlodora	virilis	D americana	Damericana_102	-	yes
Drosophila	Siphlodora	virilis	D americana	Damericana_121	-	yes
Drosophila	Siphlodora	virilis	D americana	Damericana_25e97e111	-	yes
Drosophila	Siphlodora	virilis	D americana	Damericana_28	-	yes
Drosophila	Siphlodora	virilis	D americana	Damericana_30	-	no
Drosophila	Siphlodora	virilis	D americana	Damericana_45e89e95e96	-	yes
Drosophila	Siphlodora	virilis	D americana	Damericana_62e74	0	yes
Drosophila	Siphlodora	virilis	D virilis	Dvirilis_02	1	yes
Drosophila	Siphlodora	virilis	D virilis	Dvirilis_03	1	yes
Drosophila	Sophophora	melanogaster	D ananassae	Dananassae_06	-	yes
Drosophila	Sophophora	melanogaster	D ananassae	Dananassae_08	-	no
Drosophila	Sophophora	melanogaster	D ananassae	Dananassae_09	1	no
Drosophila	Sophophora	melanogaster	D ananassae	Dananassae_11	1	yes
Drosophila	Sophophora	melanogaster	D ananassae	Dananassae_14	1	yes
Drosophila	Sophophora	melanogaster	D bipectinada	Dbipectinada_06	-	yes
Drosophila	Sophophora	melanogaster	D bipectinada	Dbipectinada_08	0	yes
Drosophila	Sophophora	melanogaster	D bipectinada	Dbipectinata_04	-	yes
Drosophila	Sophophora	melanogaster	D elegans	Delegans_03	-	yes
Drosophila	Sophophora	melanogaster	D elegans	Delegans_04	1	yes
Drosophila	Sophophora	melanogaster	D erecta	Derecta_03	-	yes
Drosophila	Sophophora	melanogaster	D ficusphila	Dficusphila_01	1	no
Drosophila	Sophophora	melanogaster	D kikkaway	Dkikkaway_01	-	yes
Drosophila	Sophophora	melanogaster	D kikkaway	Dkikkaway_02	-	yes
Drosophila	Sophophora	melanogaster	D kikkaway	Dkikkaway_03	-	no
Drosophila	Sophophora	melanogaster	D melanogaster	Dmelanogaster_01	1	yes
Drosophila	Sophophora	melanogaster	D melanogaster	Dmelanogaster_01t	1	yes
Drosophila	Sophophora	melanogaster	D melanogaster	Dmelanogaster_03t	1	no
Drosophila	Sophophora	melanogaster	D melanogaster	Dmelanogaster_X14037	2	yes
Drosophila	Sophophora	melanogaster	D melanogaster	Drosophila_X15066	2	yes
Drosophila	Sophophora	melanogaster	D rhophaloa	Drhopaloa_01	1	yes
Drosophila	Sophophora	melanogaster	D rhophaloa	Drhopaloa_02	1	yes
Drosophila	Sophophora	melanogaster	D rhophaloa	Drhopaloa_03	-	yes
Drosophila	Sophophora	melanogaster	D sechellia	Dsechellia_01t	1	yes
Drosophila	Sophophora	melanogaster	D sechellia	Dsechellia_04	0	yes
Drosophila	Sophophora	melanogaster	D sechellia	Dsechellia_04t	-	no
Drosophila	Sophophora	melanogaster	D sechellia	Dsechellia_08t	0	yes
Drosophila	Sophophora	melanogaster	D sechellia	Dsechellia_14t	-	yes
Drosophila	Sophophora	melanogaster	D simulans	Dsimulans_01	1	yes
Drosophila	Sophophora	melanogaster	D suzukii	Dsuzukii_02	-	no
Drosophila	Sophophora	melanogaster	D suzukii	Dsuzukii_03e05e41e50e70e71	-	yes
Drosophila	Sophophora	melanogaster	D suzukii	Dsuzukii_33e65	-	yes
Drosophila	Sophophora	melanogaster	D suzukii	Dsuzukii_34	-	yes
Drosophila	Sophophora	melanogaster	D suzukii	Dsuzukii_51	-	yes
Drosophila	Sophophora	melanogaster	D suzukii	Dsuzukii_57	0	yes
Drosophila	Sophophora	melanogaster	D suzukii	Dsuzukii_66	-	no
Drosophila	Sophophora	melanogaster	D suzukii	Dsuzukii_72	-	yes
Drosophila	Sophophora	melanogaster	D suzukii	Dsuzukii_91B	-	yes
Drosophila	Sophophora	melanogaster	D suzukii	Dsuzukii_94	-	yes
Drosophila	Sophophora	melanogaster	D takahashii	Dtakahasii_01	1	no
Drosophila	Sophophora	melanogaster	D takahashii	Dtakahashii_03	1	yes
Drosophila	Sophophora	melanogaster	D yakuba	Dyakuba_04	1	no
Drosophila	Sophophora	melanogaster	D yakuba	Dyakuba_05	1	no
Drosophila	Sophophora	melanogaster	D yakuba	Dyakuba_08	1	yes
Drosophila	Sophophora	melanogaster	D yakuba	Dyakuba_09	1	no
Drosophila	Sophophora	willistoni	D willistoni	Dwillistoni_01t	0	yes
Drosophila	Sophophora	willistoni	D willistoni	Dwillistoni_05	-	no
Drosophila	Sophophora	willistoni	D willistoni	Dwillistoni_07	-	yes
Drosophila	Sophophora	willistoni	D willistoni	Dwillistoni_10	-	yes
Drosophila	Sophophora	willistoni	D willistoni	Dwillistoni_16	-	yes
Drosophila	Sophophora	willistoni	D willistoni	Dwillistoni_18	-	yes
Scaptodrosophila	-	-	S. lebanonensis	S.lebanonensis_10	1	yes
Scaptodrosophila	-	-	S. lebanonensis	S.lebanonensis_11	1	yes
Scaptodrosophila	-	-	S. lebanonensis	S.lebanonensis_17	-	yes
Scaptodrosophila	-	-	S. lebanonensis	S.lebanonensis_18	-	yes
