# Supplementary material for: Evolutionary history and classification of Micropia retroelements in Drosophilidae species
Source: PLoS One. 2019 Oct 17;14(10):e0220539. doi: 10.1371/journal.pone.0220539 (PMC6797199; doi:10.1371/journal.pone.0220539)
Supplement: S6 Table — Comparisons suggesting horizontal transposon transfer events were statistically tested by one-sided tail Fisher's exact test (Ost). Colors represent the p values lower than 0.05 (see Fig 2) to OstMicropia-Adh (orange), OstMicropia-Amd (pink) and OstMicropia-Ddc (purple). (XLSX) [file pone.0220539.s009.xlsx]

## Sheet: dS micropia x genes
S6 Table. Pairwise comparative analysis of dS values between Micropia and Adh, Amd and Ddc nuclear gene sequences. Comparisons suggesting horizontal transposon transfer events were statistically tested by one-sided tail Fisher's exact test (Ost). Colors represent the p values lower than 0.05 (see Fig 2) to: OstMicropia-Adh (orange), OstMicropia-Amd (pink) and OstMicropia-Ddc (purple).
Tes	Sequence 02	TEs divergence time (based on Micropia dS sequences, in m.y.a.)	dS micropia	dS Adh	dS Amd	dS Ddc	Ostmicropia			For fast track, filter here
							Adh	Amd	Ddc
Dacutilabella FJ748687	Dalbomicans 01	25.4385	0.814031	0.575546	0.560299	0.59751
Dacutilabella FJ748687	Damericana 09e44e87	24.8443	0.795019	0.6079	0.678719	0.642317
Dacutilabella FJ748687	Damericana 102	25.6683	0.821384	0.6079	0.678719	0.642317
Dacutilabella FJ748687	Damericana 121	23.7356	0.759539	0.6079	0.678719	0.642317
Dacutilabella FJ748687	Damericana 25e97e111	23.3416	0.746932	0.6079	0.678719	0.642317
Dacutilabella FJ748687	Damericana 30	25.8034	0.825708	0.6079	0.678719	0.642317
Dacutilabella FJ748687	Damericana 45e89e95e96	21.5278	0.688889	0.6079	0.678719	0.642317
Dacutilabella FJ748687	Damericana 62e74e113e114e122e123	28.6405	0.916497	0.6079	0.678719	0.642317
Dacutilabella FJ748687	Dananassae 06	26.8215	0.858289	0.594023	0.636746	0.643853
Dacutilabella FJ748687	Dananassae 08	27.1988	0.87036	0.594023	0.636746	0.643853
Dacutilabella FJ748687	Dananassae 09	25.109	0.803487	0.594023	0.636746	0.643853
Dacutilabella FJ748687	Dananassae 11	25.481	0.815393	0.594023	0.636746	0.643853
Dacutilabella FJ748687	Dananassae 14	25.3553	0.811371	0.594023	0.636746	0.643853
Dacutilabella FJ748687	Darizonae 04	24.9944	0.799821	0.605548	0.725	0.659176
Dacutilabella FJ748687	Darizonae 09	25.2615	0.808368	0.605548	0.725	0.659176
Dacutilabella FJ748687	Darizonae 10	26.2469	0.839901	0.605548	0.725	0.659176
Dacutilabella FJ748687	Dbipectinada 04	26.1847	0.837909	0.615931	0.632158	0.706969
Dacutilabella FJ748687	Dbipectinada 06	26.0359	0.83315	0.615931	0.632158	0.706969
Dacutilabella FJ748687	Dbipectinada 08	25.3553	0.811371	0.615931	0.632158	0.706969
Dacutilabella FJ748687	Dbusckii 03	26.9722	0.863109	0.507016	0.725475	0.6285
Dacutilabella FJ748687	Dbusckii 04	30.8594	0.9875	0.507016	0.725475	0.6285
Dacutilabella FJ748687	Dbusckii 08	25.2016	0.806452	0.507016	0.725475	0.6285
Dacutilabella FJ748687	Dbuzzatii FJ748689	2.64085	0.084507	0.668246	0.733435	0.67032				1
Dacutilabella FJ748687	Dbuzzatii GQ339579	3.15292	0.100893	0.668246	0.733435	0.67032				1
Dacutilabella FJ748687	Dbuzzatti 02	20.771	0.664671	0.668246	0.733435	0.67032
Dacutilabella FJ748687	Dbuzzatti 02t	25.38	0.812161	0.668246	0.733435	0.67032				1
Dacutilabella FJ748687	Dbuzzatti 04 2	16.2217	0.519096	0.668246	0.733435	0.67032				1
Dacutilabella FJ748687	Dbuzzatti 08	24.6878	0.790011	0.668246	0.733435	0.67032
Dacutilabella FJ748687	Dcardini FJ748690	3.3588	0.107482	0.402985	0.311512	0.371393				1
Dacutilabella FJ748687	Dcardinoides EU149929	3.01609	0.0965147	0.515647	0.248879	0.318962				1
Dacutilabella FJ748687	Dcardinoides EU149930	3.1881	0.102019	0.515647	0.248879	0.318962				1
Dacutilabella FJ748687	Delegans 03	26.7683	0.856587	0.589261	0.721132	0.634288
Dacutilabella FJ748687	Delegans 04	25.5546	0.817747	0.589261	0.721132	0.634288
Dacutilabella FJ748687	Derecta 03	25.4209	0.813469	0.588558	0.661803	0.627859
Dacutilabella FJ748687	Dficusphila 01	23.6455	0.756656	0.572883	0.712595	0.598419
Dacutilabella FJ748687	Dhydei X13304	2.86335	0.0916272	0.610751	0.749336	0.66388				1
Dacutilabella FJ748687	Dhydei X13305	7.18784	0.230011	0.610751	0.749336	0.66388				1
Dacutilabella FJ748687	Dkikkaway 01	25.8233	0.826344	0.574321	0.730177	0.651231
Dacutilabella FJ748687	Dkikkaway 02	26.1788	0.837722	0.574321	0.730177	0.651231
Dacutilabella FJ748687	Dkikkaway 03	25.826	0.826433	0.574321	0.730177	0.651231
Dacutilabella FJ748687	Dmelanogaster 01	24.7561	0.792194	0.621895	0.648537	0.696197
Dacutilabella FJ748687	Dmelanogaster 01t	23.9455	0.766255	0.621895	0.648537	0.696197
Dacutilabella FJ748687	Dmelanogaster 03t	25.0698	0.802233	0.621895	0.648537	0.696197
Dacutilabella FJ748687	Dmelanogaster X14037	24.7635	0.792432	0.621895	0.648537	0.696197
Dacutilabella FJ748687	Dmercatorum FJ748693	3.20513	0.102564	0.610075	0.622691	0.602751				1
Dacutilabella FJ748687	Dmojavensis 01	22.8977	0.732725	0.595384	0.733358	0.639201
Dacutilabella FJ748687	Dmojavensis 02	25.6224	0.819917	0.684036	0.734717	0.709075
Dacutilabella FJ748687	Dmojavensis 03	25.9309	0.829787	0.595384	0.733358	0.639201
Dacutilabella FJ748687	Dmojavensis 03t	25.4445	0.814223	0.595384	0.733358	0.639201
Dacutilabella FJ748687	Dnavojoa 04	22.7914	0.729323	0.608899	-	0.684145
Dacutilabella FJ748687	Dnavojoa 07	26.1421	0.836548	0.608899	-	0.684145
Dacutilabella FJ748687	Dnavojoa 08	25.7979	0.825532	0.608899	-	0.684145
Dacutilabella FJ748687	Dneocardini EU149932	3.14795	0.100735	-	0.262345	0.240501				1
Dacutilabella FJ748687	Dneomorpha FJ748695	3.75	0.12	-	0.276435	0.210702				1
Dacutilabella FJ748687	Dparthenogenetica FJ748698	3.55825	0.113864	0.510997	0.271707	0.308916				1
Dacutilabella FJ748687	Dparthenogenetica GQ339589	3.579	0.114528	0.510997	0.271707	0.308916				1
Dacutilabella FJ748687	Dparthenogenetica GQ339590	3.16623	0.101319	0.510997	0.271707	0.308916				1
Dacutilabella FJ748687	Dpolymorpha EU149935	3.34362	0.106996	0.465638	0.222139	0.250209				1
Dacutilabella FJ748687	Dprocardinoides FJ748702	3.36057	0.107538	-	0.269865	-				1
Dacutilabella FJ748687	Drhopaloa 01	27.558	0.881857	0.604541	0.757713	0.632806
Dacutilabella FJ748687	Drhopaloa 02	25.5315	0.817008	0.604541	0.757713	0.632806
Dacutilabella FJ748687	Drhopaloa 03	25.8159	0.82611	0.604541	0.757713	0.632806
Dacutilabella FJ748687	Drosophila X15066	24.5608	0.785946	0.621895	0.648537	0.696197
Dacutilabella FJ748687	Dsechellia 01t	25.3676	0.811765	0.594223	0.62153	0.678122
Dacutilabella FJ748687	Dsechellia 04	23.5778	0.754491	0.594223	0.62153	0.678122
Dacutilabella FJ748687	Dsechellia 04t	24.7931	0.79338	0.594223	0.62153	0.678122
Dacutilabella FJ748687	Dsechellia 08t	24.1523	0.772874	0.594223	0.62153	0.678122
Dacutilabella FJ748687	Dsechellia 14t	28.0353	0.89713	0.594223	0.62153	0.678122
Dacutilabella FJ748687	Dsimulans 01	24.8121	0.793988	0.609734	0.616105	0.653078
Dacutilabella FJ748687	Dsuzukii 02	27.3586	0.875474	0.576871	0.680859	0.648829
Dacutilabella FJ748687	Dsuzukii 03e05e41e50e70e71	28.9236	0.925556	0.576871	0.680859	0.648829
Dacutilabella FJ748687	Dsuzukii 33e65	26.133	0.836257	0.576871	0.680859	0.648829
Dacutilabella FJ748687	Dsuzukii 34	25.0136	0.800435	0.576871	0.680859	0.648829
Dacutilabella FJ748687	Dsuzukii 51	26.3838	0.844282	0.576871	0.680859	0.648829
Dacutilabella FJ748687	Dsuzukii 57	24.4973	0.783914	0.576871	0.680859	0.648829
Dacutilabella FJ748687	Dsuzukii 66	27.3588	0.87548	0.576871	0.680859	0.648829
Dacutilabella FJ748687	Dsuzukii 72	25.4934	0.815789	0.576871	0.680859	0.648829
Dacutilabella FJ748687	Dsuzukii 91B	28.0863	0.89876	0.576871	0.680859	0.648829
Dacutilabella FJ748687	Dsuzukii 94	23.3583	0.747465	0.576871	0.680859	0.648829
Dacutilabella FJ748687	Dtakahasii 01	29.9357	0.957941	0.617159	0.708015	0.600166
Dacutilabella FJ748687	Dtakahasii 03	26.7952	0.857448	0.617159	0.708015	0.600166
Dacutilabella FJ748687	Dvirilis 02	26.9004	0.860814	0.625575	0.693939	0.600166
Dacutilabella FJ748687	Dvirilis 03	25.4636	0.814835	0.625575	0.693939	0.600166
Dacutilabella FJ748687	Dwillistoni 01t	24.5847	0.78671	0.684036	0.734717	0.709075
Dacutilabella FJ748687	Dwillistoni 05	27.151	0.868833	0.684036	0.734717	0.709075
Dacutilabella FJ748687	Dwillistoni 07	25.7307	0.823382	0.684036	0.734717	0.709075
Dacutilabella FJ748687	Dwillistoni 10	17.9586	0.574675	0.684036	0.734717	0.709075				1
Dacutilabella FJ748687	Dwillistoni 16	27.0732	0.866343	0.684036	0.734717	0.709075
Dacutilabella FJ748687	Dwillistoni 18	3.83456	0.122706	0.684036	0.734717	0.709075				1
Dacutilabella FJ748687	Dyakuba 04	26.25	0.84	0.588721	0.652778	0.646862
Dacutilabella FJ748687	Dyakuba 05	24.4381	0.782018	0.588721	0.652778	0.646862
Dacutilabella FJ748687	Dyakuba 08	24.1278	0.772091	0.588721	0.652778	0.646862
Dacutilabella FJ748687	Dyakuba 09	26.5494	0.849582	0.588721	0.652778	0.646862
Dacutilabella FJ748687	Slebanonensis 10	22.0206	0.704658	0.60509	0.668291	0.72788
Dacutilabella FJ748687	Slebanonensis 11	24.9844	0.7995	0.60509	0.668291	0.72788
Dacutilabella FJ748687	Slebanonensis 17	24.0538	0.76972	0.60509	0.668291	0.72788
Dacutilabella FJ748687	Slebanonensis 18	24.9359	0.797949	0.60509	0.668291	0.72788
Dalbomicans 01	Damericana 09e44e87	22.8365	0.730769	0.563312	0.675792	0.572745
Dalbomicans 01	Damericana 102	25.8494	0.827182	0.563312	0.675792	0.572745
Dalbomicans 01	Damericana 121	21.9373	0.701993	0.563312	0.675792	0.572745
Dalbomicans 01	Damericana 25e97e111	16.0838	0.51468	0.563312	0.675792	0.572745				1
Dalbomicans 01	Damericana 28	23.5496	0.753589	0.563312	0.675792	0.572745
Dalbomicans 01	Damericana 30	24.3678	0.779768	0.563312	0.675792	0.572745
Dalbomicans 01	Damericana 45e89e95e96	20.1939	0.646205	0.563312	0.675792	0.572745
Dalbomicans 01	Damericana 62e74e113e114e122e123	23.8402	0.762887	0.563312	0.675792	0.572745
Dalbomicans 01	Dananassae 06	24.8995	0.796783	0.552486	0.647446	0.576553
Dalbomicans 01	Dananassae 08	26.9079	0.861052	0.552486	0.647446	0.576553
Dalbomicans 01	Dananassae 09	25.4514	0.814444	0.552486	0.647446	0.576553
Dalbomicans 01	Dananassae 11	4.03226	0.129032	0.552486	0.647446	0.576553				1
Dalbomicans 01	Dananassae 14	26.5086	0.848276	0.552486	0.647446	0.576553
Dalbomicans 01	Darizonae 04	17.487	0.559585	0.572505	0.697183	0.55581				1
Dalbomicans 01	Darizonae 09	24.569	0.786207	0.572505	0.697183	0.55581
Dalbomicans 01	Darizonae 10	25.8255	0.826417	0.572505	0.697183	0.55581
Dalbomicans 01	Dbipectinada 04	25.023	0.800736	0.62169	0.686957	0.560766
Dalbomicans 01	Dbipectinada 06	23.1501	0.740802	0.62169	0.686957	0.560766
Dalbomicans 01	Dbipectinada 08	26.5086	0.848276	0.62169	0.686957	0.560766
Dalbomicans 01	Dbusckii 03	25.7151	0.822882	0.524122	0.709041	0.61415
Dalbomicans 01	Dbusckii 04	25.4551	0.814562	0.524122	0.709041	0.61415
Dalbomicans 01	Dbusckii 08	22.3976	0.716724	0.524122	0.709041	0.61415
Dalbomicans 01	Dbuzzatii FJ748689	25.5089	0.816284	0.584718	0.665758	0.571429
Dalbomicans 01	Dbuzzatii GQ339579	25.1052	0.803365	0.584718	0.665758	0.571429
Dalbomicans 01	Dbuzzatti 02	25.6793	0.821739	0.584718	0.665758	0.571429
Dalbomicans 01	Dbuzzatti 02t	22.6795	0.725745	0.584718	0.665758	0.571429
Dalbomicans 01	Dbuzzatti 04 2	26.6612	0.853157	0.584718	0.665758	0.571429
Dalbomicans 01	Dbuzzatti 08	25.2624	0.808396	0.584718	0.665758	0.571429
Dalbomicans 01	Dcardini FJ748690	25.3423	0.810953	0.543671	0.586538	0.56182
Dalbomicans 01	Dcardinoides EU149929	25.3703	0.811849	0.634238	0.581876	0.585012
Dalbomicans 01	Dcardinoides EU149930	25.3672	0.811752	0.634238	0.581876	0.585012
Dalbomicans 01	Delegans 03	23.3384	0.746828	0.507353	0.71444	0.546706
Dalbomicans 01	Delegans 04	26.3097	0.84191	0.507353	0.71444	0.546706
Dalbomicans 01	Derecta 03	14.4231	0.461538	0.516957	0.676692	0.572835				1
Dalbomicans 01	Dficusphila 01	25.3215	0.810289	0.533828	0.751366	0.567488
Dalbomicans 01	Dhydei X13304	24.8879	0.796414	0.555916	0.666485	0.577632
Dalbomicans 01	Dhydei X13305	22.3827	0.716247	0.555916	0.666485	0.577632
Dalbomicans 01	Dkikkaway 01	22.8449	0.731038	0.530876	0.723301	0.5727
Dalbomicans 01	Dkikkaway 02	22.7578	0.728249	0.530876	0.723301	0.5727
Dalbomicans 01	Dkikkaway 03	23.3462	0.747078	0.530876	0.723301	0.5727
Dalbomicans 01	Dmelanogaster 01	24.0944	0.771021	0.536158	0.666488	0.58262
Dalbomicans 01	Dmelanogaster 01t	15.1891	0.486052	0.536158	0.666488	0.58262				1
Dalbomicans 01	Dmelanogaster 03t	25.0299	0.800958	0.536158	0.666488	0.58262
Dalbomicans 01	Dmelanogaster X14037	24.3114	0.777963	0.536158	0.666488	0.58262
Dalbomicans 01	Dmercatorum FJ748693	25.0661	0.802114	0.546941	0.63206	0.428431
Dalbomicans 01	Dmojavensis 01	25.739	0.823649	0.567925	0.687702	0.567594
Dalbomicans 01	Dmojavensis 02	23.3503	0.747209	0.639469	0.746961	0.672466
Dalbomicans 01	Dmojavensis 03	24.8304	0.794572	0.567925	0.687702	0.567594
Dalbomicans 01	Dmojavensis 03t	17.9598	0.574713	0.567925	0.687702	0.567594
Dalbomicans 01	Dnavojoa 04	20.9441	0.670213	0.556285	-	0.558641
Dalbomicans 01	Dnavojoa 07	21.9693	0.703019	0.556285	-	0.558641
Dalbomicans 01	Dnavojoa 08	18.0412	0.57732	0.556285	-	0.558641
Dalbomicans 01	Dneocardini EU149932	25.4158	0.813305	-	0.554784	0.584299
Dalbomicans 01	Dneomorpha FJ748695	25.217	0.806944	-	0.595791	0.542574
Dalbomicans 01	Dparthenogenetica FJ748698	25.6026	0.819283	0.60731	0.588547	0.58105
Dalbomicans 01	Dparthenogenetica GQ339589	25.6028	0.81929	0.60731	0.588547	0.58105
Dalbomicans 01	Dparthenogenetica GQ339590	25.6791	0.82173	0.60731	0.588547	0.58105
Dalbomicans 01	Dpolymorpha EU149935	25.6993	0.822378	0.609551	0.545745	0.513158
Dalbomicans 01	Dprocardinoides FJ748702	24.9011	0.796834	-	0.561905	-
Dalbomicans 01	Drhopaloa 01	24.0321	0.769027	0.527161	0.728108	0.581197
Dalbomicans 01	Drhopaloa 02	6.66397	0.213247	0.527161	0.728108	0.581197				1
Dalbomicans 01	Drhopaloa 03	27.5568	0.881818	0.527161	0.728108	0.581197
Dalbomicans 01	Drosophila X15066	24.52	0.784641	0.536158	0.666488	0.58262
Dalbomicans 01	Dsechellia 01t	16.6355	0.532336	0.517906	0.627882	0.600198
Dalbomicans 01	Dsechellia 04	24.4914	0.783726	0.517906	0.627882	0.600198
Dalbomicans 01	Dsechellia 04t	23.3167	0.746133	0.517906	0.627882	0.600198
Dalbomicans 01	Dsechellia 08t	15.2136	0.486835	0.517906	0.627882	0.600198				1
Dalbomicans 01	Dsechellia 14t	25.1055	0.803377	0.517906	0.627882	0.600198
Dalbomicans 01	Dsimulans 01	24.1701	0.773444	0.529655	0.639379	0.600198
Dalbomicans 01	Dsuzukii 02	25.035	0.801119	0.555858	0.710569	0.602965
Dalbomicans 01	Dsuzukii 03e05e41e50e70e71	25.2743	0.808777	0.555858	0.710569	0.602965
Dalbomicans 01	Dsuzukii 33e65	22.0714	0.706284	0.555858	0.710569	0.602965
Dalbomicans 01	Dsuzukii 34	23.4155	0.749296	0.555858	0.710569	0.602965
Dalbomicans 01	Dsuzukii 51	24.4314	0.781804	0.555858	0.710569	0.602965
Dalbomicans 01	Dsuzukii 57	26.3934	0.844587	0.555858	0.710569	0.602965
Dalbomicans 01	Dsuzukii 66	26.8848	0.860315	0.555858	0.710569	0.602965
Dalbomicans 01	Dsuzukii 72	26.1644	0.837262	0.555858	0.710569	0.602965
Dalbomicans 01	Dsuzukii 91B	26.3158	0.842105	0.555858	0.710569	0.602965
Dalbomicans 01	Dsuzukii 94	25.1437	0.804598	0.555858	0.710569	0.602965
Dalbomicans 01	Dtakahasii 01	24.2368	0.775578	0.573672	0.757923	0.591327
Dalbomicans 01	Dtakahasii 03	23.1543	0.740938	0.573672	0.757923	0.591327
Dalbomicans 01	Dvirilis 02	24.4689	0.783004	0.594196	0.657482	0.581411
Dalbomicans 01	Dvirilis 03	24.858	0.795455	0.594196	0.657482	0.581411
Dalbomicans 01	Dwillistoni 01t	16.3874	0.524397	0.639469	0.746961	0.672466				1
Dalbomicans 01	Dwillistoni 05	23.2264	0.743243	0.639469	0.746961	0.672466
Dalbomicans 01	Dwillistoni 07	19.7739	0.632765	0.639469	0.746961	0.672466				1
Dalbomicans 01	Dwillistoni 10	24.8406	0.7949	0.639469	0.746961	0.672466
Dalbomicans 01	Dwillistoni 16	22.8487	0.731157	0.639469	0.746961	0.672466
Dalbomicans 01	Dwillistoni 18	25.3671	0.811746	0.639469	0.746961	0.672466
Dalbomicans 01	Dyakuba 04	25.8515	0.827248	0.517906	0.71159	0.602378
Dalbomicans 01	Dyakuba 05	24.4038	0.780922	0.517906	0.71159	0.602378
Dalbomicans 01	Dyakuba 08	24.371	0.779871	0.517906	0.71159	0.602378
Dalbomicans 01	Dyakuba 09	26.6488	0.852761	0.517906	0.71159	0.602378
Dalbomicans 01	Slebanonensis 10	23.5969	0.755102	0.637093	0.698336	0.678899
Dalbomicans 01	Slebanonensis 11	15.625	0.5	0.637093	0.698336	0.678899				1
Dalbomicans 01	Slebanonensis 17	22.6567	0.725016	0.637093	0.698336	0.678899
Dalbomicans 01	Slebanonensis 18	24.3199	0.778235	0.637093	0.698336	0.678899
Damericana 09e44e87	Dananassae 06	23.601	0.755232	0.601626	0.705568	0.707595
Damericana 09e44e87	Dananassae 08	29.3167	0.938135	0.601626	0.705568	0.707595
Damericana 09e44e87	Dananassae 09	24.7034	0.79051	0.601626	0.705568	0.707595
Damericana 09e44e87	Dananassae 11	22.7691	0.728611	0.601626	0.705568	0.707595
Damericana 09e44e87	Dananassae 14	26.2947	0.84143	0.601626	0.705568	0.707595
Damericana 09e44e87	Darizonae 04	20.8333	0.666667	0.538051	0.572834	0.547972
Damericana 09e44e87	Darizonae 09	22.9258	0.733624	0.538051	0.572834	0.547972
Damericana 09e44e87	Darizonae 10	25.0397	0.80127	0.538051	0.572834	0.547972
Damericana 09e44e87	Dbipectinada 04	27.2414	0.871725	0.671226	0.748485	0.708583
Damericana 09e44e87	Dbipectinada 06	25.1874	0.805998	0.671226	0.748485	0.708583
Damericana 09e44e87	Dbipectinada 08	26.2947	0.84143	0.671226	0.748485	0.708583
Damericana 09e44e87	Dbusckii 03	25.9503	0.830409	0.545983	0.688188	0.60871
Damericana 09e44e87	Dbusckii 04	24.2565	0.776207	0.545983	0.688188	0.60871
Damericana 09e44e87	Dbusckii 08	24.5009	0.784029	0.545983	0.688188	0.60871
Damericana 09e44e87	Dbuzzatii FJ748689	25.2841	0.809091	0.500492	0.610879	0.533644
Damericana 09e44e87	Dbuzzatii GQ339579	25.3906	0.8125	0.500492	0.610879	0.533644
Damericana 09e44e87	Dbuzzatti 02	25.9454	0.830254	0.500492	0.610879	0.533644
Damericana 09e44e87	Dbuzzatti 02t	21.0207	0.672662	0.500492	0.610879	0.533644
Damericana 09e44e87	Dbuzzatti 04 2	26.0184	0.832589	0.500492	0.610879	0.533644
Damericana 09e44e87	Dbuzzatti 08	24.5246	0.784787	0.500492	0.610879	0.533644
Damericana 09e44e87	Dcardini FJ748690	24.6422	0.78855	0.606883	0.686208	0.647625
Damericana 09e44e87	Dcardinoides EU149929	25.306	0.809793	0.680583	0.66368	0.659461
Damericana 09e44e87	Dcardinoides EU149930	24.4387	0.782039	0.680583	0.66368	0.659461
Damericana 09e44e87	Delegans 03	26.1949	0.838235	0.561103	0.670185	0.566524
Damericana 09e44e87	Delegans 04	25.951	0.830431	0.561103	0.670185	0.566524
Damericana 09e44e87	Derecta 03	23.6725	0.757521	0.570887	0.662182	0.618638
Damericana 09e44e87	Dficusphila 01	24.1218	0.771898	0.583213	0.670225	0.623222
Damericana 09e44e87	Dhydei X13304	26.1237	0.835959	0.517771	0.618182	0.534129
Damericana 09e44e87	Dhydei X13305	24.0246	0.768786	0.517771	0.618182	0.534129
Damericana 09e44e87	Dkikkaway 01	24.817	0.794145	0.582737	0.682432	0.688476
Damericana 09e44e87	Dkikkaway 02	25.2404	0.807692	0.582737	0.682432	0.688476
Damericana 09e44e87	Dkikkaway 03	26.3276	0.842484	0.582737	0.682432	0.688476
Damericana 09e44e87	Dmelanogaster 01	26.8063	0.857802	0.626311	0.705882	0.614058
Damericana 09e44e87	Dmelanogaster 01t	21.8978	0.70073	0.626311	0.705882	0.614058
Damericana 09e44e87	Dmelanogaster 03t	25.1587	0.805077	0.626311	0.705882	0.614058
Damericana 09e44e87	Dmelanogaster X14037	25.5624	0.817998	0.626311	0.705882	0.614058
Damericana 09e44e87	Dmercatorum FJ748693	25.1581	0.805058	0.494208	0.526355	0.47905
Damericana 09e44e87	Dmojavensis 01	25.7205	0.823056	0.521612	0.579264	0.571711
Damericana 09e44e87	Dmojavensis 02	22.2197	0.711031	0.635606	0.785714	0.705763
Damericana 09e44e87	Dmojavensis 03	24.4203	0.781451	0.521612	0.579264	0.571711
Damericana 09e44e87	Dmojavensis 03t	21.6613	0.693161	0.521612	0.579264	0.571711
Damericana 09e44e87	Dnavojoa 04	25.7506	0.824019	0.512796	-	0.501481
Damericana 09e44e87	Dnavojoa 07	24.6454	0.788654	0.512796	-	0.501481
Damericana 09e44e87	Dnavojoa 08	21.4286	0.685714	0.512796	-	0.501481
Damericana 09e44e87	Dneocardini EU149932	25.7353	0.823529	-	0.689759	0.646215
Damericana 09e44e87	Dneomorpha FJ748695	25.6336	0.820276	-	0.671445	0.59641
Damericana 09e44e87	Dparthenogenetica FJ748698	24.2029	0.774492	0.687743	0.664673	0.647489
Damericana 09e44e87	Dparthenogenetica GQ339589	25.1744	0.805581	0.687743	0.664673	0.647489
Damericana 09e44e87	Dparthenogenetica GQ339590	25.8303	0.826568	0.687743	0.664673	0.647489
Damericana 09e44e87	Dpolymorpha EU149935	27.4943	0.879819	0.65792	0.644752	0.624254
Damericana 09e44e87	Dprocardinoides FJ748702	25.878	0.828096	-	0.640958	-
Damericana 09e44e87	Drhopaloa 01	20.8798	0.668153	0.58812	0.718527	0.649007
Damericana 09e44e87	Drhopaloa 02	24.0385	0.769231	0.58812	0.718527	0.649007
Damericana 09e44e87	Drhopaloa 03	24.1218	0.771898	0.58812	0.718527	0.649007
Damericana 09e44e87	Drosophila X15066	25.9416	0.830131	0.626311	0.705882	0.614058
Damericana 09e44e87	Dsechellia 01t	21.8263	0.698442	0.597625	0.683402	0.628533
Damericana 09e44e87	Dsechellia 04	26.4801	0.847363	0.597625	0.683402	0.628533
Damericana 09e44e87	Dsechellia 04t	22.7482	0.727941	0.597625	0.683402	0.628533
Damericana 09e44e87	Dsechellia 08t	21.8978	0.70073	0.597625	0.683402	0.628533
Damericana 09e44e87	Dsechellia 14t	28.1394	0.900461	0.597625	0.683402	0.628533
Damericana 09e44e87	Dsimulans 01	26.4801	0.847363	0.61941	0.668163	0.604559
Damericana 09e44e87	Dsuzukii 02	22.4548	0.718552	0.593084	0.683478	0.641221
Damericana 09e44e87	Dsuzukii 03e05e41e50e70e71	20.7891	0.66525	0.593084	0.683478	0.641221
Damericana 09e44e87	Dsuzukii 33e65	28.7949	0.921437	0.593084	0.683478	0.641221
Damericana 09e44e87	Dsuzukii 34	21.4324	0.685836	0.593084	0.683478	0.641221
Damericana 09e44e87	Dsuzukii 51	20.6298	0.660152	0.593084	0.683478	0.641221
Damericana 09e44e87	Dsuzukii 57	24.9436	0.798196	0.593084	0.683478	0.641221
Damericana 09e44e87	Dsuzukii 66	24.6987	0.790359	0.593084	0.683478	0.641221
Damericana 09e44e87	Dsuzukii 72	25.2834	0.809069	0.593084	0.683478	0.641221
Damericana 09e44e87	Dsuzukii 91B	28.9062	0.925	0.593084	0.683478	0.641221
Damericana 09e44e87	Dsuzukii 94	24.7044	0.790541	0.593084	0.683478	0.641221
Damericana 09e44e87	Dtakahasii 01	23.8266	0.762452	0.604207	0.6748	0.663137
Damericana 09e44e87	Dtakahasii 03	26.672	0.853503	0.604207	0.6748	0.663137
Damericana 09e44e87	Dvirilis 02	26.9563	0.862602	0.0802292	0.136209	0.0916335
Damericana 09e44e87	Dvirilis 03	5.53506	0.177122	0.0802292	0.136209	0.0916335
Damericana 09e44e87	Dwillistoni 01t	22.0488	0.705561	0.635606	0.785714	0.705763
Damericana 09e44e87	Dwillistoni 05	24.541	0.785311	0.635606	0.785714	0.705763
Damericana 09e44e87	Dwillistoni 07	21.5993	0.691176	0.635606	0.785714	0.705763
Damericana 09e44e87	Dwillistoni 10	23.8566	0.76341	0.635606	0.785714	0.705763
Damericana 09e44e87	Dwillistoni 16	25.6603	0.821131	0.635606	0.785714	0.705763
Damericana 09e44e87	Dwillistoni 18	25.1315	0.804209	0.635606	0.785714	0.705763
Damericana 09e44e87	Dyakuba 04	22.7108	0.726744	0.594774	0.707162	0.62475
Damericana 09e44e87	Dyakuba 05	25.7269	0.82326	0.594774	0.707162	0.62475
Damericana 09e44e87	Dyakuba 08	25.0057	0.800183	0.594774	0.707162	0.62475
Damericana 09e44e87	Dyakuba 09	25.172	0.805505	0.594774	0.707162	0.62475
Damericana 09e44e87	Slebanonensis 10	19.3887	0.620438	0.642023	0.655934	0.671947				1
Damericana 09e44e87	Slebanonensis 11	22.3672	0.71575	0.642023	0.655934	0.671947
Damericana 09e44e87	Slebanonensis 17	21.1415	0.676529	0.642023	0.655934	0.671947
Damericana 09e44e87	Slebanonensis 18	21.5193	0.688617	0.642023	0.655934	0.671947
Damericana 102	Dananassae 06	27.4876	0.879603	0.601626	0.705568	0.707595
Damericana 102	Dananassae 08	27.751	0.888033	0.601626	0.705568	0.707595
Damericana 102	Dananassae 09	23.9119	0.765182	0.601626	0.705568	0.707595
Damericana 102	Dananassae 11	25.7418	0.823737	0.601626	0.705568	0.707595
Damericana 102	Dananassae 14	27.314	0.874048	0.601626	0.705568	0.707595
Damericana 102	Darizonae 04	25.3378	0.810811	0.538051	0.572834	0.547972
Damericana 102	Darizonae 09	23.0426	0.737364	0.538051	0.572834	0.547972
Damericana 102	Darizonae 10	26.992	0.863743	0.538051	0.572834	0.547972
Damericana 102	Dbipectinada 04	24.917	0.797344	0.671226	0.748485	0.708583
Damericana 102	Dbipectinada 06	25.2788	0.808921	0.671226	0.748485	0.708583
Damericana 102	Dbipectinada 08	27.314	0.874048	0.671226	0.748485	0.708583
Damericana 102	Dbusckii 03	23.0299	0.736957	0.545983	0.688188	0.60871
Damericana 102	Dbusckii 04	24.5133	0.784424	0.545983	0.688188	0.60871
Damericana 102	Dbusckii 08	24.1179	0.771772	0.545983	0.688188	0.60871
Damericana 102	Dbuzzatii FJ748689	25.7894	0.82526	0.500492	0.610879	0.533644
Damericana 102	Dbuzzatii GQ339579	26.5135	0.848432	0.500492	0.610879	0.533644
Damericana 102	Dbuzzatti 02	25.5558	0.817784	0.500492	0.610879	0.533644
Damericana 102	Dbuzzatti 02t	22.619	0.72381	0.500492	0.610879	0.533644
Damericana 102	Dbuzzatti 04 2	23.7171	0.758948	0.500492	0.610879	0.533644
Damericana 102	Dbuzzatti 08	22.3214	0.714286	0.500492	0.610879	0.533644
Damericana 102	Dcardini FJ748690	25.4987	0.815958	0.606883	0.686208	0.647625
Damericana 102	Dcardinoides EU149929	25.9309	0.829787	0.680583	0.66368	0.659461
Damericana 102	Dcardinoides EU149930	25.3577	0.811446	0.680583	0.66368	0.659461
Damericana 102	Delegans 03	24.7265	0.791248	0.561103	0.670185	0.566524
Damericana 102	Delegans 04	27.0943	0.867018	0.561103	0.670185	0.566524
Damericana 102	Derecta 03	25.0329	0.801053	0.570887	0.662182	0.618638
Damericana 102	Dficusphila 01	24.5956	0.787059	0.583213	0.670225	0.623222
Damericana 102	Dhydei X13304	26.6373	0.852392	0.517771	0.618182	0.534129
Damericana 102	Dhydei X13305	26.4824	0.847437	0.517771	0.618182	0.534129
Damericana 102	Dkikkaway 01	27.1859	0.869947	0.582737	0.682432	0.688476
Damericana 102	Dkikkaway 02	25.4944	0.815821	0.582737	0.682432	0.688476
Damericana 102	Dkikkaway 03	26.0661	0.834115	0.582737	0.682432	0.688476
Damericana 102	Dmelanogaster 01	25.3141	0.810053	0.626311	0.705882	0.614058
Damericana 102	Dmelanogaster 01t	23.8863	0.764361	0.626311	0.705882	0.614058
Damericana 102	Dmelanogaster 03t	25.7418	0.823737	0.626311	0.705882	0.614058
Damericana 102	Dmelanogaster X14037	24.9613	0.798762	0.626311	0.705882	0.614058
Damericana 102	Dmercatorum FJ748693	25.8303	0.826571	0.494208	0.526355	0.47905
Damericana 102	Dmojavensis 01	24.5673	0.786154	0.521612	0.579264	0.571711
Damericana 102	Dmojavensis 02	23.3561	0.747394	0.635606	0.785714	0.705763
Damericana 102	Dmojavensis 03	23.488	0.751615	0.521612	0.579264	0.571711
Damericana 102	Dmojavensis 03t	25.2851	0.809124	0.521612	0.579264	0.571711
Damericana 102	Dnavojoa 04	25.6683	0.821387	0.512796	-	0.501481
Damericana 102	Dnavojoa 07	25.8113	0.825962	0.512796	-	0.501481
Damericana 102	Dnavojoa 08	26.9197	0.86143	0.512796	-	0.501481
Damericana 102	Dneocardini EU149932	26.1408	0.836504	-	0.689759	0.646215
Damericana 102	Dneomorpha FJ748695	26.1235	0.835951	-	0.671445	0.59641
Damericana 102	Dparthenogenetica FJ748698	25.4407	0.814103	0.687743	0.664673	0.647489
Damericana 102	Dparthenogenetica GQ339589	25.7148	0.822874	0.687743	0.664673	0.647489
Damericana 102	Dparthenogenetica GQ339590	26.1268	0.836056	0.687743	0.664673	0.647489
Damericana 102	Dpolymorpha EU149935	27.9026	0.892884	0.65792	0.644752	0.624254
Damericana 102	Dprocardinoides FJ748702	26.5598	0.849913	-	0.640958	-
Damericana 102	Drhopaloa 01	22.4294	0.717742	0.58812	0.718527	0.649007
Damericana 102	Drhopaloa 02	24.9339	0.797885	0.58812	0.718527	0.649007
Damericana 102	Drhopaloa 03	26.5441	0.849412	0.58812	0.718527	0.649007
Damericana 102	Drosophila X15066	24.9613	0.798762	0.626311	0.705882	0.614058
Damericana 102	Dsechellia 01t	24.9121	0.797186	0.597625	0.683402	0.628533
Damericana 102	Dsechellia 04	26.0582	0.833862	0.597625	0.683402	0.628533
Damericana 102	Dsechellia 04t	25.5217	0.816696	0.597625	0.683402	0.628533
Damericana 102	Dsechellia 08t	23.9229	0.765533	0.597625	0.683402	0.628533
Damericana 102	Dsechellia 14t	27.8484	0.891148	0.597625	0.683402	0.628533
Damericana 102	Dsimulans 01	26.837	0.858785	0.61941	0.668163	0.604559
Damericana 102	Dsuzukii 02	22.6315	0.724208	0.593084	0.683478	0.641221
Damericana 102	Dsuzukii 03e05e41e50e70e71	20.5966	0.659091	0.593084	0.683478	0.641221
Damericana 102	Dsuzukii 33e65	29.3476	0.939124	0.593084	0.683478	0.641221
Damericana 102	Dsuzukii 34	20.9803	0.671368	0.593084	0.683478	0.641221
Damericana 102	Dsuzukii 51	20.9938	0.671803	0.593084	0.683478	0.641221
Damericana 102	Dsuzukii 57	24.8279	0.794492	0.593084	0.683478	0.641221
Damericana 102	Dsuzukii 66	22.9733	0.735147	0.593084	0.683478	0.641221
Damericana 102	Dsuzukii 72	24.9446	0.798226	0.593084	0.683478	0.641221
Damericana 102	Dsuzukii 91B	27.2817	0.873016	0.593084	0.683478	0.641221
Damericana 102	Dsuzukii 94	26.8589	0.859485	0.593084	0.683478	0.641221
Damericana 102	Dtakahasii 01	26.0005	0.832015	0.604207	0.6748	0.663137
Damericana 102	Dtakahasii 03	26.9107	0.861144	0.604207	0.6748	0.663137
Damericana 102	Dvirilis 02	25.9413	0.830123	0.0802292	0.136209	0.0916335
Damericana 102	Dvirilis 03	1.99704	0.0639053	0.0802292	0.136209	0.0916335				1
Damericana 102	Dwillistoni 01t	24.8248	0.794393	0.635606	0.785714	0.705763
Damericana 102	Dwillistoni 05	26.0359	0.833148	0.635606	0.785714	0.705763
Damericana 102	Dwillistoni 07	24.4159	0.781307	0.635606	0.785714	0.705763
Damericana 102	Dwillistoni 10	24.3802	0.780167	0.635606	0.785714	0.705763
Damericana 102	Dwillistoni 16	25.9021	0.828867	0.635606	0.785714	0.705763
Damericana 102	Dwillistoni 18	25.4335	0.813873	0.635606	0.785714	0.705763
Damericana 102	Dyakuba 04	24.3245	0.778385	0.594774	0.707162	0.62475
Damericana 102	Dyakuba 05	24.6157	0.787703	0.594774	0.707162	0.62475
Damericana 102	Dyakuba 08	25.896	0.828673	0.594774	0.707162	0.62475
Damericana 102	Dyakuba 09	24.9578	0.798649	0.594774	0.707162	0.62475
Damericana 102	Slebanonensis 10	25.0896	0.802867	0.642023	0.655934	0.671947
Damericana 102	Slebanonensis 11	23.7197	0.759029	0.642023	0.655934	0.671947
Damericana 102	Slebanonensis 17	23.7814	0.761006	0.642023	0.655934	0.671947
Damericana 102	Slebanonensis 18	21.8322	0.69863	0.642023	0.655934	0.671947
Damericana 121	Dananassae 06	24.1233	0.771946	0.601626	0.705568	0.707595
Damericana 121	Dananassae 08	30.0339	0.961086	0.601626	0.705568	0.707595
Damericana 121	Dananassae 09	24.0984	0.771149	0.601626	0.705568	0.707595
Damericana 121	Dananassae 11	21.8069	0.697822	0.601626	0.705568	0.707595
Damericana 121	Dananassae 14	26.7538	0.856122	0.601626	0.705568	0.707595
Damericana 121	Darizonae 04	24.5896	0.786869	0.538051	0.572834	0.547972
Damericana 121	Darizonae 09	23.7363	0.759563	0.538051	0.572834	0.547972
Damericana 121	Darizonae 10	25.2872	0.809191	0.538051	0.572834	0.547972
Damericana 121	Dbipectinada 04	14.3581	0.459459	0.671226	0.748485	0.708583				1
Damericana 121	Dbipectinada 06	24.4205	0.781457	0.671226	0.748485	0.708583
Damericana 121	Dbipectinada 08	26.7538	0.856122	0.671226	0.748485	0.708583
Damericana 121	Dbusckii 03	19.0972	0.611111	0.545983	0.688188	0.60871
Damericana 121	Dbusckii 04	22	0.704	0.545983	0.688188	0.60871
Damericana 121	Dbusckii 08	25.4795	0.815343	0.545983	0.688188	0.60871
Damericana 121	Dbuzzatii FJ748689	22.8026	0.729682	0.500492	0.610879	0.533644
Damericana 121	Dbuzzatii GQ339579	23.8808	0.764184	0.500492	0.610879	0.533644
Damericana 121	Dbuzzatti 02	25.1297	0.80415	0.500492	0.610879	0.533644
Damericana 121	Dbuzzatti 02t	22.4426	0.718165	0.500492	0.610879	0.533644
Damericana 121	Dbuzzatti 04 2	28.2258	0.903226	0.500492	0.610879	0.533644
Damericana 121	Dbuzzatti 08	18.1881	0.58202	0.500492	0.610879	0.533644
Damericana 121	Dcardini FJ748690	22.9682	0.734982	0.606883	0.686208	0.647625
Damericana 121	Dcardinoides EU149929	22.8795	0.732143	0.680583	0.66368	0.659461
Damericana 121	Dcardinoides EU149930	22.9682	0.734982	0.680583	0.66368	0.659461
Damericana 121	Delegans 03	27.2177	0.870968	0.561103	0.670185	0.566524
Damericana 121	Delegans 04	26.7538	0.856122	0.561103	0.670185	0.566524
Damericana 121	Derecta 03	22.6633	0.725225	0.570887	0.662182	0.618638
Damericana 121	Dficusphila 01	22.9937	0.735798	0.583213	0.670225	0.623222
Damericana 121	Dhydei X13304	24.2188	0.775	0.517771	0.618182	0.534129
Damericana 121	Dhydei X13305	22.664	0.725248	0.517771	0.618182	0.534129
Damericana 121	Dkikkaway 01	25.3371	0.810786	0.582737	0.682432	0.688476
Damericana 121	Dkikkaway 02	25.809	0.825889	0.582737	0.682432	0.688476
Damericana 121	Dkikkaway 03	24.2647	0.776471	0.582737	0.682432	0.688476
Damericana 121	Dmelanogaster 01	22.6206	0.723861	0.626311	0.705882	0.614058
Damericana 121	Dmelanogaster 01t	21.8722	0.699909	0.626311	0.705882	0.614058
Damericana 121	Dmelanogaster 03t	23.4095	0.749104	0.626311	0.705882	0.614058
Damericana 121	Dmelanogaster X14037	22.9558	0.734584	0.626311	0.705882	0.614058
Damericana 121	Dmercatorum FJ748693	24.7119	0.79078	0.494208	0.526355	0.47905
Damericana 121	Dmojavensis 01	26.8342	0.858696	0.521612	0.579264	0.571711
Damericana 121	Dmojavensis 02	27.1418	0.868538	0.635606	0.785714	0.705763
Damericana 121	Dmojavensis 03	26.4946	0.847826	0.521612	0.579264	0.571711
Damericana 121	Dmojavensis 03t	26.0417	0.833333	0.521612	0.579264	0.571711
Damericana 121	Dnavojoa 04	22.1851	0.709924	0.512796	-	0.501481
Damericana 121	Dnavojoa 07	28.0117	0.896373	0.512796	-	0.501481
Damericana 121	Dnavojoa 08	26.7388	0.855641	0.512796	-	0.501481
Damericana 121	Dneocardini EU149932	22.9075	0.73304	-	0.689759	0.646215
Damericana 121	Dneomorpha FJ748695	22.531	0.720992	-	0.671445	0.59641
Damericana 121	Dparthenogenetica FJ748698	24.2933	0.777385	0.687743	0.664673	0.647489
Damericana 121	Dparthenogenetica GQ339589	22.9649	0.734875	0.687743	0.664673	0.647489
Damericana 121	Dparthenogenetica GQ339590	22.9649	0.734875	0.687743	0.664673	0.647489
Damericana 121	Dpolymorpha EU149935	24.1397	0.772472	0.65792	0.644752	0.624254
Damericana 121	Dprocardinoides FJ748702	22.8429	0.730973	-	0.640958	-
Damericana 121	Drhopaloa 01	25.9809	0.83139	0.58812	0.718527	0.649007
Damericana 121	Drhopaloa 02	23.0668	0.738139	0.58812	0.718527	0.649007
Damericana 121	Drhopaloa 03	26.8339	0.858686	0.58812	0.718527	0.649007
Damericana 121	Drosophila X15066	22.9558	0.734584	0.626311	0.705882	0.614058
Damericana 121	Dsechellia 01t	21.7209	0.695067	0.597625	0.683402	0.628533
Damericana 121	Dsechellia 04	26.6736	0.853556	0.597625	0.683402	0.628533
Damericana 121	Dsechellia 04t	27.059	0.865887	0.597625	0.683402	0.628533
Damericana 121	Dsechellia 08t	21.8466	0.699091	0.597625	0.683402	0.628533
Damericana 121	Dsechellia 14t	25.4247	0.81359	0.597625	0.683402	0.628533
Damericana 121	Dsimulans 01	23.4375	0.75	0.61941	0.668163	0.604559
Damericana 121	Dsuzukii 02	25.3525	0.81128	0.593084	0.683478	0.641221
Damericana 121	Dsuzukii 03e05e41e50e70e71	24.2674	0.776557	0.593084	0.683478	0.641221
Damericana 121	Dsuzukii 33e65	26.5483	0.849546	0.593084	0.683478	0.641221
Damericana 121	Dsuzukii 34	22.5262	0.720839	0.593084	0.683478	0.641221
Damericana 121	Dsuzukii 51	24.8206	0.794258	0.593084	0.683478	0.641221
Damericana 121	Dsuzukii 57	25.1623	0.805195	0.593084	0.683478	0.641221
Damericana 121	Dsuzukii 66	25.1773	0.805674	0.593084	0.683478	0.641221
Damericana 121	Dsuzukii 72	26.9942	0.863813	0.593084	0.683478	0.641221
Damericana 121	Dsuzukii 91B	14.8026	0.473684	0.593084	0.683478	0.641221				1
Damericana 121	Dsuzukii 94	25.3324	0.810638	0.593084	0.683478	0.641221
Damericana 121	Dtakahasii 01	23.3012	0.745638	0.604207	0.6748	0.663137
Damericana 121	Dtakahasii 03	28.1476	0.900722	0.604207	0.6748	0.663137
Damericana 121	Dvirilis 02	28.0281	0.896898	0.0802292	0.136209	0.0916335
Damericana 121	Dvirilis 03	25.3673	0.811754	0.0802292	0.136209	0.0916335
Damericana 121	Dwillistoni 01t	22.483	0.719457	0.635606	0.785714	0.705763
Damericana 121	Dwillistoni 05	20.3125	0.65	0.635606	0.785714	0.705763
Damericana 121	Dwillistoni 07	26.933	0.861856	0.635606	0.785714	0.705763
Damericana 121	Dwillistoni 10	26.1252	0.836007	0.635606	0.785714	0.705763
Damericana 121	Dwillistoni 16	24.7446	0.791829	0.635606	0.785714	0.705763
Damericana 121	Dwillistoni 18	23.7335	0.759471	0.635606	0.785714	0.705763
Damericana 121	Dyakuba 04	25.525	0.816801	0.594774	0.707162	0.62475
Damericana 121	Dyakuba 05	20.9256	0.669619	0.594774	0.707162	0.62475
Damericana 121	Dyakuba 08	23.4587	0.75068	0.594774	0.707162	0.62475
Damericana 121	Dyakuba 09	24.5991	0.787172	0.594774	0.707162	0.62475
Damericana 121	Slebanonensis 10	20.0243	0.640777	0.642023	0.655934	0.671947
Damericana 121	Slebanonensis 11	24.1054	0.771372	0.642023	0.655934	0.671947
Damericana 121	Slebanonensis 17	21.966	0.702913	0.642023	0.655934	0.671947
Damericana 121	Slebanonensis 18	27.0755	0.866416	0.642023	0.655934	0.671947
Damericana 25e97e111	Dananassae 06	21.5338	0.68908	0.601626	0.705568	0.707595
Damericana 25e97e111	Dananassae 08	26	0.832	0.601626	0.705568	0.707595
Damericana 25e97e111	Dananassae 09	21.979	0.703328	0.601626	0.705568	0.707595
Damericana 25e97e111	Dananassae 11	16.9241	0.54157	0.601626	0.705568	0.707595				1
Damericana 25e97e111	Dananassae 14	22.5163	0.720522	0.601626	0.705568	0.707595
Damericana 25e97e111	Darizonae 04	17.6394	0.56446	0.538051	0.572834	0.547972
Damericana 25e97e111	Darizonae 09	23.9737	0.767159	0.538051	0.572834	0.547972
Damericana 25e97e111	Darizonae 10	26.1835	0.837871	0.538051	0.572834	0.547972
Damericana 25e97e111	Dbipectinada 04	24.522	0.784703	0.671226	0.748485	0.708583
Damericana 25e97e111	Dbipectinada 06	22.4345	0.717903	0.671226	0.748485	0.708583
Damericana 25e97e111	Dbipectinada 08	22.5163	0.720522	0.671226	0.748485	0.708583
Damericana 25e97e111	Dbusckii 03	25.3676	0.811765	0.545983	0.688188	0.60871
Damericana 25e97e111	Dbusckii 04	22.9486	0.734357	0.545983	0.688188	0.60871
Damericana 25e97e111	Dbusckii 08	20.6739	0.661566	0.545983	0.688188	0.60871
Damericana 25e97e111	Dbuzzatii FJ748689	23.2002	0.742407	0.500492	0.610879	0.533644
Damericana 25e97e111	Dbuzzatii GQ339579	23.0411	0.737317	0.500492	0.610879	0.533644
Damericana 25e97e111	Dbuzzatti 02	24.8252	0.794407	0.500492	0.610879	0.533644
Damericana 25e97e111	Dbuzzatti 02t	21.643	0.692575	0.500492	0.610879	0.533644
Damericana 25e97e111	Dbuzzatti 04 2	23.8786	0.764114	0.500492	0.610879	0.533644
Damericana 25e97e111	Dbuzzatti 08	25.9693	0.831019	0.500492	0.610879	0.533644
Damericana 25e97e111	Dcardini FJ748690	22.753	0.728095	0.606883	0.686208	0.647625
Damericana 25e97e111	Dcardinoides EU149929	22.9167	0.733333	0.680583	0.66368	0.659461
Damericana 25e97e111	Dcardinoides EU149930	22.7727	0.728726	0.680583	0.66368	0.659461
Damericana 25e97e111	Delegans 03	26.9072	0.861029	0.561103	0.670185	0.566524
Damericana 25e97e111	Delegans 04	22.5163	0.720522	0.561103	0.670185	0.566524
Damericana 25e97e111	Derecta 03	16.5977	0.531125	0.570887	0.662182	0.618638				1
Damericana 25e97e111	Dficusphila 01	23.2819	0.74502	0.583213	0.670225	0.623222
Damericana 25e97e111	Dhydei X13304	23.464	0.750849	0.517771	0.618182	0.534129
Damericana 25e97e111	Dhydei X13305	22.4911	0.719715	0.517771	0.618182	0.534129
Damericana 25e97e111	Dkikkaway 01	20.2901	0.649284	0.582737	0.682432	0.688476
Damericana 25e97e111	Dkikkaway 02	22.2238	0.711162	0.582737	0.682432	0.688476
Damericana 25e97e111	Dkikkaway 03	21.9888	0.703641	0.582737	0.682432	0.688476
Damericana 25e97e111	Dmelanogaster 01	22.1162	0.707719	0.626311	0.705882	0.614058
Damericana 25e97e111	Dmelanogaster 01t	15.2754	0.488812	0.626311	0.705882	0.614058				1
Damericana 25e97e111	Dmelanogaster 03t	24.9001	0.796804	0.626311	0.705882	0.614058
Damericana 25e97e111	Dmelanogaster X14037	22.9554	0.734572	0.626311	0.705882	0.614058
Damericana 25e97e111	Dmercatorum FJ748693	22.1201	0.707844	0.494208	0.526355	0.47905
Damericana 25e97e111	Dmojavensis 01	24.7083	0.790665	0.521612	0.579264	0.571711
Damericana 25e97e111	Dmojavensis 02	23.1355	0.740336	0.635606	0.785714	0.705763
Damericana 25e97e111	Dmojavensis 03	24.2321	0.775429	0.521612	0.579264	0.571711
Damericana 25e97e111	Dmojavensis 03t	18.3975	0.588719	0.521612	0.579264	0.571711
Damericana 25e97e111	Dnavojoa 04	19.1948	0.614232	0.512796	-	0.501481
Damericana 25e97e111	Dnavojoa 07	25	0.8	0.512796	-	0.501481
Damericana 25e97e111	Dnavojoa 08	19.2808	0.616984	0.512796	-	0.501481
Damericana 25e97e111	Dneocardini EU149932	23.2836	0.745076	-	0.689759	0.646215
Damericana 25e97e111	Dneomorpha FJ748695	22.7626	0.728402	-	0.671445	0.59641
Damericana 25e97e111	Dparthenogenetica FJ748698	22.7658	0.728507	0.687743	0.664673	0.647489
Damericana 25e97e111	Dparthenogenetica GQ339589	22.6949	0.726238	0.687743	0.664673	0.647489
Damericana 25e97e111	Dparthenogenetica GQ339590	23.641	0.756512	0.687743	0.664673	0.647489
Damericana 25e97e111	Dpolymorpha EU149935	23.7294	0.759342	0.65792	0.644752	0.624254
Damericana 25e97e111	Dprocardinoides FJ748702	23.3314	0.746606	-	0.640958	-
Damericana 25e97e111	Drhopaloa 01	24.2271	0.775268	0.58812	0.718527	0.649007
Damericana 25e97e111	Drhopaloa 02	15.8319	0.506621	0.58812	0.718527	0.649007				1
Damericana 25e97e111	Drhopaloa 03	22.6354	0.724334	0.58812	0.718527	0.649007
Damericana 25e97e111	Drosophila X15066	22.9554	0.734572	0.626311	0.705882	0.614058
Damericana 25e97e111	Dsechellia 01t	15.6429	0.500571	0.597625	0.683402	0.628533				1
Damericana 25e97e111	Dsechellia 04	21.9446	0.702227	0.597625	0.683402	0.628533
Damericana 25e97e111	Dsechellia 04t	23.5883	0.754824	0.597625	0.683402	0.628533
Damericana 25e97e111	Dsechellia 08t	15.3017	0.489655	0.597625	0.683402	0.628533				1
Damericana 25e97e111	Dsechellia 14t	22.5644	0.722061	0.597625	0.683402	0.628533
Damericana 25e97e111	Dsimulans 01	22.349	0.715168	0.61941	0.668163	0.604559
Damericana 25e97e111	Dsuzukii 02	22.1917	0.710136	0.593084	0.683478	0.641221
Damericana 25e97e111	Dsuzukii 03e05e41e50e70e71	22.4095	0.717105	0.593084	0.683478	0.641221
Damericana 25e97e111	Dsuzukii 33e65	19.9196	0.637427	0.593084	0.683478	0.641221
Damericana 25e97e111	Dsuzukii 34	21.5088	0.688283	0.593084	0.683478	0.641221
Damericana 25e97e111	Dsuzukii 51	22.9787	0.735318	0.593084	0.683478	0.641221
Damericana 25e97e111	Dsuzukii 57	24.2067	0.774614	0.593084	0.683478	0.641221
Damericana 25e97e111	Dsuzukii 66	23.6953	0.75825	0.593084	0.683478	0.641221
Damericana 25e97e111	Dsuzukii 72	23.8426	0.762963	0.593084	0.683478	0.641221
Damericana 25e97e111	Dsuzukii 91B	25.6582	0.821063	0.593084	0.683478	0.641221
Damericana 25e97e111	Dsuzukii 94	25.3556	0.81138	0.593084	0.683478	0.641221
Damericana 25e97e111	Dtakahasii 01	23.6871	0.757988	0.604207	0.6748	0.663137
Damericana 25e97e111	Dtakahasii 03	23.2235	0.743151	0.604207	0.6748	0.663137
Damericana 25e97e111	Dvirilis 02	23.9959	0.767867	0.0802292	0.136209	0.0916335
Damericana 25e97e111	Dvirilis 03	23.1616	0.74117	0.0802292	0.136209	0.0916335
Damericana 25e97e111	Dwillistoni 01t	15.5892	0.498853	0.635606	0.785714	0.705763				1
Damericana 25e97e111	Dwillistoni 05	22.8523	0.731272	0.635606	0.785714	0.705763
Damericana 25e97e111	Dwillistoni 07	18.1718	0.581498	0.635606	0.785714	0.705763				1
Damericana 25e97e111	Dwillistoni 10	23.0702	0.738247	0.635606	0.785714	0.705763
Damericana 25e97e111	Dwillistoni 16	25.2611	0.808354	0.635606	0.785714	0.705763
Damericana 25e97e111	Dwillistoni 18	22.7209	0.727068	0.635606	0.785714	0.705763
Damericana 25e97e111	Dyakuba 04	21.7908	0.697307	0.594774	0.707162	0.62475
Damericana 25e97e111	Dyakuba 05	22.1859	0.709949	0.594774	0.707162	0.62475
Damericana 25e97e111	Dyakuba 08	24.6245	0.787984	0.594774	0.707162	0.62475
Damericana 25e97e111	Dyakuba 09	23.9246	0.765588	0.594774	0.707162	0.62475
Damericana 25e97e111	Slebanonensis 10	24.6965	0.790289	0.642023	0.655934	0.671947
Damericana 25e97e111	Slebanonensis 11	11.0087	0.35228	0.642023	0.655934	0.671947				1
Damericana 25e97e111	Slebanonensis 17	23.0063	0.7362	0.642023	0.655934	0.671947
Damericana 25e97e111	Slebanonensis 18	23.3666	0.747731	0.642023	0.655934	0.671947
Damericana 28	Dananassae 06	24.5749	0.786396	0.601626	0.705568	0.707595
Damericana 28	Dananassae 08	23.7172	0.75895	0.601626	0.705568	0.707595
Damericana 28	Dananassae 09	25.4225	0.81352	0.601626	0.705568	0.707595
Damericana 28	Dananassae 11	23.6345	0.756303	0.601626	0.705568	0.707595
Damericana 28	Dananassae 14	25.3065	0.809809	0.601626	0.705568	0.707595
Damericana 28	Darizonae 04	19.592	0.626943	0.538051	0.572834	0.547972
Damericana 28	Darizonae 09	29.8913	0.956522	0.538051	0.572834	0.547972
Damericana 28	Darizonae 10	26.7012	0.854438	0.538051	0.572834	0.547972
Damericana 28	Dbipectinada 04	22.7306	0.727378	0.671226	0.748485	0.708583
Damericana 28	Dbipectinada 06	11.7754	0.376812	0.671226	0.748485	0.708583				1
Damericana 28	Dbipectinada 08	25.3065	0.809809	0.671226	0.748485	0.708583
Damericana 28	Dbusckii 03	19.3421	0.618947	0.545983	0.688188	0.60871
Damericana 28	Dbusckii 04	27.9543	0.894536	0.545983	0.688188	0.60871
Damericana 28	Dbusckii 08	23.8341	0.762692	0.545983	0.688188	0.60871
Damericana 28	Dbuzzatti 02	26.2034	0.838509	0.500492	0.610879	0.533644
Damericana 28	Dbuzzatti 02t	20.6876	0.662005	0.500492	0.610879	0.533644
Damericana 28	Dbuzzatti 04 2	26.0603	0.833931	0.500492	0.610879	0.533644
Damericana 28	Dbuzzatti 08	26.3789	0.844125	0.500492	0.610879	0.533644
Damericana 28	Dcardini FJ748690	29.2545	0.936145	0.606883	0.686208	0.647625
Damericana 28	Dcardinoides EU149929	29.9399	0.958076	0.680583	0.66368	0.659461
Damericana 28	Dcardinoides EU149930	29.1228	0.931931	0.680583	0.66368	0.659461
Damericana 28	Delegans 03	7.70859	0.246675	0.561103	0.670185	0.566524				1
Damericana 28	Delegans 04	24.858	0.795455	0.561103	0.670185	0.566524
Damericana 28	Derecta 03	25.7309	0.823389	0.570887	0.662182	0.618638
Damericana 28	Dficusphila 01	25.1479	0.804734	0.583213	0.670225	0.623222
Damericana 28	Dhydei X13305	28.2643	0.904459	0.517771	0.618182	0.534129
Damericana 28	Dkikkaway 01	26.1283	0.836105	0.582737	0.682432	0.688476
Damericana 28	Dkikkaway 02	7.89711	0.252708	0.582737	0.682432	0.688476				1
Damericana 28	Dkikkaway 03	23.7397	0.759672	0.582737	0.682432	0.688476
Damericana 28	Dmelanogaster 01	26.6078	0.851449	0.626311	0.705882	0.614058
Damericana 28	Dmelanogaster 01t	24.4176	0.781362	0.626311	0.705882	0.614058
Damericana 28	Dmelanogaster 03t	24.1008	0.771226	0.626311	0.705882	0.614058
Damericana 28	Dmelanogaster X14037	26.1418	0.836538	0.626311	0.705882	0.614058
Damericana 28	Dmojavensis 01	25.6068	0.819417	0.521612	0.579264	0.571711
Damericana 28	Dmojavensis 02	26.8143	0.858056	0.635606	0.785714	0.705763
Damericana 28	Dmojavensis 03	26.7804	0.856973	0.521612	0.579264	0.571711
Damericana 28	Dmojavensis 03t	23.4281	0.749698	0.521612	0.579264	0.571711
Damericana 28	Dnavojoa 04	23.9623	0.766793	0.512796	-	0.501481
Damericana 28	Dnavojoa 07	27.3717	0.875895	0.512796	-	0.501481
Damericana 28	Dnavojoa 08	20.8333	0.666667	0.512796	-	0.501481
Damericana 28	Dneocardini EU149932	30.8757	0.988024	-	0.689759	0.646215
Damericana 28	Dparthenogenetica FJ748698	30.6469	0.9807	0.687743	0.664673	0.647489
Damericana 28	Dparthenogenetica GQ339589	29.083	0.930657	0.687743	0.664673	0.647489
Damericana 28	Dparthenogenetica GQ339590	31.0244	0.99278	0.687743	0.664673	0.647489
Damericana 28	Dpolymorpha EU149935	30.8703	0.987849	0.65792	0.644752	0.624254
Damericana 28	Dprocardinoides FJ748702	30.8757	0.988024	-	0.640958	-
Damericana 28	Drhopaloa 01	22.5316	0.72101	0.58812	0.718527	0.649007
Damericana 28	Drhopaloa 02	24.2972	0.777512	0.58812	0.718527	0.649007
Damericana 28	Drhopaloa 03	24.6789	0.789725	0.58812	0.718527	0.649007
Damericana 28	Drosophila X15066	26.6569	0.853022	0.626311	0.705882	0.614058
Damericana 28	Dsechellia 01t	28.2524	0.904077	0.597625	0.683402	0.628533
Damericana 28	Dsechellia 04	26.6078	0.851449	0.597625	0.683402	0.628533
Damericana 28	Dsechellia 04t	22.3108	0.713945	0.597625	0.683402	0.628533
Damericana 28	Dsechellia 08t	24.4176	0.781362	0.597625	0.683402	0.628533
Damericana 28	Dsechellia 14t	25.6024	0.819277	0.597625	0.683402	0.628533
Damericana 28	Dsimulans 01	26.6078	0.851449	0.61941	0.668163	0.604559
Damericana 28	Dsuzukii 02	20.3693	0.651817	0.593084	0.683478	0.641221
Damericana 28	Dsuzukii 03e05e41e50e70e71	21.736	0.695553	0.593084	0.683478	0.641221
Damericana 28	Dsuzukii 33e65	28.5736	0.914355	0.593084	0.683478	0.641221
Damericana 28	Dsuzukii 34	22	0.704	0.593084	0.683478	0.641221
Damericana 28	Dsuzukii 51	21.5869	0.690782	0.593084	0.683478	0.641221
Damericana 28	Dsuzukii 57	25.9293	0.829736	0.593084	0.683478	0.641221
Damericana 28	Dsuzukii 66	25.0981	0.80314	0.593084	0.683478	0.641221
Damericana 28	Dsuzukii 72	24.2117	0.774775	0.593084	0.683478	0.641221
Damericana 28	Dsuzukii 91B	22.8632	0.731622	0.593084	0.683478	0.641221
Damericana 28	Dsuzukii 94	4.46429	0.142857	0.593084	0.683478	0.641221				1
Damericana 28	Dtakahasii 01	23.9609	0.766749	0.604207	0.6748	0.663137
Damericana 28	Dtakahasii 03	7.6074	0.243437	0.604207	0.6748	0.663137				1
Damericana 28	Dvirilis 02	25.3883	0.812425	0.0802292	0.136209	0.0916335
Damericana 28	Dvirilis 03	24.7145	0.790865	0.0802292	0.136209	0.0916335
Damericana 28	Dwillistoni 01t	27.2226	0.871122	0.635606	0.785714	0.705763
Damericana 28	Dwillistoni 05	23.3802	0.748166	0.635606	0.785714	0.705763
Damericana 28	Dwillistoni 07	24.5024	0.784077	0.635606	0.785714	0.705763
Damericana 28	Dwillistoni 10	26.3014	0.841646	0.635606	0.785714	0.705763
Damericana 28	Dwillistoni 16	22.2189	0.711004	0.635606	0.785714	0.705763
Damericana 28	Dyakuba 04	24.3678	0.77977	0.635606	0.707162	0.62475
Damericana 28	Dyakuba 05	24.5883	0.786826	0.594774	0.707162	0.62475
Damericana 28	Dyakuba 08	25.1809	0.80579	0.594774	0.707162	0.62475
Damericana 28	Dyakuba 09	25.5784	0.81851	0.594774	0.707162	0.62475
Damericana 28	Slebanonensis 10	11.0294	0.352941	0.642023	0.655934	0.671947				1
Damericana 28	Slebanonensis 11	26.3923	0.844553	0.642023	0.655934	0.671947
Damericana 28	Slebanonensis 17	24.0732	0.770341	0.642023	0.655934	0.671947
Damericana 28	Slebanonensis 18	29.0515	0.929648	0.642023	0.655934	0.671947
Damericana 30	Dananassae 06	25.9495	0.830385	0.601626	0.705568	0.707595
Damericana 30	Dananassae 08	27.9171	0.893347	0.601626	0.705568	0.707595
Damericana 30	Dananassae 09	28.7487	0.919959	0.601626	0.705568	0.707595
Damericana 30	Dananassae 11	24.7617	0.792373	0.601626	0.705568	0.707595
Damericana 30	Dananassae 14	25.17	0.805439	0.601626	0.705568	0.707595
Damericana 30	Darizonae 04	25.3576	0.811443	0.538051	0.572834	0.547972
Damericana 30	Darizonae 09	24.3217	0.778295	0.538051	0.572834	0.547972
Damericana 30	Darizonae 10	21.8653	0.69969	0.538051	0.572834	0.547972
Damericana 30	Dbipectinada 04	23.6762	0.757637	0.671226	0.748485	0.708583
Damericana 30	Dbipectinada 06	24.0801	0.770563	0.671226	0.748485	0.708583
Damericana 30	Dbipectinada 08	25.17	0.805439	0.671226	0.748485	0.708583
Damericana 30	Dbusckii 03	23.6607	0.757143	0.545983	0.688188	0.60871
Damericana 30	Dbusckii 04	25.5229	0.816733	0.545983	0.688188	0.60871
Damericana 30	Dbusckii 08	26.5673	0.850153	0.545983	0.688188	0.60871
Damericana 30	Dbuzzatii FJ748689	23.6713	0.757482	0.500492	0.610879	0.533644
Damericana 30	Dbuzzatii GQ339579	24.2586	0.776275	0.500492	0.610879	0.533644
Damericana 30	Dbuzzatti 02	26.4217	0.845494	0.500492	0.610879	0.533644
Damericana 30	Dbuzzatti 02t	26.3193	0.842217	0.500492	0.610879	0.533644
Damericana 30	Dbuzzatti 04 2	27.1036	0.867314	0.500492	0.610879	0.533644
Damericana 30	Dbuzzatti 08	25.0263	0.800843	0.500492	0.610879	0.533644
Damericana 30	Dcardini FJ748690	22.9885	0.735632	0.606883	0.686208	0.647625
Damericana 30	Dcardinoides EU149929	23.3794	0.74814	0.680583	0.66368	0.659461
Damericana 30	Dcardinoides EU149930	22.9321	0.733828	0.680583	0.66368	0.659461
Damericana 30	Delegans 03	24.5859	0.786749	0.561103	0.670185	0.566524
Damericana 30	Delegans 04	24.3855	0.780335	0.561103	0.670185	0.566524
Damericana 30	Derecta 03	23.3062	0.745798	0.570887	0.662182	0.618638
Damericana 30	Dficusphila 01	25.9868	0.831579	0.583213	0.670225	0.623222
Damericana 30	Dhydei X13304	24.2334	0.775468	0.517771	0.618182	0.534129
Damericana 30	Dhydei X13305	23.8739	0.763964	0.517771	0.618182	0.534129
Damericana 30	Dkikkaway 01	26.1499	0.836798	0.582737	0.682432	0.688476
Damericana 30	Dkikkaway 02	27.0659	0.866109	0.582737	0.682432	0.688476
Damericana 30	Dkikkaway 03	25.1943	0.806218	0.582737	0.682432	0.688476
Damericana 30	Dmelanogaster 01	24.635	0.788321	0.626311	0.705882	0.614058
Damericana 30	Dmelanogaster 01t	25.2646	0.808466	0.626311	0.705882	0.614058
Damericana 30	Dmelanogaster 03t	24.9225	0.797521	0.626311	0.705882	0.614058
Damericana 30	Dmelanogaster X14037	24.2698	0.776632	0.626311	0.705882	0.614058
Damericana 30	Dmercatorum FJ748693	23.5763	0.754441	0.494208	0.526355	0.47905
Damericana 30	Dmojavensis 01	26.1326	0.836245	0.521612	0.579264	0.571711
Damericana 30	Dmojavensis 02	26.7201	0.855042	0.635606	0.785714	0.705763
Damericana 30	Dmojavensis 03	26.7201	0.855042	0.521612	0.579264	0.571711
Damericana 30	Dmojavensis 03t	26.6534	0.85291	0.521612	0.579264	0.571711
Damericana 30	Dnavojoa 04	27.6421	0.884547	0.512796	-	0.501481
Damericana 30	Dnavojoa 07	21.1384	0.676428	0.512796	-	0.501481
Damericana 30	Dnavojoa 08	25.7304	0.823373	0.512796	-	0.501481
Damericana 30	Dneocardini EU149932	23.3804	0.748171	-	0.689759	0.646215
Damericana 30	Dneomorpha FJ748695	24.0635	0.770031	-	0.671445	0.59641
Damericana 30	Dparthenogenetica FJ748698	23.2162	0.742917	0.687743	0.664673	0.647489
Damericana 30	Dparthenogenetica GQ339589	22.9847	0.735511	0.687743	0.664673	0.647489
Damericana 30	Dparthenogenetica GQ339590	22.8882	0.732424	0.687743	0.664673	0.647489
Damericana 30	Dpolymorpha EU149935	23.8539	0.763326	0.65792	0.644752	0.624254
Damericana 30	Dprocardinoides FJ748702	24.0385	0.769231	-	0.640958	-
Damericana 30	Drhopaloa 01	26.7403	0.855691	0.58812	0.718527	0.649007
Damericana 30	Drhopaloa 02	24.3902	0.780488	0.58812	0.718527	0.649007
Damericana 30	Drhopaloa 03	23.8504	0.763214	0.58812	0.718527	0.649007
Damericana 30	Drosophila X15066	24.2698	0.776632	0.626311	0.705882	0.614058
Damericana 30	Dsechellia 01t	24.5536	0.785714	0.597625	0.683402	0.628533
Damericana 30	Dsechellia 04	24.5787	0.786517	0.597625	0.683402	0.628533
Damericana 30	Dsechellia 04t	25.3723	0.811912	0.597625	0.683402	0.628533
Damericana 30	Dsechellia 08t	25.2646	0.808466	0.597625	0.683402	0.628533
Damericana 30	Dsechellia 14t	24.5253	0.78481	0.597625	0.683402	0.628533
Damericana 30	Dsimulans 01	24.3884	0.78043	0.61941	0.668163	0.604559
Damericana 30	Dsuzukii 02	21.7391	0.695652	0.593084	0.683478	0.641221
Damericana 30	Dsuzukii 03e05e41e50e70e71	23.8222	0.762309	0.593084	0.683478	0.641221
Damericana 30	Dsuzukii 33e65	26.1949	0.838235	0.593084	0.683478	0.641221
Damericana 30	Dsuzukii 34	25.4582	0.814664	0.593084	0.683478	0.641221
Damericana 30	Dsuzukii 51	24.5005	0.784017	0.593084	0.683478	0.641221
Damericana 30	Dsuzukii 57	23.3932	0.748582	0.593084	0.683478	0.641221
Damericana 30	Dsuzukii 66	22.1013	0.70724	0.593084	0.683478	0.641221
Damericana 30	Dsuzukii 72	25.4055	0.812977	0.593084	0.683478	0.641221
Damericana 30	Dsuzukii 91B	24.0835	0.770671	0.593084	0.683478	0.641221
Damericana 30	Dsuzukii 94	24.25	0.776	0.593084	0.683478	0.641221
Damericana 30	Dtakahasii 01	27.6351	0.884324	0.604207	0.6748	0.663137
Damericana 30	Dtakahasii 03	24.7138	0.790843	0.604207	0.6748	0.663137
Damericana 30	Dvirilis 02	27.9812	0.895397	0.0802292	0.136209	0.0916335
Damericana 30	Dvirilis 03	23.9148	0.765273	0.0802292	0.136209	0.0916335
Damericana 30	Dwillistoni 01t	23.6663	0.757322	0.635606	0.785714	0.705763
Damericana 30	Dwillistoni 05	27.4038	0.876923	0.635606	0.785714	0.705763
Damericana 30	Dwillistoni 07	27.0789	0.866525	0.635606	0.785714	0.705763
Damericana 30	Dwillistoni 10	27.034	0.865088	0.635606	0.785714	0.705763
Damericana 30	Dwillistoni 16	29.8913	0.956522	0.635606	0.785714	0.705763
Damericana 30	Dwillistoni 18	24.2586	0.776275	0.635606	0.785714	0.705763
Damericana 30	Dyakuba 04	23.5073	0.752232	0.594774	0.707162	0.62475
Damericana 30	Dyakuba 05	24.1433	0.772586	0.594774	0.707162	0.62475
Damericana 30	Dyakuba 08	25.743	0.823775	0.594774	0.707162	0.62475
Damericana 30	Dyakuba 09	26.2908	0.841304	0.594774	0.707162	0.62475
Damericana 30	Slebanonensis 10	25.6443	0.820619	0.642023	0.655934	0.671947
Damericana 30	Slebanonensis 11	26.4706	0.847059	0.642023	0.655934	0.671947
Damericana 30	Slebanonensis 17	23.3369	0.746781	0.642023	0.655934	0.671947
Damericana 30	Slebanonensis 18	24.8132	0.794023	0.642023	0.655934	0.671947
Damericana 45e89e95e96	Dananassae 06	24.0091	0.768293	0.601626	0.705568	0.707595
Damericana 45e89e95e96	Dananassae 08	25.9078	0.82905	0.601626	0.705568	0.707595
Damericana 45e89e95e96	Dananassae 09	27.7593	0.888298	0.601626	0.705568	0.707595
Damericana 45e89e95e96	Dananassae 11	21.7803	0.69697	0.601626	0.705568	0.707595
Damericana 45e89e95e96	Dananassae 14	28.4967	0.911894	0.601626	0.705568	0.707595
Damericana 45e89e95e96	Darizonae 04	25.6266	0.820051	0.538051	0.572834	0.547972
Damericana 45e89e95e96	Darizonae 09	23.8662	0.76372	0.538051	0.572834	0.547972
Damericana 45e89e95e96	Darizonae 10	25.4013	0.81284	0.538051	0.572834	0.547972
Damericana 45e89e95e96	Dbipectinada 04	22.2682	0.712581	0.671226	0.748485	0.708583
Damericana 45e89e95e96	Dbipectinada 06	24.0908	0.770905	0.671226	0.748485	0.708583
Damericana 45e89e95e96	Dbipectinada 08	28.4967	0.911894	0.671226	0.748485	0.708583
Damericana 45e89e95e96	Dbusckii 03	23.0859	0.73875	0.545983	0.688188	0.60871
Damericana 45e89e95e96	Dbusckii 04	26.1052	0.835366	0.545983	0.688188	0.60871
Damericana 45e89e95e96	Dbusckii 08	24.4769	0.783262	0.545983	0.688188	0.60871
Damericana 45e89e95e96	Dbuzzatii FJ748689	21.369	0.683807	0.500492	0.610879	0.533644
Damericana 45e89e95e96	Dbuzzatii GQ339579	22.7241	0.727173	0.500492	0.610879	0.533644
Damericana 45e89e95e96	Dbuzzatti 02	24.5008	0.784027	0.500492	0.610879	0.533644
Damericana 45e89e95e96	Dbuzzatti 02t	23.1208	0.739865	0.500492	0.610879	0.533644
Damericana 45e89e95e96	Dbuzzatti 04 2	24.9928	0.799771	0.500492	0.610879	0.533644
Damericana 45e89e95e96	Dbuzzatti 08	21.6003	0.691209	0.500492	0.610879	0.533644
Damericana 45e89e95e96	Dcardini FJ748690	22.5179	0.720572	0.606883	0.686208	0.647625
Damericana 45e89e95e96	Dcardinoides EU149929	22.3917	0.716535	0.680583	0.66368	0.659461
Damericana 45e89e95e96	Dcardinoides EU149930	22.5179	0.720572	0.680583	0.66368	0.659461
Damericana 45e89e95e96	Delegans 03	25.7212	0.823077	0.561103	0.670185	0.566524
Damericana 45e89e95e96	Delegans 04	27.6707	0.885463	0.561103	0.670185	0.566524
Damericana 45e89e95e96	Derecta 03	20.3351	0.650723	0.570887	0.662182	0.618638
Damericana 45e89e95e96	Dficusphila 01	24.6401	0.788483	0.583213	0.670225	0.623222
Damericana 45e89e95e96	Dhydei X13304	21.875	0.7	0.517771	0.618182	0.534129
Damericana 45e89e95e96	Dhydei X13305	19.3099	0.617916	0.517771	0.618182	0.534129
Damericana 45e89e95e96	Dkikkaway 01	21.8577	0.699448	0.582737	0.682432	0.688476
Damericana 45e89e95e96	Dkikkaway 02	27.4348	0.877913	0.582737	0.682432	0.688476
Damericana 45e89e95e96	Dkikkaway 03	25.9736	0.831155	0.582737	0.682432	0.688476
Damericana 45e89e95e96	Dmelanogaster 01	23.4115	0.749168	0.626311	0.705882	0.614058
Damericana 45e89e95e96	Dmelanogaster 01t	19.5312	0.625	0.626311	0.705882	0.614058
Damericana 45e89e95e96	Dmelanogaster 03t	22.4472	0.71831	0.626311	0.705882	0.614058
Damericana 45e89e95e96	Dmelanogaster X14037	25.0848	0.802713	0.626311	0.705882	0.614058
Damericana 45e89e95e96	Dmercatorum FJ748693	21.5815	0.690608	0.494208	0.526355	0.47905
Damericana 45e89e95e96	Dmojavensis 01	26.592	0.850945	0.521612	0.579264	0.571711
Damericana 45e89e95e96	Dmojavensis 02	26.8743	0.859978	0.635606	0.785714	0.705763
Damericana 45e89e95e96	Dmojavensis 03	26.8743	0.859978	0.521612	0.579264	0.571711
Damericana 45e89e95e96	Dmojavensis 03t	24.5936	0.786996	0.521612	0.579264	0.571711
Damericana 45e89e95e96	Dnavojoa 04	23.1397	0.740472	0.512796	-	0.501481
Damericana 45e89e95e96	Dnavojoa 07	21.1826	0.677843	0.512796	-	0.501481
Damericana 45e89e95e96	Dnavojoa 08	24.75	0.792	0.512796	-	0.501481
Damericana 45e89e95e96	Dneocardini EU149932	22.6174	0.723757	-	0.689759	0.646215
Damericana 45e89e95e96	Dneomorpha FJ748695	22.7241	0.727173	-	0.671445	0.59641
Damericana 45e89e95e96	Dparthenogenetica FJ748698	22.8565	0.73141	0.687743	0.664673	0.647489
Damericana 45e89e95e96	Dparthenogenetica GQ339589	22.4011	0.716834	0.687743	0.664673	0.647489
Damericana 45e89e95e96	Dparthenogenetica GQ339590	22.4011	0.716834	0.687743	0.664673	0.647489
Damericana 45e89e95e96	Dpolymorpha EU149935	22.5014	0.720045	0.65792	0.644752	0.624254
Damericana 45e89e95e96	Dprocardinoides FJ748702	22.5962	0.723077	-	0.640958	-
Damericana 45e89e95e96	Drhopaloa 01	24.7271	0.791267	0.58812	0.718527	0.649007
Damericana 45e89e95e96	Drhopaloa 02	18.8553	0.603371	0.58812	0.718527	0.649007
Damericana 45e89e95e96	Drhopaloa 03	28.292	0.905345	0.58812	0.718527	0.649007
Damericana 45e89e95e96	Drosophila X15066	25.0848	0.802713	0.626311	0.705882	0.614058
Damericana 45e89e95e96	Dsechellia 01t	21.3084	0.681869	0.597625	0.683402	0.628533
Damericana 45e89e95e96	Dsechellia 04	21.8395	0.698864	0.597625	0.683402	0.628533
Damericana 45e89e95e96	Dsechellia 04t	25.0822	0.802632	0.597625	0.683402	0.628533
Damericana 45e89e95e96	Dsechellia 08t	19.5312	0.625	0.597625	0.683402	0.628533
Damericana 45e89e95e96	Dsechellia 14t	28.3578	0.907449	0.597625	0.683402	0.628533
Damericana 45e89e95e96	Dsimulans 01	23.8151	0.762082	0.61941	0.668163	0.604559
Damericana 45e89e95e96	Dsuzukii 02	25.4583	0.814667	0.593084	0.683478	0.641221
Damericana 45e89e95e96	Dsuzukii 03e05e41e50e70e71	25.5876	0.818803	0.593084	0.683478	0.641221
Damericana 45e89e95e96	Dsuzukii 33e65	24.1271	0.772067	0.593084	0.683478	0.641221
Damericana 45e89e95e96	Dsuzukii 34	23.9439	0.766206	0.593084	0.683478	0.641221
Damericana 45e89e95e96	Dsuzukii 51	25.5237	0.81676	0.593084	0.683478	0.641221
Damericana 45e89e95e96	Dsuzukii 57	26.2716	0.840691	0.593084	0.683478	0.641221
Damericana 45e89e95e96	Dsuzukii 66	26.3285	0.842511	0.593084	0.683478	0.641221
Damericana 45e89e95e96	Dsuzukii 72	26.8098	0.857914	0.593084	0.683478	0.641221
Damericana 45e89e95e96	Dsuzukii 91B	24.2733	0.776744	0.593084	0.683478	0.641221
Damericana 45e89e95e96	Dsuzukii 94	26.7495	0.855984	0.593084	0.683478	0.641221
Damericana 45e89e95e96	Dtakahasii 01	27.6089	0.883484	0.604207	0.6748	0.663137
Damericana 45e89e95e96	Dtakahasii 03	28.3182	0.906181	0.604207	0.6748	0.663137
Damericana 45e89e95e96	Dvirilis 02	23.0499	0.737596	0.0802292	0.136209	0.0916335
Damericana 45e89e95e96	Dvirilis 03	26.6047	0.851351	0.0802292	0.136209	0.0916335
Damericana 45e89e95e96	Dwillistoni 01t	20.057	0.641824	0.635606	0.785714	0.705763				1
Damericana 45e89e95e96	Dwillistoni 05	23.75	0.76	0.635606	0.785714	0.705763
Damericana 45e89e95e96	Dwillistoni 07	20.7983	0.665544	0.635606	0.785714	0.705763				1
Damericana 45e89e95e96	Dwillistoni 10	23.6404	0.756494	0.635606	0.785714	0.705763
Damericana 45e89e95e96	Dwillistoni 16	22.8298	0.730552	0.635606	0.785714	0.705763
Damericana 45e89e95e96	Dwillistoni 18	23.1113	0.73956	0.635606	0.785714	0.705763
Damericana 45e89e95e96	Dyakuba 04	26.9422	0.86215	0.594774	0.707162	0.62475
Damericana 45e89e95e96	Dyakuba 05	21.0052	0.672167	0.594774	0.707162	0.62475
Damericana 45e89e95e96	Dyakuba 08	23.5234	0.752747	0.594774	0.707162	0.62475
Damericana 45e89e95e96	Dyakuba 09	27.2517	0.872054	0.594774	0.707162	0.62475
Damericana 45e89e95e96	Slebanonensis 10	19.9947	0.639831	0.642023	0.655934	0.671947
Damericana 45e89e95e96	Slebanonensis 11	21.9528	0.702489	0.642023	0.655934	0.671947
Damericana 45e89e95e96	Slebanonensis 17	25.4834	0.81547	0.642023	0.655934	0.671947
Damericana 45e89e95e96	Slebanonensis 18	23.5934	0.754989	0.642023	0.655934	0.671947
Damericana 62e74e113e114e122e123	Dananassae 06	25.5978	0.81913	0.601626	0.705568	0.707595
Damericana 62e74e113e114e122e123	Dananassae 08	29.1378	0.932409	0.601626	0.705568	0.707595
Damericana 62e74e113e114e122e123	Dananassae 09	28.722	0.919105	0.601626	0.705568	0.707595
Damericana 62e74e113e114e122e123	Dananassae 11	23.9637	0.766839	0.601626	0.705568	0.707595
Damericana 62e74e113e114e122e123	Dananassae 14	28.4974	0.911917	0.601626	0.705568	0.707595
Damericana 62e74e113e114e122e123	Darizonae 04	18.75	0.6	0.538051	0.572834	0.547972
Damericana 62e74e113e114e122e123	Darizonae 10	29.2166	0.934932	0.538051	0.572834	0.547972
Damericana 62e74e113e114e122e123	Dbipectinada 04	26.4866	0.847571	0.671226	0.748485	0.708583
Damericana 62e74e113e114e122e123	Dbipectinada 06	25.193	0.806175	0.671226	0.748485	0.708583
Damericana 62e74e113e114e122e123	Dbipectinada 08	28.4974	0.911917	0.671226	0.748485	0.708583
Damericana 62e74e113e114e122e123	Dbusckii 04	24.2052	0.774566	0.545983	0.688188	0.60871
Damericana 62e74e113e114e122e123	Dbusckii 08	25.8876	0.828402	0.545983	0.688188	0.60871
Damericana 62e74e113e114e122e123	Dbuzzatii FJ748689	28.6235	0.915952	0.500492	0.610879	0.533644
Damericana 62e74e113e114e122e123	Dbuzzatii GQ339579	28.6235	0.915952	0.500492	0.610879	0.533644
Damericana 62e74e113e114e122e123	Dbuzzatti 02	26.5531	0.849699	0.500492	0.610879	0.533644
Damericana 62e74e113e114e122e123	Dbuzzatti 02t	22.6019	0.72326	0.500492	0.610879	0.533644
Damericana 62e74e113e114e122e123	Dbuzzatti 04 2	25.1524	0.804878	0.500492	0.610879	0.533644
Damericana 62e74e113e114e122e123	Dbuzzatti 08	25.0213	0.800681	0.500492	0.610879	0.533644
Damericana 62e74e113e114e122e123	Dcardini FJ748690	26.9737	0.863158	0.606883	0.686208	0.647625
Damericana 62e74e113e114e122e123	Dcardinoides EU149929	28.9017	0.924855	0.680583	0.66368	0.659461
Damericana 62e74e113e114e122e123	Dcardinoides EU149930	27.2059	0.870588	0.680583	0.66368	0.659461
Damericana 62e74e113e114e122e123	Delegans 03	26.1853	0.837931	0.561103	0.670185	0.566524
Damericana 62e74e113e114e122e123	Delegans 04	28.4974	0.911917	0.561103	0.670185	0.566524
Damericana 62e74e113e114e122e123	Derecta 03	21.9652	0.702886	0.570887	0.662182	0.618638
Damericana 62e74e113e114e122e123	Dficusphila 01	22.306	0.713793	0.583213	0.670225	0.623222
Damericana 62e74e113e114e122e123	Dhydei X13304	28.6235	0.915952	0.517771	0.618182	0.534129
Damericana 62e74e113e114e122e123	Dkikkaway 01	26.6938	0.854202	0.582737	0.682432	0.688476
Damericana 62e74e113e114e122e123	Dkikkaway 02	25.0428	0.80137	0.582737	0.682432	0.688476
Damericana 62e74e113e114e122e123	Dkikkaway 03	27.6693	0.885417	0.582737	0.682432	0.688476
Damericana 62e74e113e114e122e123	Dmelanogaster 01	25.4074	0.813036	0.626311	0.705882	0.614058
Damericana 62e74e113e114e122e123	Dmelanogaster 01t	22.6019	0.72326	0.626311	0.705882	0.614058
Damericana 62e74e113e114e122e123	Dmelanogaster 03t	31.1396	0.996466	0.626311	0.705882	0.614058
Damericana 62e74e113e114e122e123	Dmelanogaster X14037	25.7084	0.822669	0.626311	0.705882	0.614058
Damericana 62e74e113e114e122e123	Dmercatorum FJ748693	26.7137	0.854839	0.494208	0.526355	0.47905
Damericana 62e74e113e114e122e123	Dmojavensis 01	22.6648	0.725275	0.521612	0.579264	0.571711
Damericana 62e74e113e114e122e123	Dmojavensis 02	22.351	0.715232	0.635606	0.785714	0.705763
Damericana 62e74e113e114e122e123	Dmojavensis 03	22.5515	0.721649	0.521612	0.579264	0.571711
Damericana 62e74e113e114e122e123	Dmojavensis 03t	23.5585	0.753873	0.521612	0.579264	0.571711
Damericana 62e74e113e114e122e123	Dnavojoa 04	28.7199	0.919037	0.512796	-	0.501481
Damericana 62e74e113e114e122e123	Dnavojoa 07	26.001	0.832031	0.512796	-	0.501481
Damericana 62e74e113e114e122e123	Dneocardini EU149932	29.5497	0.945591	-	0.689759	0.646215
Damericana 62e74e113e114e122e123	Dneomorpha FJ748695	28.8212	0.92228	-	0.671445	0.59641
Damericana 62e74e113e114e122e123	Dparthenogenetica FJ748698	27.0506	0.86562	0.687743	0.664673	0.647489
Damericana 62e74e113e114e122e123	Dparthenogenetica GQ339589	26.3158	0.842105	0.687743	0.664673	0.647489
Damericana 62e74e113e114e122e123	Dparthenogenetica GQ339590	29.1451	0.932642	0.687743	0.664673	0.647489
Damericana 62e74e113e114e122e123	Dpolymorpha EU149935	29.5106	0.944338	0.65792	0.644752	0.624254
Damericana 62e74e113e114e122e123	Dprocardinoides FJ748702	27.8979	0.892734	-	0.640958	-
Damericana 62e74e113e114e122e123	Drhopaloa 01	25.5682	0.818182	0.58812	0.718527	0.649007
Damericana 62e74e113e114e122e123	Drhopaloa 02	22.3976	0.716724	0.58812	0.718527	0.649007
Damericana 62e74e113e114e122e123	Drhopaloa 03	28.125	0.9	0.58812	0.718527	0.649007
Damericana 62e74e113e114e122e123	Drosophila X15066	25.7084	0.822669	0.626311	0.705882	0.614058
Damericana 62e74e113e114e122e123	Dsechellia 01t	26.5544	0.849741	0.597625	0.683402	0.628533
Damericana 62e74e113e114e122e123	Dsechellia 04	25.4074	0.813036	0.597625	0.683402	0.628533
Damericana 62e74e113e114e122e123	Dsechellia 04t	25.9615	0.830769	0.597625	0.683402	0.628533
Damericana 62e74e113e114e122e123	Dsechellia 08t	22.6019	0.72326	0.597625	0.683402	0.628533
Damericana 62e74e113e114e122e123	Dsechellia 14t	23.5203	0.75265	0.597625	0.683402	0.628533
Damericana 62e74e113e114e122e123	Dsimulans 01	26.4982	0.847943	0.61941	0.668163	0.604559
Damericana 62e74e113e114e122e123	Dsuzukii 02	21.869	0.699809	0.593084	0.683478	0.641221
Damericana 62e74e113e114e122e123	Dsuzukii 03e05e41e50e70e71	23.309	0.745887	0.593084	0.683478	0.641221
Damericana 62e74e113e114e122e123	Dsuzukii 33e65	23.5991	0.755172	0.593084	0.683478	0.641221
Damericana 62e74e113e114e122e123	Dsuzukii 34	22.6113	0.723562	0.593084	0.683478	0.641221
Damericana 62e74e113e114e122e123	Dsuzukii 51	23.9212	0.765478	0.593084	0.683478	0.641221
Damericana 62e74e113e114e122e123	Dsuzukii 57	23.5445	0.753425	0.593084	0.683478	0.641221
Damericana 62e74e113e114e122e123	Dsuzukii 66	25.5829	0.818653	0.593084	0.683478	0.641221
Damericana 62e74e113e114e122e123	Dsuzukii 72	24.9759	0.799228	0.593084	0.683478	0.641221
Damericana 62e74e113e114e122e123	Dsuzukii 91B	27.7894	0.889262	0.593084	0.683478	0.641221
Damericana 62e74e113e114e122e123	Dtakahasii 01	27.4306	0.877778	0.604207	0.6748	0.663137
Damericana 62e74e113e114e122e123	Dtakahasii 03	22.7853	0.729131	0.604207	0.6748	0.663137
Damericana 62e74e113e114e122e123	Dvirilis 02	0	0	0.0802292	0.136209	0.0916335				1
Damericana 62e74e113e114e122e123	Dvirilis 03	24.6967	0.790295	0.0802292	0.136209	0.0916335
Damericana 62e74e113e114e122e123	Dwillistoni 01t	26.3722	0.843911	0.635606	0.785714	0.705763
Damericana 62e74e113e114e122e123	Dwillistoni 05	26.3283	0.842505	0.635606	0.785714	0.705763
Damericana 62e74e113e114e122e123	Dwillistoni 07	24.7013	0.790441	0.635606	0.785714	0.705763
Damericana 62e74e113e114e122e123	Dwillistoni 10	25.1608	0.805147	0.635606	0.785714	0.705763
Damericana 62e74e113e114e122e123	Dwillistoni 16	26.1574	0.837037	0.635606	0.785714	0.705763
Damericana 62e74e113e114e122e123	Dwillistoni 18	30.0647	0.962069	0.635606	0.785714	0.705763
Damericana 62e74e113e114e122e123	Dyakuba 04	24.6429	0.788571	0.594774	0.707162	0.62475
Damericana 62e74e113e114e122e123	Dyakuba 05	23.8347	0.762712	0.594774	0.707162	0.62475
Damericana 62e74e113e114e122e123	Dyakuba 08	27.9018	0.892857	0.594774	0.707162	0.62475
Damericana 62e74e113e114e122e123	Dyakuba 09	24.3718	0.779896	0.594774	0.707162	0.62475
Damericana 62e74e113e114e122e123	Slebanonensis 11	25.1913	0.806122	0.642023	0.655934	0.671947
Damericana 62e74e113e114e122e123	Slebanonensis 17	24.9065	0.797009	0.642023	0.655934	0.671947
Damericana 62e74e113e114e122e123	Slebanonensis 18	27.7778	0.888889	0.642023	0.655934	0.671947
Dananassae 06	Darizonae 04	23.8986	0.764756	0.516729	0.698925	0.621424
Dananassae 06	Darizonae 09	26.1441	0.836612	0.516729	0.698925	0.621424
Dananassae 06	Darizonae 10	28.7843	0.921099	0.516729	0.698925	0.621424
Dananassae 06	Dbipectinada 04	25.5293	0.816937	0.16717	0.244146	0.253436
Dananassae 06	Dbipectinada 06	25.882	0.828224	0.16717	0.244146	0.253436
Dananassae 06	Dbipectinada 08	25.1119	0.803581	0.16717	0.244146	0.253436
Dananassae 06	Dbusckii 03	28.589	0.914847	0.452061	0.696923	0.640812
Dananassae 06	Dbusckii 04	13.8968	0.444698	0.452061	0.696923	0.640812				1
Dananassae 06	Dbusckii 08	25.1097	0.803511	0.452061	0.696923	0.640812
Dananassae 06	Dbuzzatii FJ748689	25.6523	0.820873	0.622712	0.764456	0.633277
Dananassae 06	Dbuzzatii GQ339579	25.5754	0.818412	0.622712	0.764456	0.633277
Dananassae 06	Dbuzzatti 02	24.7577	0.792246	0.622712	0.764456	0.633277
Dananassae 06	Dbuzzatti 02t	25.0786	0.802514	0.622712	0.764456	0.633277
Dananassae 06	Dbuzzatti 04 2	28.795	0.921439	0.622712	0.764456	0.633277
Dananassae 06	Dbuzzatti 08	26.8731	0.859938	0.622712	0.764456	0.633277
Dananassae 06	Dcardini FJ748690	25.2185	0.806991	0.601386	0.645198	0.673928
Dananassae 06	Dcardinoides EU149929	25.7537	0.824118	0.694727	0.60303	0.671812
Dananassae 06	Dcardinoides EU149930	25.2781	0.808901	0.694727	0.60303	0.671812
Dananassae 06	Delegans 03	25.3509	0.81123	0.270909	0.550459	0.512974
Dananassae 06	Delegans 04	24.9201	0.797442	0.270909	0.550459	0.512974
Dananassae 06	Derecta 03	22.2709	0.712667	0.256573	0.578149	0.4995
Dananassae 06	Dficusphila 01	25.9154	0.829293	0.251146	0.614849	0.53
Dananassae 06	Dhydei X13304	26.1076	0.835443	0.564479	0.744338	0.712805
Dananassae 06	Dhydei X13305	23.3684	0.747788	0.564479	0.744338	0.712805
Dananassae 06	Dkikkaway 01	16.1269	0.516062	0.31814	0.554583	0.473896
Dananassae 06	Dkikkaway 02	24.4994	0.783979	0.31814	0.554583	0.473896
Dananassae 06	Dkikkaway 03	25.4867	0.815574	0.31814	0.554583	0.473896
Dananassae 06	Dmelanogaster 01	26.9331	0.861859	0.31344	0.604563	0.49716
Dananassae 06	Dmelanogaster 01t	23.0008	0.736025	0.31344	0.604563	0.49716
Dananassae 06	Dmelanogaster 03t	25.3144	0.810062	0.31344	0.604563	0.49716
Dananassae 06	Dmelanogaster X14037	26.9408	0.862106	0.31344	0.604563	0.49716
Dananassae 06	Dmercatorum FJ748693	25.6527	0.820887	0.554273	0.639832	0.577896
Dananassae 06	Dmojavensis 01	25.8621	0.827586	0.528864	0.716571	0.609448
Dananassae 06	Dmojavensis 02	25.925	0.8296	0.65197	0.716011	0.721128
Dananassae 06	Dmojavensis 03	26.0497	0.833589	0.528864	0.716571	0.609448
Dananassae 06	Dmojavensis 03t	26.0169	0.832541	0.528864	0.716571	0.609448
Dananassae 06	Dnavojoa 04	23.4467	0.750294	0.467593	-	0.632138
Dananassae 06	Dnavojoa 07	26.9584	0.862669	0.467593	-	0.632138
Dananassae 06	Dnavojoa 08	25.4453	0.814249	0.467593	-	0.632138
Dananassae 06	Dneocardini EU149932	25.7571	0.824227	-	0.640046	0.640698
Dananassae 06	Dneomorpha FJ748695	25.9679	0.830972	-	0.629106	0.603824
Dananassae 06	Dparthenogenetica FJ748698	25.3421	0.810948	0.686747	0.626328	0.663758
Dananassae 06	Dparthenogenetica GQ339589	24.9904	0.799694	0.686747	0.626328	0.663758
Dananassae 06	Dparthenogenetica GQ339590	25.5422	0.817352	0.686747	0.626328	0.663758
Dananassae 06	Dpolymorpha EU149935	26.687	0.853985	0.705556	0.621304	0.633902
Dananassae 06	Dprocardinoides FJ748702	25.6662	0.82132	-	0.599164	-
Dananassae 06	Drhopaloa 01	24.8916	0.796532	0.284641	0.60274	0.534535
Dananassae 06	Drhopaloa 02	25.2529	0.808091	0.284641	0.60274	0.534535
Dananassae 06	Drhopaloa 03	26.6591	0.853093	0.284641	0.60274	0.534535
Dananassae 06	Drosophila X15066	26.707	0.854623	0.313	0.604563	0.49716
Dananassae 06	Dsechellia 01t	25.9154	0.829293	0.276113	0.596811	0.468499
Dananassae 06	Dsechellia 04	28.4091	0.909091	0.276113	0.596811	0.468499
Dananassae 06	Dsechellia 04t	21.5085	0.688272	0.276113	0.596811	0.468499
Dananassae 06	Dsechellia 08t	22.8097	0.729912	0.276113	0.596811	0.468499
Dananassae 06	Dsechellia 14t	23.167	0.741343	0.276113	0.596811	0.468499
Dananassae 06	Dsimulans 01	27.3792	0.876135	0.296498	0.566338	0.451398
Dananassae 06	Dsuzukii 02	23.8169	0.762142	0.229111	0.567939	0.561873
Dananassae 06	Dsuzukii 03e05e41e50e70e71	23.7069	0.758621	0.229111	0.567939	0.561873
Dananassae 06	Dsuzukii 33e65	13.641	0.436513	0.229111	0.567939	0.561873				1
Dananassae 06	Dsuzukii 34	24.3648	0.779673	0.229111	0.567939	0.561873
Dananassae 06	Dsuzukii 51	25.0339	0.801084	0.229111	0.567939	0.561873
Dananassae 06	Dsuzukii 57	25.5743	0.818376	0.229111	0.567939	0.561873
Dananassae 06	Dsuzukii 66	25.7498	0.823994	0.229111	0.567939	0.561873
Dananassae 06	Dsuzukii 72	25.7169	0.82294	0.229111	0.567939	0.561873
Dananassae 06	Dsuzukii 91B	25.3394	0.810861	0.229111	0.567939	0.561873
Dananassae 06	Dsuzukii 94	26.1772	0.837669	0.229111	0.567939	0.561873
Dananassae 06	Dtakahasii 01	24.0986	0.771155	0.307903	0.614849	0.532177
Dananassae 06	Dtakahasii 03	24.4628	0.78281	0.307903	0.614849	0.532177
Dananassae 06	Dvirilis 02	26.765	0.856481	0.620501	0.727203	0.696482
Dananassae 06	Dvirilis 03	27.4291	0.877732	0.620501	0.727203	0.696482
Dananassae 06	Dwillistoni 01t	24.8385	0.794832	0.65197	0.716011	0.721128
Dananassae 06	Dwillistoni 05	25.2892	0.809255	0.65197	0.716011	0.721128
Dananassae 06	Dwillistoni 07	17.2427	0.551766	0.65197	0.716011	0.721128				1
Dananassae 06	Dwillistoni 10	26.461	0.846753	0.65197	0.716011	0.721128
Dananassae 06	Dwillistoni 16	25.8818	0.828217	0.65197	0.716011	0.721128
Dananassae 06	Dwillistoni 18	25.0252	0.800807	0.65197	0.716011	0.721128
Dananassae 06	Dyakuba 04	24.0803	0.77057	0.257039	0.598401	0.514918
Dananassae 06	Dyakuba 05	25.7899	0.825277	0.257039	0.598401	0.514918
Dananassae 06	Dyakuba 08	26.039	0.833247	0.257039	0.598401	0.514918
Dananassae 06	Dyakuba 09	25.4636	0.814835	0.257039	0.598401	0.514918
Dananassae 06	Slebanonensis 10	24.6443	0.788618	0.478808	0.678923	0.664336
Dananassae 06	Slebanonensis 11	22.2214	0.711085	0.478808	0.678923	0.664336
Dananassae 06	Slebanonensis 17	21.2963	0.681481	0.478808	0.678923	0.664336
Dananassae 06	Slebanonensis 18	24.8167	0.794135	0.478808	0.678923	0.664336
Dananassae 08	Darizonae 04	25.0109	0.800349	0.516729	0.698925	0.621424
Dananassae 08	Darizonae 09	24.7697	0.792631	0.516729	0.698925	0.621424
Dananassae 08	Darizonae 10	26.0047	0.832151	0.516729	0.698925	0.621424
Dananassae 08	Dbipectinada 04	25.3827	0.812245	0.16717	0.244146	0.253436
Dananassae 08	Dbipectinada 06	24.1726	0.773525	0.16717	0.244146	0.253436
Dananassae 08	Dbipectinada 08	25.28	0.80896	0.16717	0.244146	0.253436
Dananassae 08	Dbusckii 03	22.2176	0.710963	0.452061	0.696923	0.640812
Dananassae 08	Dbusckii 04	28.1425	0.900559	0.452061	0.696923	0.640812
Dananassae 08	Dbusckii 08	22.0902	0.706887	0.452061	0.696923	0.640812
Dananassae 08	Dbuzzatii FJ748689	27.0791	0.866532	0.622712	0.764456	0.633277
Dananassae 08	Dbuzzatii GQ339579	27.5305	0.880977	0.622712	0.764456	0.633277
Dananassae 08	Dbuzzatti 02	25.3594	0.811499	0.622712	0.764456	0.633277
Dananassae 08	Dbuzzatti 02t	23.9155	0.765295	0.622712	0.764456	0.633277
Dananassae 08	Dbuzzatti 04 2	26.5235	0.848752	0.622712	0.764456	0.633277
Dananassae 08	Dbuzzatti 08	25.013	0.800416	0.622712	0.764456	0.633277
Dananassae 08	Dcardini FJ748690	28.3049	0.905756	0.601386	0.645198	0.673928
Dananassae 08	Dcardinoides EU149929	27.9934	0.895789	0.694727	0.60303	0.671812
Dananassae 08	Dcardinoides EU149930	28.0545	0.897745	0.694727	0.60303	0.671812
Dananassae 08	Delegans 03	23.5379	0.753212	0.270909	0.550459	0.512974
Dananassae 08	Delegans 04	24.8938	0.796601	0.270909	0.550459	0.512974
Dananassae 08	Derecta 03	25.4977	0.815926	0.256573	0.578149	0.4995
Dananassae 08	Dficusphila 01	24.7599	0.792316	0.251146	0.614849	0.53
Dananassae 08	Dhydei X13304	27.8131	0.89002	0.564479	0.744338	0.712805
Dananassae 08	Dhydei X13305	25.9197	0.829431	0.564479	0.744338	0.712805
Dananassae 08	Dkikkaway 01	24.8828	0.796248	0.31814	0.554583	0.473896
Dananassae 08	Dkikkaway 02	24.5582	0.785863	0.31814	0.554583	0.473896
Dananassae 08	Dkikkaway 03	23.9075	0.765039	0.31814	0.554583	0.473896
Dananassae 08	Dmelanogaster 01	25.4884	0.815628	0.31344	0.604563	0.49716
Dananassae 08	Dmelanogaster 01t	25.6302	0.820166	0.31344	0.604563	0.49716
Dananassae 08	Dmelanogaster 03t	26.8225	0.85832	0.31344	0.604563	0.49716
Dananassae 08	Dmelanogaster X14037	25.969	0.831009	0.31344	0.604563	0.49716
Dananassae 08	Dmercatorum FJ748693	27.4433	0.878187	0.554273	0.639832	0.577896
Dananassae 08	Dmojavensis 01	23.6044	0.75534	0.528864	0.716571	0.609448
Dananassae 08	Dmojavensis 02	26.1505	0.836817	0.65197	0.716011	0.721128
Dananassae 08	Dmojavensis 03	24.8616	0.795572	0.528864	0.716571	0.609448
Dananassae 08	Dmojavensis 03t	25.463	0.814815	0.528864	0.716571	0.609448
Dananassae 08	Dnavojoa 04	22.7842	0.729093	0.467593	-	0.632138
Dananassae 08	Dnavojoa 07	26.7857	0.857143	0.467593	-	0.632138
Dananassae 08	Dnavojoa 08	24.8059	0.793788	0.467593	-	0.632138
Dananassae 08	Dneocardini EU149932	28.2915	0.905329	-	0.640046	0.640698
Dananassae 08	Dneomorpha FJ748695	28.117	0.899746	-	0.629106	0.603824
Dananassae 08	Dparthenogenetica FJ748698	28.2935	0.905392	0.686747	0.626328	0.663758
Dananassae 08	Dparthenogenetica GQ339589	28.1907	0.902101	0.686747	0.626328	0.663758
Dananassae 08	Dparthenogenetica GQ339590	28.2844	0.905102	0.686747	0.626328	0.663758
Dananassae 08	Dpolymorpha EU149935	28.1355	0.900334	0.705556	0.621304	0.633902
Dananassae 08	Dprocardinoides FJ748702	28.2032	0.902501	-	0.599164	-
Dananassae 08	Drhopaloa 01	24.4768	0.783256	0.284641	0.60274	0.534535
Dananassae 08	Drhopaloa 02	25.2836	0.809077	0.284641	0.60274	0.534535
Dananassae 08	Drhopaloa 03	25.2304	0.807373	0.284641	0.60274	0.534535
Dananassae 08	Drosophila X15066	25.969	0.831009	0.313	0.604563	0.49716
Dananassae 08	Dsechellia 01t	25.1165	0.803729	0.276113	0.596811	0.468499
Dananassae 08	Dsechellia 04	25.9252	0.829606	0.276113	0.596811	0.468499
Dananassae 08	Dsechellia 04t	26.8135	0.858031	0.276113	0.596811	0.468499
Dananassae 08	Dsechellia 08t	25.4425	0.814159	0.276113	0.596811	0.468499
Dananassae 08	Dsechellia 14t	26.017	0.832543	0.276113	0.596811	0.468499
Dananassae 08	Dsimulans 01	25.2523	0.808072	0.296498	0.566338	0.451398
Dananassae 08	Dsuzukii 02	25.4709	0.815068	0.229111	0.567939	0.561873
Dananassae 08	Dsuzukii 03e05e41e50e70e71	26.3124	0.841996	0.229111	0.567939	0.561873
Dananassae 08	Dsuzukii 33e65	25.2536	0.808116	0.229111	0.567939	0.561873
Dananassae 08	Dsuzukii 34	25.3229	0.810333	0.229111	0.567939	0.561873
Dananassae 08	Dsuzukii 51	24.8932	0.796584	0.229111	0.567939	0.561873
Dananassae 08	Dsuzukii 57	27.0542	0.865736	0.229111	0.567939	0.561873
Dananassae 08	Dsuzukii 66	26.1507	0.836823	0.229111	0.567939	0.561873
Dananassae 08	Dsuzukii 72	26.5521	0.849666	0.229111	0.567939	0.561873
Dananassae 08	Dsuzukii 91B	23.6653	0.757291	0.229111	0.567939	0.561873
Dananassae 08	Dsuzukii 94	22.0223	0.704712	0.229111	0.567939	0.561873
Dananassae 08	Dtakahasii 01	24.3056	0.777778	0.307903	0.614849	0.532177
Dananassae 08	Dtakahasii 03	24.2123	0.774793	0.307903	0.614849	0.532177
Dananassae 08	Dvirilis 02	28.3562	0.907398	0.620501	0.727203	0.696482
Dananassae 08	Dvirilis 03	27.8374	0.890796	0.620501	0.727203	0.696482
Dananassae 08	Dwillistoni 01t	25.2011	0.806435	0.65197	0.716011	0.721128
Dananassae 08	Dwillistoni 05	26.5449	0.849438	0.65197	0.716011	0.721128
Dananassae 08	Dwillistoni 07	21.8233	0.698345	0.65197	0.716011	0.721128
Dananassae 08	Dwillistoni 10	26.9886	0.863636	0.65197	0.716011	0.721128
Dananassae 08	Dwillistoni 16	25.558	0.817857	0.65197	0.716011	0.721128
Dananassae 08	Dwillistoni 18	27.9905	0.895696	0.65197	0.716011	0.721128
Dananassae 08	Dyakuba 04	25.5682	0.818182	0.257039	0.598401	0.514918
Dananassae 08	Dyakuba 05	24.3513	0.779241	0.257039	0.598401	0.514918
Dananassae 08	Dyakuba 08	25.189	0.806048	0.257039	0.598401	0.514918
Dananassae 08	Dyakuba 09	27.1929	0.870172	0.257039	0.598401	0.514918
Dananassae 08	Slebanonensis 10	26.9944	0.863821	0.478808	0.678923	0.664336
Dananassae 08	Slebanonensis 11	27.602	0.883264	0.478808	0.678923	0.664336
Dananassae 08	Slebanonensis 17	25.1666	0.805332	0.478808	0.678923	0.664336
Dananassae 08	Slebanonensis 18	24.7978	0.793529	0.478808	0.678923	0.664336
Dananassae 09	Darizonae 04	26.4241	0.84557	0.516729	0.698925	0.621424
Dananassae 09	Darizonae 09	24.7473	0.791912	0.516729	0.698925	0.621424
Dananassae 09	Darizonae 10	26.6518	0.852856	0.516729	0.698925	0.621424
Dananassae 09	Dbipectinada 04	24.9937	0.799799	0.16717	0.244146	0.253436
Dananassae 09	Dbipectinada 06	25.1632	0.805222	0.16717	0.244146	0.253436
Dananassae 09	Dbipectinada 08	26.4994	0.84798	0.16717	0.244146	0.253436
Dananassae 09	Dbusckii 03	23.9418	0.766138	0.452061	0.696923	0.640812
Dananassae 09	Dbusckii 04	23.5927	0.754967	0.452061	0.696923	0.640812
Dananassae 09	Dbusckii 08	22.4805	0.719376	0.452061	0.696923	0.640812
Dananassae 09	Dbuzzatii FJ748689	24.7357	0.791542	0.622712	0.764456	0.633277
Dananassae 09	Dbuzzatii GQ339579	24.6472	0.788711	0.622712	0.764456	0.633277
Dananassae 09	Dbuzzatti 02	24.2857	0.777143	0.622712	0.764456	0.633277
Dananassae 09	Dbuzzatti 02t	23.4496	0.750388	0.622712	0.764456	0.633277
Dananassae 09	Dbuzzatti 04 2	23.7239	0.759166	0.622712	0.764456	0.633277
Dananassae 09	Dbuzzatti 08	26.3049	0.841756	0.622712	0.764456	0.633277
Dananassae 09	Dcardini FJ748690	24.2152	0.774887	0.601386	0.645198	0.673928
Dananassae 09	Dcardinoides EU149929	24.4643	0.782857	0.694727	0.60303	0.671812
Dananassae 09	Dcardinoides EU149930	24.3805	0.780175	0.694727	0.60303	0.671812
Dananassae 09	Delegans 03	26.3409	0.84291	0.270909	0.550459	0.512974
Dananassae 09	Delegans 04	26.1206	0.835859	0.270909	0.550459	0.512974
Dananassae 09	Derecta 03	24.2755	0.776817	0.256573	0.578149	0.4995
Dananassae 09	Dficusphila 01	25.7972	0.82551	0.251146	0.614849	0.53
Dananassae 09	Dhydei X13304	24.2344	0.7755	0.564479	0.744338	0.712805
Dananassae 09	Dhydei X13305	24.6025	0.787281	0.564479	0.744338	0.712805
Dananassae 09	Dkikkaway 01	23.5774	0.754476	0.31814	0.554583	0.473896
Dananassae 09	Dkikkaway 02	24.1709	0.773469	0.31814	0.554583	0.473896
Dananassae 09	Dkikkaway 03	19.3475	0.61912	0.31814	0.554583	0.473896
Dananassae 09	Dmelanogaster 01	24.1036	0.771314	0.31344	0.604563	0.49716
Dananassae 09	Dmelanogaster 01t	25.9325	0.829842	0.31344	0.604563	0.49716
Dananassae 09	Dmelanogaster 03t	20.5271	0.656868	0.31344	0.604563	0.49716
Dananassae 09	Dmelanogaster X14037	24.9868	0.799578	0.31344	0.604563	0.49716
Dananassae 09	Dmercatorum FJ748693	25.3831	0.812258	0.554273	0.639832	0.577896
Dananassae 09	Dmojavensis 01	25.3267	0.810453	0.528864	0.716571	0.609448
Dananassae 09	Dmojavensis 02	24.8834	0.796267	0.65197	0.716011	0.721128
Dananassae 09	Dmojavensis 03	24.9621	0.798787	0.528864	0.716571	0.609448
Dananassae 09	Dmojavensis 03t	25.5652	0.818087	0.528864	0.716571	0.609448
Dananassae 09	Dnavojoa 04	21.2003	0.678409	0.467593	-	0.632138
Dananassae 09	Dnavojoa 07	28.222	0.903104	0.467593	-	0.632138
Dananassae 09	Dnavojoa 08	25.3336	0.810676	0.467593	-	0.632138
Dananassae 09	Dneocardini EU149932	24.9016	0.796851	-	0.640046	0.640698
Dananassae 09	Dneomorpha FJ748695	24.7532	0.792104	-	0.629106	0.603824
Dananassae 09	Dparthenogenetica FJ748698	24.8843	0.796296	0.686747	0.626328	0.663758
Dananassae 09	Dparthenogenetica GQ339589	24.1727	0.773528	0.686747	0.626328	0.663758
Dananassae 09	Dparthenogenetica GQ339590	25.0031	0.8001	0.686747	0.626328	0.663758
Dananassae 09	Dpolymorpha EU149935	24.555	0.785761	0.705556	0.621304	0.633902
Dananassae 09	Dprocardinoides FJ748702	24.9843	0.799499	-	0.599164	-
Dananassae 09	Drhopaloa 01	24.2636	0.776435	0.284641	0.60274	0.534535
Dananassae 09	Drhopaloa 02	25.8737	0.827957	0.284641	0.60274	0.534535
Dananassae 09	Drhopaloa 03	26.5968	0.851096	0.284641	0.60274	0.534535
Dananassae 09	Drosophila X15066	24.5912	0.78692	0.313	0.604563	0.49716
Dananassae 09	Dsechellia 01t	24.3126	0.778004	0.276113	0.596811	0.468499
Dananassae 09	Dsechellia 04	24.7274	0.791277	0.276113	0.596811	0.468499
Dananassae 09	Dsechellia 04t	27.5763	0.882443	0.276113	0.596811	0.468499
Dananassae 09	Dsechellia 08t	25.7325	0.823439	0.276113	0.596811	0.468499
Dananassae 09	Dsechellia 14t	27.3417	0.874935	0.276113	0.596811	0.468499
Dananassae 09	Dsimulans 01	23.9266	0.76565	0.296498	0.566338	0.451398
Dananassae 09	Dsuzukii 02	24.2145	0.774863	0.229111	0.567939	0.561873
Dananassae 09	Dsuzukii 03e05e41e50e70e71	23.4454	0.750253	0.229111	0.567939	0.561873
Dananassae 09	Dsuzukii 33e65	22.8633	0.731625	0.229111	0.567939	0.561873
Dananassae 09	Dsuzukii 34	23.275	0.744799	0.229111	0.567939	0.561873
Dananassae 09	Dsuzukii 51	22.5994	0.723181	0.229111	0.567939	0.561873
Dananassae 09	Dsuzukii 57	26.664	0.853249	0.229111	0.567939	0.561873
Dananassae 09	Dsuzukii 66	24.2347	0.77551	0.229111	0.567939	0.561873
Dananassae 09	Dsuzukii 72	24.1815	0.77381	0.229111	0.567939	0.561873
Dananassae 09	Dsuzukii 91B	25.2238	0.807163	0.229111	0.567939	0.561873
Dananassae 09	Dsuzukii 94	24.1607	0.773143	0.229111	0.567939	0.561873
Dananassae 09	Dtakahasii 01	25.8009	0.82563	0.307903	0.614849	0.532177
Dananassae 09	Dtakahasii 03	26.2424	0.839757	0.307903	0.614849	0.532177
Dananassae 09	Dvirilis 02	26.9172	0.861351	0.620501	0.727203	0.696482
Dananassae 09	Dvirilis 03	26.0524	0.833677	0.620501	0.727203	0.696482
Dananassae 09	Dwillistoni 01t	25.0319	0.80102	0.65197	0.716011	0.721128
Dananassae 09	Dwillistoni 05	24.0016	0.768053	0.65197	0.716011	0.721128
Dananassae 09	Dwillistoni 07	20.6647	0.661271	0.65197	0.716011	0.721128
Dananassae 09	Dwillistoni 10	23.8989	0.764766	0.65197	0.716011	0.721128
Dananassae 09	Dwillistoni 16	23.4738	0.75116	0.65197	0.716011	0.721128
Dananassae 09	Dwillistoni 18	23.9199	0.765438	0.65197	0.716011	0.721128
Dananassae 09	Dyakuba 04	24.499	0.783967	0.257039	0.598401	0.514918
Dananassae 09	Dyakuba 05	23.185	0.741919	0.257039	0.598401	0.514918
Dananassae 09	Dyakuba 08	19.8077	0.633846	0.257039	0.598401	0.514918
Dananassae 09	Dyakuba 09	26.4814	0.847404	0.257039	0.598401	0.514918
Dananassae 09	Slebanonensis 10	26.9602	0.862725	0.478808	0.678923	0.664336
Dananassae 09	Slebanonensis 11	22.7074	0.726636	0.478808	0.678923	0.664336
Dananassae 09	Slebanonensis 17	22.9015	0.732848	0.478808	0.678923	0.664336
Dananassae 09	Slebanonensis 18	25.1296	0.804147	0.478808	0.678923	0.664336
Dananassae 11	Darizonae 04	17.6795	0.565744	0.516729	0.698925	0.621424				1
Dananassae 11	Darizonae 09	24.0987	0.771157	0.516729	0.698925	0.621424
Dananassae 11	Darizonae 10	25.8646	0.827667	0.516729	0.698925	0.621424
Dananassae 11	Dbipectinada 04	24.7983	0.793545	0.16717	0.244146	0.253436
Dananassae 11	Dbipectinada 06	22.9588	0.734683	0.16717	0.244146	0.253436
Dananassae 11	Dbipectinada 08	26.9535	0.862513	0.16717	0.244146	0.253436
Dananassae 11	Dbusckii 03	24.0943	0.771018	0.452061	0.696923	0.640812
Dananassae 11	Dbusckii 04	25.1866	0.80597	0.452061	0.696923	0.640812
Dananassae 11	Dbusckii 08	23.2637	0.744438	0.452061	0.696923	0.640812
Dananassae 11	Dbuzzatii FJ748689	25.4261	0.813636	0.622712	0.764456	0.633277
Dananassae 11	Dbuzzatii GQ339579	24.965	0.79888	0.622712	0.764456	0.633277
Dananassae 11	Dbuzzatti 02	23.6364	0.756364	0.622712	0.764456	0.633277
Dananassae 11	Dbuzzatti 02t	23.2608	0.744345	0.622712	0.764456	0.633277
Dananassae 11	Dbuzzatti 04 2	24.6408	0.788504	0.622712	0.764456	0.633277
Dananassae 11	Dbuzzatti 08	25.974	0.831169	0.622712	0.764456	0.633277
Dananassae 11	Dcardini FJ748690	25.1944	0.806221	0.601386	0.645198	0.673928
Dananassae 11	Dcardinoides EU149929	25.2487	0.807958	0.694727	0.60303	0.671812
Dananassae 11	Dcardinoides EU149930	25.2138	0.806842	0.694727	0.60303	0.671812
Dananassae 11	Delegans 03	24.0385	0.769231	0.270909	0.550459	0.512974
Dananassae 11	Delegans 04	26.7604	0.856334	0.270909	0.550459	0.512974
Dananassae 11	Derecta 03	15.3577	0.491446	0.256573	0.578149	0.4995
Dananassae 11	Dficusphila 01	25.5225	0.816719	0.251146	0.614849	0.53
Dananassae 11	Dhydei X13304	25.0542	0.801733	0.564479	0.744338	0.712805
Dananassae 11	Dhydei X13305	23.0154	0.736494	0.564479	0.744338	0.712805
Dananassae 11	Dkikkaway 01	23.2949	0.745436	0.31814	0.554583	0.473896
Dananassae 11	Dkikkaway 02	23.153	0.740895	0.31814	0.554583	0.473896
Dananassae 11	Dkikkaway 03	24.2554	0.776173	0.31814	0.554583	0.473896
Dananassae 11	Dmelanogaster 01	23.4854	0.751534	0.31344	0.604563	0.49716
Dananassae 11	Dmelanogaster 01t	15.7308	0.503387	0.31344	0.604563	0.49716				1
Dananassae 11	Dmelanogaster 03t	25.3876	0.812403	0.31344	0.604563	0.49716
Dananassae 11	Dmelanogaster X14037	24.2683	0.776584	0.31344	0.604563	0.49716
Dananassae 11	Dmercatorum FJ748693	24.9115	0.797167	0.554273	0.639832	0.577896
Dananassae 11	Dmojavensis 01	24.3957	0.780662	0.528864	0.716571	0.609448
Dananassae 11	Dmojavensis 02	23.0935	0.738991	0.65197	0.716011	0.721128
Dananassae 11	Dmojavensis 03	23.6791	0.757732	0.528864	0.716571	0.609448
Dananassae 11	Dmojavensis 03t	19.0622	0.609989	0.528864	0.716571	0.609448				1
Dananassae 11	Dnavojoa 04	22.5881	0.72282	0.467593	-	0.632138
Dananassae 11	Dnavojoa 07	22.7328	0.727451	0.467593	-	0.632138
Dananassae 11	Dnavojoa 08	18.9329	0.605852	0.467593	-	0.632138
Dananassae 11	Dneocardini EU149932	25.2629	0.808411	-	0.640046	0.640698
Dananassae 11	Dneomorpha FJ748695	24.8822	0.79623	-	0.629106	0.603824
Dananassae 11	Dparthenogenetica FJ748698	25.6378	0.820408	0.686747	0.626328	0.663758
Dananassae 11	Dparthenogenetica GQ339589	25.4457	0.814264	0.686747	0.626328	0.663758
Dananassae 11	Dparthenogenetica GQ339590	25.5203	0.81665	0.686747	0.626328	0.663758
Dananassae 11	Dpolymorpha EU149935	25.2388	0.807641	0.705556	0.621304	0.633902
Dananassae 11	Dprocardinoides FJ748702	24.9585	0.798671	-	0.599164	-
Dananassae 11	Drhopaloa 01	23.8225	0.76232	0.284641	0.60274	0.534535
Dananassae 11	Drhopaloa 02	8.02872	0.256919	0.284641	0.60274	0.534535				1
Dananassae 11	Drhopaloa 03	27.7471	0.887909	0.284641	0.60274	0.534535
Dananassae 11	Drosophila X15066	24.2683	0.776584	0.313	0.604563	0.49716
Dananassae 11	Dsechellia 01t	17.7181	0.566978	0.276113	0.596811	0.468499
Dananassae 11	Dsechellia 04	22.605	0.723358	0.276113	0.596811	0.468499
Dananassae 11	Dsechellia 04t	22.867	0.731745	0.276113	0.596811	0.468499
Dananassae 11	Dsechellia 08t	15.5598	0.497912	0.276113	0.596811	0.468499				1
Dananassae 11	Dsechellia 14t	24.8118	0.793978	0.276113	0.596811	0.468499
Dananassae 11	Dsimulans 01	23.0208	0.736667	0.296498	0.566338	0.451398
Dananassae 11	Dsuzukii 02	24.8322	0.794632	0.229111	0.567939	0.561873
Dananassae 11	Dsuzukii 03e05e41e50e70e71	25.1846	0.805907	0.229111	0.567939	0.561873
Dananassae 11	Dsuzukii 33e65	21.3331	0.682659	0.229111	0.567939	0.561873
Dananassae 11	Dsuzukii 34	23.1007	0.739223	0.229111	0.567939	0.561873
Dananassae 11	Dsuzukii 51	24.1389	0.772446	0.229111	0.567939	0.561873
Dananassae 11	Dsuzukii 57	26.1315	0.836207	0.229111	0.567939	0.561873
Dananassae 11	Dsuzukii 66	25.4313	0.813803	0.229111	0.567939	0.561873
Dananassae 11	Dsuzukii 72	25.2976	0.809524	0.229111	0.567939	0.561873
Dananassae 11	Dsuzukii 91B	25.1185	0.803791	0.229111	0.567939	0.561873
Dananassae 11	Dsuzukii 94	25.3396	0.810867	0.229111	0.567939	0.561873
Dananassae 11	Dtakahasii 01	24.3984	0.780749	0.307903	0.614849	0.532177
Dananassae 11	Dtakahasii 03	23.8172	0.762151	0.307903	0.614849	0.532177
Dananassae 11	Dvirilis 02	23.6438	0.756603	0.620501	0.727203	0.696482
Dananassae 11	Dvirilis 03	25.8971	0.828706	0.620501	0.727203	0.696482
Dananassae 11	Dwillistoni 01t	17.6574	0.565036	0.65197	0.716011	0.721128				1
Dananassae 11	Dwillistoni 05	24.8443	0.795017	0.65197	0.716011	0.721128
Dananassae 11	Dwillistoni 07	20.5215	0.656689	0.65197	0.716011	0.721128
Dananassae 11	Dwillistoni 10	23.3187	0.746198	0.65197	0.716011	0.721128
Dananassae 11	Dwillistoni 16	22.5818	0.722619	0.65197	0.716011	0.721128
Dananassae 11	Dwillistoni 18	25.4095	0.813103	0.65197	0.716011	0.721128
Dananassae 11	Dyakuba 04	25.8461	0.827076	0.257039	0.598401	0.514918
Dananassae 11	Dyakuba 05	23.98	0.767359	0.257039	0.598401	0.514918
Dananassae 11	Dyakuba 08	24.9738	0.799163	0.257039	0.598401	0.514918
Dananassae 11	Dyakuba 09	26.0389	0.833244	0.257039	0.598401	0.514918
Dananassae 11	Slebanonensis 10	23.4694	0.75102	0.478808	0.678923	0.664336
Dananassae 11	Slebanonensis 11	15.0415	0.481328	0.478808	0.678923	0.664336				1
Dananassae 11	Slebanonensis 17	22.6884	0.726027	0.478808	0.678923	0.664336
Dananassae 11	Slebanonensis 18	23.986	0.767552	0.478808	0.678923	0.664336
Dananassae 14	Darizonae 04	23.6326	0.756245	0.516729	0.698925	0.621424
Dananassae 14	Darizonae 09	23.0737	0.738357	0.516729	0.698925	0.621424
Dananassae 14	Darizonae 10	24.8027	0.793688	0.516729	0.698925	0.621424
Dananassae 14	Dbipectinada 04	25.3246	0.810388	0.16717	0.244146	0.253436
Dananassae 14	Dbipectinada 06	26.2795	0.840945	0.16717	0.244146	0.253436
Dananassae 14	Dbipectinada 08	0	0	0.16717	0.244146	0.253436				1
Dananassae 14	Dbusckii 03	26.2363	0.83956	0.452061	0.696923	0.640812
Dananassae 14	Dbusckii 04	28.0467	0.897494	0.452061	0.696923	0.640812
Dananassae 14	Dbusckii 08	24.2095	0.774704	0.452061	0.696923	0.640812
Dananassae 14	Dbuzzatii FJ748689	26.0987	0.835159	0.622712	0.764456	0.633277
Dananassae 14	Dbuzzatii GQ339579	26.1201	0.835843	0.622712	0.764456	0.633277
Dananassae 14	Dbuzzatti 02	27.6015	0.883249	0.622712	0.764456	0.633277
Dananassae 14	Dbuzzatti 02t	26.0065	0.832208	0.622712	0.764456	0.633277
Dananassae 14	Dbuzzatti 04 2	22.5619	0.72198	0.622712	0.764456	0.633277
Dananassae 14	Dbuzzatti 08	26.0657	0.834101	0.622712	0.764456	0.633277
Dananassae 14	Dcardini FJ748690	26.1595	0.837104	0.601386	0.645198	0.673928
Dananassae 14	Dcardinoides EU149929	26.123	0.835938	0.694727	0.60303	0.671812
Dananassae 14	Dcardinoides EU149930	26.5431	0.849379	0.694727	0.60303	0.671812
Dananassae 14	Delegans 03	25.1883	0.806025	0.270909	0.550459	0.512974
Dananassae 14	Delegans 04	0.380711	0.0121827	0.270909	0.550459	0.512974				1
Dananassae 14	Derecta 03	22.7069	0.726622	0.256573	0.578149	0.4995
Dananassae 14	Dficusphila 01	26.6601	0.853122	0.251146	0.614849	0.53
Dananassae 14	Dhydei X13304	26.3662	0.843719	0.564479	0.744338	0.712805
Dananassae 14	Dhydei X13305	23.3338	0.746681	0.564479	0.744338	0.712805
Dananassae 14	Dkikkaway 01	22.9916	0.735733	0.31814	0.554583	0.473896
Dananassae 14	Dkikkaway 02	25.2724	0.808718	0.31814	0.554583	0.473896
Dananassae 14	Dkikkaway 03	26.2932	0.841383	0.31814	0.554583	0.473896
Dananassae 14	Dmelanogaster 01	25.3906	0.8125	0.31344	0.604563	0.49716
Dananassae 14	Dmelanogaster 01t	22.7273	0.727273	0.31344	0.604563	0.49716
Dananassae 14	Dmelanogaster 03t	27.7318	0.887417	0.31344	0.604563	0.49716
Dananassae 14	Dmelanogaster X14037	25.9146	0.829268	0.31344	0.604563	0.49716
Dananassae 14	Dmercatorum FJ748693	25.611	0.819553	0.554273	0.639832	0.577896
Dananassae 14	Dmojavensis 01	24.5238	0.784762	0.528864	0.716571	0.609448
Dananassae 14	Dmojavensis 02	24.2694	0.776621	0.65197	0.716011	0.721128
Dananassae 14	Dmojavensis 03	24.8349	0.794715	0.528864	0.716571	0.609448
Dananassae 14	Dmojavensis 03t	26.2907	0.841303	0.528864	0.716571	0.609448
Dananassae 14	Dnavojoa 04	29.1025	0.93128	0.467593	-	0.632138
Dananassae 14	Dnavojoa 07	24.3459	0.77907	0.467593	-	0.632138
Dananassae 14	Dnavojoa 08	25.2291	0.807332	0.467593	-	0.632138
Dananassae 14	Dneocardini EU149932	26.2442	0.839816	-	0.640046	0.640698
Dananassae 14	Dneomorpha FJ748695	26.4157	0.845304	-	0.629106	0.603824
Dananassae 14	Dparthenogenetica FJ748698	26.4242	0.845573	0.686747	0.626328	0.663758
Dananassae 14	Dparthenogenetica GQ339589	26.0338	0.83308	0.686747	0.626328	0.663758
Dananassae 14	Dparthenogenetica GQ339590	25.727	0.823263	0.686747	0.626328	0.663758
Dananassae 14	Dpolymorpha EU149935	25.4491	0.814371	0.705556	0.621304	0.633902
Dananassae 14	Dprocardinoides FJ748702	25.9288	0.829723	-	0.599164	-
Dananassae 14	Drhopaloa 01	25.952	0.830466	0.284641	0.60274	0.534535
Dananassae 14	Drhopaloa 02	26.1355	0.836336	0.284641	0.60274	0.534535
Dananassae 14	Drhopaloa 03	9.99487	0.319836	0.284641	0.60274	0.534535				1
Dananassae 14	Drosophila X15066	26.1135	0.835631	0.313	0.604563	0.49716
Dananassae 14	Dsechellia 01t	22.8378	0.730809	0.276113	0.596811	0.468499
Dananassae 14	Dsechellia 04	24.8534	0.795309	0.276113	0.596811	0.468499
Dananassae 14	Dsechellia 04t	20.844	0.667008	0.276113	0.596811	0.468499
Dananassae 14	Dsechellia 08t	22.907	0.733025	0.276113	0.596811	0.468499
Dananassae 14	Dsechellia 14t	23.588	0.754815	0.276113	0.596811	0.468499
Dananassae 14	Dsimulans 01	24.9176	0.797364	0.296498	0.566338	0.451398
Dananassae 14	Dsuzukii 02	24.7838	0.793082	0.229111	0.567939	0.561873
Dananassae 14	Dsuzukii 03e05e41e50e70e71	26.1992	0.838373	0.229111	0.567939	0.561873
Dananassae 14	Dsuzukii 33e65	25.5682	0.818182	0.229111	0.567939	0.561873
Dananassae 14	Dsuzukii 34	24.6212	0.787879	0.229111	0.567939	0.561873
Dananassae 14	Dsuzukii 51	25.0483	0.801544	0.229111	0.567939	0.561873
Dananassae 14	Dsuzukii 57	26.8143	0.858058	0.229111	0.567939	0.561873
Dananassae 14	Dsuzukii 66	23.8393	0.762857	0.229111	0.567939	0.561873
Dananassae 14	Dsuzukii 72	5.33027	0.170569	0.229111	0.567939	0.561873				1
Dananassae 14	Dsuzukii 91B	25.0822	0.802632	0.229111	0.567939	0.561873
Dananassae 14	Dsuzukii 94	25.4951	0.815844	0.229111	0.567939	0.561873
Dananassae 14	Dtakahasii 01	27.4551	0.878564	0.307903	0.614849	0.532177
Dananassae 14	Dtakahasii 03	26.5673	0.850153	0.307903	0.614849	0.532177
Dananassae 14	Dvirilis 02	26.3527	0.843287	0.620501	0.727203	0.696482
Dananassae 14	Dvirilis 03	27.8262	0.890439	0.620501	0.727203	0.696482
Dananassae 14	Dwillistoni 01t	23.2051	0.742564	0.65197	0.716011	0.721128
Dananassae 14	Dwillistoni 05	27.7466	0.887892	0.65197	0.716011	0.721128
Dananassae 14	Dwillistoni 07	22.7515	0.728049	0.65197	0.716011	0.721128
Dananassae 14	Dwillistoni 10	25.8271	0.826468	0.65197	0.716011	0.721128
Dananassae 14	Dwillistoni 16	29.0878	0.93081	0.65197	0.716011	0.721128
Dananassae 14	Dwillistoni 18	25.1971	0.806306	0.65197	0.716011	0.721128
Dananassae 14	Dyakuba 04	20.9969	0.6719	0.257039	0.598401	0.514918
Dananassae 14	Dyakuba 05	24.8001	0.793603	0.257039	0.598401	0.514918
Dananassae 14	Dyakuba 08	26.1598	0.837113	0.257039	0.598401	0.514918
Dananassae 14	Dyakuba 09	25.1861	0.805954	0.257039	0.598401	0.514918
Dananassae 14	Slebanonensis 10	20.4892	0.655656	0.478808	0.678923	0.664336
Dananassae 14	Slebanonensis 11	23.2343	0.743499	0.478808	0.678923	0.664336
Dananassae 14	Slebanonensis 17	22.9025	0.732881	0.478808	0.678923	0.664336
Dananassae 14	Slebanonensis 18	25.2174	0.806957	0.478808	0.678923	0.664336
Darizonae 04	Dbipectinada 04	23.8923	0.764555	0.552308	0.70781	0.649686
Darizonae 04	Dbipectinada 06	24.3149	0.778077	0.552308	0.70781	0.649686
Darizonae 04	Dbipectinada 08	23.6326	0.756245	0.552308	0.70781	0.649686
Darizonae 04	Dbusckii 03	26.1741	0.837571	0.514448	0.747135	0.691929
Darizonae 04	Dbusckii 04	25.8459	0.827068	0.514448	0.747135	0.691929
Darizonae 04	Dbusckii 08	20.5177	0.656566	0.514448	0.747135	0.691929
Darizonae 04	Dbuzzatii FJ748689	25.9269	0.829661	0.43687	0.317241	0.274263
Darizonae 04	Dbuzzatii GQ339579	25.6239	0.819966	0.43687	0.317241	0.274263
Darizonae 04	Dbuzzatti 02	26.1282	0.836102	0.43687	0.317241	0.274263
Darizonae 04	Dbuzzatti 02t	23.7511	0.760036	0.43687	0.317241	0.274263
Darizonae 04	Dbuzzatti 04 2	26.227	0.839264	0.43687	0.317241	0.274263
Darizonae 04	Dbuzzatti 08	24.7558	0.792185	0.43687	0.317241	0.274263
Darizonae 04	Dcardini FJ748690	25.9269	0.829661	0.642419	0.702948	0.6321
Darizonae 04	Dcardinoides EU149929	26.1949	0.838235	0.711447	0.740991	0.626984
Darizonae 04	Dcardinoides EU149930	25.9269	0.829661	0.711447	0.740991	0.626984
Darizonae 04	Delegans 03	22.757	0.728223	0.52974	0.689158	0.590939
Darizonae 04	Delegans 04	23.3096	0.745909	0.52974	0.689158	0.590939
Darizonae 04	Derecta 03	18.1592	0.581093	0.519926	0.686208	0.607953
Darizonae 04	Dficusphila 01	24.2303	0.775369	0.517338	0.697853	0.614474
Darizonae 04	Dhydei X13304	27.2498	0.871993	0.320976	0.297596	0.312356
Darizonae 04	Dhydei X13305	25.0226	0.800725	0.320976	0.297596	0.312356
Darizonae 04	Dkikkaway 01	21.9317	0.701815	0.550792	0.764439	0.629789
Darizonae 04	Dkikkaway 02	22.4738	0.71916	0.550792	0.764439	0.629789
Darizonae 04	Dkikkaway 03	22.141	0.708512	0.550792	0.764439	0.629789
Darizonae 04	Dmelanogaster 01	24.494	0.783807	0.508617	0.70309	0.574349
Darizonae 04	Dmelanogaster 01t	18.587	0.594783	0.508617	0.70309	0.574349				1
Darizonae 04	Dmelanogaster 03t	26.6174	0.851757	0.508617	0.70309	0.574349
Darizonae 04	Dmelanogaster X14037	24.6355	0.788335	0.508617	0.70309	0.574349
Darizonae 04	Dmercatorum FJ748693	25.7839	0.825085	0.354275	0.343572	0.330709
Darizonae 04	Dmojavensis 01	24.5884	0.786828	0.0512334	0.077185	0.0708197
Darizonae 04	Dmojavensis 02	25.6683	0.821385	0.638196	0.771727	0.72185
Darizonae 04	Dmojavensis 03	24.9133	0.797227	0.0512334	0.077185	0.0708197
Darizonae 04	Dmojavensis 03t	4.1409	0.132509	0.0512334	0.077185	0.0708197
Darizonae 04	Dnavojoa 04	23.2143	0.742857	0.186792	-	0.157068
Darizonae 04	Dnavojoa 07	27.4064	0.877005	0.186792	-	0.157068
Darizonae 04	Dnavojoa 08	3.98936	0.12766	0.186792	-	0.157068
Darizonae 04	Dneocardini EU149932	26.267	0.840543	-	0.706551	0.642573
Darizonae 04	Dneomorpha FJ748695	26.4013	0.844842	-	0.706373	0.581157
Darizonae 04	Dparthenogenetica FJ748698	26.0151	0.832483	0.706635	0.72406	0.619048
Darizonae 04	Dparthenogenetica GQ339589	25.8722	0.827911	0.706635	0.72406	0.619048
Darizonae 04	Dparthenogenetica GQ339590	25.8722	0.827911	0.706635	0.72406	0.619048
Darizonae 04	Dpolymorpha EU149935	27.8591	0.891492	0.70928	0.696469	0.610873
Darizonae 04	Dprocardinoides FJ748702	25.6677	0.821368	-	0.70256	-
Darizonae 04	Drhopaloa 01	25.984	0.831489	0.501191	0.723356	0.61969
Darizonae 04	Drhopaloa 02	20.8877	0.668407	0.501191	0.723356	0.61969
Darizonae 04	Drhopaloa 03	24.5555	0.785776	0.501191	0.723356	0.61969
Darizonae 04	Drosophila X15066	24.2827	0.777046	0.508617	0.70309	0.574349
Darizonae 04	Dsechellia 01t	19.181	0.613793	0.513928	0.680482	0.613757
Darizonae 04	Dsechellia 04	23.7342	0.759494	0.513928	0.680482	0.613757
Darizonae 04	Dsechellia 04t	22.9328	0.73385	0.513928	0.680482	0.613757
Darizonae 04	Dsechellia 08t	18.587	0.594783	0.513928	0.680482	0.613757
Darizonae 04	Dsechellia 14t	23.8696	0.763828	0.513928	0.680482	0.613757
Darizonae 04	Dsimulans 01	25.4663	0.814921	0.524407	0.662904	0.572273
Darizonae 04	Dsuzukii 02	23.8952	0.764645	0.509642	0.701741	0.664026
Darizonae 04	Dsuzukii 03e05e41e50e70e71	23.8431	0.76298	0.509642	0.701741	0.664026
Darizonae 04	Dsuzukii 33e65	22.5714	0.722283	0.509642	0.701741	0.664026
Darizonae 04	Dsuzukii 34	25.9316	0.829811	0.509642	0.701741	0.664026
Darizonae 04	Dsuzukii 51	26.5152	0.848485	0.509642	0.701741	0.664026
Darizonae 04	Dsuzukii 57	25.7069	0.822622	0.509642	0.701741	0.664026
Darizonae 04	Dsuzukii 66	26.4137	0.845238	0.509642	0.701741	0.664026
Darizonae 04	Dsuzukii 72	22.5239	0.720764	0.509642	0.701741	0.664026
Darizonae 04	Dsuzukii 91B	19.3481	0.619141	0.509642	0.701741	0.664026
Darizonae 04	Dsuzukii 94	25.6279	0.820093	0.509642	0.701741	0.664026
Darizonae 04	Dtakahasii 01	23.616	0.755712	0.538066	0.697853	0.656137
Darizonae 04	Dtakahasii 03	23.653	0.756897	0.538066	0.697853	0.656137
Darizonae 04	Dvirilis 02	28.1142	0.899654	0.519795	0.564688	0.548696
Darizonae 04	Dvirilis 03	24.913	0.797215	0.519795	0.564688	0.548696
Darizonae 04	Dwillistoni 01t	18.8253	0.60241	0.638196	0.771727	0.72185				1
Darizonae 04	Dwillistoni 05	22.142	0.708543	0.638196	0.771727	0.72185
Darizonae 04	Dwillistoni 07	22.1273	0.708075	0.638196	0.771727	0.72185
Darizonae 04	Dwillistoni 10	28.1517	0.900855	0.638196	0.771727	0.72185
Darizonae 04	Dwillistoni 16	23.962	0.766784	0.638196	0.771727	0.72185
Darizonae 04	Dwillistoni 18	25.5442	0.817413	0.638196	0.771727	0.72185
Darizonae 04	Dyakuba 04	26.3528	0.84329	0.529248	0.722474	0.652994
Darizonae 04	Dyakuba 05	22.9756	0.735219	0.529248	0.722474	0.652994
Darizonae 04	Dyakuba 08	27.4047	0.87695	0.529248	0.722474	0.652994
Darizonae 04	Dyakuba 09	23.8719	0.763902	0.529248	0.722474	0.652994
Darizonae 04	Slebanonensis 10	19.1076	0.611442	0.614143	0.658371	0.620939
Darizonae 04	Slebanonensis 11	18.5855	0.594737	0.614143	0.658371	0.620939
Darizonae 04	Slebanonensis 17	22.4719	0.719101	0.614143	0.658371	0.620939
Darizonae 04	Slebanonensis 18	23.5839	0.754683	0.614143	0.658371	0.620939
Darizonae 09	Dbipectinada 04	23.1442	0.740614	0.552308	0.70781	0.649686
Darizonae 09	Dbipectinada 06	21.8333	0.698667	0.552308	0.70781	0.649686
Darizonae 09	Dbipectinada 08	23.0737	0.738357	0.552308	0.70781	0.649686
Darizonae 09	Dbusckii 03	21.4947	0.687831	0.514448	0.747135	0.691929
Darizonae 09	Dbusckii 04	22.2572	0.71223	0.514448	0.747135	0.691929
Darizonae 09	Dbusckii 08	21.3628	0.683611	0.514448	0.747135	0.691929
Darizonae 09	Dbuzzatii FJ748689	23.75	0.76	0.43687	0.317241	0.274263
Darizonae 09	Dbuzzatii GQ339579	23.9862	0.767559	0.43687	0.317241	0.274263
Darizonae 09	Dbuzzatti 02	21.1576	0.677043	0.43687	0.317241	0.274263
Darizonae 09	Dbuzzatti 02t	22.3135	0.714034	0.43687	0.317241	0.274263
Darizonae 09	Dbuzzatti 04 2	24.9464	0.798283	0.43687	0.317241	0.274263
Darizonae 09	Dbuzzatti 08	23.4713	0.75108	0.43687	0.317241	0.274263
Darizonae 09	Dcardini FJ748690	24.5312	0.785	0.642419	0.702948	0.6321
Darizonae 09	Dcardinoides EU149929	24.5386	0.785235	0.711447	0.740991	0.626984
Darizonae 09	Dcardinoides EU149930	24.5312	0.785	0.711447	0.740991	0.626984
Darizonae 09	Delegans 03	23.5079	0.752252	0.52974	0.689158	0.590939
Darizonae 09	Delegans 04	22.4386	0.718036	0.52974	0.689158	0.590939
Darizonae 09	Derecta 03	25.8491	0.827171	0.519926	0.686208	0.607953
Darizonae 09	Dficusphila 01	23.1915	0.742128	0.517338	0.697853	0.614474
Darizonae 09	Dhydei X13304	24.1477	0.772727	0.320976	0.297596	0.312356
Darizonae 09	Dhydei X13305	23.6719	0.7575	0.320976	0.297596	0.312356
Darizonae 09	Dkikkaway 01	20.9232	0.669543	0.550792	0.764439	0.629789
Darizonae 09	Dkikkaway 02	24.9946	0.799827	0.550792	0.764439	0.629789
Darizonae 09	Dkikkaway 03	24.8828	0.796249	0.550792	0.764439	0.629789
Darizonae 09	Dmelanogaster 01	24.0506	0.76962	0.508617	0.70309	0.574349
Darizonae 09	Dmelanogaster 01t	22.9492	0.734375	0.508617	0.70309	0.574349
Darizonae 09	Dmelanogaster 03t	22.2305	0.711375	0.508617	0.70309	0.574349
Darizonae 09	Dmelanogaster X14037	23.7342	0.759494	0.508617	0.70309	0.574349
Darizonae 09	Dmercatorum FJ748693	24.2997	0.777592	0.354275	0.343572	0.330709
Darizonae 09	Dmojavensis 01	4.15956	0.133106	0.0512334	0.077185	0.0708197
Darizonae 09	Dmojavensis 02	4.88423	0.156295	0.638196	0.771727	0.72185				1
Darizonae 09	Dmojavensis 03	4.47952	0.143345	0.0512334	0.077185	0.0708197
Darizonae 09	Dmojavensis 03t	27.2809	0.872987	0.0512334	0.077185	0.0708197
Darizonae 09	Dnavojoa 04	27.5171	0.880546	0.186792	-	0.157068
Darizonae 09	Dnavojoa 07	22.1631	0.70922	0.186792	-	0.157068
Darizonae 09	Dnavojoa 08	27.0047	0.864151	0.186792	-	0.157068
Darizonae 09	Dneocardini EU149932	24.4701	0.783042	-	0.706551	0.642573
Darizonae 09	Dneomorpha FJ748695	24.2794	0.776942	-	0.706373	0.581157
Darizonae 09	Dparthenogenetica FJ748698	23.9062	0.765	0.706635	0.72406	0.619048
Darizonae 09	Dparthenogenetica GQ339589	24.5386	0.785235	0.706635	0.72406	0.619048
Darizonae 09	Dparthenogenetica GQ339590	24.5386	0.785235	0.706635	0.72406	0.619048
Darizonae 09	Dpolymorpha EU149935	25.6882	0.822023	0.70928	0.696469	0.610873
Darizonae 09	Dprocardinoides FJ748702	24.6959	0.790268	-	0.70256	-
Darizonae 09	Drhopaloa 01	23.4707	0.751062	0.501191	0.723356	0.61969
Darizonae 09	Drhopaloa 02	24.5167	0.784535	0.501191	0.723356	0.61969
Darizonae 09	Drhopaloa 03	24.2194	0.775021	0.501191	0.723356	0.61969
Darizonae 09	Drosophila X15066	23.7342	0.759494	0.508617	0.70309	0.574349
Darizonae 09	Dsechellia 01t	21.7577	0.696246	0.513928	0.680482	0.613757
Darizonae 09	Dsechellia 04	26.7857	0.857143	0.513928	0.680482	0.613757
Darizonae 09	Dsechellia 04t	23.0038	0.736123	0.513928	0.680482	0.613757
Darizonae 09	Dsechellia 08t	22.9492	0.734375	0.513928	0.680482	0.613757
Darizonae 09	Dsechellia 14t	25.8387	0.82684	0.513928	0.680482	0.613757
Darizonae 09	Dsimulans 01	24.1503	0.772809	0.524407	0.662904	0.572273
Darizonae 09	Dsuzukii 02	24.2446	0.775826	0.509642	0.701741	0.664026
Darizonae 09	Dsuzukii 03e05e41e50e70e71	19.6078	0.627451	0.509642	0.701741	0.664026
Darizonae 09	Dsuzukii 33e65	22.007	0.704225	0.509642	0.701741	0.664026
Darizonae 09	Dsuzukii 34	19.3433	0.618986	0.509642	0.701741	0.664026
Darizonae 09	Dsuzukii 51	20.1304	0.644172	0.509642	0.701741	0.664026
Darizonae 09	Dsuzukii 57	17.6222	0.56391	0.509642	0.701741	0.664026
Darizonae 09	Dsuzukii 66	27.5277	0.880886	0.509642	0.701741	0.664026
Darizonae 09	Dsuzukii 72	24.257	0.776224	0.509642	0.701741	0.664026
Darizonae 09	Dsuzukii 91B	24.2414	0.775726	0.509642	0.701741	0.664026
Darizonae 09	Dsuzukii 94	23.8893	0.764458	0.509642	0.701741	0.664026
Darizonae 09	Dtakahasii 01	21.7037	0.694517	0.538066	0.697853	0.656137
Darizonae 09	Dtakahasii 03	25.1231	0.803938	0.538066	0.697853	0.656137
Darizonae 09	Dvirilis 02	25.988	0.831615	0.519795	0.564688	0.548696
Darizonae 09	Dvirilis 03	21.7037	0.694517	0.519795	0.564688	0.548696
Darizonae 09	Dwillistoni 01t	21.7836	0.697074	0.638196	0.771727	0.72185
Darizonae 09	Dwillistoni 05	29.4944	0.94382	0.638196	0.771727	0.72185
Darizonae 09	Dwillistoni 07	22.4836	0.719475	0.638196	0.771727	0.72185
Darizonae 09	Dwillistoni 10	24.5668	0.786137	0.638196	0.771727	0.72185
Darizonae 09	Dwillistoni 16	24.0041	0.76813	0.638196	0.771727	0.72185
Darizonae 09	Dwillistoni 18	24.0006	0.76802	0.638196	0.771727	0.72185
Darizonae 09	Dyakuba 04	25.1699	0.805438	0.529248	0.722474	0.652994
Darizonae 09	Dyakuba 05	24.0063	0.768201	0.529248	0.722474	0.652994
Darizonae 09	Dyakuba 08	23.927	0.765665	0.529248	0.722474	0.652994
Darizonae 09	Dyakuba 09	26.5411	0.849315	0.529248	0.722474	0.652994
Darizonae 09	Slebanonensis 10	22.0229	0.704733	0.614143	0.658371	0.620939
Darizonae 09	Slebanonensis 11	24.6324	0.788235	0.614143	0.658371	0.620939
Darizonae 09	Slebanonensis 17	20.0808	0.642586	0.614143	0.658371	0.620939
Darizonae 09	Slebanonensis 18	25.8264	0.826446	0.614143	0.658371	0.620939
Darizonae 10	Dbipectinada 04	23.239	0.743649	0.552308	0.70781	0.649686
Darizonae 10	Dbipectinada 06	24.7372	0.791592	0.552308	0.70781	0.649686
Darizonae 10	Dbipectinada 08	24.8027	0.793688	0.552308	0.70781	0.649686
Darizonae 10	Dbusckii 03	23.3028	0.74569	0.514448	0.747135	0.691929
Darizonae 10	Dbusckii 04	26.7251	0.855204	0.514448	0.747135	0.691929
Darizonae 10	Dbusckii 08	25.6396	0.820467	0.514448	0.747135	0.691929
Darizonae 10	Dbuzzatii FJ748689	25.9155	0.829296	0.43687	0.317241	0.274263
Darizonae 10	Dbuzzatii GQ339579	25.3476	0.811124	0.43687	0.317241	0.274263
Darizonae 10	Dbuzzatti 02	27.0441	0.865412	0.43687	0.317241	0.274263
Darizonae 10	Dbuzzatti 02t	26.3138	0.842043	0.43687	0.317241	0.274263
Darizonae 10	Dbuzzatti 04 2	27.9929	0.895773	0.43687	0.317241	0.274263
Darizonae 10	Dbuzzatti 08	27.0747	0.86639	0.43687	0.317241	0.274263
Darizonae 10	Dcardini FJ748690	24.4407	0.782103	0.642419	0.702948	0.6321
Darizonae 10	Dcardinoides EU149929	25.2805	0.808975	0.711447	0.740991	0.626984
Darizonae 10	Dcardinoides EU149930	24.8272	0.794471	0.711447	0.740991	0.626984
Darizonae 10	Delegans 03	25.6099	0.819518	0.52974	0.689158	0.590939
Darizonae 10	Delegans 04	24.3644	0.779661	0.52974	0.689158	0.590939
Darizonae 10	Derecta 03	27.4737	0.879159	0.519926	0.686208	0.607953
Darizonae 10	Dficusphila 01	27.5088	0.880282	0.517338	0.697853	0.614474
Darizonae 10	Dhydei X13304	25.7931	0.825378	0.320976	0.297596	0.312356
Darizonae 10	Dhydei X13305	24.9927	0.799766	0.320976	0.297596	0.312356
Darizonae 10	Dkikkaway 01	25.2046	0.806546	0.550792	0.764439	0.629789
Darizonae 10	Dkikkaway 02	24.735	0.791519	0.550792	0.764439	0.629789
Darizonae 10	Dkikkaway 03	25.6944	0.822222	0.550792	0.764439	0.629789
Darizonae 10	Dmelanogaster 01	28.7901	0.921283	0.508617	0.70309	0.574349
Darizonae 10	Dmelanogaster 01t	28.5819	0.91462	0.508617	0.70309	0.574349
Darizonae 10	Dmelanogaster 03t	24.7839	0.793083	0.508617	0.70309	0.574349
Darizonae 10	Dmelanogaster X14037	28.1848	0.901912	0.508617	0.70309	0.574349
Darizonae 10	Dmercatorum FJ748693	25.4022	0.812869	0.354275	0.343572	0.330709
Darizonae 10	Dmojavensis 01	24.7237	0.791159	0.0512334	0.077185	0.0708197
Darizonae 10	Dmojavensis 02	24.3963	0.780681	0.638196	0.771727	0.72185
Darizonae 10	Dmojavensis 03	24.8609	0.795548	0.0512334	0.077185	0.0708197
Darizonae 10	Dmojavensis 03t	26.6259	0.852029	0.0512334	0.077185	0.0708197
Darizonae 10	Dnavojoa 04	26.1884	0.838028	0.186792	-	0.157068
Darizonae 10	Dnavojoa 07	5.4453	0.17425	0.186792	-	0.157068
Darizonae 10	Dnavojoa 08	26.2009	0.838428	0.186792	-	0.157068
Darizonae 10	Dneocardini EU149932	25.7266	0.82325	-	0.706551	0.642573
Darizonae 10	Dneomorpha FJ748695	26.0447	0.83343	-	0.706373	0.581157
Darizonae 10	Dparthenogenetica FJ748698	25.0363	0.801163	0.706635	0.72406	0.619048
Darizonae 10	Dparthenogenetica GQ339589	24.7221	0.791106	0.706635	0.72406	0.619048
Darizonae 10	Dparthenogenetica GQ339590	25.5748	0.818393	0.706635	0.72406	0.619048
Darizonae 10	Dpolymorpha EU149935	25.4735	0.815152	0.70928	0.696469	0.610873
Darizonae 10	Dprocardinoides FJ748702	25.4508	0.814427	-	0.70256	-
Darizonae 10	Drhopaloa 01	23.0424	0.737356	0.501191	0.723356	0.61969
Darizonae 10	Drhopaloa 02	26.5607	0.849941	0.501191	0.723356	0.61969
Darizonae 10	Drhopaloa 03	24.5379	0.785211	0.501191	0.723356	0.61969
Darizonae 10	Drosophila X15066	27.7221	0.887107	0.508617	0.70309	0.574349
Darizonae 10	Dsechellia 01t	27.1199	0.867836	0.513928	0.680482	0.613757
Darizonae 10	Dsechellia 04	30.6217	0.979894	0.513928	0.680482	0.613757
Darizonae 10	Dsechellia 04t	25.0073	0.800233	0.513928	0.680482	0.613757
Darizonae 10	Dsechellia 08t	28.6184	0.915789	0.513928	0.680482	0.613757
Darizonae 10	Dsechellia 14t	26.8496	0.859189	0.513928	0.680482	0.613757
Darizonae 10	Dsimulans 01	31.1474	0.996716	0.524407	0.662904	0.572273
Darizonae 10	Dsuzukii 02	26.2937	0.841398	0.509642	0.701741	0.664026
Darizonae 10	Dsuzukii 03e05e41e50e70e71	23.8742	0.763975	0.509642	0.701741	0.664026
Darizonae 10	Dsuzukii 33e65	27.0109	0.864349	0.509642	0.701741	0.664026
Darizonae 10	Dsuzukii 34	22.7233	0.727145	0.509642	0.701741	0.664026
Darizonae 10	Dsuzukii 51	23.928	0.765697	0.509642	0.701741	0.664026
Darizonae 10	Dsuzukii 57	28.198	0.902335	0.509642	0.701741	0.664026
Darizonae 10	Dsuzukii 66	25.5156	0.816501	0.509642	0.701741	0.664026
Darizonae 10	Dsuzukii 72	24.1101	0.771523	0.509642	0.701741	0.664026
Darizonae 10	Dsuzukii 91B	24.3803	0.780168	0.509642	0.701741	0.664026
Darizonae 10	Dsuzukii 94	22.3934	0.71659	0.509642	0.701741	0.664026
Darizonae 10	Dtakahasii 01	24.5712	0.786278	0.538066	0.697853	0.656137
Darizonae 10	Dtakahasii 03	25.5384	0.817229	0.538066	0.697853	0.656137
Darizonae 10	Dvirilis 02	26.7909	0.857309	0.519795	0.564688	0.548696
Darizonae 10	Dvirilis 03	26.8411	0.858914	0.519795	0.564688	0.548696
Darizonae 10	Dwillistoni 01t	27.0251	0.864802	0.638196	0.771727	0.72185
Darizonae 10	Dwillistoni 05	22.905	0.732961	0.638196	0.771727	0.72185
Darizonae 10	Dwillistoni 07	27.3793	0.876138	0.638196	0.771727	0.72185
Darizonae 10	Dwillistoni 10	27.819	0.890208	0.638196	0.771727	0.72185
Darizonae 10	Dwillistoni 16	26.9213	0.861482	0.638196	0.771727	0.72185
Darizonae 10	Dwillistoni 18	25.7894	0.82526	0.638196	0.771727	0.72185
Darizonae 10	Dyakuba 04	27.2184	0.870987	0.529248	0.722474	0.652994
Darizonae 10	Dyakuba 05	27.6693	0.885417	0.529248	0.722474	0.652994
Darizonae 10	Dyakuba 08	23.4607	0.750742	0.529248	0.722474	0.652994
Darizonae 10	Dyakuba 09	27.5061	0.880196	0.529248	0.722474	0.652994
Darizonae 10	Slebanonensis 10	22.0263	0.704841	0.614143	0.658371	0.620939
Darizonae 10	Slebanonensis 11	26.3081	0.841858	0.614143	0.658371	0.620939
Darizonae 10	Slebanonensis 17	23.4082	0.749061	0.614143	0.658371	0.620939
Darizonae 10	Slebanonensis 18	25.5364	0.817164	0.614143	0.658371	0.620939
Dbipectinada 04	Dbusckii 03	8.90475	0.284952	0.524397	0.747992	0.684211				1
Dbipectinada 04	Dbusckii 04	22.0977	0.707127	0.524397	0.747992	0.684211
Dbipectinada 04	Dbusckii 08	24.986	0.799553	0.524397	0.747992	0.684211
Dbipectinada 04	Dbuzzatii FJ748689	25.9772	0.831272	0.608583	0.766373	0.657754
Dbipectinada 04	Dbuzzatii GQ339579	26.7456	0.85586	0.608583	0.766373	0.657754
Dbipectinada 04	Dbuzzatti 02	24.773	0.792735	0.608583	0.766373	0.657754
Dbipectinada 04	Dbuzzatti 02t	23.3648	0.747673	0.608583	0.766373	0.657754
Dbipectinada 04	Dbuzzatti 04 2	27.7232	0.887143	0.608583	0.766373	0.657754
Dbipectinada 04	Dbuzzatti 08	22.0271	0.704868	0.608583	0.766373	0.657754
Dbipectinada 04	Dcardini FJ748690	26.3487	0.843157	0.626972	0.641317	0.676108
Dbipectinada 04	Dcardinoides EU149929	26.1855	0.837936	0.754332	0.600526	0.706039
Dbipectinada 04	Dcardinoides EU149930	26.3056	0.841779	0.754332	0.600526	0.706039
Dbipectinada 04	Delegans 03	24.3552	0.779365	0.350904	0.570398	0.527952
Dbipectinada 04	Delegans 04	25.5137	0.81644	0.350904	0.570398	0.527952
Dbipectinada 04	Derecta 03	24.1593	0.773096	0.2955	0.582393	0.550331
Dbipectinada 04	Dficusphila 01	25.0064	0.800203	0.264438	0.573512	0.544912
Dbipectinada 04	Dhydei X13304	26.7723	0.856715	0.558363	0.745233	0.731383
Dbipectinada 04	Dhydei X13305	24.1667	0.773333	0.558363	0.745233	0.731383
Dbipectinada 04	Dkikkaway 01	25.1692	0.805414	0.365191	0.564626	0.529118
Dbipectinada 04	Dkikkaway 02	25.0732	0.802343	0.365191	0.564626	0.529118
Dbipectinada 04	Dkikkaway 03	23.0745	0.738384	0.365191	0.564626	0.529118
Dbipectinada 04	Dmelanogaster 01	23.0346	0.737106	0.333333	0.61788	0.524252
Dbipectinada 04	Dmelanogaster 01t	23.4853	0.751531	0.333333	0.61788	0.524252
Dbipectinada 04	Dmelanogaster 03t	25.9837	0.831478	0.333333	0.61788	0.524252
Dbipectinada 04	Dmelanogaster X14037	23.2351	0.743522	0.333333	0.61788	0.524252
Dbipectinada 04	Dmercatorum FJ748693	26.1313	0.836202	0.547074	0.663002	0.598477
Dbipectinada 04	Dmojavensis 01	24.6032	0.787302	0.565776	0.706884	0.649686
Dbipectinada 04	Dmojavensis 02	24.517	0.784543	0.682432	0.687548	0.748058
Dbipectinada 04	Dmojavensis 03	24.246	0.775871	0.565776	0.706884	0.649686
Dbipectinada 04	Dmojavensis 03t	25.221	0.807072	0.565776	0.706884	0.649686
Dbipectinada 04	Dnavojoa 04	25.0289	0.800926	0.504086	-	0.632552
Dbipectinada 04	Dnavojoa 07	24.2923	0.777355	0.504086	-	0.632552
Dbipectinada 04	Dnavojoa 08	24.3465	0.779089	0.504086	-	0.632552
Dbipectinada 04	Dneocardini EU149932	26.2538	0.840122	-	0.637225	0.674457
Dbipectinada 04	Dneomorpha FJ748695	26.4783	0.847305	-	0.639195	0.651768
Dbipectinada 04	Dparthenogenetica FJ748698	26.1432	0.836582	0.730337	0.632668	0.698031
Dbipectinada 04	Dparthenogenetica GQ339589	26.2249	0.839196	0.730337	0.632668	0.698031
Dbipectinada 04	Dparthenogenetica GQ339590	26.6383	0.852426	0.730337	0.632668	0.698031
Dbipectinada 04	Dpolymorpha EU149935	27.86	0.891519	0.72551	0.641219	0.671543
Dbipectinada 04	Dprocardinoides FJ748702	26.6517	0.852853	-	0.605729	-
Dbipectinada 04	Drhopaloa 01	25.9081	0.82906	0.317659	0.600076	0.548772
Dbipectinada 04	Drhopaloa 02	24.7476	0.791922	0.317659	0.600076	0.548772
Dbipectinada 04	Drhopaloa 03	25.3529	0.811292	0.317659	0.600076	0.548772
Dbipectinada 04	Drosophila X15066	23.0368	0.737176	0.333333	0.61788	0.524252
Dbipectinada 04	Dsechellia 01t	26.0231	0.83274	0.32014	0.602037	0.503832
Dbipectinada 04	Dsechellia 04	22.391	0.716511	0.32014	0.602037	0.503832
Dbipectinada 04	Dsechellia 04t	24.9841	0.799492	0.32014	0.602037	0.503832
Dbipectinada 04	Dsechellia 08t	23.2818	0.745018	0.32014	0.602037	0.503832
Dbipectinada 04	Dsechellia 14t	25.8532	0.827301	0.32014	0.602037	0.503832
Dbipectinada 04	Dsimulans 01	23.7017	0.758454	0.320622	0.584557	0.510427
Dbipectinada 04	Dsuzukii 02	23.9072	0.765031	0.269078	0.604775	0.606585
Dbipectinada 04	Dsuzukii 03e05e41e50e70e71	24.469	0.783009	0.269078	0.604775	0.606585
Dbipectinada 04	Dsuzukii 33e65	25.6137	0.819639	0.269078	0.604775	0.606585
Dbipectinada 04	Dsuzukii 34	23.4807	0.751381	0.269078	0.604775	0.606585
Dbipectinada 04	Dsuzukii 51	24.3479	0.779132	0.269078	0.604775	0.606585
Dbipectinada 04	Dsuzukii 57	24.1507	0.772822	0.269078	0.604775	0.606585
Dbipectinada 04	Dsuzukii 66	22.6617	0.725175	0.269078	0.604775	0.606585
Dbipectinada 04	Dsuzukii 72	25.5527	0.817686	0.269078	0.604775	0.606585
Dbipectinada 04	Dsuzukii 91B	2.74474	0.0878317	0.269078	0.604775	0.606585				1
Dbipectinada 04	Dsuzukii 94	21.7715	0.696687	0.269078	0.604775	0.606585
Dbipectinada 04	Dtakahasii 01	24.433	0.781856	0.367996	0.568906	0.574934
Dbipectinada 04	Dtakahasii 03	24.036	0.769153	0.367996	0.568906	0.574934
Dbipectinada 04	Dvirilis 02	26.6227	0.851927	0.664318	0.761905	0.709527
Dbipectinada 04	Dvirilis 03	25.4398	0.814073	0.664318	0.761905	0.709527
Dbipectinada 04	Dwillistoni 01t	25.2483	0.807947	0.682432	0.687548	0.748058
Dbipectinada 04	Dwillistoni 05	24.3132	0.778022	0.682432	0.687548	0.748058
Dbipectinada 04	Dwillistoni 07	25.5237	0.816757	0.682432	0.687548	0.748058
Dbipectinada 04	Dwillistoni 10	26.7582	0.856263	0.682432	0.687548	0.748058
Dbipectinada 04	Dwillistoni 16	23.9056	0.76498	0.682432	0.687548	0.748058
Dbipectinada 04	Dwillistoni 18	26.4327	0.845848	0.682432	0.687548	0.748058
Dbipectinada 04	Dyakuba 04	25.8251	0.826403	0.275326	0.593431	0.566
Dbipectinada 04	Dyakuba 05	23.0729	0.738332	0.275326	0.593431	0.566
Dbipectinada 04	Dyakuba 08	24.7536	0.792115	0.275326	0.593431	0.566
Dbipectinada 04	Dyakuba 09	26.2203	0.83905	0.275326	0.593431	0.566
Dbipectinada 04	Slebanonensis 10	20.6964	0.662285	0.516279	0.72484	0.674503
Dbipectinada 04	Slebanonensis 11	26.3177	0.842167	0.516279	0.72484	0.674503
Dbipectinada 04	Slebanonensis 17	24.1641	0.773252	0.516279	0.72484	0.674503
Dbipectinada 04	Slebanonensis 18	25.4064	0.813003	0.516279	0.72484	0.674503
Dbipectinada 06	Dbusckii 03	20.9276	0.669683	0.524397	0.747992	0.684211
Dbipectinada 06	Dbusckii 04	24.3414	0.778923	0.524397	0.747992	0.684211
Dbipectinada 06	Dbusckii 08	24.0105	0.768335	0.524397	0.747992	0.684211
Dbipectinada 06	Dbuzzatii FJ748689	24.9679	0.798972	0.608583	0.766373	0.657754
Dbipectinada 06	Dbuzzatii GQ339579	25.1229	0.803932	0.608583	0.766373	0.657754
Dbipectinada 06	Dbuzzatti 02	23.5663	0.754123	0.608583	0.766373	0.657754
Dbipectinada 06	Dbuzzatti 02t	24.755	0.792159	0.608583	0.766373	0.657754
Dbipectinada 06	Dbuzzatti 04 2	27.3995	0.876784	0.608583	0.766373	0.657754
Dbipectinada 06	Dbuzzatti 08	25.6224	0.819915	0.608583	0.766373	0.657754
Dbipectinada 06	Dcardini FJ748690	24.2876	0.777202	0.626972	0.641317	0.676108
Dbipectinada 06	Dcardinoides EU149929	24.6417	0.788534	0.754332	0.600526	0.706039
Dbipectinada 06	Dcardinoides EU149930	24.4434	0.782189	0.754332	0.600526	0.706039
Dbipectinada 06	Delegans 03	13.7943	0.441417	0.350904	0.570398	0.527952				1
Dbipectinada 06	Delegans 04	26.2795	0.840945	0.350904	0.570398	0.527952
Dbipectinada 06	Derecta 03	24.2799	0.776956	0.2955	0.582393	0.550331
Dbipectinada 06	Dficusphila 01	28.3519	0.90726	0.264438	0.573512	0.544912
Dbipectinada 06	Dhydei X13304	25.2074	0.806636	0.558363	0.745233	0.731383
Dbipectinada 06	Dhydei X13305	23.7558	0.760186	0.558363	0.745233	0.731383
Dbipectinada 06	Dkikkaway 01	25.7588	0.824281	0.365191	0.564626	0.529118
Dbipectinada 06	Dkikkaway 02	12.7909	0.409307	0.365191	0.564626	0.529118				1
Dbipectinada 06	Dkikkaway 03	24.5559	0.785789	0.365191	0.564626	0.529118
Dbipectinada 06	Dmelanogaster 01	25.156	0.804992	0.333333	0.61788	0.524252
Dbipectinada 06	Dmelanogaster 01t	24.5986	0.787155	0.333333	0.61788	0.524252
Dbipectinada 06	Dmelanogaster 03t	28.3419	0.90694	0.333333	0.61788	0.524252
Dbipectinada 06	Dmelanogaster X14037	26.0673	0.834154	0.333333	0.61788	0.524252
Dbipectinada 06	Dmercatorum FJ748693	25.0144	0.80046	0.547074	0.663002	0.598477
Dbipectinada 06	Dmojavensis 01	20.8058	0.665786	0.565776	0.706884	0.649686
Dbipectinada 06	Dmojavensis 02	23.6156	0.7557	0.682432	0.687548	0.748058
Dbipectinada 06	Dmojavensis 03	21.6737	0.693557	0.565776	0.706884	0.649686
Dbipectinada 06	Dmojavensis 03t	24.4146	0.781267	0.565776	0.706884	0.649686
Dbipectinada 06	Dnavojoa 04	24.7396	0.791667	0.504086	-	0.632552
Dbipectinada 06	Dnavojoa 07	23.7598	0.760314	0.504086	-	0.632552
Dbipectinada 06	Dnavojoa 08	25.8698	0.827832	0.504086	-	0.632552
Dbipectinada 06	Dneocardini EU149932	24.8745	0.795983	-	0.637225	0.674457
Dbipectinada 06	Dneomorpha FJ748695	24.4565	0.782609	-	0.639195	0.651768
Dbipectinada 06	Dparthenogenetica FJ748698	24.3002	0.777605	0.730337	0.632668	0.698031
Dbipectinada 06	Dparthenogenetica GQ339589	24.5699	0.786236	0.730337	0.632668	0.698031
Dbipectinada 06	Dparthenogenetica GQ339590	24.8443	0.795018	0.730337	0.632668	0.698031
Dbipectinada 06	Dpolymorpha EU149935	25.1618	0.805177	0.72551	0.641219	0.671543
Dbipectinada 06	Dprocardinoides FJ748702	24.6463	0.788681	-	0.605729	-
Dbipectinada 06	Drhopaloa 01	26.1099	0.835516	0.317659	0.600076	0.548772
Dbipectinada 06	Drhopaloa 02	23.5789	0.754526	0.317659	0.600076	0.548772
Dbipectinada 06	Drhopaloa 03	25.9755	0.831217	0.317659	0.600076	0.548772
Dbipectinada 06	Drosophila X15066	25.8621	0.827586	0.333333	0.61788	0.524252
Dbipectinada 06	Dsechellia 01t	25.5922	0.818952	0.32014	0.602037	0.503832
Dbipectinada 06	Dsechellia 04	25.3215	0.810289	0.32014	0.602037	0.503832
Dbipectinada 06	Dsechellia 04t	23.2478	0.743928	0.32014	0.602037	0.503832
Dbipectinada 06	Dsechellia 08t	24.6212	0.787879	0.32014	0.602037	0.503832
Dbipectinada 06	Dsechellia 14t	24.4551	0.782562	0.32014	0.602037	0.503832
Dbipectinada 06	Dsimulans 01	25.1382	0.804422	0.320622	0.584557	0.510427
Dbipectinada 06	Dsuzukii 02	26.1614	0.837165	0.269078	0.604775	0.606585
Dbipectinada 06	Dsuzukii 03e05e41e50e70e71	24.908	0.797056	0.269078	0.604775	0.606585
Dbipectinada 06	Dsuzukii 33e65	26.3296	0.842547	0.269078	0.604775	0.606585
Dbipectinada 06	Dsuzukii 34	24.0489	0.769565	0.269078	0.604775	0.606585
Dbipectinada 06	Dsuzukii 51	23.4686	0.750994	0.269078	0.604775	0.606585
Dbipectinada 06	Dsuzukii 57	23.9247	0.765591	0.269078	0.604775	0.606585
Dbipectinada 06	Dsuzukii 66	28.1181	0.899781	0.269078	0.604775	0.606585
Dbipectinada 06	Dsuzukii 72	25	0.8	0.269078	0.604775	0.606585
Dbipectinada 06	Dsuzukii 91B	24.0818	0.770616	0.269078	0.604775	0.606585
Dbipectinada 06	Dsuzukii 94	4.88599	0.156352	0.269078	0.604775	0.606585				1
Dbipectinada 06	Dtakahasii 01	25.1259	0.804028	0.367996	0.568906	0.574934
Dbipectinada 06	Dtakahasii 03	10.1484	0.32475	0.367996	0.568906	0.574934				1
Dbipectinada 06	Dvirilis 02	24.5583	0.785865	0.664318	0.761905	0.709527
Dbipectinada 06	Dvirilis 03	25.6959	0.82227	0.664318	0.761905	0.709527
Dbipectinada 06	Dwillistoni 01t	24.6519	0.788859	0.682432	0.687548	0.748058
Dbipectinada 06	Dwillistoni 05	25.4129	0.813212	0.682432	0.687548	0.748058
Dbipectinada 06	Dwillistoni 07	22.4701	0.719045	0.682432	0.687548	0.748058
Dbipectinada 06	Dwillistoni 10	25.6911	0.822115	0.682432	0.687548	0.748058
Dbipectinada 06	Dwillistoni 16	24.5808	0.786585	0.682432	0.687548	0.748058
Dbipectinada 06	Dwillistoni 18	25.1418	0.804538	0.682432	0.687548	0.748058
Dbipectinada 06	Dyakuba 04	24.2568	0.776216	0.275326	0.593431	0.566
Dbipectinada 06	Dyakuba 05	24.259	0.776289	0.275326	0.593431	0.566
Dbipectinada 06	Dyakuba 08	28.5833	0.914667	0.275326	0.593431	0.566
Dbipectinada 06	Dyakuba 09	24.0266	0.768852	0.275326	0.593431	0.566
Dbipectinada 06	Slebanonensis 10	23.4209	0.749469	0.516279	0.72484	0.674503
Dbipectinada 06	Slebanonensis 11	25.8961	0.828676	0.516279	0.72484	0.674503
Dbipectinada 06	Slebanonensis 17	25.9618	0.830779	0.516279	0.72484	0.674503
Dbipectinada 06	Slebanonensis 18	27.9585	0.894673	0.516279	0.72484	0.674503
Dbipectinada 08	Dbusckii 03	26.2363	0.83956	0.524397	0.747992	0.684211
Dbipectinada 08	Dbusckii 04	28.0467	0.897494	0.524397	0.747992	0.684211
Dbipectinada 08	Dbusckii 08	24.2095	0.774704	0.524397	0.747992	0.684211
Dbipectinada 08	Dbuzzatii FJ748689	26.0987	0.835159	0.608583	0.766373	0.657754
Dbipectinada 08	Dbuzzatii GQ339579	26.1201	0.835843	0.608583	0.766373	0.657754
Dbipectinada 08	Dbuzzatti 02	27.6015	0.883249	0.608583	0.766373	0.657754
Dbipectinada 08	Dbuzzatti 02t	26.0065	0.832208	0.608583	0.766373	0.657754
Dbipectinada 08	Dbuzzatti 04 2	22.5619	0.72198	0.608583	0.766373	0.657754
Dbipectinada 08	Dbuzzatti 08	26.0657	0.834101	0.608583	0.766373	0.657754
Dbipectinada 08	Dcardini FJ748690	26.1595	0.837104	0.626972	0.641317	0.676108
Dbipectinada 08	Dcardinoides EU149929	26.123	0.835938	0.754332	0.600526	0.706039
Dbipectinada 08	Dcardinoides EU149930	26.5431	0.849379	0.754332	0.600526	0.706039
Dbipectinada 08	Delegans 03	25.1883	0.806025	0.350904	0.570398	0.527952
Dbipectinada 08	Delegans 04	0.380711	0.0121827	0.350904	0.570398	0.527952				1
Dbipectinada 08	Derecta 03	22.7069	0.726622	0.2955	0.582393	0.550331
Dbipectinada 08	Dficusphila 01	26.6601	0.853122	0.264438	0.573512	0.544912
Dbipectinada 08	Dhydei X13304	26.3662	0.843719	0.558363	0.745233	0.731383
Dbipectinada 08	Dhydei X13305	23.3338	0.746681	0.558363	0.745233	0.731383
Dbipectinada 08	Dkikkaway 01	22.9916	0.735733	0.365191	0.564626	0.529118
Dbipectinada 08	Dkikkaway 02	25.2724	0.808718	0.365191	0.564626	0.529118
Dbipectinada 08	Dkikkaway 03	26.2932	0.841383	0.365191	0.564626	0.529118
Dbipectinada 08	Dmelanogaster 01	25.3906	0.8125	0.333333	0.61788	0.524252
Dbipectinada 08	Dmelanogaster 01t	22.7273	0.727273	0.333333	0.61788	0.524252
Dbipectinada 08	Dmelanogaster 03t	27.7318	0.887417	0.333333	0.61788	0.524252
Dbipectinada 08	Dmelanogaster X14037	25.9146	0.829268	0.333333	0.61788	0.524252
Dbipectinada 08	Dmercatorum FJ748693	25.611	0.819553	0.547074	0.663002	0.598477
Dbipectinada 08	Dmojavensis 01	24.5238	0.784762	0.565776	0.706884	0.649686
Dbipectinada 08	Dmojavensis 02	24.2694	0.776621	0.682432	0.687548	0.748058
Dbipectinada 08	Dmojavensis 03	24.8349	0.794715	0.565776	0.706884	0.649686
Dbipectinada 08	Dmojavensis 03t	26.2907	0.841303	0.565776	0.706884	0.649686
Dbipectinada 08	Dnavojoa 04	29.1025	0.93128	0.504086	-	0.632552
Dbipectinada 08	Dnavojoa 07	24.3459	0.77907	0.504086	-	0.632552
Dbipectinada 08	Dnavojoa 08	25.2291	0.807332	0.504086	-	0.632552
Dbipectinada 08	Dneocardini EU149932	26.2442	0.839816	-	0.637225	0.674457
Dbipectinada 08	Dneomorpha FJ748695	26.4157	0.845304	-	0.639195	0.651768
Dbipectinada 08	Dparthenogenetica FJ748698	26.4242	0.845573	0.730337	0.632668	0.698031
Dbipectinada 08	Dparthenogenetica GQ339589	26.0338	0.83308	0.730337	0.632668	0.698031
Dbipectinada 08	Dparthenogenetica GQ339590	25.727	0.823263	0.730337	0.632668	0.698031
Dbipectinada 08	Dpolymorpha EU149935	25.4491	0.814371	0.72551	0.641219	0.671543
Dbipectinada 08	Dprocardinoides FJ748702	25.9288	0.829723	-	0.605729	-
Dbipectinada 08	Drhopaloa 01	25.952	0.830466	0.317659	0.600076	0.548772
Dbipectinada 08	Drhopaloa 02	26.1355	0.836336	0.317659	0.600076	0.548772
Dbipectinada 08	Drhopaloa 03	9.99487	0.319836	0.317659	0.600076	0.548772				1
Dbipectinada 08	Drosophila X15066	26.1135	0.835631	0.333333	0.61788	0.524252
Dbipectinada 08	Dsechellia 01t	22.8378	0.730809	0.32014	0.602037	0.503832
Dbipectinada 08	Dsechellia 04	24.8534	0.795309	0.32014	0.602037	0.503832
Dbipectinada 08	Dsechellia 04t	20.844	0.667008	0.32014	0.602037	0.503832
Dbipectinada 08	Dsechellia 08t	22.907	0.733025	0.32014	0.602037	0.503832
Dbipectinada 08	Dsechellia 14t	23.588	0.754815	0.32014	0.602037	0.503832
Dbipectinada 08	Dsimulans 01	24.9176	0.797364	0.320622	0.584557	0.510427
Dbipectinada 08	Dsuzukii 02	24.7838	0.793082	0.269078	0.604775	0.606585
Dbipectinada 08	Dsuzukii 03e05e41e50e70e71	26.1992	0.838373	0.269078	0.604775	0.606585
Dbipectinada 08	Dsuzukii 33e65	25.5682	0.818182	0.269078	0.604775	0.606585
Dbipectinada 08	Dsuzukii 34	24.6212	0.787879	0.269078	0.604775	0.606585
Dbipectinada 08	Dsuzukii 51	25.0483	0.801544	0.269078	0.604775	0.606585
Dbipectinada 08	Dsuzukii 57	26.8143	0.858058	0.269078	0.604775	0.606585
Dbipectinada 08	Dsuzukii 66	23.8393	0.762857	0.269078	0.604775	0.606585
Dbipectinada 08	Dsuzukii 72	5.33027	0.170569	0.269078	0.604775	0.606585				1
Dbipectinada 08	Dsuzukii 91B	25.0822	0.802632	0.269078	0.604775	0.606585
Dbipectinada 08	Dsuzukii 94	25.4951	0.815844	0.269078	0.604775	0.606585
Dbipectinada 08	Dtakahasii 01	27.4551	0.878564	0.367996	0.568906	0.574934
Dbipectinada 08	Dtakahasii 03	26.5673	0.850153	0.367996	0.568906	0.574934
Dbipectinada 08	Dvirilis 02	26.3527	0.843287	0.664318	0.761905	0.709527
Dbipectinada 08	Dvirilis 03	27.8262	0.890439	0.664318	0.761905	0.709527
Dbipectinada 08	Dwillistoni 01t	23.2051	0.742564	0.682432	0.687548	0.748058
Dbipectinada 08	Dwillistoni 05	27.7466	0.887892	0.682432	0.687548	0.748058
Dbipectinada 08	Dwillistoni 07	22.7515	0.728049	0.682432	0.687548	0.748058
Dbipectinada 08	Dwillistoni 10	25.8271	0.826468	0.682432	0.687548	0.748058
Dbipectinada 08	Dwillistoni 16	29.0878	0.93081	0.682432	0.687548	0.748058
Dbipectinada 08	Dwillistoni 18	25.1971	0.806306	0.682432	0.687548	0.748058
Dbipectinada 08	Dyakuba 04	20.9969	0.6719	0.275326	0.593431	0.566
Dbipectinada 08	Dyakuba 05	24.8001	0.793603	0.275326	0.593431	0.566
Dbipectinada 08	Dyakuba 08	26.1598	0.837113	0.275326	0.593431	0.566
Dbipectinada 08	Dyakuba 09	25.1861	0.805954	0.275326	0.593431	0.566
Dbipectinada 08	Slebanonensis 10	20.4892	0.655656	0.516279	0.72484	0.674503
Dbipectinada 08	Slebanonensis 11	23.2343	0.743499	0.516279	0.72484	0.674503
Dbipectinada 08	Slebanonensis 17	22.9025	0.732881	0.516279	0.72484	0.674503
Dbipectinada 08	Slebanonensis 18	25.2174	0.806957	0.516279	0.72484	0.674503
Dbusckii 03	Dbuzzatii FJ748689	25.855	0.827362	0.597899	0.75576	0.649321
Dbusckii 03	Dbuzzatii GQ339579	26.5812	0.8506	0.597899	0.75576	0.649321
Dbusckii 03	Dbuzzatti 02	23.3665	0.747727	0.597899	0.75576	0.649321
Dbusckii 03	Dbuzzatti 02t	22.912	0.733184	0.597899	0.75576	0.649321
Dbusckii 03	Dbuzzatti 04 2	28.8075	0.921839	0.597899	0.75576	0.649321
Dbusckii 03	Dbuzzatti 08	21.723	0.695135	0.597899	0.75576	0.649321
Dbusckii 03	Dcardini FJ748690	27.2277	0.871287	0.56297	0.691958	0.687707
Dbusckii 03	Dcardinoides EU149929	26.7559	0.856187	0.618353	0.71364	0.683322
Dbusckii 03	Dcardinoides EU149930	27.2346	0.871508	0.618353	0.71364	0.683322
Dbusckii 03	Delegans 03	23.3189	0.746204	0.424411	0.743531	0.617937
Dbusckii 03	Delegans 04	25.8242	0.826374	0.424411	0.743531	0.617937
Dbusckii 03	Derecta 03	27.2752	0.872807	0.435224	0.729913	0.656034
Dbusckii 03	Dficusphila 01	26.174	0.837569	0.438228	0.736721	0.664582
Dbusckii 03	Dhydei X13304	26.5523	0.849673	0.518207	0.73499	0.674909
Dbusckii 03	Dhydei X13305	28.3742	0.907975	0.518207	0.73499	0.674909
Dbusckii 03	Dkikkaway 01	25.0545	0.801743	0.472879	0.743463	0.685063
Dbusckii 03	Dkikkaway 02	24.6998	0.790393	0.472879	0.743463	0.685063
Dbusckii 03	Dkikkaway 03	23.9549	0.766558	0.472879	0.743463	0.685063
Dbusckii 03	Dmelanogaster 01	26.2295	0.839344	0.482854	0.73298	0.662158
Dbusckii 03	Dmelanogaster 01t	25.4144	0.81326	0.482854	0.73298	0.662158
Dbusckii 03	Dmelanogaster 03t	27.6495	0.884783	0.482854	0.73298	0.662158
Dbusckii 03	Dmelanogaster X14037	27.5398	0.881273	0.482854	0.73298	0.662158
Dbusckii 03	Dmercatorum FJ748693	26.287	0.841183	0.515977	0.716078	0.611622
Dbusckii 03	Dmojavensis 01	23.8797	0.764151	0.506882	0.744027	0.695866
Dbusckii 03	Dmojavensis 02	23.7965	0.761488	0.569928	0.816983	0.751509
Dbusckii 03	Dmojavensis 03	23.7965	0.761488	0.506882	0.744027	0.695866
Dbusckii 03	Dmojavensis 03t	27.0718	0.866298	0.506882	0.744027	0.695866
Dbusckii 03	Dnavojoa 04	25.601	0.819231	0.512506	-	0.674853
Dbusckii 03	Dnavojoa 07	24.4768	0.783259	0.512506	-	0.674853
Dbusckii 03	Dnavojoa 08	25.5386	0.817236	0.512506	-	0.674853
Dbusckii 03	Dneocardini EU149932	26.6977	0.854326	-	0.668187	0.63911
Dbusckii 03	Dneomorpha FJ748695	26.1723	0.837514	-	0.669459	0.620245
Dbusckii 03	Dparthenogenetica FJ748698	25.9901	0.831683	0.627063	0.710189	0.679351
Dbusckii 03	Dparthenogenetica GQ339589	27.2614	0.872364	0.627063	0.710189	0.679351
Dbusckii 03	Dparthenogenetica GQ339590	27.1409	0.868508	0.627063	0.710189	0.679351
Dbusckii 03	Dpolymorpha EU149935	26.6347	0.852311	0.609515	0.662896	0.601055
Dbusckii 03	Dprocardinoides FJ748702	25.3268	0.810458	-	0.705215	-
Dbusckii 03	Drhopaloa 01	23.0702	0.738248	0.46	0.75569	0.678418
Dbusckii 03	Drhopaloa 02	24.6892	0.790055	0.46	0.75569	0.678418
Dbusckii 03	Drhopaloa 03	24.7511	0.792035	0.46	0.75569	0.678418
Dbusckii 03	Drosophila X15066	27.0808	0.866585	0.482854	0.73298	0.524252
Dbusckii 03	Dsechellia 01t	24.5388	0.785242	0.447113	0.752648	0.662144
Dbusckii 03	Dsechellia 04	28.3518	0.907258	0.447113	0.752648	0.662144
Dbusckii 03	Dsechellia 04t	24.3515	0.779249	0.447113	0.752648	0.662144
Dbusckii 03	Dsechellia 08t	25.4144	0.81326	0.447113	0.752648	0.662144
Dbusckii 03	Dsechellia 14t	26.4239	0.845564	0.447113	0.752648	0.662144
Dbusckii 03	Dsimulans 01	27.2898	0.873275	0.47086	0.742447	0.638067
Dbusckii 03	Dsuzukii 02	26.0628	0.834008	0.455002	0.715805	0.662814
Dbusckii 03	Dsuzukii 03e05e41e50e70e71	25.8028	0.825688	0.455002	0.715805	0.662814
Dbusckii 03	Dsuzukii 33e65	25.0615	0.801969	0.455002	0.715805	0.662814
Dbusckii 03	Dsuzukii 34	23.3873	0.748394	0.455002	0.715805	0.662814
Dbusckii 03	Dsuzukii 51	23.0747	0.738392	0.455002	0.715805	0.662814
Dbusckii 03	Dsuzukii 57	24.2424	0.775758	0.455002	0.715805	0.662814
Dbusckii 03	Dsuzukii 66	22.9972	0.735912	0.455002	0.715805	0.662814
Dbusckii 03	Dsuzukii 72	28.3973	0.908714	0.455002	0.715805	0.662814
Dbusckii 03	Dsuzukii 91B	9.94775	0.318328	0.455002	0.715805	0.662814				1
Dbusckii 03	Dsuzukii 94	24.8775	0.796078	0.455002	0.715805	0.662814
Dbusckii 03	Dtakahasii 01	25.7812	0.825	0.491636	0.732102	0.652947
Dbusckii 03	Dtakahasii 03	22.1906	0.710098	0.491636	0.732102	0.652947
Dbusckii 03	Dvirilis 02	25.3777	0.812088	0.558851	0.710466	0.625372
Dbusckii 03	Dvirilis 03	22.2176	0.710963	0.558851	0.710466	0.625372
Dbusckii 03	Dwillistoni 01t	25.2536	0.808114	0.569928	0.816983	0.751509
Dbusckii 03	Dwillistoni 05	21.7391	0.695652	0.569928	0.816983	0.751509
Dbusckii 03	Dwillistoni 07	24.6566	0.789011	0.569928	0.816983	0.751509
Dbusckii 03	Dwillistoni 10	27.3777	0.876087	0.569928	0.816983	0.751509
Dbusckii 03	Dwillistoni 16	23.161	0.74115	0.569928	0.816983	0.751509
Dbusckii 03	Dwillistoni 18	27.2969	0.873501	0.569928	0.816983	0.751509
Dbusckii 03	Dyakuba 04	23.3001	0.745604	0.50254	0.773278	0.658391
Dbusckii 03	Dyakuba 05	24.2791	0.776931	0.50254	0.773278	0.658391
Dbusckii 03	Dyakuba 08	26.5727	0.850325	0.50254	0.773278	0.658391
Dbusckii 03	Dyakuba 09	25.1267	0.804054	0.50254	0.773278	0.658391
Dbusckii 03	Slebanonensis 10	22.1693	0.709419	0.512821	0.727891	0.647619
Dbusckii 03	Slebanonensis 11	28.6662	0.917318	0.512821	0.727891	0.647619
Dbusckii 03	Slebanonensis 17	25.696	0.822272	0.512821	0.727891	0.647619
Dbusckii 03	Slebanonensis 18	19.5178	0.624569	0.512821	0.727891	0.647619
Dbusckii 04	Dbuzzatii FJ748689	29.691	0.950113	0.597899	0.75576	0.649321
Dbusckii 04	Dbuzzatii GQ339579	29.8263	0.954442	0.597899	0.75576	0.649321
Dbusckii 04	Dbuzzatti 02	25.7851	0.825123	0.597899	0.75576	0.649321
Dbusckii 04	Dbuzzatti 02t	24.4444	0.782222	0.597899	0.75576	0.649321
Dbusckii 04	Dbuzzatti 04 2	30.6831	0.981859	0.597899	0.75576	0.649321
Dbusckii 04	Dbuzzatti 08	22.8041	0.72973	0.597899	0.75576	0.649321
Dbusckii 04	Dcardini FJ748690	28.9125	0.925201	0.56297	0.691958	0.687707
Dbusckii 04	Dcardinoides EU149929	30.2711	0.968675	0.618353	0.71364	0.683322
Dbusckii 04	Dcardinoides EU149930	29.2617	0.936375	0.618353	0.71364	0.683322
Dbusckii 04	Delegans 03	26.7345	0.855505	0.424411	0.743531	0.617937
Dbusckii 04	Delegans 04	27.6196	0.883827	0.424411	0.743531	0.617937
Dbusckii 04	Derecta 03	24.0494	0.76958	0.435224	0.729913	0.656034
Dbusckii 04	Dficusphila 01	26.2006	0.838418	0.438228	0.736721	0.664582
Dbusckii 04	Dhydei X13304	30.2534	0.968109	0.518207	0.73499	0.674909
Dbusckii 04	Dhydei X13305	17.5137	0.56044	0.518207	0.73499	0.674909
Dbusckii 04	Dkikkaway 01	15.9983	0.511945	0.472879	0.743463	0.685063				1
Dbusckii 04	Dkikkaway 02	28.3248	0.906393	0.472879	0.743463	0.685063
Dbusckii 04	Dkikkaway 03	25.5556	0.817778	0.472879	0.743463	0.685063
Dbusckii 04	Dmelanogaster 01	28.2258	0.903226	0.482854	0.73298	0.662158
Dbusckii 04	Dmelanogaster 01t	25.5682	0.818182	0.482854	0.73298	0.662158
Dbusckii 04	Dmelanogaster 03t	26.2974	0.841518	0.482854	0.73298	0.662158
Dbusckii 04	Dmelanogaster X14037	27.9018	0.892857	0.482854	0.73298	0.662158
Dbusckii 04	Dmercatorum FJ748693	30.3165	0.970128	0.515977	0.716078	0.611622
Dbusckii 04	Dmojavensis 01	23.0713	0.738281	0.506882	0.744027	0.695866
Dbusckii 04	Dmojavensis 02	21.8115	0.69797	0.569928	0.816983	0.751509				1
Dbusckii 04	Dmojavensis 03	21.2117	0.678774	0.506882	0.744027	0.695866
Dbusckii 04	Dmojavensis 03t	26.3605	0.843537	0.506882	0.744027	0.695866
Dbusckii 04	Dnavojoa 04	24.2315	0.775408	0.512506	-	0.674853
Dbusckii 04	Dnavojoa 07	26.1525	0.836879	0.512506	-	0.674853
Dbusckii 04	Dnavojoa 08	25.7555	0.824176	0.512506	-	0.674853
Dbusckii 04	Dneocardini EU149932	30.2278	0.96729	-	0.668187	0.63911
Dbusckii 04	Dneomorpha FJ748695	29.5338	0.94508	-	0.669459	0.620245
Dbusckii 04	Dparthenogenetica FJ748698	29.2431	0.93578	0.627063	0.710189	0.679351
Dbusckii 04	Dparthenogenetica GQ339589	28.6368	0.916376	0.627063	0.710189	0.679351
Dbusckii 04	Dparthenogenetica GQ339590	29.6336	0.948276	0.627063	0.710189	0.679351
Dbusckii 04	Dpolymorpha EU149935	30.2133	0.966825	0.609515	0.662896	0.601055
Dbusckii 04	Dprocardinoides FJ748702	30.3541	0.97133	-	0.705215	-
Dbusckii 04	Drhopaloa 01	23.7281	0.7593	0.46	0.75569	0.678418
Dbusckii 04	Drhopaloa 02	25.9407	0.830103	0.46	0.75569	0.678418
Dbusckii 04	Drhopaloa 03	24.7869	0.793182	0.46	0.75569	0.678418
Dbusckii 04	Drosophila X15066	27.4235	0.877551	0.482854	0.73298	0.662158
Dbusckii 04	Dsechellia 01t	27.2235	0.871152	0.447113	0.752648	0.662144
Dbusckii 04	Dsechellia 04	28.5548	0.913753	0.447113	0.752648	0.662144
Dbusckii 04	Dsechellia 04t	26.4588	0.846682	0.447113	0.752648	0.662144
Dbusckii 04	Dsechellia 08t	25.5682	0.818182	0.447113	0.752648	0.662144
Dbusckii 04	Dsechellia 14t	28.3632	0.907621	0.447113	0.752648	0.662144
Dbusckii 04	Dsimulans 01	28.2258	0.903226	0.47086	0.742447	0.638067
Dbusckii 04	Dsuzukii 02	20.6636	0.661234	0.455002	0.715805	0.662814
Dbusckii 04	Dsuzukii 03e05e41e50e70e71	20.9489	0.670366	0.455002	0.715805	0.662814
Dbusckii 04	Dsuzukii 33e65	14.3064	0.457803	0.455002	0.715805	0.662814				1
Dbusckii 04	Dsuzukii 34	21.2317	0.679415	0.455002	0.715805	0.662814
Dbusckii 04	Dsuzukii 51	21.2117	0.678774	0.455002	0.715805	0.662814
Dbusckii 04	Dsuzukii 57	24.7518	0.792056	0.455002	0.715805	0.662814
Dbusckii 04	Dsuzukii 66	23.9691	0.767013	0.455002	0.715805	0.662814
Dbusckii 04	Dsuzukii 72	26.5835	0.850673	0.455002	0.715805	0.662814
Dbusckii 04	Dsuzukii 91B	22.5656	0.722098	0.455002	0.715805	0.662814
Dbusckii 04	Dsuzukii 94	26.533	0.849057	0.455002	0.715805	0.662814
Dbusckii 04	Dtakahasii 01	22.2743	0.712778	0.491636	0.732102	0.652947
Dbusckii 04	Dtakahasii 03	25.3973	0.812713	0.491636	0.732102	0.652947
Dbusckii 04	Dvirilis 02	27.2382	0.871622	0.558851	0.710466	0.625372
Dbusckii 04	Dvirilis 03	24.4581	0.782658	0.558851	0.710466	0.625372
Dbusckii 04	Dwillistoni 01t	27.9512	0.894438	0.569928	0.816983	0.751509
Dbusckii 04	Dwillistoni 05	25.5376	0.817204	0.569928	0.816983	0.751509
Dbusckii 04	Dwillistoni 07	17.784	0.569087	0.569928	0.816983	0.751509				1
Dbusckii 04	Dwillistoni 10	27.9255	0.893617	0.569928	0.816983	0.751509
Dbusckii 04	Dwillistoni 16	28.169	0.901408	0.569928	0.816983	0.751509
Dbusckii 04	Dwillistoni 18	28.1179	0.899772	0.569928	0.816983	0.751509
Dbusckii 04	Dyakuba 04	25.1683	0.805386	0.50254	0.773278	0.658391
Dbusckii 04	Dyakuba 05	27.1429	0.868571	0.50254	0.773278	0.658391
Dbusckii 04	Dyakuba 08	25.9528	0.830489	0.50254	0.773278	0.658391
Dbusckii 04	Dyakuba 09	24.813	0.794016	0.50254	0.773278	0.658391
Dbusckii 04	Slebanonensis 10	24.5536	0.785714	0.512821	0.727891	0.647619
Dbusckii 04	Slebanonensis 11	25.332	0.810624	0.512821	0.727891	0.647619
Dbusckii 04	Slebanonensis 17	23.6252	0.756005	0.512821	0.727891	0.647619
Dbusckii 04	Slebanonensis 18	23.3914	0.748524	0.512821	0.727891	0.647619
Dbusckii 08	Dbuzzatii FJ748689	25.1887	0.806037	0.597899	0.75576	0.649321
Dbusckii 08	Dbuzzatii GQ339579	25.2451	0.807843	0.597899	0.75576	0.649321
Dbusckii 08	Dbuzzatti 02	24.2504	0.776012	0.597899	0.75576	0.649321
Dbusckii 08	Dbuzzatti 02t	24.6484	0.788749	0.597899	0.75576	0.649321
Dbusckii 08	Dbuzzatti 04 2	24.0821	0.770628	0.597899	0.75576	0.649321
Dbusckii 08	Dbuzzatti 08	24.5394	0.785262	0.597899	0.75576	0.649321
Dbusckii 08	Dcardini FJ748690	25.7374	0.823596	0.56297	0.691958	0.687707
Dbusckii 08	Dcardinoides EU149929	25.1503	0.804808	0.618353	0.71364	0.683322
Dbusckii 08	Dcardinoides EU149930	25.4195	0.813424	0.618353	0.71364	0.683322
Dbusckii 08	Delegans 03	24.9704	0.799054	0.424411	0.743531	0.617937
Dbusckii 08	Delegans 04	23.786	0.761152	0.424411	0.743531	0.617937
Dbusckii 08	Derecta 03	20.8923	0.668552	0.435224	0.729913	0.656034
Dbusckii 08	Dficusphila 01	24.6822	0.789831	0.438228	0.736721	0.664582
Dbusckii 08	Dhydei X13304	24.6201	0.787845	0.518207	0.73499	0.674909
Dbusckii 08	Dhydei X13305	25.6579	0.821053	0.518207	0.73499	0.674909
Dbusckii 08	Dkikkaway 01	23.9075	0.76504	0.472879	0.743463	0.685063
Dbusckii 08	Dkikkaway 02	23.1389	0.740445	0.472879	0.743463	0.685063
Dbusckii 08	Dkikkaway 03	25.7808	0.824986	0.472879	0.743463	0.685063
Dbusckii 08	Dmelanogaster 01	23.1861	0.741954	0.482854	0.73298	0.662158
Dbusckii 08	Dmelanogaster 01t	21.2358	0.679545	0.482854	0.73298	0.662158
Dbusckii 08	Dmelanogaster 03t	24.2508	0.776027	0.482854	0.73298	0.662158
Dbusckii 08	Dmelanogaster X14037	23.6759	0.75763	0.482854	0.73298	0.662158
Dbusckii 08	Dmercatorum FJ748693	25.4671	0.814949	0.515977	0.716078	0.611622
Dbusckii 08	Dmojavensis 01	23.5684	0.75419	0.506882	0.744027	0.695866
Dbusckii 08	Dmojavensis 02	21.8091	0.697892	0.569928	0.816983	0.751509				1
Dbusckii 08	Dmojavensis 03	23.131	0.740193	0.506882	0.744027	0.695866
Dbusckii 08	Dmojavensis 03t	22.9469	0.734302	0.506882	0.744027	0.695866
Dbusckii 08	Dnavojoa 04	23.9726	0.767123	0.512506	-	0.674853
Dbusckii 08	Dnavojoa 07	27.9218	0.893497	0.512506	-	0.674853
Dbusckii 08	Dnavojoa 08	21.1618	0.677178	0.512506	-	0.674853
Dbusckii 08	Dneocardini EU149932	24.993	0.799776	-	0.668187	0.63911
Dbusckii 08	Dneomorpha FJ748695	24.9719	0.799102	-	0.669459	0.620245
Dbusckii 08	Dparthenogenetica FJ748698	25.9099	0.829117	0.627063	0.710189	0.679351
Dbusckii 08	Dparthenogenetica GQ339589	25.6999	0.822398	0.627063	0.710189	0.679351
Dbusckii 08	Dparthenogenetica GQ339590	25.1477	0.804727	0.627063	0.710189	0.679351
Dbusckii 08	Dpolymorpha EU149935	24.8696	0.795827	0.609515	0.662896	0.601055
Dbusckii 08	Dprocardinoides FJ748702	25.4552	0.814566	-	0.705215	-
Dbusckii 08	Drhopaloa 01	21.7845	0.697105	0.46	0.75569	0.678418
Dbusckii 08	Drhopaloa 02	22.1533	0.708904	0.46	0.75569	0.678418
Dbusckii 08	Drhopaloa 03	24.1445	0.772624	0.46	0.75569	0.678418
Dbusckii 08	Drosophila X15066	23.9004	0.764811	0.482854	0.73298	0.662158
Dbusckii 08	Dsechellia 01t	21.8981	0.700738	0.447113	0.752648	0.662144
Dbusckii 08	Dsechellia 04	21.3687	0.683799	0.447113	0.752648	0.662144
Dbusckii 08	Dsechellia 04t	24.2782	0.776901	0.447113	0.752648	0.662144
Dbusckii 08	Dsechellia 08t	21.2365	0.679567	0.447113	0.752648	0.662144
Dbusckii 08	Dsechellia 14t	22.4442	0.718213	0.447113	0.752648	0.662144
Dbusckii 08	Dsimulans 01	22.7082	0.726661	0.47086	0.742447	0.638067
Dbusckii 08	Dsuzukii 02	23.9028	0.764888	0.455002	0.715805	0.662814
Dbusckii 08	Dsuzukii 03e05e41e50e70e71	22.2193	0.711019	0.455002	0.715805	0.662814
Dbusckii 08	Dsuzukii 33e65	24.33	0.778561	0.455002	0.715805	0.662814
Dbusckii 08	Dsuzukii 34	20.4681	0.654979	0.455002	0.715805	0.662814
Dbusckii 08	Dsuzukii 51	20.9454	0.670254	0.455002	0.715805	0.662814
Dbusckii 08	Dsuzukii 57	26.8262	0.858437	0.455002	0.715805	0.662814
Dbusckii 08	Dsuzukii 66	22.8009	0.72963	0.455002	0.715805	0.662814
Dbusckii 08	Dsuzukii 72	22.074	0.706368	0.455002	0.715805	0.662814
Dbusckii 08	Dsuzukii 91B	23.499	0.751969	0.455002	0.715805	0.662814
[truncated: 2,660 more rows]
