# Supplementary material for: Evolutionary history and classification of Micropia retroelements in Drosophilidae species
Source: PLoS One. 2019 Oct 17;14(10):e0220539. doi: 10.1371/journal.pone.0220539 (PMC6797199; doi:10.1371/journal.pone.0220539)
Supplement: S1 File — The 363 sequences were recovered through in vitro and in silico searches. The sequence used as outgroup (a Copia retroelement sequence from D. melanogaster genome) were added to this alignment. (FAS) [file pone.0220539.s010.fas]

>Damericana_01e02e03e16e17e53e54e55e103e104e105
NNNNNNNNNNNNNNNNNNNNNNNNNNNNNNNNNNNNNNNNNNNNNNNNNNNNNNNNNNNNNNNNNNNNNNNNNNNNNNNNNNNNNNNNNNNNNNNNNNNNNNNNNNNNNNNNNNNNNNNNNNNNNNNNNNNNNNNNNNNNNNNNNNNNNNNNNNNNNNNNNNNNNNNNNNNNNNNNNNNNNNNNNNNNNNNNNNNNNNNNNNNNNNNNNNNNNNNNNNNNNNNNNNNNNNNNNNNNNNNNNNNNNNNNNNNNNNNNNNNNNNNNNNNNNNNNNNNNNNNNNNNNNNNNNNNNNNNNNNNNNNNNNNNNNNNNNNNNNNNNNNNNNNNNNNNNNNNNNNNNNNNNNNNNNNNNNNNNNNNNNNNNNNNNNNNNNNNNNNNNNNNNNNNNNNNNNNNNnCTGGATTCTCATTTAACATTACAAAATGCTCGTTCTTGAAAACAAGCATAGAATATTTAGGATACTTGGTTGAAGCGGGTCAAATTCGACCAAATCCACGCAAGATACAAGCGTTGGCCGAATTGCCGTCACCGCAGTCAGTAACGCAGGTGCGACAATTCATAGGCCTAGCCTCGTATTTTAGGCAATTCGTACCNNNNNNNNNNNNNNNNNNNNNNNNNNNNNNNNNNNNNNNNNNNNNNNNNNNNNNNNNNNNNNNNNNNNNNNNNNNNNNNNNNNNNNNNNNNNNNNN
>Damericana_04e11e12e14e23e56e57e58
NNNNNNNNNNNNNNNNNNNNNNNNNNNNNNNNNNNNNNNNNNNNNNNNNNNNNNNNNNNNNNNNNNNNNNNNNNNNNNNNNNNNNNNNNNNNNNNNNNNNNNNNNNNNNNNTACTTCTCGTGTATTGATATGGCTAGCGGTTTCTACAAAATCCCTGTACGCAGATTCAATAGANNNNNNNNNNNNNNnnNNNNNNNNNNNNNNNNNNNNNNNNNNNNNNNNNNNNNNNNNNNNNNNNNNNNNNNNNNNNNNNNNNNNNNNNNNNNNNNNNNNNNNNNNNNNNNNNNNNNNNNNNNNNNNNNNNNNNNNNNNNNNNNNNNNNNNNNNNNNNNNNNNNNNNNNNNNNNNNNNNNNNNNNNNNNNNNNNNNNNNNNNNNNNNNNNNNNNNNNNNNNNNNNNNNNNNNNNNNNNNNNNNNNNNNNNNNNNNNNNNNNNNNNNNNNNNNNNNNNNNNNNNNNNNNNNNNNNNNNNNNNNNNNNNNNNNNNNNNNNNNNNNNNNNNNNNNNNNNNNNNNNNNNNNNNNNNNNNNNNNNNNNNNNNNNNNNNNNNNNNNNNNNNNNNNNNNNNNNNNNNNNNNNNNNNNNNNNNNNNNNNNNNNNNNNNNNNNNNNNNNNNNNNNNNNNNNNNNNNNNNNNNNNNNNNNNNNNNNNNNNNNNNNNNNNNNNNNNNNNNNNNNNNNNNNNNNNNNN
>Damericana_05
NNNNNNNNNNNNNNNNNNNNNNNNNNNNNNNNNNNNNNNNNNNNNNNNNNNNNNNNNNNNNNNNNNNNNNNNNNNNNNNNNNNNNNNNNNNNNNNNNNNNNNNNNNNNNNNNACTTCTCGTGTATTGATATGGCTAGCGGTTTCTACAAAATCCCTGTACGCAGATTCAATAGANNNNNNNNNNNNNNnnNNNNNNNNNNNNNNNNNNNNNNNNNNNNNNNNNNNNNNNNNNNNNNNNNNNNNNNNNNNNNNNNNNNNNNNNNNNNNNNNNNNNNNNNNNNNNNNNNNNNNNNNNNNNNNNNNNNNNNNNNNNNNNNNNNNNNNNNNNNNNNNNNNNNNNNNNNNNNNNNNNNNNNNNNNNNNNNNNNNNNNNNNNNNNNNNNNNNNNNNNNNNNNNNNNNNNNNNNNNNNNNNNNNNNNNNNNNNNNNNNNNNNNNNNNNNNNNNNNNNNNNNNNNNNNNNNNNNNNNNNNNNNNNNNNNNNNNNNNNNNNNNNNNNNNNNNNNNNNNNNNNNNNNNNTTACCACCTCCTCAGTCGGTCTCTGATTTAAGACAATTTATTGGACTAGCATCCTATTTCCGNNNNNNNNNNNNNNNNNNNNNNNNNNNNNNNNNNNNNNNNNNNNNNNNNNNNNNNNNNNNNNNNNNNNNNNNNNNNNNNNNNNNNNNNNNNNNNNNNNNNNNNNNNNN
>Damericana_06
NNNNNNNNNNNNNNNNNNNNNNNNNNNNNNNNNNNNNNNNNNNNNNNNNNNNNNNNNNNNNnNNCTTTGCCACTTATTAATGACCAAATTGCTCAAATCAGAGGTTCAAAGTATTTTACGTGTTTGGATATGGCTAGCGGGTACCATCAGATTCCAATTCACCCCGATTCCATTGAAATTACTGCGTTTGTGACACCTAAAGGGCCATACGAGTATTTGACAATGCCATTTGGCCTAAAGAACTCTCCGTCCGTTTTCCAGCGAACCGTCCTAGACGCCTTGGGAAACCTAGCACATTCCTANNNNATAGTGTACATGGACGATATCATGGTAATATCACCAACCATAGAATTGGATTTTGAGAGATTAATGGTTGTGTTGGATGTGCTAACTTCCGCTGGATTCCCATTTAATATTGCTAAATGTGGGTTTCTAAAAAGTACTGTAGAGTATCTGGGGTATGTGGTGCGAGCTGGAGAGTTGGGACCTAATCCGCGAAAAATTCTTGCTCTAAGTTCTTTGGCACCGCCACCAACAATTAGTAGTGTGGGACAATTTATTGGATTGACGTCTTATTTCCGTAAATTCGTGCCTCAATTCTCTCAAATTATGAAACCGATATATTCACTAACTTCGAGCAAAAACATTTTAAGTTGGAATAATGAGCTGGAANNNNNNNNNNNNNNNNN
>Damericana_07e08e19e21e22
GTATCATACCGCCTTTGCATTGATTATCGTGAGCTAAACACCAATACGGTTTCTGATAGGTnTTCCTTGTCACTTATTAATGACCAAATTACTCGTCCnAGGGGTTCAAAGTATTTTATGTGTnTAGATATGGCTAGCGGGTACCATCAGATTGCAATTCACCCTATTNNNNNNNNNNNNNNNNNNNNNNNGACATCTGAAGGGCAATACGAGTATTTGACAATGTCATTTGGCNTAAGGAACGCTCCGTCCGTTTTCCAGCGAACCGTTCTAAACGCCTTGGGAAACCTAGCACATACGTANNNNATAGTGTACATnGACAATATCATGGTAATATCACCAACCATAGAATTGGGTTTTGAGAGATTAAAGGTTGTGTTGGATGTGCTGACTGCGGCTGGATTCTCATTCAATATNNNNAAATGTGGGTTTCTAAAAACTACTGTACAGTATCTGGGGTATGTGGTGCGAGCTGGAGAGTTGAGACCTAATCCGCGAAAAATTCTTGCGCTAAGTTCTTTGGCACCGCCACCAACAAATAATAGTGTAAGACAATTTATTGGATTGGCGTCTAATTTCCGTTAnTTTGTGCCTCAATTCTCTCAGATTATGAAACCGATATATTCACTAACTTCNNNNNNNNNNNNNNNNNNNNNNNNNNNNNNNNNNNNNNNNNNNNNNNNNNNNNN
>Damericana_09e44e87
NNNNNNNNNNNNNTTTGTGTAGATTACCGCGTTTTAAATGACAATACAATTGCCGATAAATATCCTTTGCCTCTTATTTCGGATCAAATAGCTCGTCTTCGTGGTGCAAGGTACTTTTCGTGTATAGATATGGCAAGTGGATTTTACCAAATCCCAGTACACCCAGATTCCATCGAGCGAACGGCTTTCGTTACACCTGATGGACAGTACGAATTCTTAACCATGCCCTTTGGTCTGAAGAACGCACCTTCTGTGTTTCAGCGTGCAATAATAAANGCCCTGGGTCCGTTGGCACACACATTCGCAATTGTTTACATTGACGATGTTATGNNNNNNNNNNNNNNNNNNNNNNNNNNNNNNNNNNNNNNNNNNNNNNNNNNNNNnNNNNNNNNNNnNNNNNNNNNNNNNNNNNNNNNNNNNNNNNNNNNNNNNNNNNNNNNNNNNNNNNNNNNNNNNNNNNNNNNNNNNNNNNNNNNNNNNNNNNNNNNNNNNNNNNNNNNNNNNNNNNNNNNNNNNNNnTTACCACCTCCTCAGTCGGTCTCTGATTTAAGACAATTTATTGGACTAGCATCCTATTTCCGNNNNNNNNNNNNNNNNNNNNNNNNNNNNNNNNNNNNNNNNNNNNNNNNNNNNNNNNNNNNNNNNNNNNNNNNNNNNNNNNNNNNNNNNNNNNNNNNNNNNNNNNNNNN
>Damericana_100e106e107
NNNNNNNNNNNNNNNNNNNNNNNNNNNNNNNNNNNNNNNNNNNNNNNNNNNNNNNNNNNNNNNNNNNNNNNNNNNNNNNNNNNNNNNNNNNNNNNNNNNNNNNNNNNNNNNNNNNNNNNNNNNNNNNNNNNNNNNNNNNNNNNNNNNNNNNNNNNNNNNNNNNNNNNNNNNNNNNNNNNNNNNNNNNNNNNNNNNNNNNNNNNNNNNNNNNNNNNNNNNNNNNNNNNNNNNNNNNNNNNNNNNNNNNNNNNNNNNNNNNNNNNNNNNNNNNNNNNNNNNNNNNNNNNNNNNNNNNNNNNNNNNNNNNNNNNNNNNNNNNNNNNNNNNNNNNNNNNNNNNNNNNNNNNNNNNNNNNNNNNNNNNNNNNNNNNNNNNNNNNNNNNNNNNNNNNNNNNNNNNNNNNNNNNNNNNNNNNNNNNNNNNNNNNNNNNNNNNNNNNNNNNNNNNNNNNNNNNNNNNNNNNNNNNNNNNNNNNNNNNNNNNNNNNNNNNNNNNNNNNNNNNNNNNNNNNNNNNNNNATTGCCATCGCCGCAAACGGTTACGCAGCTAAGACAGTTCATTGGATTAGCATCATACTTTAGACAATTCGTGCCGAAATTCTCNNNNNNNNNNNNNNNNNNNNNNNNNNNNNNNNNNNNNNNNNNNNNNNNNNNNNNNNNNNNNNNNNNNNNNNNNNNNNNNNNNNNNNN
>Damericana_101e115
GGCACAGATCGTCTTTGTGTAGATTACCGCGTTTTAAATGACAATACAATTGCCGATAAATATCACTTGCCTCTTATTTCAGATCAAATAGCTCGTCTTCGTGGTGCAAGGTACTTTTCGTGTATAGACATAGCAAGTGGATTTTACCAAATCCCAGTACACCCAGATTCCATCGAGCGAACCGCTTTCGTTACACCTGATGGACAGTACGAATTATTAACCATGCCCTTTGGTCTGAAGAACGCACCTTCTATGTTTCAGCGTGCAATAATAAAAGCCCTGGGTCCGTTGGCACACACATTCGCAATTGCTTACATTGACGATGTTATGGTAGTAGCGAAAACAAAAGATGAAGCGTTAAAACGACTAGAGAAAGTGTTGAACACCTTAAGTAAAGCCGGATTTTCATTTAATATAACGAAATGTTCGTTTCTTAAAACTAAAATCAAGTACCTTGGGTTTGAAATAACGAATGGAGAAATTCGGCCAAATGCACGAAAGATCCAGGCATTGATAGGGTTGCCACCTCCGGAAACTGTAACTCAATTACGACAGTTCATTGGTTTAGCTTCTTACTTTCGGCAATTCNNNNNNNNNNNNNNNNNNNNNNNNNNNNNNNNNNNNNNNNNNNNNNNNNNNNNNNNNNNNNNNNNNNNNNNNNNNNNNNNNNNNNNNNNNNNNNNNNNNNN
>Damericana_102
GGCACAGATCGTCTTTGTGTAGATTACCGCGTTTTAAATGACAATACAATTGCCGATAAATATCACTTGCCTCTTATTTCAGATCAAATAGCTCGTCTTCGTGGTGCAAGGTACTTTTCGTGTATAGACATAGCAAGTGGATTTTACCAAATCCCAGTACACCCAGATTCCATCGAGCGAACCGCTTTCGTTACACCTGATGGACAGTACGAATTATTAACCATGCCCTTTGGTCTGAAGAACGCACCTTCTATGTTTCAGCGTGCAATAATAAAAGCCCTGGGTCCGTTGGCACACACATTCGCAATTGCTTACATTGACGATGTTATGGTAGTAGCGAAAACAAAAGATGAAGCGTTAAAACGACTAGAGAAAGTGTTGAACACCTTAAGTAAAGCCGGATTTTCATTTAATATAACGAAATGTTCGTTTCTTAAAACTAAAATCAAGTACCTTGGGTTTGAAATAACGAATGGAGAAATTCGGCCAAATGCACGAAAGATCCAGGCATTGATAGGGTTGCCACCTCCGGAAACTGTAACTCAATTACGACAGTTCATTGGTTTAGCTTCTTACTTTCGGCAATTCNNNNNNNNNNNNNNNNNNNNNNNNNNNNNNNNNNNNNNNNNNNNNNNNNNNNNNNNNNNNNNNNNNNNNNNNNNNNNNNNNNNNNNNNNNNNNNNNNNNNN
>Damericana_108
NNNNNNNNNCGTCTGTGTGTTGATTATCGCGAATTAAATTCCAACACAGTTTCTGATAAATACCCATTGCCCCTTATAGCGGATCAAATAGCTAGACTTAACGGGGCAAAGTTTnnnnCATGTTTAGAGATGTCGAGCGGGTATTATCAAATTCCTCTGCATGATNNNNNNNNAGAGTGTACAGCTTTTGTCACCCCAGATGGCCATTATGAATATTTTTGCATGCCGTTTGGGCTCAAAAGCGCGCCTTCAGTTGTAGAACGTACAGTGATGCAAGCCCTCGGAGACCTTGCAAATAAGTTTGTGGTTGTCTATATGGATGACGTACTGGTAGACGCTTCAACGAAAAGTGAGGCCTTGGGCAGGTTAAAGATTACTCTTGACGTTCTCATAAAAGCTGGATGTTCTTTTAATGTNAAAAAGCATTTTATTCTTAAGTCATCTGTTCGATATTAnGGATATGAAGTGAGTGCTGGTGAAATTCGACCAAATTCGCTTAAAATTTCAGCGTTGACTGCCCTACCACCTCCTCAGTCGGTCTCTGCTTTAAAACAATTCATTGGACTAGCGTCTTATTTTCGTCATTTCATGAAAGGATTTTCTTGTTTTATGAAACCATTATATCTTTTAACATCAGAAANNNNNNNNNNNNNNNNNNNNNNNNNNNNNNNNNNNNNNNNNNNNNNNNN
>Damericana_10e27e93e94e112
nnnnnnnnnnnnnnnTGCGTCGACTATAGGGAGCTCAACGCTAACACAGTTTCGGATAAATTTCCATTGCCTCTTATCTCTGACCAAATTGCAAGGCTACGTGGGGGAAGGTATTTTTCTTGTTTGGACATGGCCAGCGGATTTTACCAAATACCTTTTCACCCAGATTCAGTAGAGCGTACAGCATTTGTTACGCCAGAAGGGCAATTTGAGTTTNTGGCAATGCCGTTTGGTTTAAAAAATGCGNNNNNNGTGTTTCAGCGGGCAATAATAAAAGAGTTGGGTCCCCTTTCGTATTCGTATGTTGTGGTTTACATAGATGATGTATTGGTCGTGGCCGAAACTAAAGATGGGGCAATTTCAAGATTGCAGAAAGACATAGAAATTCTTATTCATGCTGGATTCTCATTTAATATCGAAAAATGTACATTTTTCAAATCAAAAATAGAGTATTTGGGTTACGAAGTAGAGGCAGGTGAGNNNNNNNNNNNNNNNNNNNNNNNNNNNNNNNNNNNNNNNTTACCACCTCCTCAGTCGGTCTCTGATTTAAGACAATTTATTGGACTAGCATCCTATTTCCGNNNNNNNNNNNNNNNNNNNNNNNNNNNNNNNNNNNNNNNNNNNNNNNNNNNNNNNNNNNNNNNNNNNNNNNNNNNNNNNNNNNNNNNNNNNNNNNNNNNNNNNNNNNN
>Damericana_110
NNNNNNNNNCGTCTGTGTGTTGATTATCGCGAATTAAATTCCAACACAGTTTCTGATAAATACCCATTGCCCCTTATAGCGGATCAAATAGCTAGACTTAACGGGGCAAAGTTTnnnnCATGTTTAGAGATGTCGAGCGGGTATTATCAAATTCCTCTGCATGATNNNNNNNNAGAGTGTACAGCTTTTGTCACCCCAGATGGCCATTATGAATATTTTTGCATGCCGTTTGGGCTCAAAAGCGCGCCTTCAGTTGTAGAACGTACAGTGATGCAAGCCCTCGGAGACCTTGCAAATAAGTTTGTGGTTGTCTATATGGATGACGTACTGGTAGACGCTTCAACGAAAAGTGAGGCCTTGGGCAGGTTAAAGATTACTCTTGACGTTCTCATAAAAGCTGGATGTTCTTTTAATGTNAAAAAGCATTTTATTCTTAAGTCATCTGTTCGATATTAnGGATATGAAGTGAGTGCTGGTGAAATTCGACCAAATTCGCTTAAAATTTCAGCGTTGACTGCCCTACCACCTCCTCAGTCGGTCTCTGCTTTAAAACAATTCATTGGACTAGCGTCTTATTTTCGTCATTTCATGAAAGGATTTTCTTGTTTTATGAAACCATTATATCTTTTAACATCAGAAANNNNNNNNNNNNNNNNNNNNNNNNNNNNNNNNNNNNNNNNNNNNNNNNN
>Damericana_116e117
NNNNNNNNNNNNNNNNNNNNNNNNNNNNNNNNNNNNNNNNNNNNNNNNNNNNNNNNNNNNNNNNNNNNNNNNNNNNNNNNNNNNNNNNNNNNNNNNNNNNNNNNNNNNNNNNNNNNNNNNNNNNNNNNNNNNNNNNNNNNNNNNNNNNNNNNNNNNNNNNNNNNNNNNNNNNNNNNNNNNNNNNNNNNNNNNNNNNNNNNNNNNNNNNNNNNNNNNNNNNNNNNNNNNNNNNNNNNNNNNNNNNNNNNNNNNNNNNNNNNNNNNNNNNNNNNNNNNNNNNNNNNNNNNNNNNNNNNNNNNNNNNNNNNNNNNNNNNNNNNNNNNNNNNNNNNNNNNNNNNNNNNNNNNNNNNNNNNNNNNNNNNNNNNNNNNNNNNNNNNNNNNNNNNNNNNNNNNNNNNNNNNNNNNNNNNNNNNNNNNNNNNNNNNNNNNNNNNNNNNNNNNNNNNNNNNNNNNNNNNNNNNNNNNNNNNNNNGAGAAATTCGGCCAAATGCACGAAAGATCCAGGCATTGATAGGGTTGCCACCTCCGGAAACTGTAACTCAATTACGACAGTTCATTGGTTTAGCTTCTTACTTTCGGCAATTCATTCCAAAATGTTCCGAAATATTAAAACCATTGTANNNNNNNNNNNNNNNNNNNNNNNNNNNNNNNNNNNNNNNNNNNNNNNNNNNNNNNNNNNNNNNNNN
>Damericana_118
NNNNNNNNNNNNNNNNNNNNNNNNNNNNNNNNNNNNNNNNNNNNNNNNNNNNNNNNNNNNNNNNNNNNNNNNNNNNNNNNNNNNNNNNNNNNNNNNNNNNNNNNAGCTAAATATTTCACTTCTCTGGACATGGCTAGCGTGTATTATCAGATTTCAATGCACCCTGAATCAATTGAATATACTGCNNNNNNNNNNNNNNNNNNNNNNNNNNNNNNNNNNNNNNNNNNNNNNNNNNNNNNNNNNNNNNNNNNNNNNNNNNNNNNNNNNNNNNNNNNNNNNNNNNNNNNNNNNNNNNNNNNNNNNNNNNNNNNNNNNNNNNNNNNNNNNNNNNNNNNNNNNNNNNNNNNNNNNNNNNNNNNNNNNNNNNNNNNNNNNNNNNNNNNNNNNNNNNNNNNNNNNNNNNNNNNNNNNNNNNNNNNNNNNNNNNNNNNNNNNNNNNNNNNNNNNNNNNNNNNNNNNNNNNNNNNNNNNNNNNNNNNNNNNNNNNNNNNNNNNNNNNNNNNNNNNNNNNNNNNNNNNNNNNNNNNNNNNNNNNNNNNNNNNNNNNNNNNNNNNNNNNNNNNNNNNNNNNNNNNNNNNNNNNNNNNNNNNNNNNNNNNNNNNNNNNNNNNNNNNNNNNNNNNNNNNNNNNNNNNNNNNNNNNNNNNNNNNNNNNNNNNNNNNNNNNNNNNNNNNNNNNNNNNNNNNNN
>Damericana_119e120
NNNNNNNNNNNNNNNNNNNNNNNNNNNNNNNNNNNNNNNNNNNNNNNNNNNNNNNNNNNNNNNNNNNNNNNNNNNNNNNNNNNNNNNNNNNNNNNNNNNNNNNNNNNNNNNNNNNNNNNNNNNNNNNNNNNNNNNNNNNNNNNNNNNNNNNNNNNNNNNNNNNNNNNNNNNNNNNNNNNNNNNNNNNNNNNNNNNNNNNNNNNNNNNNNNNNNNNNNNNNNNNNNNNNNNNNNNNNNNNNNNNNNNNNNNNNNNNNNNNNNNNNNNNNNNNNNNNNNNNNNNNNNNNNNNNNNNNNNNNNNNNNNNNNNNNNNNNNNNNNNNNNNNNNNNNNNNNNNNNNNNNNNNNNNNNNNNNNNNNNNNNNNNNNNNNNNNNNNNNNNNNNNNNNNNNNNNNNNNNNNNNNNNNNNNNNNNNNNNNNNNNNNNNNNNNNNNNNNNNNNNNNNNNNNNNNNNNNNNNNNNNNNNNNNNNNNNNNNNNNNNNNNNNNNNNNNNNNNNNNNNNNNNNNNNNNNNNNNNNNTGCCACCTCCGGAAACTGTAACTCAATTACGACAGTTCATTGGTTTAGCTTCTTACTTTCGGCAATTCATTCCAAAATGTTCCGAAATATTAAAACCATTGTANNNNNNNNNNNNNNNNNNNNNNNNNNNNNNNNNNNNNNNNNNNNNNNNNNNNNNNNNNNNNNNNNN
>Damericana_121
NNNNNNNNNNNNNNNNNNNNNNNNNNNNNNNNNNNNNNNNNNNNNNNNNNNNNNNNNNNNNNNNNNNNNNNNNNNNNNNNNNNNNNNNNNNNNNNNNNNNNNNNNNNNNNNNNNNNNNNNNNNNNNNNNNNNNNNNNNNNNNNNNNNNNNNNNNNNNNNNNNNNNNNNNNNNNNNNNNNNNNNNNNNNNNNNNNNNNNNNNNNNNNNNNNNNNNNNNNNNNNNNNNNNNNNNNNNNNNNNNACGCTCCGTCCGTTTTCCAGCGAACCGTTCTAAACGCCTTGGGAAACCTAGCACATACNNNNGTAATAGTGTACATnGACAATATCATGGTAATATCACCAACCATAGAATTGGGTTTTGAGAGATTAAAGGTTGTGTTGGATGTGCTGACTGCGGCTGGATTCTCATTCAATATNNNNAAATGTGGGTTTCTAAAAACTACTGTACAGTATCTGGGGTATGTGGTGCGAGCTGGAGAGTTGAGACCTAATCCGCGAAAAATTCTTGCGCTAAGTTCTTTGGCACCGCCACCAACAAATAATAGTGTAAGACAATTTATTGGATTGGCGTCTAATTTCCGTTAnTTTGTGCCTCAATTCTCTCAGATTATGAAACCGATATATTCACTNNNNNNNNNNNNNNNNNNNNNNNNNNNNNNNNNNNNNNNNNNNNNNNNNNNNNNNNNNNN
>Damericana_13e24e49e88e90
NNNNNNNNNNNNNNNNNNNNNNNNNNNNNNNNNNNNNNNNNNNNNNNNNNNNNNNNNNNNNNNNNNNNNNNNNNNNNNNNNNNNNNNNNNNNNNNNNNNNNNNNNNNNNNNNNNNNNNNNNNNNNNNNNNNNNNNNNNNNNNNNNNNNNNNNNNNNNNNNNNNNNNNNNNNNNNNNNNNNNNNNNNNNNNNNNNNNNNNNNNNNNNNNNNNNNNNNNNNNNNNNNNNNNNNNNNNNNNNNNNNNNNNNNNNNNNNNNNNNNNNNNNNNNNNNNNNNNNNNNNNNNNNNNNNNNNNNNNNNNNNNNNNNNNNNNNNNNNNNNNNNNNNNNNNNNNNNNNNNNNNNNNNNNNNNNNNNNNNNNNNNNNNNNNNNNNNNNNNNNNNNNNNNNNNNNNNNNNNNNNNNNNNNNNNNNNNNNNNNNNNNNNNNNNNNNNNNNNNNNNNNNNNNNNNNNNNNNNNNNNNNNNNNNNNNNNNNNNNNNNNNNNNNNNNNNNNNNNNNNNNNNNNNNNNNNNNNNNNTTACCACCTCCTCAGTCGGTCTCTGATTTAAGACAATTTATTGGACTAGCATCCTATTTCCGNNNNNNNNNNNNNNNNNNNNNNNNNNNNNNNNNNNNNNNNNNNNNNNNNNNNNNNNNNNNNNNNNNNNNNNNNNNNNNNNNNNNNNNNNNNNNNNNNNNNNNNNNNNn
>Damericana_15e31e109
nnnnnnnnnnnnCTGTGTGTTGATTATCGCGAATTAAATTCCAACACAGTTTCTGATAAATACCCATTGCCCCTTATAGCGGATCAAATAGCTAGACTTAACGGGGCAAAGTTTnnnnCATGTTTAGAGATGTCGAGCGGGTATTATCAAATTCCTCTGCATGATNNNNNNNNAGAGTGTACAGCTTTTGTCACCCCAGATGGCCATTATGAATATTTTTGCATGCCGTTTGGGCTCAAAAGCGCGCCTTCAGTTGTAGAACGTACAGTGATGCAAGCCCTCGGAGACCTTGCAAATAAGTTTGTGGTTGTCTATATGGATGACGTACTGGTAGACGCTTCAACGAAAAGTGAGGCCTTGGGCAGGTTAAAGATTACTCTTGACGTTCTCATAAAAGCTGGATGTTCTTTTAATGTNAAAAAGCATTTTATTCTTAAGTCATCTGTTCGATATTAnGGATATGAAGTGAGTGCTGGTGAAATTCGACCAAATTCGCTTAAAATTTCAGCGTTGACTGCCCTACCACCTCCTCAGTCGGTCTCTGCTTTAAAACAATTCATTGGACTAGCGTCTTATTTTCGTCATTTCATGAAAGGATTTTCTTGTTTTATGAAACCATTATATCTTTTAACATCAGAAAAnnnnnnnnnnnnnnnnnnnnnnnnnnnnnnnnnnnnnnnnnnnnnnnn
>Damericana_18e98e99
NNNNNNNNNNNNNNNNNNNNNNNNNNNNNNNNNNNNNNNNNNNNNNNNNNNNNNNNNNNNNnNNCTTTGCCACTTATTAATGACCAAATTGCTCAAATCAGGGGTTCAAAGTATTTTACGTGTTTGGATATGGCTAGCGGGTACCATCAGATTCCAATTCACCCCGATTCCATTGAAATTACTGCGTTTGTGACACCTAAAGGGCCATACGAGTATTTGACAATGCCATTTGGCCTAAAGAACTCTCCGTCCGTTTTCCAGCGAACCGTCCTAGACGCCTTGGGAAACCTAGCACATTCCTANNNNATAGTGTACATGGACGATATCATGGTAATATCACCAACCATAGAATTGGATTTTGAGAGATTAATGGTTGTGTTGGATGTGCTAACTTCCGCTGGATTCCCATTTAATATTGCTAAATGTGGGTTTCTAAAAAGTACTGTAGAGTATCTGGGGTATGTGGTGCGAGCTGGAGAGTTGGGACCTAATCCGCGAAAAATTCTTGCTCTAAGTTCTTTGGCACCGCCACCAACAATTAGTAGTGTGGGACAATTTATTGGATTGACGTCTTATTTCCGTAAATTCGTGCCTCAATTCTCTCAAATTATGAAACCGATATATTCACTAACTTCGAGCAAAAACATTTTAAGTTGGAATAATGAGCTGGAAnnnnnnnnnnnnnnnnn
>Damericana_20
NNNNNNNNNNNNNNNNNNNNNNNNNNNNNNNNNNNNNNNNNNNNNNNNNNNNNNNNNNNNNNNNNNNNNNNNNNNNNNNNNNNNNNNNNNNNNNNNNNNNNNNNNNNNNNNNNNNNNNNNNNNNNNNNNNNNNNNNNNNNNNNNNNNNNNNNNNNNNNNNNNNNNNNNNNNNNNNNNNNNNNNNNNNNNNNNNNNNNNNNNNNNNNNNNNNNNNNNNNNNNNNNNNNNNNNNNNNNNNNNNNNNNNNNNNNNNNNNNNNNNNNNNNNNNNNNNNNNNNNNNNNNNNNNNNNNNNNNNNNNNNNNNNNNNNNNNNNNNNNNNNNNNNNNNNNNNNNNNNNNNNNNNNNNNNNNNNNNNNNNNNNNNNNNNNNNNNNNNNNNNNNNNNNNNNNNNNNNNNNNNNNNNNNNNNNNNNNNNNNNNNNNNNNNNNNNNNNNNNNNNNNNNNNNNNNNNNNNNNNNNNNNNNNNNNNNNNNNNNNNNNNNNNNNNNNNNNNNNNNNNNNNNNNNNNNNNNNNNNNNTACCACCTCCTCAGTCGGTCTCTGATTTAAGACAATTTATTGGACTAGCATCCTATTTCCGNNNNNNNNNNNNNNNNNNNNNNNNNNNNNNNNNNNNNNNNNNNNNNNNNNNNNNNNNNNNNNNNNNNNNNNNNNNNNNNNNNNNNNNNNNNNNNNNNNNNNNNNNNNN
>Damericana_25e97e111
nnnnnnnnnnnnCTGTGTGTTGATTATCGCGAATTAAATTCCAACACAGTTTCTGATAAATACCCATTGCCCCTTATAGCGGATCAAATAGCTAGACTTAACGGGGCAAAGTTTnnnnCATGTTTAGAGATGTCGAGCGGGTATTATCAAATTCCTCTGCATGATNNNNNNNNAGAGTGTACAGCTTTTGTCACCCCAGATGGCCATTATGAATATTTTTGCATGCCGTTTGGGCTCAAAAGCGCGCCTTCAGGTGTAGAACGTACAGTGATGCAAGCCCTCGGAGACCTTGCAAATAAGTTTGTGGTTGTCTATATGGATGACGTACTGATAGACGCTTCAACGAAAAGTGAGGCCTTGGGCAGGTTAAAGATTACTCTTGACGTTCTCATAAAAGCTGGATTTTCTTTTAATGTNAAAAAGCATTTTATTCTTAAGTCATCTGTTCGATATTAnGGATATGAAGTGAGTGCTGGTGAAATTCGACCAAATTCGCTTAAATTTTCAGCGTTGACTGCCCTACCACCTCCTCAGTCGGTCTCTGCTTTAAAACAATTCATTGGACTAGCGTCTTATTTTCGTCATTTCATGAAAGGATTTTCTTGTTTTATGAAACCATTATATCTTTTAACATCAGAAAnnnnnnnnnnnnnnnnnnnnnnnnnnnnnnnnnnnnnnnnnnnnnnnnN
>Damericana_26e43
nnnnnnnnnnnnCTTTGTGTAGATTACCGCGTTTTAAATGACAATACAATTGCCGATAAATATCCTTTGCCTCTTATTTCGGATCAAATAGCTCGTCTTCGTGGTGCAAGGTACTTTTCGTGTATAGATATGGCAAGTGGATTTTACCAAATCCCAGTACACCCAGATTCCATCGAGCGAACGGCTTTCGTTACACCTGATGGACAGTACGAATTCTTAACCATGCCCTTTGGTCTGAAGAACGCACCTTCTGTGTTTCAGCGTGCAATAATAAANGCCCTGGGTCCGTTGGCACACACATTCGCAATTGTTTACATTGACGATGTTATGnnnnnnnnnnnnnnnnnnnnnnnnnnnnnnnnnnnnnnnnnnnnnnnnnnnnnnnnnnnnnnnnnnnnnnnnnnnnnnnnnnnnnnnnnnnnnnnnnnnnnnnnnnnnnnnnnnnnnnnnnnnnnnnnnnnnnnnnnnnnnnnnnnnnnnnnnnnnnnnnnnnnnnnnnnnnnnnnnnnnnnnnnnnnnnnnnnnnnnnnnnnnnnnnnnnnnnnnnnnnnnnnnnnnnnnnnnnnnnnnnnnnnnnnnnnnnnnnnnnnnnnnnnnnnnnnnnnnnnnnnnnnnnnnnnnnnnnnnnnnnnnnnnnnnnnnnnnnnnnnnnnnnnnnnnnnnnnnnnnnnnnnnnnnnnnnnnnnNNN
>Damericana_28
NNNNNNNNNNNNNNNNNTGTCGATTATAGAGAGTTAAATAAAAATTAnGTAGCTGATAAGTTTCCATTACCGTTGATATCAGATCAAATAGCTAGACTGAGGGGAGCTAAATATTTCACTTCTCTGGACATGGCTAGCGTGTATTATCAGATTTCAATGCACCCTGAATCAATTGAATATACnnTGCTTGTTACTCCTGATGGGCAGTACGAATTTCTTTCGATACCCTTTGGATTGAAGAACGCACCCTCAGAGTTTCAAAGAGCTGTATTAAAAGCACTTGGCAGTCTTGCTCATTCGTTTGTAATAGTTTATATGGACGATNNNNNNNNNNNNNNNNNNNNNNNNNNNNNNNNNNNNNNNNNNNNNNNNNNNNNNNNNNNNNNNNNNNNNNNNNNNNNNNNNNNNNNNNNNNNNNNNNNNNNNNNNNNNNNNNNNNNNNNNNNNNNNNNNNNNNNNNNNNNNNNNNNNNNNNNNNNNNNNNNNNNNNNNNNNNNNNNNNNNNNNNNNNNNNNNNNNNNNNNNNNNNNNNNNNNNNNNNNNNNNNNNNNNNNNNNNNNNNNNNNNNNNNNNNNNNNNNNNNNNNNNNNNNNNNNNNNNNNNNNNNNNNNNNNNNNNNNNNNNNNNNNNNNNNNNNNNNNNNNNNNNNNNNNNNNNNNNNNNNNNNNNNNNNNNNNNNNNNNNNNNNN
>Damericana_29
NNNNNNNNNNNNNNNNNNNNNNNNNNNNNNNNNNNNNNNNNNNNNNNNNNNNNNNNNNNNNNNNNNNNNNNNNNNNNNNNNNNNNNNNNNNNNNNNNNNNNNNNNNNNNNNNNNNNNNNNNNNNNNNNNNNNNNNNNNNNNNNNNNNNNNNNNNNNNNNNNNNNNNNNNNNNNNNNNNNNNNNNNNNNNNnNNNNNNNNNNNNNNNNNNNNNNNNNNNNNNNNNNNNNNNNNNNNNNNNNNNNNNNNNNNNNNNNNNNNNNNNNNNNNNNNNNNNNNNNNNNNNNNNNNNNNNNNNNNNNNNNNNNNNNNNNNNNNNNNNNNNNNNNNNNNNNNNNNNNNNNNNNNNNNNNNNNNNNNNNNNNNNNNNNNNNNNNNNNNNNNNNNNNNNNNNNNNNNNNNNNNNNNNNNNNNNNNNNNNNNNNNNNNNNNNNNNNNNNNNNNNNNNNNNNNNNNNNNNNNNNNNNNNNNNNNNNNNNNNNNNNNNNNNNNNNNNNNNNNNNNNNNNNNNNNNNNNNNNNNTACCACCTCCTCAGTCGGTCTCTGATTTAAGACAATTTATTGGACTAGCATCCTATTTCCGNNNNNNNNNNNNNNNNNNNNNNNNNNNNNNNNNNNNNNNNNNNNNNNNNNNNNNNNNNNNNNNNNNNNNNNNNNNNNNNNNNNNNNNNNNNNNNNNNNNNNNNNNNNN
>Damericana_30
NNNNNNNNNNNNNNNNNNNNNNNNNNNNNNNNNNNNNNNNNNNNNNNNNNNNNNNNNNNNNNNNNNNNNNNNNNNNNNNNNNNNNNNNNNNNNNNNNNNNNNNNNNNNNNNNNNNNNNNNNGTCTGGATATGGCAAGTGGGTTTCACCAGATACCAATTTATCCAGACTCGATTGAGCGTACAGCCTTTGTTACnTCGGAAGGTCAATACGAGTTTCTGACCATGCCTTTCGGTCTTAAGGATGCACCAACTGAGTTTCAACGTGCCGTGATGAAAGCATTAGGCTAnCTTGCTCACTCTTTTnTTATTGCTTACATGGATGATATTATGATCATTTTTCAAACAAATGAAAAGGCATTTGAAAGATTAAAGGCAGTTTTAAAAATTCTATCCCAAGCCGGACTCTCTCTTAACGTCGCCAAATGCTCTTTCCTAAGATCTAGTGTCGAATACATGGGTTTTGAAATTAAAAAAGGGGAANNNNNNNNNNNNNNNNNNNNNNNNNNNNNNNNNNNNNNNNNNNNNNNNNNNNNNNNNNNNNNNNNNNNNNNNNNNNNNNNNNNNNNNNNNNNNNNNNNNNNNNNNNNNNNNNNNNNNNNNNNNNNNNNNNNNNNNNNNNNNNNNNNNNNNNNNNNNNNNNNNNNNNNNNNNNNNNNNNNNNNNNNNNNNNNNNNNNNNNNNNNNNNNNN
>Damericana_32e33e34
NNNNNNNNNNNNNNNNNNNNNNNNNNNNNNNNNNNNNNNNNNNNNNNNNNNNNNNNNNNNNNNNNNNNNNNNNNNNNNNNNNNNNNNNNNNNNNNNNNNNNNNNNNNNNNNNNNNNNNNNNNNNNNNNNNNNNNNNNNNNNNNNNNNNNNNNNNNNNNNNNNNNNNNNNNNNNNNNNNNNNNNNNNNNNNnNNNNNNNNNNNNNNNNNNNNNNNNNNNNNNNNNNNNNNNNNNNNNNNNNNNNNNNNNNNNNNNNNNNNNNNNNNNNNNNNNNNNNNNNNNNNNNNNNNNNNNNNNNNNNNNNNNNNNNNNNNNNNNNNNNNNNNNNNNNNNNNNNNNNNNNNNNNNNNNNNNNNNNNNNNNNNNNNNNNNNNNNNNNNNNNNNNNNNNNNNNNNNNNNNNNNNNNNNNNNNNNNNNNNNNNNNNNNNNNNNNNNNNNNNNNNNNNNNNNNNNNNNNNNNNNNNNNNNNNNNNNNNNNNNNNNNNNNNNNNNNNNNNNNNNNNNNNNNNNNNNNNNNNNNNNNNNNNNNNNNNNNNNNNNNNNNNNNNAGGACAGTTTATTGGTTTAGCTTCTCATTTCCGGCAATTTGTTCCAAAACTTTCCGAGTCATTAAAACCTCTGTATTNNNNNNNNNNNNNNNNNNNNNNNNNNNNNNNNNNNNNNNNNNNNNNNNNNNNNNNNNNNNNNNN
>Damericana_35
NNNNNNNNNNNNNNNNNNNNNNNNNNNNNNNNNNNNNNNNNNNNNNNNNNNNNNNNNNNNNNNNNNNNNNNNNNNNNNNNNNNNNNNNNNNNNNNNNNNNNNNNNNNNNNNNNNNNNNNNNNNNNNNNNNNNNNNNNNNNNNNNNNNNNNNNNNNNNNNNNNNNNNNNNNNNNNNNNNNNNNNNNNNNNNnNNNNNNNNNNNNNNNNNNNNNNNNNNNNNNNNNNNNNNNNNNNNNNNNNNNNNNNNNNNNNNNNNNNNNNNNNNNNNNNNNNNNNNNNNNNNNNNNNNNNNNNNNNNNNNNNNNNNNNNNNNNNNNNNNNNNNNNNNNNNNNNNNNNNNNNNNNNNNNNNNNNNNNNTGGAAAGGCTAAAAATTACTCATGACGTTCTCACTAAAGCTGGATTTTCATTTAATGTAAAAAAGTTTTCTTTTCTTAAGTCATCTGTTCGATATTTAGGATATGAAGTGAGTGCTGGTGAAATTCATTCAAATTCGCTTAAAATTTTAGCGTTGACTGCCCTACCACCTCCTCAGTCGGTCTCTGCTTTAAGAAAATTTATTGGACTAGCGTCCTACTTTCGGCAAGTCATGCAAGGATTTTCTNNNNNNNNNNNNNNNNNNNNNNNNNNNNNNNNNNNNNNNNNNNNNNNNNNNNNNNNNNNNNNNNNNNNNNNNNNNNNNNNNNNNNN
>Damericana_36e37
NNNNNNNNNNNNNNNNNNNNNNNNNNNNNNNNNNNNNNNNNNNNNNNNNNNNNNNNNNNNNNNNNNNNNNNNNNNNNNNNNNNNNNNNNNNNNNNNNNNNNNNNNNNNNNNNNTACTTCTCGTGTATTGATATGGCTAGCGGTTTCTACAAAATCCCTGTACGCAGATTCAATAGANNNNNNNNNNNNNNnNNNNNNNNNNNNNNNNNNNNNNNNNNNNNNNNNNNNNNNNNNNNNNNNNNNNNNNNNNNNNNNNNNNNNNNNNNNNNNNNNNNNNNNNNNNNNNNNNNNNNNNNNNNNNNNNNNNNNNNNNNNNNNNNNNNNNNNNNNNNNNNNNNNNNNNNNNNNNNNNNNNNNNNTGGAAAGGCTAAAAAATACTCATGACGTTCTCACTAAAGCTGGATTTTCATTTAATGTAAAAAAGTTTTCTTTTCTTAAGTCATCTGTTCGATATTTAGAATATGAAGTGAGTGCTGGTGAAATTCATTCAAATTCGCTTAAAATTTTAGCGTTGACTGCCCTACCACCTCCTTAnTCGGTCTCTGCTTTAAGAAAATTTATTGGACTAGCGTCCTACTTTCGGCAATTCATGCAAGGATTTTCTNNNNNNNNNNNNNNNNNNNNNNNNNNNNNNNNNNNNNNNNNNNNNNNNNNNNNNNNNNNNNNNNNNNNNNNNNNNNNNNNNNNNNN
>Damericana_38e39e40e50e51
NNNNNNNNNNNNNNNNNNNNNNNNNNNNNNNNNNNNNNNNNNNNNNNNNNNNNNNNNNNNNNNNNNNNNNNNNNNNNNNNNNNNNNNNNNNNNNNNNNNNNNNNNNNNNNNNNNNNNNNNNNNNNNNNNNNNNNNNNNNNNNNNNNNNNNNNNNNNNNNNNNNNNNNNCTATAnAATACACTTCATTTGTnTACCCCTTTAGGACAATATGAATTTCTTAGGATGCCCATGGGTTTAAAAACTGCGCCANNNNNNNNNNNNNNNNNNNNNNNNNNNNNNNNNNNNNNNNNNNNNNNNNNNNNNNNNNNNNNNNNNNNNNNNNNNNNNNNNNNNNNNNNNNNNNNNNNNNNNNNNNNNNNNNNNNNNNNNNNNNNNNNNNNNNNNNNNNNNNNNNNNNNNNNNNNNNNNNNNNNNNNNNNNNNNNNNNNNNNNNNNNNNNNNNNNNNNNNNNNNNNNNNNNNNNNNNNNNNNNNNNNNNNNNNNNNNNNNNNNNNNNNNNNNNNNNNNNNNNNNNNNNNNNNNNNNNNNNNNNNNNNNNNNNNNNNNNNNNNNNNNNNNNNNNNNNNNNNNNNNNNNNNNNNNNNNNNNNNNNNNNNNNNNNNNNNNNNNNNNNNNNNNNNNNNNNNNNNNNNNNNNNNNNNNNNNNNNNNNNNNNNNNNNNNNNNNNNNNNNNNNNNNNNNNNNNNNNN
>Damericana_41
NNNNNNNNNNNNNNNNNNNNNNNNNNNNNNNNNNNNNNNNNNNNNNNNNNNNNNNNNNNNNNNNNNNNNNNNNNNNNNNNNNNNNNNNNNNNNNNNNNNNNNNNNNNNNNNNNNNNNNNNNNNNNNNNNNNNNNNNNNNNNNNNNNNNNNNNNNNNNNNNNNNNNATTCTGTAnAATATACGTCCTTCGTnGACCCnTTTGGGTCAATATGAGTTTTTGAAAATGCCGATGGGTATAAAAAATGCNNNNNNNNNNNNNNNNNNNNNNNNNNNNNNNNNNNNNNNNNNNNNNNNNNNNNNNNNNNNNNNNNNNNNNNNNNNNNNNNNNNNNNNNNNNNNNNNNNNNNNNNNNNNNNNNNNNNNNNNNNNNNNNNNNNNNNNNNNNNNNNNNNNNNNNNNNNNNNNNNNNNNNNNNNNNNNNNNNNNNNNNNNNNNNNNNNNNNNNNNNNNNNNNNNNNNNNNNNNNNNNNNNNNNNNNNNNNNNNNNNNNNNNNNNNNNNNNNNNNNNNNNNNNNNNNNNNNNNNNNNNNNNNNNNNNNNNNNNNNNNNNNNNNNNNNNNNNNNNNNNNNNNNNNNNNNNNNNNNNNNNNNNNNNNNNNNNNNNNNNNNNNNNNNNNNNNNNNNNNNNNNNNNNNNNNNNNNNNNNNNNNNNNNNNNNNNNNNNNNNNNNNNNNNNNNNNNNNNNNNNNN
>Damericana_42
NNNNNNNNNNNNNNNNNNNNNNNNNNNNNNNNNNNNNNNNNNNNNNNNNNNNNNNNNNNNNNNNNNNNNNNNNNNNNNNNNNNNNNNNNNNNNNNNNNNNNNNNNNNNNNNNNNNNNNNNNNNNNNNNNNNNNNNNNNNNNNNNNNNNNNNNNNNNNNNNNNNNNATTCTGTAnAATATACGTCCTTCGTnGACCCnTTTGGGTCAATATGAGTTTTTGAAAATGCCGATGGGTATAAAAAATGNNNNNNNNNNNNNNNNNNNNNNNNNNNNNNNNNNNNNNNNNNNNNNNNNNNNNNNNNNNNNNNNNNNNNNNNNNNNNNNNNNNNNNNNNNNNNNNNNNNNNNNNNNNNNNNNNNNNNNNNNNNNNNNNNNNNNNNNNNNNNNNNNNNNNNNNNNNNNNNNNNNNNNNNNNNNNNNNNNNNNNNNNNNNNNNNNNNNNNNNNNNNNNNNNNNNNNNNNNNNNNNNNNNNNNNNNNNNNNNNNNNNNNNNNNNNNNNNNNNNNNNNNNNNNNNNNNNNNNNNNNNNNNNNNNNNNNNNNNNNNNNNNNNNNNNNNNNNNNNNNNNNNNNNNNNNNNNNNNNNNNNNNNNNNNNNNNNNNNNNNNNNNNNNNNNNNNNNNNNNNNNNNNNNNNNNNNNNNNNNNNNNNNNNNNNNNNNNNNNNNNNNNNNNNNNNNNNNNNNNNNNNN
>Damericana_45e89e95e96
NNNNNNNNNNNNNNNNNNNNNNNNNNNNNNNNNNNNNNNNNNNNNNNNNNNNNNNNNNNNNNNNNNNNNNNNNNNNNNNNNNNNNNNNNNNNNNNNNNNNNNNNNNNNNNNNNNNNNNNNNNNNNNNNNNNNNNNNNNNNNNNNNNCCAAATACCTATTCACCCAGATTCAGTAGAGCGTACAGCATTTGTAACGCCAGAAGGGCAATTTGAATTTTTGGCAATGCCGTTTGGCTTAAAAAATGCTCCGTCGGTGTTTCAGCGGGCAATAATAAAAGCGTTGGGGTCACTTTCGTATTCGTATGTTGTGGTTTACGTAGATAATGTATTGGTCGTGGCCGAAACTAAAGATGAGGCAATTTCAAGATTGCAGGAAGTCTTAAAAATTCTTATTCAAGCTGGATTCTCATTTAATnTCGAAAAATGTACATTTTTAAAATCAAAAATAGAGTATTTGGGTTACGAAGTANNNNNNNNNNNNNNNNNNNNNNNNNNNNNNNNNNNNNNNNNNNNNNNNNNNNNNNNNNNNNNNNNNNNNNNNNNNNNNNNNNNNNNNNNNNNNNNNNNNNNNNNNNNNNNNNNNNNNNNNNNNNNNNNNNNNNNNNNNNNNNNNNNNNNNNNNNNNNNNNNNNNNNNNNNNNNNNNNNNNNNNNNNNNNNNNNNNNNNNNNNNNNNNNNNNNNNNNNNNNN
>Damericana_46e47e48e77
NNNNNNNNNNNNNNNNNNNNNNNNNNNNNNNNNNNNNNNNNNNNNNNNNNNNNNNNNNNNNNNNNNNNNNNNNNNNNNNNNNNNNNNNNNNNNNNNNNNNNNNNNNNNNNNNNNNNNNNNNNNNNNNNNNNNNNNNNNNNNNNNNNCCAAATACCTATTCACCCAGATTCAGTAGAGCGTACAGCATTTGTAACGCCAGAAGGGCAATTTGAATTTTTGGCAATGCCGTTTGGCTTAAAAAATGCTCCGTCGGTGTTTCAGCGGGCAATAATAAAAGCGTTGGGGTCACTTTCGTATTCGTATGTTGTGGTTTACGTAGATAATGTATTGGTCGTGGCCGAAACTAAAGATGAGGCAATTTCAAGATTGCAGTGnnnnnnnnnnnnnnnnnnnnnnnnnnnnnnnnnnnnnnnnnnnnnnnnnnnnnnnnnnnnnnnnnnnnnnnnnnnnnnnnnnnnnnnnnnnnnnnnnnnnnnnnnnnnnnnnnnnnnnnnnnnnnnnnnnnnnnnnnnnnnnnnnnnnnnnnnnnnnnnnnnnnnnnnnnnnnnnnnnnnnnnnnnnnnnnnnnnnnnnnnnnnnnnnnnnnnnnnnnnnnnnnnnnnnnnnnnnnnnnnnnnnnnnnnnnnnnnnnnnnnnnnnnnnnnnnnnnnnnnnnnnnnnnnnnnnnnnnnnnnnnnnnnnnnnnnnnn
>Damericana_52
NNNNNNNNNNNNNNNNNNNNNNNNNNNNNNNNNNNNNNNNNNNNNNNNNNNNNNNNNNNNNNNNNNNNNNNNNNNNNNNNNNNNNNNNNNNNNNNNNNNNNNNNNNNNNNNNNNNNNNNNNNNNNNNNNNNNNNNNNNNNNNNNNNNNNNNNNNNNNNNNNNNNNNNNNNNNNNNNNNNNNNNNNNNNNNnNNNNNNNNNNNNNNNNNNNNNNNNNNNNNNNNNNNNNNNNNNNNNNNNNNNNNNNNNNNNNNTTTTTCAACGTGTAGTGATGCACGTGCTCGGAGATCTTGCAnATACATTTATGGTTGTTTATATGGATGACGTATTGATAGTAGCTTCAACGAAAAATGAGGCCTTGGAAAGGTTAAAGATTACTCTTAACATTCTAACGAAAGCTGGATTATCATTCAAATGTAAAnnnnnnnnnnnnnnAAAGTCAACTGTTCAATATTTAGGATATGAAGTNNNNNNNNNNNNNNNNNNNNNNNNNNNNNNNNNNNNNNNNNNNNNNNNNNNNNNNNNNNNNNNNNNNNNNNNNNNNNNNNNNNNNNNNNNNNNNNNNNNNNNNNNNNNNNNNNNNNNNNNNNNNNNNNNNNNNNNNNNNNNNNNNNNNNNNNNNNNNNNNNNNNNNNNNNNNNNNNNNNNNNNNNNNNNNNNNNNNNNNNNNNNNNNNNNNNNNNNNNNNNN
>Damericana_59e60e61e72e73
GGAACCGATCGACTATGTGTCGATTATCGGGAACTGAATGCTAATACGGTCGCTGACAAATATCCGCTGCCTTTGATTTCTGATCAAATTAATAGACTGAGTGAAGGCAAATATTTCTCCAGTTTAGACATGGCAAGTGGTTTTTACCAAGTTCCAATACACCCAGACTCTATCGAGCGCACTGCTTTTGTCACGCCAGAAGGACAGTATGAATTTTTGGCCATGCCTTTTGGANNNNNNNNNNNNNNNNNNNNNNNNNNNNNNNNNNNNNNNNNNNNNNNNNNNNNNNNNNNNNNNNNNNNNNNNNNNNNNNNNNNNNNNNNNNNNNNNNNNNNNNNNNNNNNNNNNNNNNNNNNNNNNNNNNNNNNNNNNNNNNNNNNNNNNNNNNNNNNNnnnnnnnnnnnnnnnnnnnnnnnnnnnnnnnnnnnnnnnnnnnnnnnnnnnnnnnnnnnnnnnnnnnnnTGGTTGAAGCGGGTCAAATTCGACCAAATCCACGCAAGATACAAGCGTTGGCCGAATTGCCGTCACCGCAGTCAGTAnCGCAGGTGCGACAATTCATAnGCCTAnCCTCGTATTTTAGGCAATTCGTACCnnnnnnnnnnnnnnnnnnnnnnnnnnnnnnnnnnnnnnnnnnnnnnnnnnnnnnnnnnnnnnnnnnnnnnnnnnnnnnnnnnnnnnnnnnnnnnnnn
>Damericana_62e74e113e114e122e123
GGAACCGATCGACTATGTGTCGATTATCGGGAACTGAATGCTAATACGGTCGCTGACAAATATCCGCTGCCTTTGATTTCTGATCAAATTAATAGACTGAGTGAAGGCAAATATTTCTCCAGTTTAGACATGGCAAGTGGTTTTTACCAAGTTCCAATACACCCAGACTCTATCGAGCGCACTGCTTTTGTCACGCCAGAnnnnnnnnnnnnnnnnnnnnnnnnnnnnnnnnnnnnnnnnnnnnnnnnnnnnnnnnnnnnnnnnnnnnnnnnnnnnnnnnnnnnnnnnnnnnnnnnnnnnnnnnnnnnnnnnnnnnnnnnnnnnnnnnnnnnnnnnnnnnnnnnnnnnnnnnnnnnnnnnnnnnnnnnnnnnnnnnnnnnnnnnnnnnnnnnnnnnnnnnnnnnnnnnnnnnnnnnnnnnnnnnnnnnnnnnnnnnnnnnnnnnnnnnnnnnnnnnnnnnnnnnnnnnnnnnnnnnnnnnnnnnnnnnnnnnnnnnnnnnnnnnnnnnnnnnnnnnnnnnnnnnnnnnnnnnnnnnnnnnnnnnnnnnnnnnnnnnnnnnnnnnnnnnnnnnnnnnnnnnnnnnnnnnnnnnnnnnnnnnnnnnnnnnnnnnnnnnnnnnnnnnnnnnnnnnnnnnnnnnnnnnnnnnnnnnnnnnnnnnnnnnnnnnnnnnnnnnnnnnnnnnnnnnn
>Damericana_63e64e65e66e67e68e69e70e71e75
NNNNNNNNNNNNNNNNNNNNNNNNNNNNNNNNNNNNNNNNNNNNNNNNNNNNNNNNNNNNNNNNNNNNNNNNNNNNNNNNNNNNNNNNNNNNNNGACTGCGTGAAGGAAAATATTATTTCAGTTTAGACATGGCAAGTGGCTTTTACCAAGTTCCAATATACCCTGACTCTATCGAGCGCACTGCTTTTGTCACGCCAAAAGGACAATATGAATTTTTGGCCATGCCTTTNNNNNNNNNNNNNNNNNNNNNNNNNNNNNNNNNNNNNNNNNNNNNNNNNNNNNNNNNNNNNNNNNNNNNNNNNNNNNNNNNNNNNNNNNNNNNNNNNNNNNNNNNNNNNNNNNNNNNNNNNNNNNNNNNNNNNNNNNNNNNNNNNNNNNNNNNNNNNNNNNNNNNNNNNNNNNNNNNNNNNNNNNNNNNNNNNNNNNNNNNNNNNNNNNNNNNNNNNNNNNNNNNNNNNNNNNNNNNNNNNNNNNNNNNNNNNNNNNNNNNNNNNNNNNNNNNNNNNNNNNNNNNNNNNNNNNNNNNNNNNNNNNNNNNNNNNNNNNNNNNNNNNNNNNNNNNNNNNNNNNNNNNNNNNNNNNNNNNNNNNNNNNNNNNNNNNNNNNNNNNNNNNNNNNNNNNNNNNNNNNNNNNNNNNNNNNNNNNNNNNNNNNNNNNNNNNNNNNNNNNNNNNNNNNNNNNNNNNNN
>Damericana_76
NNNNNNNNNNNNNNNNNTGTCGATTATAGAGAGTTAAATAAAAATTAnGTAGCTGATAAGTTTCCATTACCGTTGATATCAGATCAAATAGCTAGACTGAGGGGAGCTAAATATTTCACTTCTCTGGACATGGCTAGCGTGTATTATCAGATTTCAATGCACCCTGAATCAATTGAATATACTGCTTnnGTTACTCCTGATGGGCAGTACGAATTTCTTTCGATACCCTTTGGATTGAAGAAnnnnnnnnnnnnnnnnnnnnnnnnnnnnnnnnnnnnnnnnnnnnnnnnnnnnnnnnnnnnnnnnnnnnnnnnnnnnnnnnnnnnnnnnnnnnnnnnnnnnnnnnnnnnnnnnnnnnnnnnnnnnnnnnnnnnnnnnnnnnnnnnnnnnnnnnnnnnnnnnnnnnnnnnnnnnnnnnnnnnnnnnnnnnnnnnnnnnnnnnnnnnnnnnnnnnnnnnnnnnnnnnnnnnnnnnnnnnnnnnnnnnnnnnnnnnnnnnnnnnnnnnnnnnnnnnnnnnnnnnnnnnnnnnnnnnnnnnnnnnnnnnnnnnnnnnnnnnnnnnnnnnnnnnnnnnnnnnnnnnnnnnnnnnnnnnnnnnnnnnnnnnnnnnnnnnnnnnnnnnnnnnnnnnnnnnnnnnnnnnnnnnnnnnnnnnnnnnnnnnnnnnnnnnnnnnnnnnnnnnnnnnNNN
>Damericana_78e79e80e81e92
NNNNNNNNNNNNNNNNNNNNNNNNNNNNNNNNNNNNNNNNNNNNNNNNNNNNNNNNNNNNNNNNNNNNNNNNNNNNNNNNNNNNNNNNNNNNNNNNNNNNNNNNNNNNNNNNNNNNNNNNNNNNNNNNNNNNNNNNNNNNNNNNNNCCAAGTTCCAATACACCCTGACTCTATCGAGCGCACTGCTTTTGTCACGCCAGAAGGACAATATGAATTTTTGGCCCTGCCTTTTGGATTGAAAAANNNNNNNNNNNNNNNNNNNNNNNNNNNNNNNNNNNNNNNNNNNNNNNNNNNNNNNNNNNNNNNNNNNNNNNNNNNNNNNNNNNNNNNNNNNNNNNNNNNNNNNNNNNNNNNNNNNNNNNNNNNNNNNNNNNNNNNNNNNNNNNNNNNNNNNNNNNNNNNNNNNNNNNNNNNNNNNNNNNNNNNNNNNNNNNNNNNNNNNNNNNNNNNNNNNNNNNNNNNNNNNNNNNNNNNNNNNNNNNNNNNNNNNNNNNNNNNNNNNNNNNNNNNNNNNNNNNNNNNNNNNNNNNNNNNNNNNNNNNNNNNNNNNNNNNNNNNNNNNNNNNNNNNNNNNNNNNNNNNNNNNNNNNNNNNNNNNNNNNNNNNNNNNNNNNNNNNNNNNNNNNNNNNNNNNNNNNNNNNNNNNNNNNNNNNNNNNNNNNNNNNNNNNNNNNNNNNNNNNNNNNNNNN
>Damericana_82e83e84e85e86
NNNNNNNNNNNNNNNNNNNNNNNNNNNNNNNNNNNNNNNNNNNNNNNNNNNNNNNNNNNNNNNNNNNNNNNNNNNNNNNNNNNNNNNNNNNNNNNNNNNNNNNNNNNNNNNNNNNNNNNNNNNNNNNNNNNNNNNNNNNNNNNNNNCCAAGTTCCAATACACCCTGACTCTATCGAGCGCACTGCTTTTGTCACGCCAGAAGGACAATATGAATTTTTGGCCCTGCCTTTTGGATTGAAAAANNNNNNNNNNNNNNNNNNNNNNNNNNNNNNNNNNNNNNNNNNNNNNNNNNNNNNNNNNNNNNNNNNNNNNNNNNNNNNNNNNNNNNNNNNNNNNNNNNNNNNNNNNNNNNNNNNNNNNNNNNNNNNNNNNNNNNNNNNNNNNNNNNNNNNNNNNNNNNNNNNNNNNNNNNNNNNNNNNNNNNNNNNNNNNNNNNNNNNNNNNNNNNNNNNNNNNNNNNNNNNNNNNNNNNNNNNNNNNNNNNNNNNNNNNNNNNNNNNNNNNNNNNNNNNNNNNNNNNNNNNNNNNNNNNNNNNNNNNNNNNNNNNNNNNNNNNNNNNNNNNNNNNNNNNNNNNNNNNNNNNNNNNNNNNNNNNNNNNNNNNNNNNNNNNNNNNNNNNNNNNNNNNNNNNNNNNNNNNNNNNNNNNNNNNNNNNNNNNNNNNNNNNNNNNNNNNNNNNNNNNNNNNN
>Damericana_91
NNNNNNNNNNNNNNNNNNNNNNNNNNNNNNNNNNNNNNNNNNNNNNNNNNNNNNNNNNNNNNNNNNNNNNNNNNNNNNNNNNNNNNNNNNNNNNNNNNNNNNNNNNNNNNNNNNNNNNNNNNNNNNNNNNNNNNNNNNNNNNNNNNNNNNNNNNNNNNNNNNNNNNNNNNNNNNNNNNNNNNNNNNNNNNnNNNNNNNNNNNNNNNNNNNNNNNNNNNNNNNNNNNNNNNNNNNNNNNNNNNNNNNNNNNNNNNNNNNNNNNNNNNNNNNNNNNNNNNNNNNNNNNNNNNNNNNNNNNNNNNNNNNNNNNNNNNNNNNNNNNNNNNNNNNNNNNNNNNNNNNNNNNNNNNNNNNNNNNNNNNNNNNNNNNNNNNNNNNNNNNNNNNNNNNNNNNNNNNNNNNNNNNNNNNNNNNNNNNNNNNNNNNNNNNNNNNNNNNNNNNNNNNNNNNNATTTTTTATACCCATCGGCATTCTCAAAAACTTATATTGACCAAAAGGAGTCACGAAGGAAGTATATNNNNNNNNNNNNNNNNNNNNNNNNNNNNNNNNNNNNNNNNNNNNNNNNNNNNNNNNNNNNNNNNNNNNNNNNNNNNNNNNNNNNNNNNNNNNNNNNNNNNNNNNNNNNNNNNNNNNNNNNNNNNNNNNNNNNNNNNNNNNNNNNNNNNNNNNNNNNNNNNNNNNNNNNNNN
>Darizonae_01
NNNNNNNNNNNNNNNNNNNNNNNNNNNNNNNNNNNNNNNNNNNNNNNNNNNNNNNNNNNNNNNNNNNNNNNNNNNNNNNNNNNNNNNNNNNNNNNNNNNNNNNNNNNNNNNNNNNNNNNNNNNNNNNNNNNNNNNNNNNNNNNNNNNNNNNNNNNNNNNNNNNNNNnNTCCATTGAATACACGGCATCTGTCACCCTTGATGGGAAATTTGAGTTTACGGCTATGCCGTTTGGGTTAAAGAACGCACCTTCGGTATTTCAGAGAGTGGTAATGTAnGTGATAGGCGTCTTGGCCTTTACTTAnGTAATTGTTTACATGGACGATATAATGATTGNNNNNNNNNNNNNNNNNNTTGCTTTTGCGAGATTAGAAACGGTTTTTAACGTATTGTCTGATGCTGGCTTTTCACTTAATGGTGAAAAATGTTCATTTTTAAAAGACTCGGTTCAGTATCTTGGATATGAAGTACGAGCAGGTGAAATTCGTCCTAACTTACGTAAAATTGGGCCACTGAGTGCGnnGCCAACCCCTAAGTCAATCACAAGTTTGAGACAATTTATTGGCTTAGCTTCATACTTTCGGCAATTCGTGCCAGGTTTGTCTCAGATAATGAAGCCCCTTTATTCACTGACNNNNNNNNNNNNNNNNNNNNNNNNNNNNNNNNNNNNNNNNNNNNNNNNNNNNNNNNN
>Darizonae_02
NNNNNNNNNNNNNNNNNNNNNNNNNNNNNNNNNNNNNNNNNNNNNNNNNNNNNNNNNNNNNNNNNNNNNNNNNNNNNNNNNNNNNNNNNNNNNNNNNNNNNNNNNNNNNNNNNNNNNNNNNNNNNNNNNNNNNNNNNNNNNNNNNNNNNNNNNNNNNNNNNNNNNNNNNNNNNNNNNNNNNNNNNNNNNNnNNNNNNNNNNGGTCACTACGAGTTCATCAGAATGCCGTTCGGACTCAAAAATGCTCCANNNNNNNNNNNNNNNNNNNNNNNNNNNNNNNNNNNNNNNNNNNNNNNNNNNNNNNNNNNNNNNNNNNNNNNNNNNNNNNNNNNNNNNNNNNNNNNNNNNNNNNNNNNNNNNNNNNNNNNNNNNNNNNNNNNNNNNNNNNNNNNNNNNNNNNNNNNNNNNNNNNNNNNNNNNNNNNNNNNNNNNNNNNNNNNNNNNNNNNNNNNNNNNNNNNNNNNNNNNNNNNNNNNNNNNNNNNNNNNNNNNNNNNNNNNNNNNNNNNNNNNNNNNNNNNNNNNNNNNNNNNNNNNNNNNNNNNNNNNNNNNNNNNNNNNNNNNNNNNNNNNNNNNNNNNNNNNNNNNNNNNNNNNNNNNNNNNNNNNNNNNNNNNNNNNNNNNNNNNNNNNNNNNNNNNNNNNNNNNNNNNNNNNNNNNNNNNNNNNNNNNNNNNNNNNNNNNNNnNN
>Darizonae_04
NNNNNNNNNNNNNNNNNNNNNNNNNNNNNNNNNNNNNNNNNNNNNNNNNNNNNNNNNNNNNNNNNNNNNNNNNNNNNNNNNNNNNNNNNNNNNNNNNNNNNNNNNNNNNNNNNNNNNNNNNNNNNNNNNNNNNNNNNNNNNNNNNNNNNNNNNNNNNNNNNNNNNNNNNNNNNNNNNNNNNNnNCTTTTGTCACCCCTGATGGCCAGTACGAGTATTTGTCAATGCCGTTTGGTCTTAAAAACGCACCTTCAGTCTTTCAGTGTACAGAGATGCATGCACTTGGAGAGCTTGCAAGTACATTTGTTGTAGTTTATATGGACGACGTATTAGATGTGGGTGCAACGCAAGGTAACGCTTTGGAAACACTACAGATCACTCTTCATCTTCTTACACAAGCCGGGTTTCCGTTCAATATTAAAAAGTGTTCCTTCTTGAAGTAnACGGTTCAATATTTAGGATATGAAGTGAGCGTAGGCGAAATACGCCnGAATCCACTAAAAACTTCACCACTAACTGCTCTACCACCTCCTAAATCGGTTTCGGCTTTAAGACAATTTATTGGATTGGCATCATATTTTCTGCAANNNNNNNNNNNNNNNNNNNNNNNNNNNNNNNNNNNNNNNNNNNNNNNNNNNNNNNNNNNNNNNNNNNNNNNNNNNNNNNNNNNNNNNNNNNNNNNNNNNNNNNN
>Darizonae_05
NNNNNNNNNNNNNNNNNNNNNNNNNNNNNNNNNNNNNNNNNNNNNNNNNNNNNNNNNNNNNNNNNNNNNNNNNNNNNNNNNNNNNNNNNNNNNNNNNNNNNNNNNNNNNNNNNNNNNNNNNNNNNNNNNNNNNNNNNNNNNNNNNNNNNNNNNNNNNNNNNNNNNNNNNNNNNNNNNNNNNNNNNNNNNNNNNNNNNNNNNNNNNNNNNNNNNNNNNNNNNNNNNNNNNNNNNNNNNNNNNNNNNNNNNNNNNNNNNNNNNNNNNNNNNNNNNNNNNNNNNNNNNNNNNNNNNNNNNNNNNNNNNNNNNNNNNNNNNNNNNNNNNNNNNNNNNNNNNNNNNNNNNNNNNNNNNNNNNNNNNNNNNNNNNNNNNNNNNNNNNNNNNNNNNNNNNNNNNNNNNNNNNNNNNNNNNNNNNNNNNNNNNNNNNNNNNNNNNNNNNNNNGTTCAGTATTTTGGATATGAAGTAAGAGCAGGTGAAATTCGTCCTTACTTACGTAAAATTGNNNNNNNNNNNNNNNNNNNNNNNNNNNNNNNNNNNNNNNNNNNNNNNNNNNNNNNNNNNNNNNNNNNNNNNNNNNNNNNNNNNNNNNNNNNNNNNNNNNNNNNNNNNNNNNNNNNNNNNNNNNNNNNNNNNNNNNNNNNNNNNNNNNNNNNNNNNNNNNNNNNNNNNNNNNNNNNNNNNNNNNN
>Darizonae_06
NNNNNNNNNNNNNNNNNNNNNNNNNNNNNNNNNNNNNNNNNNNNNNNNNNNNNNNNNNNNNNNNNNNNNNNNNNNNNNNNNNNNNNNNNNNNNNNNNNNNNNNNNNNNNNNNNNNNNNNNNNNNNNNNNNNNNNNNNNNNNNNNNNNNNNNNNNNNNNNNNNNNNNNNNNNNNNNNNNNNNNNNNNNNNNNNNNNNNNNNNNNNNNNNNNNNNNNNNNNNNNNNNNNNNNNNNNNNNNNNNNNNNNNNNNNNNNNNNNNNNNNNNNNNNNNNNNNNNNNNNNNNNNNNNNNNNNNNNNNNNNNNNNNNNNNNNNNNNNNNNNNNNNNNNNNNNNNNNNNNNNNNNNNNNNNNNNNNNNNNNNNNNNNNNNNNNNNNNNNNNNNNNNNNNNNNNNNNNNNNNNNNNNNNNNNNNNNNNNNNNNNNNNNNNNNNNNNNNNNNNNNNNNNNNNNNNNNNNNNNNNNNNNNNNNNNNNNNNNNNNNNNNNNNNNNNNNNNNNNNNNNNNNNNNNNNNNNNNNNNNNNNNNNNNNNNNNNNNNTTTTTAGTATGCGGCAGCTCATTGGTATAGCATCCTGTTTCCGCAAGTTTGTACCTGACTTCTGTTAnGTAATGAAGCCATTATACGCTCTAACATCAGGAAAAGAAAGCTTTATTTGGAATGCTGAGATCGAAAGCATTCGAAAGAAANN
>Darizonae_07
nnnnnnnnnnnnnnnnnnnnnnnnnnnnnnnnnnnnnnnnnnnnnnnnnnnnnnnnnnnnnnnnnnnnnnnnnnnnnnnnnnnnnnnnnnnnnnnnnnnnnnnnnnnnnnnnnnnnnnnnnnnnnnnnnnnnnnnnnnnnnnnnnnnnnnnnnnnnnnnnnnnnnnnnnnnnnnnnnnnnnnnnnnnnnnnnnnnnnnGACGGTCAATATGAGTCTTTGACAATGCCTTTTCGACTTAAGAATGCACCATCTGTCTTTCAGCGGAnAATTATGAAGGCCCTAGGCGAGCTAGCGTACTCNNNNGTAATTGTCTATATAGATGATATTATGATAGTGTCTACAGCGATAGATGTAGGTCTTGAAAGATTGAAAACTATTTTTGACGTACTCACGAAGGCTGGATTTTTCTTTAACATGACCAAGTGTAGTTTTTTGAAAAGTAAAGTAGAGTATCTAGGATACGAAGCTAGTGCTGGAGAAATTCGTCCAAGCCCACGCAAAATTGTTGCGTTGAGCGCATTGCCTCCCCCACGAACTGTTACGGGACTGAGACAGTTTATTGGCCTCGCGTCATACTGTCGTAAATTTGTTCCAGGGCTTTCTTAnCTCATGAAGCTTTTGTACTCGCTTACTTCTGGAAGnnnnnnnnnnnnnnnnnnnnnnnnnnnnnnnnnnnnnnnnnnnnnnnn
>Darizonae_08
NNNNNNNNNNNNNNNNNNNNNNNNNNNNNNNNNNNNNNNNNNNNNNNNNNNNNNNNNNNNNNNNNNNNNNNNNNNNNNNNNNNNNNNNNNNNNNNNNNNNNNNNNNNNNNNNNNNNNNNNNNNNNNNNNNNNNNNNNNNNNNNNNNNNNNNNNNNNNNNNNNNNNNNNNNNNNNNNNNNNNNNNNNNNNNNNNNNNNNNNNNNNNNNNNNNNNNNNNNNNNNNNNNNNNNNNNNNNNNNNNNNNNNNNNNNNNNNNNNNNNNNNNNNNNNNNNNNNNNNNNNNNNNNNNNNNNNNNNNNNNNNNNNNNNNNNNNNNNNNNNNNNNNNNNNNNNNNNNNNNNNNNNNNNNNNNNNNNNNNNNNNNNNNNNNNNNNNNNNNNNNNNNNNNNNNNNNNNNNNNNNNNNNNNNNNNNNNNNNNNNNNNNNNNNNNNNNNNNNNNNNNNNNNNNNNNNNNNNNNNNNNNNNNNNNNNNNNNNNNNNNNNNNNNNNNNNNNNNNNNNNNNNNNNNNNNNNNNNNNNNNNNNNNNNNNNNNNNNNNNNNNNNNNNNNNACAATTTATTGGTTTAGCTTCGTACTTTCGGCAATTCGTACCAAGTTTCTCTCAGATAATGAAGCCCCTTTATTCTCTAACNNNNNNNNNNNNNNNNNNNNNNNNNNNNNNNNNNNNNNNNNNNNNNNNNNNNNNNNN
>Darizonae_09
nnnnnnnnnnnnnnnnnnnnnnnnnnnnnnnnnnnnnnnnnnnnnnnnnnnnnnnnnnnnnnnnnnnnnnnnnnnnnnnnnnnnnnnnnnnnnnnnnnnnnnnnnnnnnnnnnnnnnnnnnnnnnnnnnnnnnnnnnnnnnnnnnnnnnnnnnnnnnnnnnnnnnnnnnnnnnnnnnnnnnnnnnnnnnnnnnnnnnnnnnnnnnnnnnnnnnnnnnnnnnnnnnnnnnnnnnnnnnAAGAATGCACCATCTGTCTTTCAGCGGGCAGTTATGGAGGCCCTAGGCGAGCTGGCGTACTCATACGTAATTGTCTATATGGATGATATTATGATAGTGTCTCCAACGATAGATGTAGGTCTTGAAAGATTGAAAACTGTTTTTGACGTACTCACGAAGGCTGGATTTTTCTTTAACATGACAAAGTGTAGTTTTTTGAAAAGTAAAGTAGAGTATCTAGGATACGAAGTTAGTGCTGGAGAAGTTCGTCCAAATCCACGTAAAATTGTTGCGTTAAGCGCATTGCCTCCCCCACAAAGTGTTACGGGACTGAGACAGTTTATTGGCCTCACGTCATACTnTCGTAAATTTTTTCCAGGGTTTTCTCTnCTTATGAAGCTCTTGTACTCGCTTACTTCTGGAAGNNNNNNNNNNNNNNNNNNNNNNNNNNNNNNNNNNNNNNNNNNNNNNNN
>Darizonae_10
GGTACCGACCGCTTGTGCGTAGATTACCGAGAGTTGAACTCGAATACTGTTTCTGATAGGTATCCGTTGCCATTAATTGCGGATCAGATTTCTAGATTAAAGGGGTCAATGTACTTTTCTTGCTTAGATATGGCGAGTGGATTTTATCAGATACCAGTACATCCAGACTCAATAGAGCGAACAGCCTTTGTAACACCGGATGGGCAGTATGAGTTTTTGGTGATGCCATTCGGATTAAAGAATGCTCCGTCAGTATTTCAACGTGCCGTCATTAAAGCATTAGGTGACCTAGCTTATTCATACGTCATTGTTTATATTGATGATATTTTGATCATTGCACAGACAAAAGAAGAAGCATATGAAAGGTTGCAAACGGTTATAGACATTCTGTCGAAAACGGGGTTCACTTTCAACATATCTAAGTGTTCGTTCTTGAGAACCACTAATACCTATCTAGGTTATGAGATCTCGTGTGGACAGATTAGGCCTAATGAAGGAAAGATAGCAGCACTTGTGGGGTTACCTCCACCGCAATCAGTCACACAAGTTAGACAGTTTATAGGACTCGCCTCCTATTTTCGTCAATTnnnnnnnnnnnnnnnnnnnnnnnnnnnnnnnnnnnnnnnnnnnnnnnnnnnnnnnnnnnnnnnnnnnnnnnnnnnnnnnnnnnnnnnnnnnnnnnnnnnnnn
>Darizonae_11
NNNNNNNNNNNNNNNNNNNNNNNNNNNNNNNNNNNNNNNNNNNNNNNNNNNNNNNNNNNNNNNNNNNNNNNNNNNNNNNNNNNNNNNNNNNNNNNNNNNNNNNNNNNNNNNNNNNNNNNNNNNNNNNNNNNNNNNNNNNNNNNNNNNNNNNNNNNNNNNNNNNNNNNNNNNNNNNNNNNNNNNNNNNNNNnNNNNNNNNNNNNNNNNNNNNNNNNNNNNNNNNNNNNNNNNNNNNNNNNNNNNNNNNNNNNNNNNNNNNNNNNNNNNNNNNNNNNNNNNNNNNNNNNNNNNNNNNNNNNNNNNNNNNNNNNNNNNNNNNNNNNNNNNNNNNNNNNNNNNNNNNNNNNNNNNNNNNNNNNNNNNNNNNNNNNNNNNNNNNNNNNNNNNNNNNNNNNNNNNNNNNNNNNNNNNNNNNNNNNNNNNNNNNNNNNNNNNNNNNNNNNNNNNNNNNNNNNNNNNNNNNNNNNNNNNNNNNNNNNNNNNNNNNNNNNNNNNNNNNNNNNNNNNNNNNNNNNNNNNNTACCACCTCCACAAAATGTGTCACAGCTAAGACAGTTCATTGGGTTGGCCTCTTACTTTCGTCAATTTGTGTTAAGCTTCTCACANNNNNNNNNNNNNNNNNNNNNNNNNNNNNNNNNNNNNNNNNNNNNNNNNNNNNNNNNNNNNNNNNNNNNNNNNNNNNNNNNNNN
>Darizonae_12
NNNNNNNNNNNNNNNNNNNNNNNNNNNNNNNNNNNNNNNNNNNNNNNNNNNNNNNNNNNNNNNNNNNNNNNNNNNNNNNNNNNNNNNNNNNNNNNNNNNNNNNNNNNNNNNNNNNNNNNNNNNNNNNNNNNNNNNNNNNNNNNNNNNNNNNNNNNNNNNNNNNNNNNNNNNNNNNNNNNNNNNNNNNNNNnNNNNNNNNNNNNNNNNNNNNNNNNNNNNNNNNNNNNNNNNNNNNNNNNNNNNNNNNNNNNNNNNNNNNNNNNNNNNNNNNNNNNNNNNNNNNNNNNNNNNNNNNNNNNNNNNNNNNNNNNNNNNNNNNNNNNNNNNNNNNNNNNNNNNNNNNNNNNNNNNNNNNNNNNNNNNNNNNNNNNNNNNNNNNNNNNNNNNNNNNNNNNNNNNNNNNNNNNNNNNNNNNNNNNNNNNNNNNNNNNNNNNNNNNNNNNNNNNNNNNNNNNNNNNNNNNNNNNNNNNNNNNNNNNNNNNNNNNNNNNNNNNNNNNNNNNNNNNNNNNNNNNNNNNTTACCACCTCCACAAAATGTATCACAGCTAACACAGTTCATTGGGTTGGCCTCTTACTTTCGTTAnTTTGTGNNNNNNNNNNNNNNNNNNNNNNNNNNNNNNNNNNNNNNNNNNNNNNNNNNNNNNNNNNNNNNNNNNNNNNNNNNNNNNNNNNNNNNNNNNNNNNNNNN
>Dbipectinata_01
GGATCCGATCGACTCTGTGTTGATTATCGTGAACTGAACAGCAATACTGTTTCTGACAGATATCCCTTACCACTAATCAACGATCAGATTGCTAGACTTGCGGGTGCAAAATATTTTGCTTGTCTGGATATGGCTAGTGGATACCATCAGACACCCATTCATCCCGCTTCTGTTAAATGTACTGCGTTTGTTACACCTGATGGGCTCTATGAGTATCTGACAATGCCATTTGGCCTCAAGAACGCCCCGTCTGTTTTCCAGCGAGCCATTATAAACGCATTGGGAAATCTTGCATATTCTTATGTAATAGTCTATATGGACGATATAATGATGGTGTCATCTACCATAGAATCAGGTATAGAAAGATTGAGGATTGTTTTGGATGTATTGACTGCAGCGGGATTCTCTTTTAACATAGCAAAATGTGGATTTTTAAAAACTACTGTATANTACTTGGGGTATGAGGTACGAGCTGGAGAGTTAAGGCCTAATCCGCGAAAAATTATTGCCTTAAATTCCTTGCCACCACCGCAAAAAGTTCGTAGCGTAAGACAGTTTATTGGATTGGCGTTTTATTTTCGAAAATTCGTACCTCGGTTCTCACAGATTATGAAACCGATATATTCCTTAACTTCGAATAAAAGTTTGTCTAATTGNAATAACGAGTTGGAAAGTATTAGAAAAAGTAT
>Dbipectinata_02
CCTCTTAACAGACTCTGTGTTGATTATCGTGAACTGAACAGCAATACTGTTTCTGACAGATATCCCGTACCACTAATCAACGATCAGATTGCTAGACTTGCGGGTGCAAAATATTTTACTTGTCTGGATACGGCTAGTGGATACCATTANATACCCATTCATCCCGATTCTGTAGAATGTACAGCGTTTGTTACCCCTGATGGGCACTATGAGTATCTGACAATGCCATTTGGCCTCAAGAACGCCCCGTCTGTTTTCCAGCGAGCCTTTATAAACGCATTGGGAAATCTTGCATATTCTTATGTAGTAGTCTATATGGACGATATAATGGTGGTGTCATCTACCATTGAATCATATATAGAAAGATTGAGGATAGTTTTGGATGTATTGACGGCAGCGGGATTCTCTTTTAACATAGCAAAATGTGGATTTTTAAAAACTACTGTACAATACTTGGGGTATGAGGTACGTGCTGGAGAGTTAAGGCCTAATCCGCGAAAAAATATTGCGTTAAAATCTTTGCCACCACCGCAAACAGTTCGTAGCGTAAAACAGCTTATTGGATTGGCGTCTACTTTTCGAAAATTCGTGCCTCGGTTCTCACAGATTATGAAACCGATATATTCCTTAACTTCGAGTAAAAATGTGTTTAATTGGAATAACGAGTTGGAAAGTATTAGAAAAAATAT
>Dbipectinata_03
GGTACAGACCGTCTGTGTGTTGATTATCGTGAGCTTAATGCCAATACCGTTTCCGACAAGTACCCATTGCCACTTATATCTGACCAGATAGCTAGGTTGAGTGGTGCTAGGTTTTTCACGTGCATTGACATGGCGAGTGGCTTCCATCAGATCCCAATACATCCAAGCTCTATTGAACGGACAGCGTTTGTAACCCCAGAAGGGCAGTATGAATACTTGGCTATGCCTTTTGGGCTTAAAAATGCGCCTTCTGTATTCCAGAGGGCCATTAATCGTGCCCTAGGCGATCTGACTCATACATATGCCATCGTTTATATGGACGATGTAATGATAGTTGCACGCACAAAGGAGGAAGCTTTCGACAGGCTAAAAATAACTCTACAAGCACTCGTCGAAGCAGGATTTTCTTTCAACATTAAAAAATGCTCCTTTCTTAAATCTTGTGTAGAATATTTGGGCTTCGAAGTTAGAGCAGGTGAAATTCGACCGAATCCTAGAAAAATACAAGCTCTTACAGATTTACCGCCTCCGCAATCTGTGACTCAACTGAGACAATTTATTGGACTGGTCTCGTATTTTCGTCAGTTTGTACCCAAGTTTTCACAGTTACTGAAACCACTCTATGCTCTAACTTCAAAAAGCATGTCATTTTCATGGGAATTAGAGCACGAGCAAATACGACAGAAGGT
>Dbipectinata_04
GGATCCGATCGACTCTGTGTTGATTATCGTGAACTGAACAGCAATACTGTTTCTGACAGATATCCCTTACCACTAATCAACGATCAGATTGCTAGACTTGCGGGTGCAAAATATTTTGCTTGTCTGGATATGGCTAGTGGATACCATCAGATACCCATTCATCCCGCTTCTGTTAAATGTACTGCGTTTGTTACACCTGATGGGCTCTATGAGTATCTGACAATGCCATTTGGCCTCAAGAACGCCCCGTCTGTTTTCCAGCGAGCCATTATAAACGCATTGGGAAATCTTGCATATTCTTATGTAATAGTCTATATGGACGATATAATGATGGTGTCATCTACCATAGAATCAGGTATAGAAAGATTGAGGATTGTTTTGGATGTATTGACTGCAGCGGGATTCTCTTTTAACATAGCAAAATGTGGATTTTTAAAAACTACTGTATANTACTTGGGGTATGAGGTACGAGCTGGAGAGTTAAGGCCTAATCCGCGAAAAATTATTGCCTTAAATTCCTTGCCACCACCGCAAATAGTTCGTAGCGTAAGACAGTTTATTGGATTGGCGTTTTATTTTCGAAAATTCGTACCTCGGTTCTCACAGATTATGAAACCGATATATTCCTTAACTTCGAATAAAAGTTTGTCTAATTGNAATAACGAGTTGGAAAGTATTAGAAAAAGTAT
>Dbipectinata_05
GGCTCAGCGAGACTTTGCGTTGATTANAGGGAATTAAATAGAAATACCGTAGCTGATAAGTTCCCATTACCGTTAATATCAGATCAAATAGCTAGACTTAGGGGAGCCAAATATTTTACTTTTCTTGACATGGCTAGCGGGTANTACCAGATTTCAATGCACCCTGAATCAATTGAATATACTGCTTTTGTTACCCCTGATGGACAATACGAATTTCTTGCGATGGCTTTTGGATTAAAAAACGCACCTTCAGTGTTTCAGAGAGCTGTATTAAAGGCGCnnnnnAGTCTTGCTCATTCGTTTGCAATTGTTTATATGGATGATTTATTAATTGTTTCAGAAACGAAGGAAGAAGCGTATGAACGTTTGAAACTTGTATTAGACGTTTTGGTGAAGGCAGGATTCTCCTTTAACATTTCAAAGTGCTTTTTCATGAGAACTACAGTGCGCTATCTGGGCTATGAGATACAAGCGGGGGAGATACGTCCAAATTCTAACAAAATAGAATCACTAGTGGCATTGCCTCCACCAAAGTCAGTTGCTTCTTTAAGACAGTTCATTGGGTTAGCGTCATATTTTCGTCAATTCATTCAGGGGTTTTCTCAGCTGATGAAGCCTTTATATTTTCTCACATCTGAAAAGACTAGTTTTGATTGGCAAACACAACATGAACAAATTCGAAGTAAAAT
>Dbipectinata_06
GGCTCAGCGAGACTTTGCGTTGATTACAGGGAATTAAATAGAAATACCGTAGCTGATAAGTTCCCATTACCGTTAATATCGTATCAAATGGCTAGACTTAGGGGAGCCAAATATTTTACTTCTCTTGACATGGCTAGCGGGTATTACCAGATTTCAATGCACCCTGAATCAATTGAATATACTGCTTTTGTTACCCCTCATGGACAATACGAATTTCTTGCGATGCCTTTTGGATTAAAAAACGCACCTTCAGTGTTCCAGAGAGCTGTGTTAACGGCGCTTGGCAGTCTTGCTCATTCGTTTGTAATTTTTTATATGGATGATTTATTGATTGTTTCAGAAACGAAGGAAGAAGCGTTTGAACGTTTGAAACTTGTATTAGACGTTTTAGTGAAGGCAGGATTCTCCTTTAACATTTCAAAGTGnnnnnnnnnnAGAATTACAGTGCGCTATCTGGGCTATGGGATACAAGCGGGGGAGATACGTCCAAATTCTAACAAAATAGAATCACTAGTGGTGTTGCCTCCAnnnAAGTCAGTTGCTTTTTTAAGACAGTTGATTGGGTTAGCGTCATATTTTCGTCAATTCATTCAGGGGTTTTCTCAGCTGATGAAGCCTTTATATTTTCTCACATCTGAAAAGACTAGTTTTGATTGGCAAACACAACATGAACAAATTCGCAGTAAAAT
>Dbipectinata_07
GGATCCGATCGACTCTGTGTTGATTATCGTGAACTGAACAGCAATACTGTTTCTAACAGATATCCCTTACCACTAATCAACGATCAGATTGCTAGACTTGCGGGAGCAAAATATTTTATTTGTCTGGATATGGCTAGTGGTTACCATCAGAGACCCATTAATCCCGATTCTGTTGAATATACTGCGTTTGTTACACCTGAGGGGCACTATGAGTATCTGACAATGCCATTTGGCCTTAAAAAAGCCCCGTCTGTTTTTTANCGAGCCATTATAAACGCAnnnnnnAATCTTGCTTATTTTTATGTAATAGTCTATATGGACGATATAATGGTGGTGTCATCTACCATAGAATCAGGTATGGAAAGATTGAGGATTGTTTTGGATGTATTGACTGCAGCGGGATTCTCTTTGAACATAGCAAAATGTGGATTTTTAAAAACTACTGTACAATACTTGGGGTATGAGGTACGAGCTGGAGAGTTAAGGCCTAATCCGCGAAAAATTATTGCGTTAAATTCCTTGCCACCACCGCAAACGATTCGTAGCGTACGACAGTTTATTGGATTGGCGTCTTATTTTCGAAAATTCGTGCCTCGGTTCTCACTGATTATGAAACCGATATATTCCTTAACTTCGAGTAAAAGTGTGTTTAATCGGAATAAnnnnnnnnnnnnnnnnnnnnnnnnnnn
>Dbipectinata_08
GGTACAGACCGTCTGTGTGTTGATTATCGTGAGCTTAATGCCAATACCGTTTCCGACAAGTACCCATTGCCACTTATATCTGACCAGATAGCTAGGTTGAGTGGTGCTAGGTTTTTCACGTGCATTGACATGGCGAGTGGCTTCCATCAGATCCCAATACATCCAAGCTCTATTGAACGGACAGCGTTTGTAACCCCAGAAGGGCAGTATGAATACTTGGCTATGCCTTTTGGGCTTAAAAATGCGCCTTCTGTATTCCAGAGGGCCATTAATCGTGCCCTAGGCGATCTGACTCATACATATGCCATCGTTTATATGGACGATGTAATGATAGTTGCACGCACAAAGGAGGAAGCTTTCGACAGGCTAAAAATAACTCTACAAGCACTCGTCGAAGCAGGATTTTCTTTCAACATTAAAAAATGCTCCTTTCTTAAATCTTGTGTAGAATATTTGGGCTTCGAAGTTAGAGCAGGTGAAATTCGACCGAATCCTAGAAAAATACAAGCTCTTACAGATTTACCGCCTCCGCAATCTGTGACTCAACTGAGACAATTTATTGGACTGGTCTCGTATTTTCGTCAGTTTGTACCCAAGTTTTCACAGTTACTGAAACCACTCTATGCTCTAACTTCAAAAAGCATGTCATTTTCATGGGAATTAGAGCACGAGCAAATACGACAGAAGGT
>Dbipectinata_09
GGATCCGATCGACTCTGTTATGCTTATCGTGAACTGAACAGCAATACTGTTTCTGACAGATATCCCTTACCACTAATAAACGATCAGATTGCTAGACTTTCGGGTGCAAAATATTTAACTTGTCTGGATATAGTTAGTGGATATCATCAGATACCCATTCATCCCGATTCTGTTGAATTTACTGCGTTTGTTACACCTGATGGGCACTATGAGTATCTGACAATGCCATTTGGCCTCAAGAACGGCCCGTCTGTTTTCCAGCGACCCATTATAAACGCATTGGGAAATCTTGCATATTCTTATGTAGTAGTCTATATGGACGATATAATGGTGGTGTCATCTACCATAGAATCATGTATAGAAAGATTGAGGATTGTTTTGGATATATTGATAGCAGCGGGATTTTCTTTTAACATAGCAAAATGTGGATTTTTAAAAACTACTGTACAATACTTGGGGTATGAGGTACGAGCTGGAGAGTTAAGGCCTAATCCGCGAAAAATTATTGCGTTAAATTCCTTGCCACCACCGCAAAAAGTTCGTAGCGTAAGACAGTTTATTGGATTGGCGTTTTATTTTTGNAAATTCGTACCTCGGTTCTCACAGATTATGAAACCGATATATTCCTTAACTTCGAGTAAAAGTATGTCTAATTGNAATAAnnnnnnnnnnnnnnnnnnnnnnnnnnn
>Dbusckii_01
GGTAGTGACAGGTTATGCATAGATTATAGAGAATTAAATGCGAATACAATATCAGACAAATATCCGTTGCCACTGATTTCTGACTAnATTGCTAGGCTACGCGAAGGAAAATATTTCTCTAGTCTAGATATGGCCAGNNNNNNNNNNNNNNNNNNNNNNNNNNNNNNNNNNNNNNNNNNNNNNNNNNNNNnNNNNNNNNNNNNNNNNNNNNNNNNNNNNNNNNNNNNNNNNNNNNNNNNNNNNNNNNNNNNNNNNNNNNNNNNNNNNNNNNNNNNNNNNNNNNNNNNNNNNNNNNNNNNNNNNNNNNNNNNNNNNNNNNNNNNNNNNNNNNNNNNNNNNNNNNNNNNNNNNNNNNNNNNNNNNNNNNNNNNNNNNNNNNNNNNNNNNNNNNNNNNNNNNNNNNNNNNNNNNNNNNNNNNNNNNNNNNNNNNNNNNNNNNNNNNNNNNNNNNNNNNNNNNNNNNNNNNNNNNNNNNNNNNNNNNNNNNNNNNNNNNNNNNNNNNNNNNNNNNNNNNNNNNNNNNNNNNNNNNNNNNNNNNNNNNNNNNNNNNNNNNNNNNNNNNNNNNNNNNNNNNNNNNNNNNNNNNNNNNNNNNNNNNNNNNNNNNNNNNNNNNNNNNNNNNNNNNNNNNNNNNNNNNNNNNNNNNNNNNNNNNNNNNNNNNNNNNNNNNNNNNNNNNNNNNNNNNNN
>Dbusckii_02
NNNNNNNNNNNNNNNNNNNNNNNNNNNNNNNNNNNNNNNNNNNNNNNNNNNNNNNNNNNNNNNNNNNNNNNNNNNNNNNNNNNNNNNNNNNNNNNNNNNNNNNNNNNNNNNNNNNNNNNNNNNNNNNNNNNNNNNNNNNNNNNNNNNNNNNNNNNNNNNNNNNNNNNNNNNNNNNNNNNACGGCTTTTGTnGACTCCAGAAGGCCACTACGAGTTCTTATCAATGCCGTTTGGTTTAAGGAATGCGCCTTCAGTATTTCAGAGAGCGGTTATGNNNNNNNNNNNNNNNNNNNNNNNNNNNNNNNNNNNNNNNNNNNNNNNNNNNNNNNNNNNNNNNNNNNNNNNNNNNNNNNNNNNNNNNNNNNNNNNNNNNNNNNNNNNNNNNNNNNNNNNNNNNNNNNNNNNNNNNNNNNNNNNNNNNNNNNNNNNNNNNNNNNNNNNNNNNNNNNNNNNNNNNNNNNNNNNNNNNNNNNNNNNNNNNNNNNNNNNNNNNNNNNNNNNNNNNNNNNNNNNNNNNNNNNNNNNNNNNNNNNNNNNNNNNNNNNNNNNNNNNNNNNNNNNNNNNNNNNNNNNNNNNNNNNNNNNNNNNNNNNNNNNNNNNNNNNNNNNNNNNNNNNNNNNNNNNNNNNNNNNNNNNNNNNNNNNNNNNNNNNNNNNNNNNNNNNNNNNNNNNNNNNNNNNNNNNNNNNN
>Dbusckii_03
NNNNNNNNNNNNNNNNNNNNNNNNNNNNNNNNNNNNNNNNNNNNNNNNNNNNNNNNNNNNNNNNNNNNNNNNNNNNNNNNNNNNNNNNNNNNNNNNNNNNNNNNNNNNNNNTATTTTACTTGTTTAGATATGACTAGTGGATACCATCAGATACCCATTCACCCTGACTCAGTTGAACAGACTGCGTTCGTTACACCTGATGGGCACTATTAnTATCTAACAATGCCATTTGGTCTCAAGAACNNNNNNNNNNNNNNNNNNNNNNNNNNNNNNNNNGCATTCGGAAATCTTGAACATTCTTACGTGATAGTCTATATGGATGATATTTTGGTGGTATCAACTCCCATAGAATTAGGTGTTGAAAGATTGAAGGTAGTGTTGTATGTATTAACTACAGCTGGATTCTAnTTTAACATAGCAAAATGTGGGTTTTTGAAAACTTCTGTACAATACTTGGGCTATGATGTACGANNNNNNNNNNNNNNNNNNNNNNNNNNNNNNNNNNNNNNNNNNNNNNNNNNNNNNNNNNNNNNNNNNNNNNNNNNNNNNNNNNNNNNNNNNNNNNNNNNNNNNNNNNNNNNNNNNNNNNNNNNNNNNNNNNNNNNNNNNNNNNNNNNNNNNNNNNNNNNNNNNNNNNNNNNNNNNNNNNNNNNNNNNNNNNNNNNNNNNNNNNNNNNNNNNNNNNNNNN
>Dbusckii_04
NNNNNNGACAGACTTTGCGTTGACTATAGGGAACTTAATTCAAACACAGTCGCTGACAAATATCCGTTACCACTAATACAGGATCAAATTAATAGACTTGGAGGAGCTAATTACTTTACATGTTTAGATATGGCCAGTGGATATTACCAAATTCCCTTACATGCAGATNNNNNNNNNNNNACAGAGTTCGTAACTCCAGATGGCCAATACGAGTTTNTATCTATGCCATTCGGGCTTAGAAACGCACCGACTGTTTTTCAACGATTAGTAATGCAGGCGCTGGGGGATCTATCAAACTCTTTTTTCATTGTCTATATGGACGATATCTTGATAGTNNNNNNNNNNNNNNNNNNNNNNNNNNNNNNNNNNNNNNNNNNNNNNNNNNNNNNNNNNNNNNNNNNNNNNNNNNNNNNNNNNNNNNNNNNNNNNNNNNNNNNNNNNNNNNNNNNNNNNNNNNNNNNNNNNNNNNNNNNNNNNNNNNNNNNNNNNNNNNNNNNNNNNNNNNNNNNNNNNNNNNNNNNNNNNNNNNNNNNNNNNNNNNNNNNNNNNNNNNNNNNNNNNNNNNNNNNNNNNNNNNNNNNNNNNNNNNNNNNNNNNNNNNNNNNNNNNNNNNNNNNNNNNNNNNNNNNNNNNNNNNNNNNNNNNNNNNNNNNNNNNNNNNNNNNNNNNNNNNNNNNNNNNNNNNNNNN
>Dbusckii_05
NNNNNNNNNNNNNNNNNNNNNNNNNNNNNNNNGCTCAATTCAAACACAGTCGCTGACAAATATCCGTTACCACTAATACAGGGTCAAATTTATAGACTTAGAGGAGCTAATTACTTTACATGTTTAGATATGGCCAGTGGATATTACCAAATTCCCTTACATGCAGATNNNNNNNNNNNNACAGAGTTCGTAACTCCAGATGGCCAATACGAGTTTNTATCTATGCCATTCGGGCTTAGAAACGCACCGACTGTTTTTCAACGATTAGTAATGCAGGCGCTGGGGGATCTATCAAACTCTTTTTTCATTGTCTATATGGACGATATCTTGATAGTTGCTTCACCAAAATGCGAGGCTCTAGAAAGATTACAGATCGTTCTAAATGTTTTATCAAAGACTGGGTTTTCATACAATATTATAAAGTTTACCTTTCTGAAAACAACAGTTCAATACTTGGGCTACATTGTAAGCGCTAAAGAGATTCGTCCAAANNNNNNNNNNNNNNNNNNNNNNNNNNNNNNNNNNNNNNNNNNNNNNNNNNNNNNNNNNNNNNNNNNNNNNNNNNNNNNNNNNNNNNNNNNNNNNNNNNNNNNNNNNNNNNNNNNNNNNNNNNNNNNNNNNNNNNNNNNNNNNNNNNNNNNNNNNNNNNNNNNNNNNNNNNNNNNNNNNNNNNNNNNNNNNNNNNNNNN
>Dbusckii_06
NNNNNNNNNNNNNNNNNNNNNNNNNNNNNNNNNNNNNNNNNNNNNNNNNNNNNNNNNNNNNNNNNNNNNNNNNNNNNNNNNNNNNNNNNNNNNNNNNNNNNNNNNNNNNNNNNNNNNNNNNNNNNNNNNNNNNNNNNNNNNNNNNNNNNNNNNNNNNNNNNNNNNNNNNNNNNNNNNNNNNNNNNNNNNNnNNNNNNNNNNNNNNNNNNNNNNNNNNNNNNNNNNNNNNNNNNNNNNNNNNNNNNNNNNNNNNNNNNNNNNNNNNNNNNNNNNNNNNNNNNNNNNNNNNNNNNNNNNNNNNNNNNTATTGTTTACATGGACGATATAATGATCGNNNNNNNNNNNNNNNNNNNNNNNNNNNNNNNNNNNNNNNNNNNNNNNNNNNNNNNNNNNNNNNNNNNNNNNNNNNNNNNNNNNNNNNNNNNNNNNNNNNNNNNNNNNNNNNNNNNNNNNNNNNNNNNNNNNNNNNNNNNNNNNNNNNNNNNNNNNNNNNNNNNNNNNNNNNNNNNNNNNNNNNNNNNNNNNNNNNNNNNNNNNNNNNNNNNNNNNNNNNNNNNNNNNNNNNNNNNNNNNNNNNNNNNNNNNNNNNNNNNNNNNNNNNNNNNNNNNNNNNNNNNNNNNNNNNNNNNNNNNNNNNNNNNNNNNNNNNNNNNNNNNNNNNNNNNNNNNNNNNNNNNNNNNNNNNNNNN
>Dbusckii_07
NNNNNNNNNNNNNNNNNNNNNNNNNNNNNNNNNNNNNNNNNNNNNNNNNNNNNNNNNNNNNNNNNNNNNNNNNNNNNNNNNNNNNNNNNNNNNNNNNNNNNNNNNNNNNNNNNNNNNNNNNNNNNNNNNNNNNNNNNNNNNNNNNNNNNNNNNNNNNNNNNNNNNNNNNNNNNNNNNNNACGGCTTTTGTnGACTCCAGAAGGCCACTACGAGTTCTTATCAATGCCGTTTGGTTTAAGGAATGCGCCTTCAGTATTTCAGAGAGCGGTTATGNNNNNNNNNNNNNNNNNNNNNNNNNNNNNNNNNNNNNNNNNNNNNNNNNNNNNNNNNNNNNNNNNNNNNNNNNNNNNNNNNNNNNNNNNNNNNNNNNNNNNNNNNNNNNNNNNNNNNNNNNNNNNNNNNNNNNNNNNNNNNNNNNNNNNNNNNNNNNNNNNNNNNNNNNNNNNNNNNNNNNNNNNNNNNNNNNNNNNNNNNNNNNNNNNNNNNNNNNNNNNNNNNNNNNNNNNNNNNNNNNNNNNNNNNNNNNNNNNNNNNNNNNNNNNNNNNNNNNNNNNNNNNNNNNNNNNNNNNNNNNNNNNNNNNNNNNNNNNNNNNNNNNNNNNNNNNNNNNNNNNNNNNNNNNNNNNNNNNNNNNNNNNNNNNNNNNNNNNNNNNNNNNNNNNNNNNNNNNNNNNNNNNNNNNNNNNNNN
>Dbusckii_08
NNNNNNNNNNNNNNNNNNNNNGATTATAGAGAATTAAATGCGAATACAGTATCAGACAAATATCCGTTGCCACTGATTTCTGACCAAATTGCTAGGCTACGCGAAGGAAAATATTTCTCTAGTCTAGATATGGCCAGTGGGTACCATCAGATCCCTATACATGAGGAGTCCATTGAGAGAACGGCATTTGTGACCCCAGACGGACAATACGAATATCTTGCTATGCCGTTTGGGCTTAAAAATGCATCATCAATATTTCAGCGGGCTATAGTACGTGCACTAGGTGAGCTGGCATACTCATATGCAGTAGTCTATATAGACGACGTACTGATTGTAGCTAAATCAAAAGAAGAAGCATTTGAAAGGCTGACTATTGTACTTCAAGCTTTATCTAGTGTAGGATTTTCTTTGAATATAAAAAAATGTAATTTTCTTCAGAGGGGAGTAGAATATCTAGGGTACTATATCAAGGATGGTGAAATTAAACCCAATCCTGGAAAGATAAAAGCTCTATCTGCTCTATCTCAACCAGTTACAGTAACACAAGTAAGACAATTCATAGGGTTAGCATCATATTTTCGACAATTCGTGCCACGATTTTCCGAACAAATGAAGCCATTGTATNNNNNNNNNNNNNNNNNNNNNNNNNNNNNNNNNNNNNNNNNNNNNNNNNNNNNNNNNNNNNNNNN
>Dbusckii_09
NNNNNNNNNNNNNNNNNNNNNNNNNNNNNNNNNNNNNNNNNGAATACAATAGCTGATAGATATCCGTTGCTTCTTATCGCTGAACAAATTTCCAGGCTTCGTGGTGCAAGATATTTCTCGTATTTAGATATGGCAAGTGGTTAnTACCAAATTCCAGTTCANNNNNNNNNNNNNNNNNNNNNNNNNNNNNnNNNNNNNNNNNNNNNNNNNNNNNNNNNNNNNNNNNNNNNNNNNNNNNNNNNNNNNNNNNNNNNNNNNNNNNNNNNNNNNNNNNNNNNNNNNNNNNNNNNNNNNNNNNNNNNNNNNNNNNNNNNNNNNNNNNNNNNNNNNNNNNNNNNNNNNNNNNNNNNNNNNNNNNNNNNNNNNNNNNNNNNNNNNNNNNNNNNNNNNNNNNNNNNNNNNNNNNNNNNNNNNNNNNNNNNNNNNNNNNNNNNNNNNNNNNNNNNNNNNNNNNNNNNNNNNNNNNNNNNNNNNNNNNNNNNNNNNNNNNNNNNNNNNNNNNNNNNNNNNNNNNNNNNNNNNNNNNNNNNNNNNNNNNNNNNNNNNNNNNNNNNNNNNNNNNNNNNNNNNNNNNNNNNNNNNNNNNNNNNNNNNNNNNNNNNNNNNNNNNNNNNNNNNNNNNNNNNNNNNNNNNNNNNNNNNNNNNNNNNNNNNNNNNNNNNNNNNNNNNNNNNNNNNNNNNNNNNNNN
>Dbusckii_10
GGTAGTGACCGTCTGTGTGTTGATTTTCGTGCTTTGAATGAGAACACAGTAGCAGATAAGTACCCTTTGCCCCTAATTGCAGATCAAATTGCTAGGTTACGTGGAGCAANNNNNNNNNNNNNNNNNNNNNNNNNNNNNNNNNNNNNNNNNNNNNNNNNNNNNNNNNNNNNNNNNNNNNNNNNNNNNNNNNnNNNNNNNNNNNNNNNNNNNNNNNNNNNNNNNNNNNNNNNNNNNNNNNNNNNNNNNNNNNNNNNNNNNNNNNNNNNNNNNNNNNNNNNNNNNNNNNNNNNNNNNNNNNNNNNNNNNNNNNNNNNNNNNNNNNNNNNNNNNNNNNNNNNNNNNNNNNNNNNNNNNNNNNNNNNNNNNNNNNNNNNNNNNNNNNNNNNNNNNNNNNNNNNNNNNNNNNNNNNNNNNNNNNNNNNNNNNNNNNNNNNNNNNNNNNNNNNNNNNNNNNNNNNNNNNNNNNNNNNNNNNNNNNNNNNNNNNNNNNNNNNNNNNNNNNNNNNNNNNNNNNNNNNNNNNNNNNNNNNNNNNNNNNNNNNNNNNNNNNNNNNNNNNNNNNNNNNNNNNNNNNNNNNNNNNNNNNNNNNNNNNNNNNNNNNNNNNNNNNNNNNNNNNNNNNNNNNNNNNNNNNNNNNNNNNNNNNNNNNNNNNNNNNNNNNNNNNNNNNNNNNNNNNNNNNNNNNNNN
>Dbusckii_11
NNNNNNNNNNNNNNNNNNNNNNNNNNNNNNNNNNNNNNNNCGAATACAGTATCAGACAAATATCCGTTGTCACTGATTTCTGACCAAATTGATAGGCTACGCGTAGGAAAATATTTCTCTAGGTTAGATATGGCAAGCGGATACTATCAGATCCCTATACANNNNNNNNNNNNNNNNNNNNNNNNNNNNNnNNNNNNNNNNNNNNNNNNNNNNNNNNNNNNNNNNNNNNNNNNNNNNNNNNNNNNNNNNNNNNNNNNNNNNNNNNNNNNNNNNNNNNNNNNNNNNNNNNNNNNNNNNNNNNNNNNNNNNNNNNNNNNNNNNNNNNNNNNNNNNNNNNNNNNNNNNNNNNNNNNNNNNNNNNNNNNNNNNNNNNNNNNNNNNNNNNNNNNNNNNNNNNNNNNNNNNNNNNNNNNNNNNNNNNNNNNNNNNNNNNNNNNNNNNNNNNNNNNNNNNNNNNNNNNNNNNNNNNNNNNNNNNNNNNNNNNNNNNNNNNNNNNNNNNNNNNNNNNNNNNNNNNNNNNNNNNNNNNNNNNNNNNNNNNNNNNNNNNNNNNNNNNNNNNNNNNNNNNNNNNNNNNNNNNNNNNNNNNNNNNNNNNNNNNNNNNNNNNNNNNNNNNNNNNNNNNNNNNNNNNNNNNNNNNNNNNNNNNNNNNNNNNNNNNNNNNNNNNNNNNNNNNNNNNNNNNNNNN
>Dbusckii_12
NNNNNNNNNNNNNNNNNNNNNNNNNNNNNNNNNNNNNNNNNNNNNNNNNNNNNNNNNNNNNNNNNNNNNNNNNNNNNNNNNNNNNNNNNNNNNNNNNNNNNNNNNNNNNNNNNNNNNNNNNNNNNNNNNNNNNNNNNNNNNNNNNNNNNNNNNNNNNNNNNNNNNNNNNNNNNNNNNNNNNNNNNNNNNNnNNNNNNNNNNNNNNNNNNNNNNNNNNNNNNNNNNNNNNNNNNNNNNNNNNNNNNNNNNNNNNNNNNNNNNNNNNNNNNNNNNNNNNNNNNNNNNNNNNNNNNNNNNNNNNNNNNNNNNNNNNNNNNNNNNNNNNNNNNNNNNNNNNNNNNNNNNNNNNNNNNNNNNNNNNNNNNNNNNNNNNNNNNNNNNNNNNNNNNNNNNNNNNNNNNNNNNNNNNNNNNNNNNNNNNNNNNNNNNNNNNNNNNNNNNNNNNNNNNNNNNNNNNNNNNNNNNNNNNNNNNNNNNNNNNNNNNNNNNNNNNNNNNNNNNNNNNNNNNNNNNNNNNNNNNNNNNNNNNNNNNNNNNNNNNNNNNNNNTAGACAATTTATTGGGTTAGCATCTTATTTCCGACAGTTTATTAAAGGATTTTCACAATTAATGAAACCATTATATTNNNNNNNNNNNNNNNNNNNNNNNNNNNNNNNNNNNNNNNNNNNNNNNNNNNNNNNNNNNNNNNN
>Dbuzzatti_01
NNNNNNNNNNNNNNNNNNNNNNNNNNNNNNNNNNNNNNNNNNNNNNNNNNNNNNNNNNNNNNNNNNNNNNNNNNNNNNNNNNNNNNNNNNNNNNNNNNNNNNNNNNNNNNNNNNNNNNNNNNNNNNNNNNNNNNNNNNNNNNNNNNNNNNNNNNNNNNNNNNNNNNNNNNNNNNNNNNNNNNNNNNNNNNnNNNNNNNNNNNNNNNNNNNNNNNNNNNNNNNNNNNNNNNNNNNNNNNNNNNNNNNNNNNNNNNNNNNNNNNNNNNNNNNNNNNNNNNNNNNNNNNNNNNNNNNNNNNNNNNNNNNNNNNNNNNNNNNNNNNNNNNNNNNNNNNNNNNNNNNNNNNNNNNNNNNNNNNNNNNNNNNNNNNNNNNNNNNNNNNNNNNNNNNNNNNNNNNNNNNNNNNNNNNNNNNNNNNNNNNNNNNNNNNNNNNNNNNNNNNNNNNNNNNNNNNNNNNNNNNNNNNNNNNNGCAGGGGAAATTCGACCAAACTCGCGAAAGATTGTTGCGTTAACATCATTGCCACCGCCACAGACGGTTTTTGGTGTACGACAGTTTATTGGTCTTGCATCCTATTTTCGCAAATTCGTACCCGGATTCTCTCAAGTCATAAAGCCGTTGTATTCCCTAACATCAGGAAGGGAAAGTTTTGCGTGGACTACTGAGTTGGAAAGCATTCGCAAGAAAAT
>Dbuzzatti_01t
GGTAGTGATAGACTCTGTGTAGACTACCGTGAACTAAATGCGAATACAGTGTCTGATAAATATCTTCTTCCATTGATATCAGATCAAATATCTAGATTGCGAGGCACAAAATATTTTTCCAGTCTGGACATGGCGAGTGGGTTTTATCAAATATCGATACACGAAGATTCTATTTANCGAACCGCTTTTGTAAATCCAGAGGGTCAATATGAATTTTTAGCTATGCCGTTTGGCCTCAACAACGCCTCATCAGTGTTTCAGCGAGCGATTGTAAAAGCTTTGGGCGAATCGGCATATTCATATGCAGTTGTTTATATCGACGATGTTTTGAATGTGGCAGAATCAAAAGAACAAGCTTTTGAAAGGTTAACAATTGTTTTAAAGGCATTAGCAAATGCCAGATTTTCATCTnnnnnnnnnnnnnnnnnnnnnnnnnnnnnnnnnnnnnnnnnnnnnnnnnnnnnnnnnnnnnnnnnnnnnnnnnnnnnnnnnnnnnnnnnnnnnnnnnnnnnnnnnnnnnnnnnnnnnnnnnnnnnnnnnnnnnnnnnnnnnnnnnnnnnnnnnnnnnnnnnnnnnnnnnnnnnnnnnnnnnnnnnnnnnnnnnnnnnnnnnnnnnnnnnnnnnnnnnnnnnnnnnnnnnnnnnnnnnnnnnnnnnnnnnnnnnnnnnnnnnnnnnnnnnnnnnnnnnn
>Dbuzzatti_02
NNNNNNNNNNNNNNNTGTATTGACTACAGAGAATTAAACTCAAATACCGTCGCTGACAAATACCCCTTGCCTCTCATTAGTGACCAGATTGATAGGTTGCGCGGTTCGTATTNNNNTACTTGTTTAGATATGGCTACTAGTTTTCACCAAATTCCGATTCACCCTGATTCCGTTGAATATATTGCATTTGTGACTCCGGATGGCCAATACGAATTTCTTACAATGCCTTTCGGACTCAAAAATGCGCCTTCCGTTTTTCAAAGGACAGTTATGCAAGCTTTAGGCAATTTTGCATATTCATACGTAATTGTCTATATGGACGACATTATGATCGTGTCACCAACAATTGAGTTAGGGTTCGAAAGATTGAGAACAGTATTGAACGTTCTGACAAGGGCAGGATTCATCTTCAATCTCGANNAATGTTCTTTTCTGAAAACAAAGGTACAGTATTTGGCGTTCGAAGTAAAAGCTGGCGAGATTAGGCCAAACTCACAGAAGACTACTGCATTAANNNNNNNNNNNNNNNNNNNNNNNNNNNNNNNNNNNNNNNNNNNNNNNNNNNNNNNNNNNNNNNNNNNNNNNNNNNNNNNNNNNNNNNNNNNNNNNNNNNNNNNNNNNNNNNNNNNNNNNNNNNNNNNNNNNNNNNNNNNNNNNNNNNNNNNNNNNNNNNNNNNNNNNNNNNNNNN
>Dbuzzatti_02t
GGTAGCGATAGACTCTGTGTAGACTACCGTGAACTAAATGCGAATACAGTGTCTGATAAATATCCGCTTCCATTGATATCAGATCAAATATCTAGATTGCGAGGCGGAAAATATTTTTCCAGTCTGGACATGGCCAGTGGGTTTTATCAAATACCGATACACGAAGATTCTATTGAACGAACCGCTTGTGTAACTCCAGAGGGTCAATATGAATTTTTAGCTATGCCGTTTGGCAACAAGATCGCCTCATCAGTGTTTCAGCGAGCGATTGTAAAAGCTTTGGGCGAATTGGCATATTCATATGCAGCTGTTTATATTGACTATGTTTTGATTGTGGCAGAATCAAAATANTANGCTTTTGAAAGGTTAACAATTnTTTTAAAGGCATTAGCAAATGCCGGATTTTCATTTAATAGAAAGAAATGTGCGTTTTTGCAAACAGGAATTGAGTACCTTGGATTTTATATTAAAAATGGTGAAATAAAACCAAATCCGAGGAAAATAGAAGCACTGTCTGTCTTACCAAAGCCAAACAGTGTCACTCAACTAAGGCAATTTATAGGCCTGGCCTCATATTTCAGGCAGTTTGTCCCAAGATTTTCTGAACAAATGAAACCGTTGTATCATCTGATTGCGAAAAATAACGCATTTGTGTGGAAGGAGGAGCATGAACAAATACGTCAAAAGAT
>Dbuzzatti_03
NNNNNNNNNNNNNNNNNNNNNNNNNNNNNNNNNNNNNNNNNNNNNNNNNNNNNNNNNNNNNNNNNNTTGCCTCTTATTAGTGACCAGATATATAGGTTGCGTAGTTCGTATTACTTTACTTGTTTAGATATAGCTAGTGGTTTTCACTAnATTCCGATTCACCCTGATTCCGTTnAATATACTGCATTTGTGACTCCGGATGGCCAATACGAATTTCTTACAATGACTTTCGGACTCAAAAATGCGCCTTCCGTTTTTCAAAGGATAGTAAGGCAAGCTTTAGGCAATCTTGCATATTCATACGTAGTTGTCTATATGGACGACATTATGNNNNNNTCACCAACAATTGAGTTAGGGTTGGAAAGATTGAGAACAGTATTGAACATTCTGACAAGGGCTGGATTCATCTTCAATATCTCGAAATGCTCTTTTCTAATAACAAAGGTACAGTATTTGGGGTTCGAAGTAAAAGCTAGCGAGACTAGGCCAAACTCACAGAAGACTACTGCATTAAGTTTATTACCACCTCCGCAGACTGTTTCCAGTTTGCGACAGATTATTGGTCTGGATTCCTACTTTCGCAAGTTTGTACCCGATTTCGGAAAAATAATGAAGCCACTCTATTCTCTTACGTCAGGAAAAGGAAGTATTGTCTGGAATATTGAACTCGAGAATATTCGAAAAAAAAN
>Dbuzzatti_04
GGTNCAGATCGCCTTTATGTCGATTACAGACAGCTAAATTCTAATACGATAGCAGACAGGTATCCTTTGCCGTTAATTATTGACCAGATTGCTAGGTTGCGAGGTGCAAATTACTTCACTTGCCTTGACATGGCAAGTGGCTTTCACCAGATTCCTATCCACCTCGATTCTATTGAATATACTGCATTTGTTACTCCGGATAGCCAGTATTAnTTCTTAACTATGCCGTTCGGACTGAAAAATGCGCCATCTGTGTTCCAACGGGTGGTTACGCGAGCTTTGGGTGACTTGGCCTTTTCGTACGTGATTGTTTATATGGACGACATAATGGTTGTGTCGCCTACGATTGAGATAGGCTTAGAAAGGCTAAAAACAGTGCTGGACGTTCTCTCAGGAGCTGGATTTATTTTTAATATTAGCAAATGTAGTTTTCTAAAAACAGTCGTCCATAATCCNNNNNNNNAGATAATGACAGGAGAAATTCGACCAAACNNNNNNNNNNNNNNNNNNNNNNNNNNNNNNNNNNNNNNNNNNNNNNNNNNNNNNNNNNNNNNNNNNNNNNNNNNNNNNNNNNNNNNNNNNNNNNNNNNNNNNNNNNNNNNNNNNNNNNNNNNNNNNNNNNNNNNNNNNNNNNNNNNNNNNNNNNNNNNNNNNNNNNNNNNNNNNNNNNNNNNNNNNNNNNNNNNNNN
>Dbuzzatti_04(2)
NNNNNNNNNNNNNNNTGTATTGACTGCAGAGAATTAAACTCAAATACCGTCGCTGACAAATACCACCTGCCGCTCATTAGTGAACAGATGGATAGGTTGCGTGCTCCGTATTACTTTACTTGTTTAGATATGGCTAGTGGTTTTCAACAAATTCCGATTCACCCTGATTCCATTGAATATACTGCATTTGTGACTCCGGATGGCCAATACGAATTTCTTACAATGCCTTTCGGACTCAAAAATGCGCCTTCCGTTTTTCAAAGGACAGTTATATAnGCTTAnGGCAATCTTACATATTCATATGTAATTGTCTATATGGANNNNNNNNNNNNNNNNNNNNNNNNNNNNNNNNNNNNNNNNNNAAGGTTGAGAACAGTATTGAACGTTCTGATAAGGGCTGGATTCATCTTCAATATCTCGAAATATTCTTTTCTGAAAACCATGTTACAGTATTTGAGGTTCGAAGTGAAAGCAGGCAAGATTAGGCCAAACTCACAGAAGACTACTGCATTAAGTTTATTACCACCTCCGCAGACTATTTCCAGTTCGCGACAATTTATTGGTCTGGCTTCCTACTTTCGCAAGTTTGTACCCGATTTCGCCAAAATAATGAAGCCACTCTATTCTCTTACGTCAGGAAAAGGAAGTATTGTCTGGAATGTTGAACTCGAGAATATTCGAAAAAAAAN
>Dbuzzatti_05
NNNNNNNNNNNNNNNTGTATTGACTACAGAGAATTAAACTCAAATATCGCCGCTGACAAATACCCCTTGCCTATCGTTAGTGACCATATTGATAGGCTGCGTAGTTCGTATTACTTTACTTATTTAGATATGGCTAGTGGTTTTCACCAAATTCGGATTCACCCTGATTCCGTTGAATATACTGCATTTGTGACTCCGGATGGCCAATACGAATTTCTTACAATGCCTTTCAGACTCAAAAATGCGCCTTCCGTTTTTCAAAGGACAGTNATGCAAACTTTAGGCAATCTTGCATATTCATANNNNNNNNNNNNNNNNNNNNNNNNNNNNNNNNNNNNNNNNNNNNNNNNNNNNNNNNNNNNNNNNNNNNNNNNNNNNNNNNNNNNNNNNNNNNNNNNNNNNNNNNNNNNNNNNNNNNNNNNNNNNNNNNNNNNNNNNNNNNNNNNNNNNNNNNNNNNNNNNNNNNNNNNNNNNNNNNNNNNNNNNNNNNNNNNNNNNNNNNNNNNNNNNNNNNNNNNNNNNNNNNNNNNNNNNNNNNNNNNNNNNNNNNNNNNNNNNNNNNNNNNNNNNNNNNNNNNNNNNNNNNNNNNNNNNNNNNNNNNNNNNNNNNNNNNNNNNNNNNNNNNNNNNNNNNNNNNNNNNNNNNNNNNNNNNNNNNNNNNNNNNNNNNNNNNNNNNNNNNNNNNNNN
>Dbuzzatti_05(2)
NNNNNNNNNNNNNNNNNNNNNNNNNNNNNNNNNNNNNNNNNNNNNNNNNNNNNNNNNNNNNNNNNNNNNNNNNNNNNNNNNNNNNNNNNNNNNNNNNNNNNNNNNNNNNNNNNNNNNNNNNNNNNNNNNNNNNNNNNNNNNNNNNNNNNNNNNNNNNNNNNNNNNNNNNNNNNNNNNNNNNNNNNNNNNNnNNNNNNNNNNNNNNNNNNNNNNNNNNNNNNNNNNNNNNNNNNNNNNNNNNNNNNNNNNNNNNNNNNNNNNNNNNNNNNNNNNNNNNNNNNNNNNNNNNNNNNNNNNNNNNNNNNNNNNNNNNNNNNNNNNNNNNNNNNNNNNNNNNNNNNNNNNNNNNNNNNNNNNNNNNNNNNNNNNNNNNNNNNNNNNNNNNTTCTGACAAGGGCTGGATTCATCTTCAATATCTCGAAATGTTTTTCTCTGAAAAGAAAGGTACAGTATTTAGGGTTCGAAGTAAAAGCTGGCGAGATCAGGCCAAACTCACAGAAGACTACTGCATTAAGTTTATTACCACCTCCGCAGACTGTTTCCAGTTTGCGACAGTTTATTGGTCTGGCTTCCTACTTTCGCAAGTTTGTACCCGATTTCGCCAAAATAATGAAGCCACTCTATTCTCTTACGTCAGGAAAAGGAATTATTGTCTGGANNNNNNNNNNNNNNNNNNNNNNNNNNNNNNN
>Dbuzzatti_05t
GGCTCAGACCGCCTGTGTGTTGATTATAGAGAACTAAACTCAAATACAATTGCAGGCAAATATCCGTTGCCGCTTATCAGTGATCAGATTGATAGAGTCCGCGGGGCGAATTATTTTACATGTTTAGACATGGCAAGTGGTTGTCACCAGATTCCAATTCACCCTGATTCTGTAGAATACACCGCATTTGTAACCCCTGACGGCCAATATGAGTATTTAAGAATGCCTTTTGGGTGCAAGAATGGGCnnnnnnnnnnnnnnnnnnnnnnnnnnnnnnnGCTAGGCGATCTTGCGTATTCGTATGTAATTGTCTATATGGACGATATCATGATAGTATCTCCAACAATAGACGTAGGTCTTGAAAGACTGAAAACCGTTTTTGATGTGCTCATAGAGGCTGGCTTCTACTTCAATGTTACTAAATGTAGTTTTTANAAAAGAAAAGTTGAGTATCTAGAATACGAGGTTAGTGCTGGAGAAGTTTGCCCAAATCCACGCAAAATTATCGCATTGAGCGCATTACCTCCCCCACAAACTGTCACTCAGCTGAGACAGTTTATTGATCTCGCGTCATATTTTCGAAAATTCGTTCCTAGTTTTTCACAACTTATGAAGTCGTTATACTCCCTTAGTTCTTGNAATGGTAACATTGCCTGGAGTTTAGAACTAGAAGAAATCAGGAAACGAAT
>Dbuzzatti_08
GGCACAGATCGACTGTGTGTAGACTATCGCATGCTTAACGAAAACACAGTGGCAGACAAGTACCCGTTGCCCCTCATCTGNGATCAAGTTGCCAGACTACGTGGTGCTAAATATTTTTCGTGCATTGATATGGCAAGTGGCTTTTATCGAATTCCAGTTCACGAGGATTCAATCGAACGAACCGCATTCGTAACGCCAGATGGGCAATGCGAGTTTTTGGCAATGCCTTTTGGTTTGAAAAATGAACCGTCTGTGTTCCAGCGGGCCATAATGAAGGCCTTGGGAGCTCTAGCTTACACTTACGCAATAGTTTATATTGACGATGTTCTCATAATAGCAGAAAGTAAAGAAGATGCGCTAGATAGATTACGGACAGTATTGGAGACGTTAAGTATGGCTGGATTTTCATTTAATGTCACCAAGTGTTCATTTCTTACCACTAGAATAGAGTATCTTGGGTTTGAATTGAGTGACGGATANATCAGACCGAATTCTCGAAAAATTCAAGCTTTAAATAGATTACCACCACCAAnnnnCGTCTCACAGCTAAGGCAGTTTATTGGTTTGACTTCTTATTTTCGGCAATTCGTGTTAAATTTCTCCCAAACACTTAAACCTCTGTATCTCCTCACCTCTAAGGCGAATGACTTTGTTTGGTTACCAGTGCATGAGTATATACGAATATANAT
>Delegans_01
GGTACAGACCGTCTGTGTGTTGATTATCGTGAGCTTAATGCCAATACCGTTTCCGACAAGTACCCATTGCCACTTATATCTGACCAGATAGCTAGGTTGAGTGGTGCTAGGTTTTTCACGTGCATTGACATGGCGAGTGGCTTCCATCAGATCCCAATACATCCAAGCTCTATTGAACGGACAGCGTTTGTAACCCCAGAAGGGCAGTATGAATACTTGGCTATGCCTTTTGGGCTTAAGAATGCGCCTTCTGTATTTCAGAGGGCCATTAATCGTGCCCTAGGCGATCTGACTCATACATATGCCATCGTTTATATGGACGATGTAATGATAGTTGCACGCACAAAGGAGGAAGCTTTTGACAGGCTAAAAATAACTCTACAAGCACTCGTCGAAGCAGGATTTTCTTTCAACATTAAAAAATGCTCCTTTCTTAAATCTTGTGTAGAATATTTGGGCTTCGAAGTTAGAGCAGGTGAAATTCGACCGAATCCTAGAAAAATACAAGCTCTTACAGATTTACCGCCTCCGCAATCTGTGACTCAACTGAGACAATTTATTGGACTGGTCTCGTATTTTCGTCAGTTTGTACCCAAGTTTTCACAGTTACTGAAACCACTCTATGCTCTAACTTCAAAAAGCATGTCATTTTCATGGGAATTAGAGCACGAGCAAATACGACAGAAGGT
>Delegans_02
GGTACAGCAAGACTTTGCGTCGACTATAGAGAATTGAATAAAAATACAGTAGCGGATAAGTTTCCATTACCGTTGATCTCAGATCAAATAGCTAGACTTAGGGGAGCTAACTATTTCACTTCTCTTGACATGGCTTGCGGCTATTACCAGATTTTAATGCACCCCGAATCAATTGAATATACAGCATTTGTTACTCCTGATGGGCAGTACGAATTTCTTTCGATGCCCTTTGGTTTAAAGAACGCACCCTCAGTGTTTCAAAGAGCTGTACTGAAAGCACTTGGTAGTTTGGCTCATTCGTTnnnnnnnnnnTATATGGACGATATATTAATTGTTTCGGAAACAAAAGAAGAAGCTTTTGAGCGACTGCAACTGGTATTAGACGTTCTAGTGAAGGCAGGATTCTCATTTAACATTTCAAAGTGCTTCTTCTTGAGAACTACAGTTCGGTACCTTGGCTACGAGATAAAAGCGGGGGAAATACGCCCAAACTTAAACAAAATAGAATCGCTAGTGGCGTTGCCTCCACCGAAATCAGTTGCTACTCTGAGACAGTTTATTGGGTTAGCGTCATATTTTTGTCAATTCATTCCGGGTTTTTCACAATTAATGAAGTCGTTATATTTTCTCACATCTGAAAAGAATAGTTTTGATTGGCAAGTACAGCATGAAGAAATACGCAGCAAAAT
>Delegans_03
GGTACAGCAAGACTTTGCGTCGACTATAGAGAATTGAATAAAAATACAGTAGCGGATAAGTTTCCATTACCGTTGATCTCAGATCAAATAGCTAGACTTAGGGGAGCTAACTATTTCACTTCTCTTGACATGGCTTGCGGCTATTACCAGATTTTAATGCACCCCGAATCAATTGAATATACAGCATTTGTTACTCCTGATGGGCAGTACGAATTTCTTTCGATGCCCTTTGGTTTAAAGAACGCACCCTCAGTGTTTCAAAGAGCTGTACTGAAAGCACTTGGTAGTTTGGCTCATTCGTTTGTAATCGTTTATATGGACGATATATTAATTGTTTCGGAAACAAAAGAAGAAGCTTTTGAGCGACTGCAACTGGTATTAGACGTTCTAGTGAAGGCAGGATTCTCATTTAACATTTCAAAGTGCTTCTTCTTGAGAACTACAGTTCGGTACCTTGGCTACGAGATAAAAGCAGGGGAAATACGCCCAAACTTAAACAAAATAGAATCGCTAGTGGCGTTGCCTCCACCGAAATCAGTTGCTACTCTGAGACAGTTTATTGGGTTAGCGTCATATTTTnnnnnnnnnnnnnnnnnnnnnnCACAATTAATGAAGCCGTTATATTTTCTCACATCTGAAAAGAATAGTTTTGATTGGCAAGTACAGCATGAAGAAATACGCAGAAAAAT
>Delegans_04
GGTACAGACCGTCTGTGTGTTGATTATCGTGAGCTTAATGCCAATACCGTTTCCGACAAGTACCCATTGCCACTTATATCTGACCAGATAGCTAGGTTGAGTGGTGCTAGGTTTTTCACGTGCATTGACATGGCGAGTGGCTTCCATCAGATCCCAATACATCCAAGCTCTATTGAACGGACAGCGTTTGTAACCCCAGAAGGGCAGTATGAATACTTGGCTATGCCTTTTGGGCTTAAAAATGCGCCTTCTGTATTTCAGAGGGCCATTAATCGTGCCCTAGGCGATCTGACTCATACATATGCCATCGTTTATATGGACGATGTAATGATAGTTGCACGCACAAAGGAGGAAGCTTTTGACAGGCTAAAAATAACTCTACAAGCACTCGTCGAAGCAGGATTTTCTTTCAACATTAAAAAATGCTCCTTTCTTAAATCTTGTGTAGAATATTTGGGCTTCGAAGTTAGAGCAGGTGAAATTCGACCGAATCCTAGAAAAATACAAGCTCTTACAGATTTACCGCCTCCGCAATCTGTGACTCAACTGAGACAATTTATTGGACTGGTCTCGTATTTTCGTCAGTTTGTACCCAAGTTTTCACAGTTACTGAAACCACTCTATGCTCTAACTTCAAAAAGCATGTCATTTTCATGGGAATTAGAGCACGAGCAAATACGACAGAAGGT
>Delegans_05
GGTACAGCAAGACTTTGCGTCGACTATAGAGAATTGAATAAAAATACAGTAGCGGATAAGTTTCCATTACCGTTGATCTCAGATCAAATAGCTAGACTTAGGGGAGCTAACTATTTCACTTCTCTTGACATGGCTTGCGGCTATTACCAGATTTTAATGCACCCCGAATCAATTGAATATACAGCATTTGTTACTCCTGATGGGCAGTACGAATTTCTTTCGATGCCCTTTGGTTTAAAGAACGCACCCTCAGTGTTTCAAAGAGCTGTACTGAAAGCACTTGGTAGTTTGGCTCATTCGTTTGTAATCGTTTATATGGACGATATATTAATTGTTTCGGAAACAAAAGAAGAAGCTTTTGAGCGACTGCAACTGGTATTAGACGTTCTAGTGAAGGCAGGATTCTCATTTAACATTTCAAAGTGCTTCTCCTTGAGAACTACAGTTCGGTACCTTGGCTACGAGATAAAAGCGGGGGAAATACGCCCAAACTTAAACAAAATAGAATCGCTAGTGGCGTTGCCTCCACCGAAATCAGTTGCTACTCTGAGACAGTTTATTGGGTTAGCGTCATATTTTCGTCAATTCATTCCGGGTTTTTCACAATTAATGAAGCCGTTATATTTTCTCACATCTGAAAAGAATAGTTTTGATTGGCAAGTACAGCATGAAGAAATACGCAGCAAAAT
>Derecta_01
GGGTTTCAGCGTTTATGCGTTGATTATCGAGAATTAAATTCAAATACGGTCTCAGATAAATATCCTTTGCCTCTTATATCAGATCAGATAGCTAGACTTCATGGAGCGAAATATTTTACATGCTTAGACATGGAAAGTGGGTTCTACCAAATTCCCTTGCATGCAGATTCGGTAGAGTGTACAGCTTTTGTCACCCCAGACGGGCAATACGAATTTTTGGCAATGCCTTTTGGGCTCAAAAATGCTCCTGCCGTTTTTCAGCGTACAGTGATGCAAGCACTTGGAGATCTTGCAAATACATTTGTTGTCGTATATATGGATGACGTAATGGTGGCTGCTTCAACAAAAAGTGAGGCCTTAGAAAGGCTACAGATTACTCTTGATTGTCTCACCAAGGCAGGATTTGCATTTAATTTAAAAAAATGTTCTTTTCTTAAGTCAACAGTTCAATATTTGGGATACGAAGTGAGTGCAGGTGAAATTCGTCCAAACTCGCTAAAAATTGCAGCGTTAACTGCTTTACCACCCCCTCAATCGGTCTCTTCTTTACGACAATTTATAGGATTAGCTTCTTATTTTAGACAATTTATACAGGGATTTTCTTGCTTTATGAAACCGCTATATCTTTTGACTTCGGAAAGGCGTGAATTTATTTGGAATGCAGAGCATATACAAATTAGACAAAGGAT
>Derecta_02
GGTTCTCAGCGTTTATGCGTTGATTATCGAGAATTAAATTCAAATACGGTCTCAGATAGATATCCTTTGCCTCTTATATCAGATCAGATAGCTAGACTTCATGGAGCGAAATATTTTACATGCTTAGACATGGCAAGTGGGTACTACCAAATTCCCTTGCATGCAGATTCGGTAGAGTGTACAGCTTTTGTCACCCCAGATGGGCAATACGAATTTTTGGCAATGCCTTTTGGGCTCAAAAATGCTCCTGCCGTTTTTCAGCGTACAGTGATGCAAGCACTTGGAGATCTTGCAAATACATTTGTTGCCGTATATATGGATTACGTAATGGTGGCTGCTTCAACAAAAAGTGAGGCCTTAGAAAGGCTACAGATTACACTTGATTGTCTCACCAAGGCAGGATTTGCATTTAATTTAAAAAAATGTTCTTTTCTTAAGTCAACAGTTCAATATTTGGGATACGAAGTGAGTGCAGGTGAAATTCGTCCAAACTCGTTCAAAATTGCAGCGTTAACTGCTTTACCACCCCCTCAATCGGTCTCTTCTTTACGACAATTTATAGGATTAGCTTCTTATTTTAGACAATTTATACAGGGATTTTCTTGCTTTATGAAACCGCTATATCTTTTGACTTCGGAAAGGAGTGAATTTATTTGGAATGCAGAGCATGAACAAATTAGACAAAGGAT
>Derecta_03
GGTTCTCAGCGTTTATGCGTTGATTATCGAGAATTAAATTCAAATACGGTCTCAGATAGATATCCTTTGCCTCTTATATCAGATCAGATAGCTAGACTTCATGGAGCGAAATATTTTACATGCTTAGACATGGCAAGTGGGTACTACCAAATTCCCTTGCATGCAGATTCGGTAGAGTGTACAGCTTTTGTCACCCCAGACGGGCAATACGAATTTTTGGCAATGCCTTTTGGGCTCAAAAATGCTCCTGCCGTTTTTCAGCGTACAGTGATGCAAGCACTTGGAGATCTTGCAAATACATTTGTTGTCGTATATATGGATGACGTAATGGTGGCTGCTTCAACAAAAAGTGAGGTCTTAGAAAGGCTACAGATTACTCTTGATTGTCTCACCAAGGCAGGATTTGCATTTAATTTAAAAAAATGTTCTTTTCTTAAGTCAACAGTTCAATATTTGGGATACGAAGTGAGTGCAGGTGAAATTCGTCCAAACTCGTTAAAAATTGCAGCGTTAACTGCTTTACCACCCCCTCAATCGGTCTCTTCTTTACGACAATTTATAGGATTAGCTTCTTATTTTAGACAATTTATACAGGGATTTTCTTGCTTTATGAAACCGCTATATCTTTTGACTTCGGAAAGGAGTGAATTTATTTGGAATGCAGAGCATGAACAAATTAGACAAAGGAT
>Derecta_04
GGTTCTCAGCGTTTATGCGTTGATTATCGAGAATTAAATTCAAATACGGTCTCAGATAGATATCCTTTGCCTCTTATATCAGATCAGATAGCTAGACTTCATGGAGCGAAATATTTTACATGCTTAGACATGGCAAGTGGGTACTACCAAATTCCATTGCATGCAGATTCGGTAGAGTGTACAGCTTTTGTCACCCCATATGGGCAATACGAATTTTTGGCAATGCCTTTTGGGCTCAAAAATGCTCCTGCCGTTTTTCAGCGTACAGTGATGCAAGCACTTGGAGATCTTGCAAATACATTTGTTGCCGTATATATGGATGACGTCATGGTGGCTGCTTCAACAAAAAGTGAGGCCTTAGAAAGGCTACAGATTACTCTTGATTGTCTCACCAAGGCAGGATTTGCATTTAATTTAAAAAAATGTTCTTTTCCTAAGTCAACAGTTCAATATTTGGGATACGAAGTGAGTGCAGGTGAAATTCGTCCAAACTCGTTCAAAATTGCAGCGTTAACTGCTTTACCACCCCCTCAATCGGTCTCTTCTTTACGACAATTTATAGGATTAGCTTCTTATTTTAGACAATTTATACAGGGATTTTCTTGCTTTATGAAACCGCTATATCTTTTGACTTCGGAAAGGAGTGAATTTATTTGGAATGCAGAGCATGAACAAATTAGACAAAGGAT
>Dficusphila_01
GGCAGCGATCGCTTGTGTATCGATTATCGAGAATTGAATGCTAACACCGTCTCAGATAAATACCCGTTGCCTCTAATATCGGACCAAATTGATAGACTGCGCGGCGGCAAGTATTTCTCAAGTCTCGACATGGCGAGTGGTTTCTACCAGATACAAATACATCCCGATTCGGTTGAACGCACAGCATTTGTCACAACAGAAGGCCAATACGAATTCGTGGCCATGCCCTTTGGCTTAAAGAACGCATCATCAGTGTTCCAGCGAGCCATAATGCGAGCCTTGGGTGAAGTGGCACATTCGTACGCAATTGTTTACATCGACGATGTTTTGATTGTTGCTAGTACAAAAGAGGAGGCATTCATGAGACTTAAGGAGGTGTTGCAAAGACTGACTAGTGCTGGGTTTTCCTACAATATAAGCAAGTGTTCCTTTCTGCAGACAAGTGTTGAGTACTTAGGGTACAAAATTGAAAATGGTGAAATAAGACCAAACCCACGAAAGATTCAGGCATTGGCCGCATTGCCACCACCACAGACGGTTACACAACTGAGGCAATTTATTGGCTTGTCATCCTACTTTCGACAGTTCGTCCCTCGGTTTTCTGAATTGATGAAACCATTGTATCTGCTAACGACAAAAACnAGCAAATTTGAGTGGCGCGATAGGCACGAGCAGGTGCGTCAAGAAAT
>Dkikkaway_01
GGTTCGAACAGACTCTGCGTTGACTATAGAGAGCTAAATTCAAACACAGTGGCTGATAAATATCCGTTGCCACTTATACAGGATCAGATAAATAAACTTCGGGGAGTTAATTATTTTACGTGTCTAGATATGGCCAGTGGATACTACCAAATTCCTATGGATGCTGATTCTATAGAGTACACAGCGTTTGTGACGCCAGATGGTCAGTATGAATTTGTGTCTATGCCATTCGGGCTTAGAAATGCGCCTTCAGTTTTTCAACGGTTAGTAATCCAGGCGCTAGGGGATTTAGCGAATTCCTATGTTATCGTCTATATGGAAGATATTATGATAACTGCCACAACATTAGAGGAAGCTTTTGAAAGATTGGAGATTGTTTTAAATGTTCTGACAGAGGCTGGATTTTCGTTTAATATTACAAAGTGTTCCTTCCTGAAAACATCGGTGCAATATTTAGGCTTTAGTGTCAGTGCTGGAGAAATTCGTCCAAACCCTCAGAAAATTGTAGCGTTAACAGCCCTTATGCCTCCTCAATCTGTAACATCACTTAGACAATTTATTGGATTAGCATCGTATTTCCGGCAGTTTATTAAGGGGTTTTCGCAGTTAATGAAACCGTTATATTTCTTAACTTATGACAAAAATAAATTTAATTGGAAAGCAGAACATGAGCAGATACGGAAGAAGGn
>Dkikkaway_02
GGTTCAGCTAGACTCTGTGTCGATTATAGGGAGTTAAATAAAAATACAGTTGCAGATAAGTTCCCATTACCGTTGATATCAGACCAAATATCTAGACTTAGGGGAGCTAAATATTTCACTTCTCTTGACATGGCTAGCGGGTATTATCAGATTTCAATGCACCCTGAATCAATTGTTTATACTGCTTTTGTTACTCCTGATGGGCAGTACGAATTTCTTTCGATGCCCTTCGGATTAAAAAACGCACCTGCAGTGTTTCAAAGAGCTGTGTTGAAGGCACTAGGTAGCCTTGCTCATTCGTTTGTAATAGTTTATATGGACGATATACTAATTGTGGCAGAAACAAAGGAAGAAGCATTCGAGCGGTTGAAACTCGTTTTAGACATTTTAGTGAAGGCAGGATTTTCATTCAATATTTCAAAGTGTTTTTTCTTGAGAACTACAGTTCACTATCTTGGGTATGAGATAAAAGCGGGAGAGATACGTCCAAACTCAAACAAAATAGAATCGCTAATGGCGTTGCCTCCGCCGAAGTCAGTCACTACTTTAAGACAATTCATAGGATTAGCGTCATATTTTCGTCAGTTCATTCCGGGGTTTTCACAACTGATGAAGCCCTTATATTTTCTGACATCCGAAAAGACTAGTTTTGACTGGCAAACACAGCATGAAGAAATTCGCGGTAAAnn
>Dkikkaway_03
GGCAGCGATAGATTGTGTATTGATTTCCGTGAGCTAAATGCGAATACAATTTCTGATAAATACCCACTACCATTAATTTCGGATCAGATAGAGCGCCTGCGAGGTGGCAAATATTTTTCTATATTGGACATGGCCAGCGGATTTTACCAGATACCAATTCACCCTGATTCCATAGAAAAGACAGCGTTTGTGACCCCAGAGGGTCAGTACGAGTTTCTAGCCATGCCATTTGGGCTAAAAAACGCGTCCTCAATTTTTCAACGTGCCATTGTGCGAGCATTGGGGGACTTAGCCTATTCCTATGCAGTTGTTTATATAGATGATGTACTGATTGTTGCGAATACGAAAGATGAAGCATTTGAAAGGATAAACAAGGTGTTGGAAGTCTTGTCAGAGGCGGGTTTCACGTTTAATGTAAAAAAGTGTGCCTTTCTACGCACTGGAGTTGAGTATTTAGGATTTTACGTTAAAGATGGCGAAATTAAACCGAATCCCAGTAAGATTGAGGCCCTTTCTGTCCTTTCCCCACCAACTACTGTGACGCAGTTAAGACAATTCATAGGTTTGGCATCGTATTTCAGACAATTTGTCCCACGGTTCTCGGAAAAGATGAAACCACTTTATCAGCTAACTTCTAAACTCAAAACATTTCTCTGGAAAGATGAGCATGAGCAAGTTCGACAGAAGAn
>Dkikkaway_04
GGTTCAGCTAGACTCTGTGTCGATTATAGGGAGTTAAATAAAAATACAGTTGCAGATAAGTTCCCATTACCGTTGATATCAGACCAAATATCTAGACTTAGGGGAGCTAAATATTTCACTTCTCTTGACATGGCTAGCGGGTATTATCAGATTTCAATGCACCCTGAATCAATTGTTTATACTGCTTTTGTTACTCCTGATGGGCAGTACGAATTTCTTTCGATGCCCTTCGGATTAAAGAACGCACCTGCAGTGTTTCAAAGAGCTGTGTTGAAGGCACTAGGTAGCCTTGCTCATTCGTTTGTAATAGTTTATATGGACGATATACTAATTGTGGCAGAAACAAAGGAAGAAGCACTCGAGCGGTTGAAACTCGTTTTAGACATTTTAGTGAAGGCAGGATTTTCATTCAATATTTCAAAGTGCTTTTTCTTGAGAACTACAGTTCACTATCTTGGGTATGAGATAAAAGTGGGAGAGATACGTCCAAACTCAAACAAAATAGAATCGCTAATGGCGTTGCCTCCGCCGAAGTCAGTTACTACTTTAAGACAATTCATAGGGTTAGCGTCATATTTTCGTCAGTTCATTCCGGGGTTTTCACAACTGATGAAGCCCTTATATTTTCTGACATCCGAAAAGACTAGTTTTGACTGGCAAACACAGCATGAAGAAATTCGCGGTAAAAn
>Dmelanogaster_01
GGAACCGACCGTCTATGTGTTGATTTTAGAGAGCTAAACTCGAACACGATTTCGGATAAATACCCCTTGCCGCTTATCAGCGATCAAATTGCTAGACTTCGCGGAGCAAATTATTTCACATGCCTGGATATGGCAAGTGGTTTCCACCAAATCCCGATTCACCCTGAATCCGTGGAATATACTGCATTTGTGACCCCAGACGGCCAATTTGAATTTCTTACAATGCCTTTTGGCCTCAAAAATGCGCCATCTGTTTTCCAGCGCGCAGTCATAAATGCACTTGGTGACCTTGCTAACTCTTTTGTAATCGTTTACATGGACGACATAATGGTAGTATCGCCAACCAAGGAATTGGCTTTGGAAAGGTTAAAAACTGTTTTGAATGTTCTTACAAAGGCTGGTTTTACCTTTAACCTTGCTAAATGCAGTTTTCTCAAAACAACGGTTCAGTATTTGGGCTATGAAGTGCGAGCGGGAGAAATTCGTCCGAATGTGCGAAAGATAGCTTCATTAAGCTCCTTGCCTCCTCCTCAAACTGTCTCCGGCGTTAGACAATTCATTGGCTTGGCCTCTTACTTTCGCAAATTCGTGCCTGGATTCTCCCAACTTATGAAACCATTGTATTCACTTTCGTCTGGTAGCGGCAAGATTACATGGAGCGCTGAGCTGGAAGAGATCAGACTTAAAGT
>Dmelanogaster_01t
GGCTCTCATCGTTTGTGTGTTGATTATAGAGAATTAAATTCTAATACGGTATCAGACAGATACCCCTTGCCCCTTATATCAGACCAAATAGCGAGACTTCATGGAGCGAAATATTTTTCATGTCTGGACATGGCAAGTGGATATTATCAAATTCCATTACACCCAGATTCAGTAGAGTGTACAGCTTTTGTCACCCCAGATGGACAATATGAATTCTTGGCAATGCCGTTTGGGCTCAGAAATGCTCCATCTGTTTTCCAGCGTACAGTGATGCAAGCTCTCGGAGACCTTGCAAATAAATTTGTAGTCGTTTATATGGACGATGTAATGGTGGCTGCTTCAACGAAAAGTGAAGCTTTAGAAAGGTTGCAGATTACTCTTGATTGTCTCACAAAAGCTGGATTTTCATTCAATATAAACAAATGTTCTTTTTTAAAGTCAAAGGTTCAATATTTGGGATACGAAGTGAGTGCAGGTGAAATCCGGCCAAATTCGCTTAAAATTGCAGCGTTAACTACTTTACCACCTCCTCAGTCGGTCCCTGCTTTGCGACAATTTATAGGATTAGCGCCTTACTTTCGACAATTTATGCAAGGATTTTCTGGTTTTATGAAGCCGTTATATCTTTTGACTTCAGAAAGGAATGAATTTATTTGGAAGCCAGAGCATGAAGAAATAAGACAGAAGGT
>Dmelanogaster_02
GGAACCGACCGTCTATGTGTTGATTTTAGAGAGCTAAACTCGAACACGATTTCGGATAAATACCCCTTGCCGCTTATCAGCGATCAAATTGCTAGACTTCGCGGAGCAAATTATTTCACATGCCTGGATATGGCAAGTGGTTTCCACCAAATCCCGATTCACCCTGAATCCGTGGAATATACTGCATTTGTGACGCCAGACGGCCAATTTGAATTTCTTACAATGCCTTTTGGCCTCAAAAATGCGCCATCTGTTTTCCAGCGCGCAGTCATAAATGCACTTGGTGACCTTGCTAACTCTTTTGTAATCGTTTACATGGACGACATAATGGTAGTATCGCCAACCAAGGAATTGGCTTTGGAAAGGTTAAAAACTGTTTTGAATGTTCTTACAAAGGCTGGTTTTACCTTTAACCTTGCTAAATGCAGTTTTCTCAAAACAACGGTTCAGTATTTGGGCTATGAAGTGCGAGCGGGAGAAATTCGTCCGAATGTGCGAAAGATAGCTTCATTAAGCTCCTTGCCTCCTCCTCAAACTGTCTCCGGCGTTAGACAATTCATTGGCTTGGCCTCTTACTTTCGCAAATTCGTGCCTGGATTCTCCCAACTTATGAAACCATTGTATTCACTTTCGTCTGGTAGCGGCAAGATTACATGGAGCGCTGAGCTGGAAGAGATCAGACTTAAAGT
>Dmelanogaster_03
NNNNNNNNNNNNNNNNNNNNNNNNNNNNNNNNNNNNNNNNNNNNNNNNNNNNNNNNNNNNNNNNNNNNNNNNNNNNNNNNNNNNNNNNNNNNNNNNNNNNNNNNNNNNNNNNNNNNNNNNNNNNNNNNNNNNNNNNNNNNNNNNNNNNNNNNNNNNNNNNNNNNNNNNNNNNNNNNNNNNNNNNNNNNNNnNNNNNNNNNNNNNNNNNNNNNNNNNNNNNNNNNNNNNNNNNNNNNNNNNNNNNNNNNNNNNNNNNNNNNNNNNNNNGTCATAAATGCACTTGGTGACCTTGCTAATTCTTTTGTAACAGTTTACATGGACGATATAATGGTAGTATCGCCAACCAAGGAATTGGCTTTGGAAAGGCTAACAACTTTTTTGGATGTTCTTACAAAGGCTGGTTTTACCTTTAATATTTCTATATGTAGTTTTCTCAAAACAACGGTCCAGTATTTGGGCTCATAnCCCACTTCATAnGAGAGGTGnAGATAnCTTCATTAnGCTCCTTGCCTCCTCCTCAAACTGTCTCCCGCGTTNNNNNNNNNNNNNNNNNNNNNNNNNNNNNNNNNNNNNNNNNNNNNNNNNNNNNNNNNNNNNNNNNNNNNNNNNNNNNNNNNNNNNNNNNNNNNNNNNNNNNNNNNNNNNNNNNNNNNNNNNNNNNNNNNNNNNNNNNNNNNNNnnnnnnnnnN
>Dmelanogaster_03t
GGTAGTGACAGGTTGTGTATAGATTTTCGTGAGCTAAACCTAAATACGATTTCGGATAAGTTTCCATTACCGCTGATTTCCGATCAAATAGATCGCTTACGGGGTGGCAAATATTTTTCCATCTTAGACATGGCCAGCGGATTTTATCAAATACCGATTCATCCAGATTCTATAGAAAAAACAGCATTTGTGACTATCAAGGGTCAGTACGAATTTCTGGCCATGCCATTTGGTCTAAAGAATGCATCGGCTGTTTTTCAACGGGCTATTGTTCGAGCCTTGGGGGACTTAGCCTATTCCTATGCAGTTGTTTACATAGACGATGTGCTGGTAATTGCGAATACAAAAGAGGAGGCATATGAGAGGTTGAATACAGTGCTAAAAGCGTTATCAGAGGCAGGGTTCTCGTTTAATATAAAAAAATGTAATTTTCTTTGTACAGGAATAGAGTACCTAGGATTCTACATCAAGGATGGAGAAATTAAACCAAATCCTCGTAAGATAGAAGCTCTTTCTGTTTTATCTCAGCCAACCTCGGCAACGCAGTTAAGGCAGTTTATAGGTCTGGCATCATACTTCAGACAATTTGTTCCACGATTCTCAGAGAAGATGAAGCCACTGTATCAGTTAACCTCTAAGCTAAATACTTTTGCTTGGAAGGAGGAACACGAGAGGATACGGCAGAATAT
>Dmelanogaster_04
GGAACCGACCGTCTATGTGTTGATTTTAGAGAGCTAAACTCGAACACGATTTCGGATAAATACCCCTTGCCGCTTATCAGCGATCAAATTGCTAGACTTCGCGGAGCAAATTATTTCACATGCCTGGATATGGCAAGTGGTTTCCACCAAATCCCGATTCACCCTGAATCCATGGAATATACTGCATTTGTGACCCCAGACGGCCAATTTGAATTTCTTACAATGCCTTTTGGCCTCAAAAATGCGCCATCTGTTTTCCAGCGCGCAGTCATAAATGCACTTGGTGACCTTGCTAACTCTTTTGTAATCGTTTACATGGACGACATAATGGTAGTATCGCCAACCAAGGAATTGGCTTTGGAAAGGTTAAAAACTGTTTTGAATGTTCTTACAAAGGCTGGTTTTACCATTAACCTTGCTAAATGCAGTTTTCTCAAAACAACGGTTCAGTATTTGGGCTCTGAAGTGCGAGCGGGAGAAATTCGTCCGAGTGTGCGAAAGATAGCTTCATTAAGCTCCTTGTCTCCTCCTCAAACTGTCTCCGGCGTTAGACAATTCATTGGCTTGGCCTCTTACTTTCGCAAATTCGTGCCTGGATTCTCCCAACTTATGAAACCATTGTATTCACTATCGTCTGGTAGCGGCAAGATTACATGGAGCGCTGAGCTGGAAGAGATCAGACTTAAAGT
>Dmelanogaster_05
GGAACCGACCGTCTATGTGTTGATTTTAGAGAGCTAAACTCGAAGACGATTTCGGATAAATACCCCTTGCCGCTTATCAGCGATCAAATTGCTAGACTTCGCGGAGCAAATTATTTCACATGCCTGGATATGGCAAGTGGTTTCCACCAAATCCCGATTCACCCTGAATCCGTGGAATATACTGCATTTGTGACCCCAGACGGCCAATTTGAATTTCTTACAATGCCTTTTGGCCTCAAAAATGCGCCATCTGTTTTCCAGCGCGCAGTCATAAATGCACTTGGTGACCTTGCTAACTCTTTTGTAATCGTTTACATGGACGACATAATGGTAGTATCGCCAACCAAGGAATTGGCTTTGGAAAGGTTAAAAACTGTTTTGAATGTTCTTA-AAAGGCTGGTTTTACCTT-AACCTTGCTAAATGCAGTTTTCTCAAA-CACCGGT-CAGTATTGGGGCTATGAAGTGCGAGCGGGAGAAATTCGTCCGAATGTGCGAAAGATAGCTTCATTAAGCTCCTTGCCTCCTCCTCAAACTGTCTCCGGCGTTAGACAATTCATTGGCTTGGCCTCTTACTTTCGCAAATTCGTGCCTGGATTCTCCCAACTTATGAAACCATTGTATTCACTTTCGTCTGGTAGCGGCAAGATTACATGGAGCGCTGAGCTGGAAGAGATCAGACTTAAAGT
>Dmelanogaster_06
NNNNNNNNNNNTCTATGTGTTGATTTTAGAGAGCTAAACTCGAACACGATTTCGGATAAATACCCCTTGCCGCTTATCAGCGATCAAATTGCTAGACTTCGCGGAGCAAATTATTTCACATGCCTGGATATGGCAAGTGGTTTCCACCAAATCCCGATTCACCCTGAATCCGTGGAATATACTGCATTTGTGACCCCAGACGGCCAATTTGAATTTCTTACAATGCCTTTTGGCCTCAAAAATGCGCCATCTGTTTTCCAGCGCGCAGTCATAAATGCACTTGGTGACCTTGATAACTCTTTTGTAATCGTTTACATGGACGACATAATGGTAGTATCGCCAACCAAGGAATTGGCTTTGGAAAGGTTAAAAACTGTTTTGAATGTTCTTACAAAGGCTGGTTTTACCTTTAACCTTGCTAAATGCAGTTTTCTCAAAACAACGGTTCAGTATTTGGGCTATGAAGTGCGAGCGGGAGAAATTCGTCCGAATGTGCGAAAGATAGCTTCATTAAGCTCCTTGCCTCCTCCCCAAACTGTCTCCGGCGTTAGACAATTCATTGGCTTGGCCTCTTACTTTCGCAAATTCGTGCCTGGATTCTCCCAACTTATGAAACCATTGTATTCACTTTCGTCTGGTAGCGGCAAGNNNNNNNNNNNNNNNNNNNNNNNNNNNNNNNNNNNNNNNNN
>Dmojavensis_01
NNNNNNNNNNNNNNNNNNNNNNNNNNNNNNNNNNNNNNNNNNNNNNNNNNNNNNNNNNNNNNNNNNNNNNNNNNNNNNNNNNNNNNNNNNNNNNNNNNNNNNNNNNNNNNNNNNNNNNNNNNNNNNNNNNTGGCNAGTGGCTTCCACCAGATTCCAATACACCCTGATTCTATAGAATACACTGCGTTTGTGACCCCTGATGGTCAATATGAGTTTTTGACAATGCCTTTTGGACTTAAGAACGCACCATCTGTCTTTCAACGGGCAGTTATGAAGGCCCTAGGCGAGGTGGCGTACTCATACGTAATTGTCTATATGGATGATATTATGATAGTGTCTCCAACGATAGATGTAGGCCTTGAAAGGTTGAAAACTGTCCTCGACGTACTCATGAAGGCTGGATTTTTCTTTAACATTACCAAGTGTAGTTTTTTGAAAAGTAAAGTTGAGTATCTAGGATACGAAGTTAGTGCTGGCGAAGTTCGTCCAAATCCACGCAAAATTGTTGCATTAAGCGCATTGCCNCCCCCACGAACTGTTACGGGACTGAGACAGTTTATTGGCCTCGCGTCATACTTTCGTAAATTTGTTCCAGGGTTTGCTCAACTCATGAAGCCTTTGTACTCGCTTACTTCTGGAAGTGGCGATATAACTTGGGATTCAGAATTAGAAGAAATTAGAAAACGTAT
>Dmojavensis_02
NNNNNNNNNNNNNNNNNNNNNNNNNNNNNNNNNNNNNNNNNNNNNNNNATTTCAGACAAATATCCGTTGCCACTTATCAGTGATCAGATTAATAGACTCCGTGGGGCGAATTATTTTACATGTTTGGACATGGCAAGTGGCTTCCACTATATTCCAATACACCCTGATTCTATAGAATACACTGCGTTTGTGAACCCTGATGGTCAATATGAGTTTTTGACAATGCCTTTTGGACTTAAGAATGCACCATCTGTTTTCCAGCAGGCAGTTATGAAGGCCCTAGGCGAGCTGGCGTACTCATACGTAATTGTCTATATGGATGATATTATGATAGNNNNNNNNNNNNNNNNNNNNNNNNNNNNNNNNNNNNNNNNNNNNNNNNNNNNNNNNNNNNNNNNNNNNNNNNNNNNNNNNNnNNNNNNNNNNNNNNNNNNNNNNNNNNNNNNNNNNNNNNNNNNNNNNNNNNNNNNNNNNNNNNNNNNNNNNNNNNNNNNNNNNNNNNNNNNNNNNNNNNNNNNNNNNNNNNNNNNNNNNNNNNNNNNNNNNNNNNNNNNNNNNNNNNNNNNNNNNNNNNNNNNNNNNNNNNNNNNNNNNNNNNNNNNNNNNNNNNNNNNNNNNNNNNNNNNNNNNNNNNNNNNNNNNNNNNNNNNNNNNNNNNNNNNNNNNNNNNNNNNNNNNNNNNNNNNNNN
>Dmojavensis_02t
GGCTCCCATCGACTGTGCGTCGATTACCGCGAATTAAATGCTAATACTGTTTCAGATAGGTACCCTTTGCCCCTCATAGCAGATCAGATAGCAAGACTTCATGGAGCGAAATATTTCACATGTTTAGATATGGCAAGCGGATATTACCAAATCCCTATGCATGATGATTCGATCGAGTTTACAGCTTTTGTCACCCCTGATGGCCAGTACGAGTATTTGTCAATGCCGTTGGGTCTTAAAAACGCGCCTTCAGTCTTTCAGCGTACAGTTATGCAAACACTTGGAGAACTTGCAAATACATTTGTTGTAGTTTATATGGACGACGTATTAATTGTGGGTGCAACGATAAGTGAAGCCTTGGAAAGACCACATGTCACTCTGGATCTTCTTACTAAAGCCGGGTTTTCGTTCAATATTAAAAAGTGTTTCTTCTTGAAGTCGACGGTTCAATATTTAGGATATGAAGTAAGCGCAGGCCAAATACGCCCAAATCCACTTAAAACCTCAGCACTAACTGCTCTACCACCTCCAAAGTCGGTTTCGGCTTTAAGACAATTTATCGGATGNGCATCATATTTTCGGCAATTTATACAAGGATTTTCGTGTTTGATGAAGCCATTATATATTTTGACGTCGGAACAGAATGAGTTTGTCTGGAAGCCAGAGCATGAACAAATAAGACAAAAAGT
>Dmojavensis_03
GGCTCAGACCGCCTATGCGTTGATTATAGGGCACTAAATTCAAATACAGTTTCAGACAAATATCCGTTGCCACTTATCAGTGATCAGATTGATAGACTCCGTGGGGCGAATTATTTTACATGTTTGGACATGGCAAGTGGTTTCCACCAGATTCCAATACACCCTGATTCTATAGAATACACGGCGTTCGTGACCCCTGATGGTCAATATGAGTTTTTGACAATGCCTTTTGGACTTAAGAACGCACCATCTGTCTTTCAACGGGCAGTTATGAAGGCCCTAGGCGAGCTGGCGTACTCATACGTAATTGTCTATATGGATGATATTATGATAGTGTCTCCAACGGTAGATGTAGGCCTTGAAAGGTTGAAAACTGTCCTCGACGTACTCATGAAGGCTGGATTTTTCTTTAACATTACCAAGTGTAGTTTTTTGAAAGGTAAAGTTGAGTATCTAGGATACGAAGTCAGTGCTGGAGAAGTTCGTCCAAATCCACGCAAAATTGTTGCATTAAGCGCATTGCCNCCCCCACGAACTGTTACGGGATTGAGACAGTTTATTGGCCTCGCGTCATACTTTCGTAAATTTGTTCCAGGGTTTTCTCAATTCATGAAGCCTTTGTACTCGCTTACTTCTGGAAGTGGCGACATAACTTGGGATTCAGAATTAGAAGAAATTAGAAAACGTAT
>Dmojavensis_03t
GGCTCCCATCGACTGTGCGTCGATTACCGCGAATTAAATGCTAATACTGTTTCAGATAGGTACCCTTTGCCCCTCATAGCAGATCAGATAGCAAGACTTCATGGAGCGAAATATTTCACATGTTTAGATATGGCAAGCGGATATTACCAAATCCCTATGCATGAAGATTCGATCGAGTTTACAGCTTTTGTCACCCCTGATGGCCAGTACGAGTATTTGTCAATGCCGTTTGGTCTTAAAAACGCGCCTTCACTCTTTCAGCGTACAGTTATGCAAACACTTGGAGAACTTGCAAATACATTTGTTGTAGTTTATATGGACGACGTATTAATTGTGGGTGCAACGATAAGTGAAGCCTTGGAAAGACTACAGATCACTCTGGATCTTCTTACTAAAGCCGGGTTTTCGTTCAATATTAAAAAGTGTTCCTTCTTGAAGTCGATGATTAAATATTTAGGATATGAAGTAAGCGCAGGCCAAATACnnnnnnnnnCACTTAAAACCTCAGCACTAACTGCTCTACCACCTCCAAAGTCGGTTTCGGCTTGNAGACAATTTATCGGATTAGCATCATATTTTCGGCAATTTATACAAGGATTTTCGTGTTTGATGAAGCCATTATATATTTTGACGTCGGAAAAGAATGAGTTTGTCTGGAAGCCAGAGCATGAACAAATAAGACAAAAAGT
>Dnavojoa_01
NNNNNNNNNNNNNNNNNNNNNNNNNNNNNNNNNNNNNNNNNNNNNNNNNNNNNNNNNNNNNNNNNNNNNNNNNNNNNNNNNNNNNNNNNNNNNNNNNNNNNNNNNNNNNNNNNNNNNNNNNNNNNNNNNNNNNNNNNNNNNNNNNNNNNNNNNNNNNNNNNNNNNNNNNNNNNNNNNNNNNNNNNNNNNNnNNNNNNNNNNNNNNNNNNNNNNNNNNNNNNNNNNNNNNNNNNNNNNNNNNNNNNNNNNNNNNNNNNNNNNNNNGCAGTTATGAAGGCCCTAGGYGAGCTGGCGTACTCATACGTAATTGTCTATATGGATGATATTATGATAGAGTCACCAACGATAGATGTAGGCCTTGAAAGTTTGAAAACTGTTCTCGACGTACTCATGAAGGCTGGATTTTTCTTTAACATTACCAAGTGTAGTTTTTTGAAAANNNNNGTAGAGTATCTAGGATACGAAGTTAGTGCTGGAGAAGTTCGCCAAAATCCACGCAAAATTGTTGCGTTAANNNNNNNNNNNNNNNNNNNNNNNNNNNNNNNNNNNNNNNNNNNNNNNNNNNNNNNNNNNNNNNNNNNNNNNNNNNNNNNNNNNNNNNNNNNNNNNNNNNNNNNNNNNNNNNNNNNNNNNNNNNNNNNNNNNNNNNNNNNNNNNNNNNNNNNNNNNNNNNNNNNNNNNNNNNNNNN
>Dnavojoa_02
NNNNNNNNNNNNNNNNNNNNNNNNNNNNNNNNNNNNNNNNNNNNNNNNNNNNNNNNNNNNNNNNNNNNNNNNNNNNNNNNNNNNNNNNNNNNNNNNNNNNNNNNNNNNNNNTATTTCACTTGCCTAGATATGCCCTGTGGATACTATCAGGTACATCTACATAAAGATTCCATTGAATACACGATGTCTGTCACCCCTGATGGGCCCTTCGAGTTTACGGCCATGCAGTTTGGGTAnAAGAACGCACCATCGGTATTTCAGAGAGCGGTAATGAAAGCGATAGGCGACTTGGCCTATACTTATAGAATTGTTTACATGGACGATATAATGATTGTNNNNNNNNNNNNNNNNNNNNNNNNNNNNNNNNNNNNNNNNNNNNNNNNNNNNNNNNNNNNNNNNNNNNNNNNNNNNNNNNNNNNNNNNNNNNNNNNNNNNNNNNNNNNNNNNNNNNNNNNNNNNNNNNNNNNNNNNNNNNNNNNNNNNNNNNNNNNNNNNNNNNNNNNNNNNNNNNNNNNNNNNNNNNNNNNNNNNNNNNNNNNNNNNNNNNNNNNNNNNNNNNNNNNNNNNNNNNNNNNNNNNNNNNNNNNNNNNNNNNNNNNNNNNNNNNNNNNNNNNNNNNNNNNNNNNNNNNNNNNNNNNNNNNNNNNNNNNNNNNNNNNNNNNNNNNNNNNNNNNNNNNNNNNNNNNNN
>Dnavojoa_04
nnnnnnnnnnnnnnnnnnnnnnnnnnnnnnnTTCAAATCTATAACACAGTAGATGATAAAGATCCGTTGCCGTTGATAAACGATCAAATAGCTAGGATTTGCGGTTCAAAATTTTTTTCTTGTCTAGATATGGCGAGCGGGCTCTATCAGATTCCTATCCACTCTAATTCGATAAATCGCACAGATTTCGTCACTCCGGAnGGTCAATATGAGTTCTTGGCTATGCTCTTCGGGCTAAAAATAGCCCCGTCAGTGCTTCAACGAGCAGTGATGAAAGCTCTGGGAGAACTTGCATTTTCATACGTAATCGTTTACATGGATGGCATAATAATAGTNNNNNNNNNNNNNNNNNNNNNNNNNNNNNNNNNNNNNNNNNNNNNNNNNNNNNNNNNNNNNNNNNNNNNNNNNNNNNNNNNNNNNNNNNNNNNNNNNNNNNNNNNNNNNNNNNNNNNNNNNNNNNNNNNNNNNNNNNNNNNNNNNNNNNNNNNNNNNNNNNNNNNNNNNNNNNNNNNNNNNNNNNNNNNNNNNNNNNNNNNNNNNNNNNNNNNNNNNNNNNNNNNNNNNNNNNNNNNNNNNNNNNNNNNNNNNNNNNNNNNNNNNNNNNNNNNNNNNNNNNNNNNNNNNNNNNNNNNNNNNNNNNNNNNNNNNNNNNNNNNNNNNNNNNNNNNNNNNNNNNNNNNNNNNNNNNN
>Dnavojoa_06
NNNNNNNNNNNNNNNNNNNNNNNNNNNNNNNNNNNNNNNNNNNNNNNNNNNNNNNNNNNNTATCCGTTGCCGTTGATAATCGATCAAAAAGCTTGnCTTTGCGGTGCAAAGTATTTTTCTTGTCTAGATATGGCGAGCGGGTCTTATCAGATTCCTATCCACCCAAATTCAATAAATCGCACAGCTTTCGTCATTCCAGACGGGCAATATGAGTTCTTGTATATGCTTTTCGAGTTAAAAAAAGACCCGTCAGTGCTTCAACGAGCAGTGATGAAAGCTATAGGAGAACTTGCATATTCAAACGTAATTGTTTACATGCATGATANNNNNNNNNNNNNNNNNNNNNNNNNNNNNNNNNNNNNNNNNNNNNNNNNNNNNNNNNNNNNNNNNNNNNNNNNNNNNNNNNNNNNNNNNNNNNNNNNNNNNNNNNNNNNNNNNNNNNNNNNNNNNNNNNNNNNNNNNNNNNNNNNNNNNNNNNNNNNNNNNNNNNNNNNNNNNNNNNNNNNNNNNNNNNNNNNNNNNNNNNNNNNNNNNNNNNNNNNNNNNNNNNNNNNNNNNNNNNNNNNNNNNNNNNNNNNNNNNNNNNNNNNNNNNNNNNNNNNNNNNNNNNNNNNNNNNNNNNNNNNNNNNNNNNNNNNNNNNNNNNNNNNNNNNNNNNNNNNNNNNNNNNNNNNNNNNNNNNNNNNNNN
>Dnavojoa_07
NNNNNNNNNNNNNNNNNNNNNGATTACCGAGAATTGAACTCAAATACTGTTTCTGATAGGTATCCATTGCCATTAATTGCGGATCAGATTTCTAGATTAAAGGGGTCAATGTACTTTTCTTGCTTAGACATGGCAAGTGGATGTTACCAAATACCTGTACATCCAGACTCAATAGAGCGAACAGCCTTTGTAACACCGGATGGGCAATATGAAGGTTTGGTGATGCCATTCGGATTAAAGAATGCTCCGTCAGTGTTTCAGCGTGCCGTCATTAAGGTATTAGGTGACCTAGCTTATTCATACGTCATCGTTTATATTGATGATATTTTGATCATTGCACAGACAAAAGAAG---CATACGAAAGGTTGCAAACGGTTATAGACATTNNNNNNNNNNNNNNNNNNNNNNNNNNNNNNNNNNNNNNNNNNNNNNNNNNNNNNNNNNNNNNNNNNNNNNNNNNNNNNNNNNNNNNNNNNNNNNNNNNNNNNNNNNNNNNNNNNNNNNNNNNNNNNNNNNNNNNNNNNNNNNNNNNNNNNNNNNNNNNNNNNNNNNNNNNNNNNNNNNNNNNNNNNNNNNNNNNNNNNNNNNNNNNNNNNNNNNNNNNNNNNNNNNNNNNNNNNNNNNNNNNNNNNNNNNNNNNNNNNNNNNNNNNNNNNNNNNNNNNNNNNNNNNNNNNNNNNNNNNNNNN
>Dnavojoa_08
NNNNNNNNNNNNNNNNNNNNNNNNNNNNNNNNNNNNNNNNNNNNNNNNNNNNNNNNNNNNNNNNNNNNNNNNNNNNNNNNNNNNNNNNNNNNNNNNNNNNNNNNNNNNNNNNNNNNNNNNNNNNNNNNNNNNNNNNNNNNNNNNNNNNNNNNNNNNNNNNNNNNNNNNNNNNNNNNNNNNNNNNNNNNNNnNNNNNNNNATGGCCAGTACGAGTATTTGTCAATGCCGTTTGGTCTTAAAAACGCACCTTCAGTCTTTCAGCGTACAGTGATGCAAACACTTGGAGAACTTGCAAATACATTTGTTGTAGTTTATATGGACGACGTATTAATTGTGGGTGCAACGATAAGTGAAGCCTTGAAAAGATTACAGATCACTCTGGATCTTCTTACCAAAGCCGGGTTTTCGTTCAATATTAAAAAGTGTTCCTTCTTGAAGTCGACAGTTCAATATTTAGGATATGAAGTAAGCGCAGGCCAAATACGCCCGAATCCACTTAAAACCTCAGCACTAACTGCTCTACCACCTCCTAAGTCGGTTTCGGCCTTAAGACAATTTATCGGATTGGCATCATATTTTCGGCAATTTATACAAGGATNNNNNNNNNNNNNNNNNNNNNNNNNNNNNNNNNNNNNNNNNNNNNNNNNNNNNNNNNNNNNNNNNNNNNNNNNNNNNNNNNNNNNNNNNNN
>Dnavojoa_09
NNNNNNNNNNNNNNNNNNNNNNNNNNNNNNNNNNNNNNNNNNNNNNNNNNNNNNNNNNNNNNNNNNNNNNNNNNNNNNNNNNNNNNNNNNNNNNNNNNNNNNNNNNNNNNNNNNNNNNNNNNNNNNNNNNNNNNNNNNNNNNNNNNNNNNNNNNNNNNNNNNNNNNSTTCAATAAATTGCATAGCTTTCGTCATTCCAGACGGGCAATATGAGTTCTTGAATATGCTCTTCGGGTTAAAGAAAGCACAGTCAGTGCTTCAACGAGCAGAGATGAAAGCTATGGGAGAACTTGCATATTCATAnGTAATCGTTTAnATGGATGGCATAATGATAGTNNNNNNNNNNNNNNNNNNNNNNNNNNNNNNNNNNNNNNNNNNNNNNNNNNNNNNNNNNNNNNNNNNNNNNNNNNNNNNNNNNNNNNNNNNNNNNNNNNNNNNNNNNNNNNNNNNNNNNNNNNNNNNNNNNNNNNNNNNNNNNNNNNNNNNNNNNNNNNNNNNNNNNNNNNNNNNNNNNNNNNNNNNNNNNNNNNNNNNNNNNNNNNNNNNNNNNNNNNNNNNNNNNNNNNNNNNNNNNNNNNNNNNNNNNNNNNNNNNNNNNNNNNNNNNNNNNNNNNNNNNNNNNNNNNNNNNNNNNNNNNNNNNNNNNNNNNNNNNNNNNNNNNNNNNNNNNNNNNNNNNNNNNNNNNNNNN
>Dnavojoa_10
NNNNNNNNNNNNNNNNNNNNNNNNNNNNNNNNNNNNNNNNNNNNNNNNNNNNNNNNNNNNNNNNNNNNNNNNNNNNNNNNNNNNNNNNNNNNNNNNNNNNNNNNNNNNNNNNNNNNNNNNNNNNNNNNNNNNNNNNNNNNNNNNNNNNNNNNNNNNNNNNNNNNNNNNNNNNNNNNNNNNNNNNNNNNNNnNACTCCAGACGGTCAATACAAGTTCTTACCAATGCCGTTTGGTCTTAAGAATGCCATATCAGTGTTTCTGCGTGCAATTGTAAGAGCTTTGGGTGATATTGTATATTCTCACGCAGTTGTTTANNNNNNNNNNNNNNNNNNNNNNNNNNNNNNNNNNNNNNNNNNNNNNNNNNNNNNNNNNNNNNNNNNNNNNNNNNNNNNNNNNNNNNNNNNNNNNNNNNNNNNNNNNNNNNNNNNNNNNNNNNNNNNNNNNNNNNNNNNNNNNNNNNNNNNNNNNNNNNNNNNNNNNNNNNNNNNNNNNNNNNNNNNNNNNNNNNNNNNNNNNNNNNNNNNNNNNNNNNNNNNNNNNNNNNNNNNNNNNNNNNNNNNNNNNNNNNNNNNNNNNNNNNNNNNNNNNNNNNNNNNNNNNNNNNNNNNNNNNNNNNNNNNNNNNNNNNNNNNNNNNNNNNNNNNNNNNNNNNNNNNNNNNNNNNNNNNNNNNNNNNNNNNNNNNNNNNN
>Drhopaloa_01
GGCAGTGATCGTTTGTGCGTAGATTATAGAGAGCTAAATGCAAATACAGTGGCTGACAAATATCCTTTGCCTCTAATATCAGATCAAGTAAACAGACTGCGTCGGGGTAAATACTTCTCTTGCTTAGATATGGCTAGTGGATTTTATCAGATTCCAATAGACGCAGGATCCATAGAGCGAACCGCGTTTGTAACACCTGAGGGACAGTATGAGTTTTTATCTATGCCATTTGGGCTGAAGAATGCCTCTTCGATTTTTCAGCGAGCTATAGCGCGAGCACTAGGTGACTTGGCGTACTCCTATGCGATAGTTTACATTGATGATGTAGTGATAGTAGCGAGGTCAAAAGAGGAAGCATTTGAAAGATTGACAGTCGTGCTAAAGGCTCTATCGGAAGCAGGATTTTCATTTAATATAAACATGTGCTCTTTTCTGAAAGCTGAAATAGAATATCTTGGCTACTTGGTCAAGGACGGTAGTATCGAGCCAAATCCGCGAAAAATACAAGCTCTGGCTGGCCTATCTCAACCAAAGAATGTCTCACCATTGAGACAATTTATAGGTTTAGCGTCGTATTTCCGTAAATTTGTCCCGCAGTTCTCTGAACAAATGAAACCGTTGTATCAGTTGACTTCCAAGAATAGTAGCTTCGTTTGGAAATCACAGCATGAAGAAATACGTCAGAAGAT
>Drhopaloa_02
GGCACTCATTGTCTGTGTGTTGATTACCGTGAATTAAATTCTAATACAGTCGCAGATAGATATCCCTTGCCCCTTATATCAGACCAGATAGCCAGACTTTATGGAGCGAAATATTTTACATGCTTAGACATGGCAAGTGGGTATTATCAAATTCCCATGCACGAAGAATCGGTAGAGCGCACAGCATTTGTCACTCCAGAAGGACAATATGAATTTTTGGCAATGCCGTTTGGGCTCAGGAATGCACCTTCAATATTTCAACGCACAGTCATGCAAGCACTAGGAGACCTTGCAAATACGTTTGTTGTCGTTTATATGGATGACGTAATGGTGGCTGCTGCAACAAAAAGTGAGGCGTTGGAAAGGTTGCAAATTACCCTTGATTGTCTCACGAATGCTGGATTCTCATTTAATATAAAAAAATGTTCTTTTCTCAAGTCAACAGTTCAATATCTCGGATTTGAAGTGAGTGCAGGTGAAATCCGCCCCAATTCGGTTAAAGTCACAGCGTTAACTACCTTGCCACCACCTCAGTCAGTGTCTGCTTTACGCCAATTTATTGGATTAGCGTCTTACTTCAGGCAATTTATGCAAGGATTTTCCTGTTTTATGAAACCGTTATATCTTTTAACTTCGGAGAAGAATGATTTTGTTTGGAGATCGGAACACGAAGAAATTAGACAAAAAGT
>Drhopaloa_03
GGTACAGACCGTCTCTGTGTTGATTATCGGGAGCTTAATGCCAATACTGTTTCCGACAAGTACCCGTTGCCACTTATATCTGGCCAAATAGCTAGGTTGAGTGGGACTAGGTTTTTCACGTGTATTGATATGGCCAGTGGCTTCCATCAGATCCCAATACATACCAATTTCATTGAACGAACAGCTTTTGTAACCCCAGAAGGGCAGTACGAATACTTGGCTGCGCCGTTTGGGCTTAAAAATGCGCCTTCTGTATTCCAAAGGGCTATTAATCATGCCTTAGGTGATCTGACTTATAAATATGTCATTGTTTATATGGACGATGTAATGATAGTCGCACGTACAAAGGAGGAAGCTTTTGAGAGATTACAAATCACCTTACAAACACTAGCCGAAGCAGGATTTTCTTTCAACATAAAGAAATGTTCCTTTCTCAAATCTTGTGTCGAATACTTAGGCTTTGAAGTTAGAGCAGGTGAAATTCGACCGAATCCTAGTAAAATACAAGCTCTAGTAGACTTACCGCCCCCGCAGTCCGTCACCCAACTGAGACAATTTATTGGACTGGTCTCGTATTTTCGTCAGTTTGTTCCCAAGTTTTCACAGTTGCTAAAACCCCTATATGCTCTAACTTCAAAAAGTATGTANTTTTTATGGGAATTAGAGCACGAGCAAATACGACAGAAAGT
>Dsechellia_01
NNNNNNGACCGTCTATGTGTTGATTTTAGGGAGCTAAACTCGAACACGATTTCAGATAAATACCCCTCGCCGCTTATCAGCGATCAAATTGCTAGACTTCGCGGAGCAAATTATTTCACATGCCTGGATATGGCAAGTGGTTTCCACCAAATCCCGATTCACCCTGAATCCGTGGAATATACTGCATTTGTGACCCCAGACGGCCAATTTGAATTTCTTACAATGCCTTTTGGCCTCAAAAATGCGCCATCTGTTTTCCAGCGCGCAGTCATAAATGCACTTGGTGACCTTGCTAAATCTTTTGTAATCGTTTACATGGACGATATAATGGTAGTATCGCCAACCAAGGAATTGGCTTTGGAGAGGTTAAAAACTGTTTTGAATGTTCTTACAAAGGCTGGTTTTACCTTTAACCTTGCTAAATGCAGTTTTCTCAAAACAACGGTTCAGTATTTGGGCTATGAAGTGCGAGCGGGAGAAATTCGTCCGAATGTGCGAAAGATAGCTTCATTAAGCTCCTTGCCTCCTCCCCAAACTGTCTCCGGCGTTAGACAATTCATTGGCTTGGCCTCTTACTTTCGCAAATTCGTGCCTGGATTCTCCCAACTTATGAAACCATTTTATTCACTNNNNNNNNNNNNNNNNNNNNNNNNNNNNNNNNNNNNNNNNNNNNNNNNNNNNNNNNNNNN
>Dsechellia_01t
GGCTCCCATCGCTTGTGTGTAGATTACCGGGAATTAAATGGTAATACCGTTGCAGATAGATACCCTTTGCCCCTTATATCAGACCAGATAGCCAGGCTTCATGGAGCAAAATATTTCACATGCTTAGATATGGCAAGTGGATATTATCAAATACCCATGCATGAAGACTCAGTAGAGTGTACAGCGTTCGTCACTCCAGACGGACAATATGAATTCTTAGCAATGCCGTTTGGGCTTAAAAATGCGCCTTCAGTTTTTCAGCGTACCGTTATACAAGCCCTGGGAGATCTTGCTAATACATTTGTGGTCGTTTATATGGACGACGTAATGGTGGCTGCTTCAACGAAAACTGAGGCTTTAGAGAGATTAAAGATTACTCTTGACTGTCTTACGTGTGCCGGATTTTCCTTTAATATAAAAAAATGTTCTTTTCTTAAGTCAACAGTACAATATTTGGGATATGAAGTGAGTGCAGGTGAAATTCGTCCAAATCCGCTTAAAATTGCTGCGTTAACTGCATTACCACCTCCTCAGTCGATCCCAGCTTTAAGACAATTTATAGGGCTGGCGTCTTATTTTAGGCAATTTATTCAAGGATTTTCTTGTTTTATGAAGCCCTTATATCTGTTGACCTCAGGGAAGAACGAGTTTGTTTGGGAACCAGAACATGAGCAAATAAGAAAGAAGGT
>Dsechellia_02
GGAACCGACCGTCTATGTGTTGATTTTAGAGAGCTAAACTCGAATACGATTTCGGATAAGTACCCCTTGCCGGTTATCAGCGATCAAATTGCTAGACTTCGCGGAGCAAATTATTTCACATGCCTGGATATGGCAAGTGGTTTCCACCAAATCCCGATTCACCCTGAATCCGTGGAATATACTGCATTTGTGACCCCAGACGGTCAATTTGAATTTCTTACAATGCCTTTTGGCCTCAAAAATGCGCCATCTGTTTTCCAGCGCGCAGTCATAAATGCACTTGGTGACCTTGCTAACTCTTTTGTAATCGTTTACATGGACGATATAATGGTAGTATCGCCAACCAAGGAATTGGCTTTGGAAAGGTTAAAAACTGTTTTGAATGTTCTTACAAAAGCTGGTTTTACCTTTAACCTTGCTAAATGCAGTTTTCTCAAAACANNNNNNNNNNNNNNNNNNNNNNNNNNNNNNNNNNNNNNNNNNNNNNNNNNNNNNNNNNNNNNNNNNNNNNNNNNNNNNNNNNNNNNNNNNNNNNNNNNNNNNNNNNNNNNNNNNNNNNNNNNNNNNNNNNNNNNNNNNNNNNNNNNNNNNNNNNNNNNNNNNNNNNNNNNNNNNNNNNNNNNNNNNNNNNNNNNNNNNNNNNNNNNNNNNNNNNNNNNNNNNNNNNNNNNNNNNNNNNNNNNNNNNNN
>Dsechellia_02t
GGCTCTCATCGTTTGTGTGTTGGTTATAGAGAATTAAATTCTAATACGGTATCAGACAGATACCCCTTGCCCCTTATATCAGACCAAATAGCGAGACTTCATGGAGCGAAATATTTTTCATGTCTGGACATGGCAAGTGGATACTATCAAATTCCATTACACCCAGATTCAGTAGAGTGTACAGCTTTTGTCACCCCAGATGGACAATATGAATTCTTGGCAATGCCGTTTGGGCTCAGAAATGCTCCATCTGTTTTCCAGCGTACAGTGATGCAAGCTCTCGTCnnnnnnnnnnnnnnnnnnnnnnTCGTTTATATGGACGATGTAATGGTGGCTGCTTCAACGAAAAGTGAAGCTTTAGAAAGGTTGCAGATTACTCTTGATTGTCTCACAAAAGCTGGATTTTCTTTCAATATAAACAAATGTTCTTTTTTAAAGTCAAAGGTTCAATATTTGGGATACGAAGTGAGTGCAGGTGAAATCCGGCCAAATTCGCTTAAAATTACAGCGTTAACTGCTTTACCACCTCCTCAGTCGGTCCCTGCTTTGCGACAATTTATAGGATTAGCGTCTTACTTTCGACAATTTATGCAAGGATTTTCTTGTTTTATGAAGCCGTTATATCTTTTGACTTCAGAAAGGAATGAATTTATTTGGAAGCCAGAGCATGAAGAAATAAGACAAAAGGT
>Dsechellia_03
GGAACCGACCGTCTATGTGTTGATTTTAGAGAGCTAAACTCGAACACGATTTCGGATAAATACCCCTTGCCGCTTATCAGCGATCAAATTGCTAGACTTCGCGGAGCAAATTATTTCACATGCCTGGATATGGCAAGTGGTTTCCACCAAATCCCGATTCACCCTGAATCCGTGGAATATACTGCATTTGTGACCCCAGACGGCCAATTTGAATTTCTTACAATGCCTTTTGGCCTCAAAAATGCGCCATCTGTTTTCCAGCGCGCAGTCATAAATGCACTTGGTGACTTTGGTAACTCTTTTGTAATCGTTTACATGGACGATATAATGGTAGTATCGCCAACCAAGGAATTGGCTTTGGAAAGGTTAAAAACTGTTTTGAATGTTCTTACAAAGGCTGGTTTTACCTTTAACCTTGCTAAATGCAGTTTTCTCAAAACAACGGTTCAGTATTTGGGCTATGAAGTGCGAGCGGGAGAAATTCAGCNNNNNNNNNNNNNNNNNNNTTCATTAAGCTCCTTGCCTCCTCCTCAAACTGTCTCCGGCGTTAGACAATTCATTGGCTTGGCCTCTTACTTTCGCAAATTCGTGCCTGGATTCTCCCAACTTATGAAACCATTGTATTCACTTTCGTCTGGTAGCGGCAAGATTACATGGAGCGCTGAGCTGGAANNNNNNNNNNNNNNNNN
>Dsechellia_03t
gGCTCCCATCGCTTGTGTGTAGATTACCGGGAATTAAATGGTAATACCGTTGCAGATAGATACCCTTTGCCCCTTATATCAGACCAGATAGCCAGGCTTCATGGAGCAAAATATTTCACATGCTTAGATATGGCAAGTGGATATTATCAAATACCCATGCATGAAGACTCAGTAGAGTGTACAGCGTTCGTCACTCCAGACGGACAATATGAATTCTTAGCAATGCCGTTTGGGCTTAAAAATGCGCCTTCAGTTTTTCAGCGTACCGTTATACAAGCCCTGGGAGATCTTGCTAATACATTTGTGGTCGTTTATATGGACGACGTAATGGTGGCTGCTTCAACGAAAACTGAGGCTTTAGAGAGATTAAAGATTACTCTTGACTGTCTTACGTGTGCCGGATTTTCCTTTAATATAAAAAAATGTTCTTTTCTTAAGTCAACAGTACAATATTTGGGATATGAAGTGAGTGCAGGTGAAATTCGTCCAAATCCGCTTAAAATTGCTGCGTTAACTGCATTACCACCTCCTCAGTCGATCCCAGCTTTAAGACAATTTATAGGGCTGGCGTCTTATTTTAGGCAATTTATTCAAGGATTTTCTTGTTTTATGAAGCCCTTATATCTGTTGACCTCAGGGAAGAACGAGTTTGTTTGGGAACCAGAACATGAGCAAATAAGAAAGAAGGT
>Dsechellia_04
GGAACCGACCGTCTATGTGTTGATTTTAGAGAGCTAAACTCGAACACGATTTCGGATAAATACCCCTTGCCGCTTATCAGCGATCAAATTGCTAGACTTCGCGGAGCAAATTATTTCACATGCCTGGATATGGCAAGTGGTTTCCACCAAATCCCGATTCACCCTGAATCCGTGGAATATACTGCATTTGTGACCCCAGACGGCCAATTTGAATTTCTTACAATGCCTTTTGGCCTCAAAAATGCGCCATCTGTTTTCCAGCGCGCAGTCATAAATGCACTTGGTGACCTTGCTAACTCTTTTGTAATCGTTTACATGGACGACATAATGNNNNNNNNNNNNNNNNNNNNNNNNNNNNNNNNNNNNNNNNNNNNNNNNNNNNNNNNNNNNNNNNNNNNNNNNNNNNNNNNNNNNNNNNNNNNNNNNNNNNNNNNNNNNNNNNNNNNNNNNNNNNNNNNNNNNNNNNNNNNNNNNNNNNNNNNNNNNNNNNNNNNNNNNNNNNNNNNNNNNNNNNNNNNNNNNNNNNNNNNNNNNNNNNNNNNNNNNNNNNNNNNNNNNNNNNNNNNNNNNNNNNNNNNNNNNNNNNNNNNNNNNNNNNNNNNNNNNNNNNNNNNNNNNNNNNNNNNNNNNNNNNNNNNNNNNNNNNNNNNNNNNNNNNNNNNNNNNNNNNNNNNNNNNNNNNNNNNNNN
>Dsechellia_04t
GGTACTGACCGCCTCTGCGTGGATTATAGAGAGCTAAATGCAAATACCGTTTCAGACAGGTACCCTTTGCCGCTAATTTCTGAACAAATAGCCAGGCTGAGTGGTGCTAGGTTTTTCAGCTGTATAGACATGGCAAGCGGATTTCACCAGATCCCAATTCACCCGAATTCAGTCGAGCGAACGGCATTTGTTACCCCAGAAGGCCAGTACGAATACTTGACTATGCCATTCGGGCTTAAGAATGCACCTTCTGTATTCCAAAGAGCTATTAATCGTGCCTTAGGTGATCTTACCCATTCGTATGCCATTGTTTATATGGATGACTTAATGATAATTGGACGTACAAAAGAAGAAGCTTTTAATAGATTGCGAGTAGTACTGCAAGCACTTACGCATGCTGGATTTTCTTTTAATATTACAAAATGTTCCTTTCTCAAGTCTTGTGTTGAATATTTGGGTTTCGAGGTTAAGTCAGGTGAGATTCGGCCAAATCCCAGGAAAATTCGAGCCCTTTTGAATTTGCCACCTCCGCAGTCCGTTACTCAGTTGAGACAATTTATTGGGCTAGTCTCGTATTTTCGACAATTTGTACCCAAGTTTTCACAACTGATGAAACCTCTTTACGCCTTTACTTCAAAGAGCAGGTANTTTTTGTGGGAATTGGAGCATGAACAAATACGGCAAAAAGT
>Dsechellia_05
GGAACCGACCGTCTATGTGTTGATTTTAGAGAGCTAAACTCGAACACGATTTCGGATAAATACCCCTTGCCGCTTATCAGCGATCAAATTGCTAGACTTCGCGGAGCAAATTATTTCACATGCCTGGATATGGCAAGTGGTTTCCACCAAATCCCGATTCACCCTGAATCCGTGGAATATACTGCATTTGTGACCCCAGACGGCCAATTTGAATTTCTTACAATGCCTTTTGGCCTCAAAAATGCGCCATCTGTTTTCCAGCGCGCAGTCATAAATGCACTTGGTGACCTTGCTAACTCTTTTGTAATCGTTTACATGGACGATATAATGGTAGTATCGCCAACCAAGGAATTGGCTTTGGAAAGGTTAAAAACTGTTTTGAATGTTCTTACAAAGGCTGGTTTTACCTTTAACCATGCTAAATGCAGTTTTCTCAAAACAACGGTTCAGTATTTGGGCTATGAAGTGCGAGCGGGAGAAATTCGTCCGAATGTGCGAAAGATAGCTTCATTAAGCTCCTTGCCTCCTCCTCAAACTGTCTCCGGCGTTAGACAATTCATTGGCTTGGCCTCTTACTTTCGCAAATTCGTGCCTGGATTCTCCCAACTTATGAAACCATTGTATTCACTTTCGTCTGGTAGCGGCAAGATTACATGGAGCGCTGAGCTGGAAGAGATCAGACTTAAAGT
>Dsechellia_06
GGAACCGACCGTCTATGTGTTGATTTTAGGGAGCTAAACTCGAACACGATTTCGGATAAATACCCCTTGCCGCTTATCAGCGATCAAATTGCTAGACTTCGCGGAGCAAATTATTTCACATGCCTGGATATGGCAAGTGGTTTCCACCAAATCCCGATTCGCCTTGAATCCGTGGAATATACTGCATTTGTGACCCCAGACGGCCAATTTGAATTTCTTACAATGCCTTTTGGCCTCAAAAATGCGCCATCTGTTTTCCAGCGCGCAGTCATAAATGTACTTGGTGACCTTGCTAACTCTTTTGTAATCGTTTACATGGACGATATAATGGTAGTATCGCCAACCAAGGAATTGGCTTTGGAAAGGTTAAAAACTGTTTTGAATGTTCTTACAAAGGCTGGTTTTACCTTTAACCTTGCTAAATGCAGTTTTCTCAAAACAACGGTTCAGTATTTGGGCTATGAAGTGCGAGCGGGAGAAATTCGTCCGAATGTGCGAAAGATAGCTTCATTAAGCTCCTTGCCTCCTCCTCAAACTGTCTCCGGCGTTAGACAATTCATTGGCTTGGCCTCTTACTTTCGCAAATTCGTGCCTGGATTCTCCCAACTTATGAAACCATTGTATTCACTTTCGTCTGGTAGCGGCAAGATTACATGGAGCGCTGAGCTGGAAGAGATCAGACTTAAAGT
>Dsechellia_06t
GGATCAGCTAGGCTTTGTGTGGATTATAGAGAATTGAATTCGAATACAGTAGCTGACAAGTTTCCGTTGCCTTTAATATCTGATCAGATAGCCAGGATGCGTGGTGCAAAGTTCTTTACCTGCTTGGACATGGCAAGTGGCTATTATCAGGTTCCCATGCATCCGAACTCTGTCGAGTACACGGCATTTATCACCCCTGACGGCCAATATGAGTTCCTGTCGATGCCATTTGGACTTAAGAATGCGCCATCAGTCTTTCAAAGAGCAGTTATAAAGGCATTAAGCGAGGTCGCTTATTCGTATGTCATTGTGTATATGGACGACATAATGATTGTAGCTCCAACCAAGGAAACGGCACTCGAAAGGTTAAAGATTGTTTTGGATATTTTATCAAAGGCAGGATTTTCATTCAATGTTGAAAAATGCTTCTTTCTGAGGACTTCTGTGCAATATTTAGGATTCGAAGTACGAGCAGGTGAGATTATTCCAAATACTCGCAAAGTAGAATCTTTGAATGCCTTGCCACCTCCTAGGTCAGTGACAACATTGAGACAGTTCATTGGGTTAGCATCGTACTTTCGTCAGTTTGTTCCAGGATTTTCACAGCTAATGAAGCCTTTATATTTTCTCACCTCAGAGAAAAATAAATTTGAGTGGAATATAGAACATGAGGAAATTCGTAGAAAAAT
>Dsechellia_07
GGAACCGACCGTCTATGTGTTGATTTTAGAGAGCTAAACTCGAACACGATTTCGGATAAATACCCCTTGCCGCTTATCAGCGATCAAATTGCTAGACTTCGCGGAGCAAATTATTTCACATGCCGGGATATGGCAAGTGGTTTCCACCAAATCCCGATTCACCCTGAATCCGTGGAATATACTGCATTTGTGACCCCAGACGGCCAATTTGAATTTCTTACAATGCCTTTTGGCCTCAAAAATGCGCCATCTGTTTTCCAGCGCGCAGTCATAAATGCACTTGGTGACCTTGCTAACTCTTTTGTAATCGTTTACATGGACGATATAATGGTAGTATCGCCAACCAAGGAATTGGCTTTGGAAAGGTTAAAAACTGTTTTGAATGTTCTTACAAAGGCTGGTTTTACCTTTAACCATGCTAAATGCAGTTTTCTCAAAACAACGGTTCAGTATTTGGGCTATGAAGTGCGAGCGGGAGAAATTCGTCCGAATGTGCGAAAGATAGCTTCATTAAGCTCCTTGCCTCCTCCTCAAACTGTCTCCGGCGTTAGACAATTCATTGGCTTGGCCTCTTACTTTCGCAAATTCGTGCCTGGATTCTCCCAACTTATGAAACCATTGTATTCACTTTCGTCTGGTAGCGGCAAGATTACATGGAGCGCTGAGCTGGAAGAGATCAGACTTAAAGT
>Dsechellia_07t
GGCTCCCATCGTTTGTGTGTTGATTATAGAGAATTAAATTCTAATACGGTATCAGACAGATACCCCTTGCCCCTTATATCAGACCAAATAGCGAGACTTCATGGAGCGAAATATTTTTCATGTCTGGACATGGCAAGTGGATACTATCAAATTCCATTACACCCAGATTCAGTAGAGTGTACAGCTTTTGTCACCCCAGATGGACAATATGAATTCTTGGCAATGCCGTTTGGGCTCAGAAATGCTCCATCTGTTTTCCAGCGTACAGTGATGCAAGCTCTCGGAGACCTTGCAAATAAATTTGTAGTCGTTTATATGGGCGATGTAATGGTGGCTGCTTCAACGAAAAGTGAAGCTTTAGAAAGGTTGCAGATTACTCTTGATTGTCTCACAAAAGCTGGATTTTCATTCAATATAAACAAATGTTCTTTTTTAAAGTCAAAGGTTCAATATTTGGGATACGAAGTGAGTGCAGGTGAAATCCGGCCAAATTCGCTTAAAATTGCAGCGTTAACTGCTTTACCACCTCCTCAGTCGGTCCCTGCTTGGCGACAATTTATAGGATTAGCGTCTTACTTTCGACAATTTATGGAAGGATTTTCTTGTTTTATGAAGCCGTTATATCTTTTGACTTCAGAAAGAAATGAATTTATTTGGAAACCAGAGCATGAAGAAATAAGACAAAAGGT
>Dsechellia_08
NNNNNNNNNNNNNNNNNNNNNNNNNNNNNNNNNNNNNNNNNNNNNNNNNNNNNNNNNNNNNNNNNNNNNNNNNNNNNNNNNNNNNNNNNNNNNNNNNNNNNNNNNNNNNNNNNNNNNNNNNNNNNNNNNNNNNNNNNNNNNNNNNACCAAATCCCGATTCGCCTTGAATCCGTGGAATATACTGCATTTGTGACCCCAGACGGCCAATTTGAATTTCTTACAATGCCTTTTGACCTCAAAAATGCGCCATCTGTTTTCCAGCGCGCAGTCATAAATGTACTTGGTGACCTTGCTAACTCTTTTGTAATCGTTTACATGGACGATATAATGGTAGTATCGCCAACCAAGGAATTGGCTTTGGAAAGGTTAAAAACTGTTTTGAATGTTCTTACAAAGGCTGGTTTTACCTTTAACCTTGCTAAATGCAGTTTTCTCAAAACAACGGTTCAGTATTTGGGCTATGAAGTGCGAGCGGGAGAAATTCGTCCGAATGTGCGAAAGATAGCTTCATTAAGCTCCTTGCCTCCTCCTCAAACTGTCTCCGGCGTTAGACAATTCATTGGCTTGGCCTCTTACTTTCGCAAATTCGTGCCTGGATTCTCCCAACTTATGAAACCATTGTATTCACTTTCGTCTGGTAGCGGCAAGATTACATGGAGCGCTGAGCTGGAAGAGATCAGACTTAAAGT
>Dsechellia_08t
GGCTCTCATCGTTTGTGTGTTGATTATAGAGAATTAAATTCTAATACGGTATCAGACAGATACCCCTTGCCCCTTATATCAGACCAAATAGCGAGACTTCATGGAGCGAAATATTTTTCATGTCTGGACATGGCAAGTGGATATTATCAAATTCCATTACACCCAGATTCAGTAGAGTGTACAGCTTTTGTCACCCCAGATGGACAATATGAATTCTTGGCAATGCCGTTTGGGCTCAGAAATGCTCCATCTGTTTTCCAGCGTACAGTGATGCAAGCTCTCGGAGACCTTGCAAATAAATTTGTAGTCGTTTATATGGACGATGTAATGGTGGCTGCTTCAACGAAAAGTGAAGCTTTAGAAAGGTTGCAGATTACTCTTGATTGTCTCACAAAAGCTGGATTTTCATTCAATATAAACAAATGTTCTTTTTTAAAGTCAAAGGTTCAATATTTGGGATACGAAGTGAGTGCAGGTGAAATCCGGCCAAATTCGCTTAAAATTGCAGCGTTAACTGCTTTACCACCTCCTCAGTCGGTCCCTGCTTTGCGACAATTTATAGGATTAGCGTCTTACTTTCGACAATTTATGCAAGGATTTTCTTGTTTTATGAAGCCGTTATATCTTTTGACTTCAGAAAGGAATGAATTTATTTGGAAGCCAGAGCATGAAGAAATAAGACAAAAGGT
>Dsechellia_09
GGAACCGACCGTCTATGTGTTGATTTTAGAGAGCTAAACTCGAACACGATTTCGGATAAATACCCCTTGCCGCTTATCAGCGATCAAATTGCTAGACTTCGCGGAGCAAATTATTTCACATGCCTGGATATGGCAAGTGGTTTCCACCAAATCCCGATTCACCCTGAATCCGTGGAATATACTGCATTTGTGACCCCAGACGGCCAATTTGAATTTCTTACAATGCCTTTTGGCCTCAAAAATGCGCCATCTGTTTTCCAGCGCGCAGTCATAAATGCACTTGGTGACCTTGCTAACTCTTTTGTAATCGTTTACATGGACGACATAATGGTAGTATCGCCAACCAAGGAATTGGCTTTGGAAAGGTTAAAAACTGTTTTGAATGTTCTTACAAAGGCTGGTTTTACCTTTAACCTTTCTAAATGCAGTTTTCTCAAAACAACGGTTCAGTATTTGGGCTATGAAGTGCGAGCTGGAGAAATTCGTCCGAATGTGCGAAAGATAGCTTCATTAAGCTCCTTGCCTCCTCCTCAAACTGTCTCCGGCGTTAGACAATTCATTGGCTTGGCCTCTTACTTTCGCAAATTCGTGCCTGGATTCTCCCAACTTATGAAACCATTGTATTCACTTTCCTCTGGTAGCGGCAAGATTACATGGAGCGCTGAGCTGGAAGAGATCAGACTTAAAGT
>Dsechellia_09t
GGTACTGACCGCCTCTGCGTGGATTATAGAGAGCTAAATGCAAATACCGTTTCAGACAGGTACCCTTTGCCGCTAATTTCTGAACAAATAGCCAGGCTGAGTGGTGCTAGGTTTTTCAGCTGTATAGACATGGCAAGCGGATTTCACCAGATCCCAATTCACCCGAATTCAGTCGAGCGAACGGCATTTGTTACCCCAGAAGGCCAGTACGAATACTTGACTATGCCATTCGGTCTTAAGAATGCACCTTCTGTATTCCAAAGAGCTATTAATCGTGCCTTAGGTGATCTTACCCAGTTGTATGCCATTGTTTATATGGATGACGTAATGATAATTGGACGTACAAAAGAAGAAGCTTTTGATAGATTGCGAGTAGTACTGCAAGCACTTACGCATGTTGGATTTTCTTTTAATATTACAAAATGTTCCTTTCTCAAGTCTTGTGTTGAATATTTGGGTTTCGAGGTTAAGTCAAATGAGATTCGGCCAAATCCCAGGAAAATTCGAGCCCTTTTGAATTTGCCACCTCCGCAGTCCGTCACTCAGTTGAGACAATTTATTGGGCTAGTCTCGTATTTTCAACAATTTGTACCCAAGTTTTCACAACTGATGAAACCTCTTTACGCCTTTACTTCAAAGAGCAGGTCATTTTTGTGGGAATANGAGCATGAACGAATACGGCAAAAAGT
>Dsechellia_10
GGAACCGACCGTCTATGTGTTGATTTTAGAGAGCTAAACTCGAACACGATTTCGGATAAATACCCCTTGCCGCTTATCAGCGATCAAATTGCTAGACTTCGCGGAGCAAATTATTTCACATGCCTGGATATGGCAAGTGGTTTCCACCAAATCCCGATTCACCCTGAATCCGTGGAATATACTGCATTTGTGACCCCAGACGGCCAATTTGAATTTCTTACAATGCCTTTTGGCCTCAAAAATGCGCCATCTGTTTTCCAGCGCGCAGTCATAAATGCACTTGGTGACCTTGCTAACTCTTTTGTAATCGTTTACATGGACGACATAATGGTAGTATCGCCAACCAAGGAATTGGCTTTGGAAAGGTTAAAAACTGTTTTGAATGTTCTTACAAAGGCTGGTTTTACCTTTAACCTTTCTAAATGCAGTTTTCTCAAAACAACGGTTCAGTATTTGGGCTATGAAGTGCGAGCTGGAGAAATTCGTCCGAATGTGCGAAAGATAGCTTCATTAAGCTCCTTGCCTCCTCCTCAAACTGTCTCCGGCGTTAGACAATTCATTGGCTTGGCCTCTTACTTTCGCAAATTCGTGCCTGGATTCTCCCAACTTATGAAACCATTGTATTCACTTTCCTCTGGTAGCGGCAAGATTACATGGAGCGCTGAGCTGGAAGAGATCAGACTTAAAGT
>Dsechellia_10t
GACTCTCATCGTTTGTGTGTTGATTATAGAGAATTAAATTCTAATACGGTATCAGACAGATACCCCTTGCCCCTTATATCAGACCAAATAGCGAGACTTCGTGGAGCGAAATATTTTTCATGTCTGGACATGGCAAGTGGATATTATCAAATTCCATTACACCCAGATTCAGTAGAGTGTACAGCTTTTGTCACCCCAGATGGACAATATGAATTCTTGGCAATGCCGTTTGGGCTCAGAAATGCTCCATCTGTTTTCCAGCGTAAAGTGATGCAAGCTCTCGGAGACCTTGCAAATAAATTTGTAGTCGTTTATATGGACGATGTAATGATGGCTGCTTCAACGAAAAGTGAAGCTTTAGAAAGGTTGCAGATTACTCTTGATTGTCTCACAAAAGCTGGATTTTnATTCAATATAAAAAAATGTTCTTTTTTAAAGTCAAAGGTTCAATATATGGGATACGAAGTGAGTGCAGGTGAAATCCGGCCAAATTCGCTTAAAATTGCAGCGTTAACTGCTTTACCACCTCCTCAGTCGGTCCCTGCTTTGCGACAATTTATAGGATTAGCGTCTTACTTTCGACAATTTATGGAAGGATTTTCTTGTTTTATGAAGCCGTTATATCTTTTGACTTCAGAAAGGAATGAATTTATTTGGAAGCCAGAGCATGAAGAAATAAGACAAAAGGT
>Dsechellia_11
GGAACCGACCGTCTATGTGTTGATTTTAGAGAGCTAAACTCGAACACGATTTCGGATAAATACCCCTTGCCGCTTATCAGCGATCAAATTGCTAGACTTCGCGGACAGAATTATTTCACATGCCTGGATATGGCAAGTGGTTTCCACCAAATCCCGATTCACCCTGAATCCGTGGAATATACTGCATTTGTGACCCCAGACGGCCAATTTGAATTTCTTACAATGCCTTTTGGCCTCAAAAATGCGCCATCTGTTTTCCAGCGCGCAGTCATAAATGCACTTGGTGACCTTGCTAACTCTTTTGTAATCGTTTACATGGACGACATAATGGTAGTATCGCCAACCAAGGAATTGGCTTTGGAAAGGTTAAAAACTGTTTTGAATGTTCTTACAAAGGCTGGTTTTACCTTTAACCTTTCTAAATGCAGTTTTCTCAAAACAACGGTTCAGTATTTGGGCTATGAAGTGCGAGCTGGAGAAATTCGTCCGAATGTGCGAAAGATAGCTTCATTAAGCTCCTTGCCTCCTCCTCAAACTGTCTCCGGCGTTAGACAATTCATTGGCTTGGCCTCTTACTTTCGCAAATTCGTGCCTGGATTCTCCCAACTTATGAAACCATTGTATTCACTTTCCTCTGGTAGCGGCAAGATTACATGGAGCGCTGAGCTGGAAGAGATCAGACTTAAAGT
>Dsechellia_11t
GGCTGTCATCGTTTGTGTGTTGATTATAGAGAATTAAATTCTAATACGGTATCAGACAGATACCCCTTGCCCCTTATATCAGACCAAATAGCGAGACTTCATGGAGCGAAATATTTTTCATGTCTGGACATGGCAAGTGGATATTATCAAATTCCATTACACACAGATTCAGTAGAGTGTACAGCTTTTGTCACCCCAGATGGACAATATGAATTCTTGGCAATGCCGTTTGGGCTCAGATATGCTCCATCTGTTTTCCAGCGTACAGTGATGCAATCTCTCGGAGACCTTGCAAATAAATTTGTAGTCGTTTATATGGACGATGTAATGGTGGCTGCTTCAACGAAAAGTGAAGCTTTAGAAAGGTTGCAGATTGCTCTTGATTGTCTCACAAAAGCTGGATTTTCATTCAATATAAACAAATGTTCTTTTTTAAAGTCAAAGGTTCAATATTTGGGATACGAAGTGAGTGTAGGTGAAATCCGGCCAAATTCGCTTAAAATTGCAGCGTTAACTGCTTTACCACCTCCTCAGTCGGTCCCTGCTTTGCGACAATTTATAGGATTAGCGTCTTACTTTCGACAATTTATGCAAGGATTTTCTTGTTTTATGAAGCCGTTATATCTTTTGACTTCAGAAAGGAATGAATTTATTTGGAAGCCAGAGAACGAAGAAATAAGACAATANGT
>Dsechellia_12
GGAACCGACCGTCTATGTGTTGATTTTAGAGAGCTAAACTCGAACACGATTTCGGATAAATACCCCTTGCCGCTTATCAGCGATCAAATTGCTAGACTTCGCGGAGCAAATTATTTCACATGCCTGGATATGGCAAGTGGTTTCCACCAAATCCCGATTCACCCTGAATCCGTGGAATATACTGCATTTGTGACCCCAGACGGCCAATTTGAATTTCTTACAATGCCTTTTGGCCTCAAAAATGCGCCATCTGTTTTCCAGCGCGCAGTCATAAATGCACTTGGTGACCTTGCTAACTCTTTTGTAATCGTTTACATGGACGATATAATGGTAGTATCGCCAACCAAGGAATTGGCTTTGGAAAGGTTAAAAACTGTTTTGAATGTTCTTACAAAGGCTGGTTTTACCTTTAACCATGCTAAATGCAGTTTTCTCAAAACAACGGTTCAGTATTTGGGCTATGAAGTGCGAGCGGGAGAAATTCGTCCGAATGTGCGAAAGATAGCTTCATTAAGCTCCTTGCCTCCTCCTCAAACTGTCTCCGGCGTTAGACAATTCATTGGCTTGGCCTCTTACTTTCGCAAATTCGTGCCTGGATTCTCCCAACTTATGAAACCATTGTATTCACTTTCGTCTGGTAGCGGCAAGATTACATGGAGCGCTGAGCTGGAAGAGATCAGACTTAAAGT
>Dsechellia_12t
GGCTCCCATCGTTTGTGTGTTGATTATAGAGAATTAAATTCTAATACGGTATCAGACAGATACCCCTTGCCCCTTATATCAGACCAAATAGCGAGACTTCATGGAGCGAAATATTTTTCATTTCTGGACATGGCAAGTGGATATTATCAAATTCCATTACACCCAGATTCAGTAGAGTGTACAGCTTTTGTCACCCCAGATGGACAATATGAATTCTTGGCAATGCCGTTTGGGCTCAGAAATGCTCCATCTGTTTTCCAGCGTACAGTGATGCAAGCTCTCGGAGACCTTGCAAATAAATTTGTAGTCGTTTATATGGACGATGTAATGGTGGCTGCTTCAACAAAAAGTGAAGCTTTAGAAAGGTTGCAGATTACTCTTGATTGTCTCACAAAAGCTGGATTTTCATTCAATATAAACAAATGTTCTTTTTTAAAGTCAAAGGTTCAATATTTGGGATACGAAGTGAGTGCAGGTGAAATCCGGCCAAATTCGCTTAAAATTGCAGCGTTAACTGCTTTACCACCTCCTCAGTCGGTCCCTGCATTGCGACAATTTATAGGATTAGCGTCTTACTTTCGACAATTTATGCAAGGATTTTCTTGTTTTATGAAGCCGTTATATCTTTTGACTTCAGAAAGGAATGAATTTATTTGGAAGCCAGAGCATGAAGAAATAAGACAAAAGGT
>Dsechellia_13
GGAACCGACCGTCTATGTGTTGATTTTAGAGAGCTAAACTCGAACACGATTTCGGATAAATACCCCTTGCCGCTTATCAGCGATCAAATTGCTAGACTTCGCGGAGCAAATTATTTCACATGCCTGGATATGGCAAGTGGTTTCCACCAAATCCCGATTCACCCTGAATCCGTGGAATATACTGCATTTGTGACCCCAGACGGCCAATTTGAATTTCTTACAATGCCTTTTGGCCTCAAAAATGCGCCATCTGTTTTCCAGCGCGCAGTCATAAATGCACTTGGTGACCTTGCTAACTCTTTTGTAATCGTTTACATGGACGATATAATGGTAGTATCGCCAACCAAGGAATTGGCTTTGGAAAGGTTAAAAACTGTTTTGAATGTTCTTACAAAGGCTGGTTTTACCTTTAACCATGCTAAATGCAGTTTTCTCAAAACAACGGTTCAGTATTTGGGCTATGAAGTGCGAGCGGGAGAAATTCGTCCGAATGTGCGAAAGATAGCTTCATTAAGCTCCTTGCCTCCTCCTCAAACTGTCTCCGGCGTTAGACAATTCATTGGCTTGGCCTCTTACTTTCGCAAATTCGTGCCTGGATTCTCCCAACTTATGAAACCATTGTATTCACTTTCGTCTGGTAGCGGCAAGATTACATGGAGCGCTGAGCTGGAAGAGATCAGACTTAAAGT
>Dsechellia_13t
GGATCAGCTAGGCTTTGTGTGGATTATAGAGAATTGAATTCGAATACAGTAGCTGACAAGTTTCCGTTGCCTTTAATATCTGATCAGATAGCCAGGTTGCGTGGTGCAAAGTTCTTTACCTGCTTGGACACGGCAAGTGGCTATTATCCGGTTCCTATGCATCCGAACTCTGTCGAGTACACGGCATTTGTCACCCCTGACGGCCAATATGAGTTCCTGTCGATGCCATTTGGACTTAAGAATGCGCCATCAGTCTTTCAAAGAGCAGTTATAAAGGCATTAAGCGAGGTCGCTTATTCGTATGTCATTGTGTATATGGACGACATAATGATTGTAGCTCCAATCAAGGAAACGGCACTCGAAAGGTTAAAGATTGTTTTGGATATTTTATTTAAGGCAGGATTTTCATTCAATGTTGAAAAATGCTTCTTTCTGAGTACTTCTGTCCAATATTTAGGATTCGAAGTACGAGCAGGTGAGATTAGTCCAAATACTCGCAAAGTAGAATCTTTGAATGCCTTGCCACCTCCTAGGTCAGTGACAACATTGAGACAGTTCATTGGGTTAGCATCGTACTTTCGTCAGTTTGTTCCAGGATTTTCACAGCTAATGAAGCCTTTATATTTTCTCACCTCAGAGAAAAATAAATTTGAGTGGAATATAGAACATGAGGAAATTCGTAGAAAAAT
>Dsechellia_14
GGAACCGACCGTCTATGTGTTGATTTTAGAGAGCTAAACTCGAACACGATTTCGGATAAATACCCCTTGCCGCTTATCAGCGATCAAATTGCTAGACTTCGCGGAGCAAATTATTTCACATGCCTGGATATGGCAAGTGGTTTCCACCAAATCCCGATTCACCCTGAATCCGTGGAATATACTGCATTTGTGACCCCAGACGGCCAATTTGAATTTCTTACAATGCCTTTTGGCCTCAAAAATGCGCCATCTGTTTTCCAGCGCGCAGTCATAAATGCACTTGGTGACTTTGGTAACTCTTTTGTAATCGTTTACATGGACGATATAATGGTAGTATCGCCAACCAAGGAATTGGCTTTGGAAAGGTTAAAAACTGTTTTGAATGTTCTTACAAAGGCTGGTTTTACCTTTAACCTTGCTAAATGCAGTTTTCTCAAAACAACGGTTCAGTATTTGGGCTATGAAGTGCGAGCGGGAGAAATTCGTCCGAATGTGCGAAAGATAGCTTCATTAAGCTCCTTGCCTCCTCCTCAAACTGTCTCCGGCGTTAGACAATTCATTGGCTTGGCCTCTTACTTTCGCAAATTCGTGCCTGGATTCTCCCAACTTATGAAACCATTGTATTCACTTTCGTCTGGTAGCGGCAAGATTACATGGAGCGCTGAGCTGGAAGAGATCAGACTTAAAGT
>Dsechellia_14t
GGATANGCTAGGCTTTGTGTGGATTATAGAGAATTGAATTCGAATACAGTAGCTGACAAGTTTCCGTTGCCTTTAATATCTGATCAGATAGCCAGGTTGCGTGGTGCAAAGTTCTTTACCTGCTTGGACATGGCAAGTGGCTATTATCAGGTTCCTATGCATCCGAACTCTGTCGAGTACACGGCATTTGTCACCCCTGACGGCCAATATGAGTTCCTGTCGATGCCATTTGGACTTAAGAATGCGCCATCAGTCTTTCAAAGAGCAGTTATAAAGGCATTAAGCGAAGTCGCTTATTCGTATGTCATTGTGTATATGGACGACATAATGATTGTAGCTCCAACCAAGGAAACGGCACTCGAAAGGTTAAAGATTGTTTTGGATATTTTATCAAAGGCAGGATTTTANTTCAATGTTGAAAAATGCTTCTTTCTGAGGACTTCTGTCCAATATTTAGGATTCGAAGTACGAGCAGGTGAGATTAGTCCAAATACTCGTAAAGTAGAATCTTTGAATGCCTTGCCACCTCCTAGGTCAGTGACAACATTGAGACAGTTCATTGGGTTAGCATCGTACTTTCGTCAGTTTGTTCCAGGATTTTCACAGCTAATGAAGCCTTTATATTTCCTCACCTCAGAGAAAAATAAATTTGAGTGGAATATAGAACATGAGGAAATTCGTAGAAAAAT
>Dsechellia_15
GGAACCGACCGTCTATGTGTTGATTTTAGAGAGCTAAACTCGAACACGATTTCGGATAAATACCCCTTGCCGCTTATCAGCGATCAAATTGCTAGACTTCGCGGAGCAAATTATTTCACATGCCTGGATATGGCAAGTGGTTTCCACCAAATCCCGATTCACCCTGAATCCGTGGAATATACTGCATTTGTGACCCCAGACGGCCAATTTGAATTTCTTACAATGCCTTTTGGCCTCAAAAATGCGCCATCTGTTTTCCAGCGCGCAGTCATAAATGCACTTGGTGACTTTGGTAACTCTTTTGTAATCGTTTACATGGACGATATAATGGTAGTATCGCCAACCAAGGAATTGGCTTTGGAAAGGTTAAAAACTGTTTTGAATGTTCTTACAAAGGCTGGTTTTACCTTTAACCTTGCTAAATGCAGTTTTCTCAAAACAACGGTTCAGTATTTGGGCTATGAAGTGCGAGCGGGAGAAATTCGTCCGAATGTGCGAAAGATAGCTTCATTAAGCTCCTTGCCTCCTCCTCAAACTGTCTCCGGCGTTAGACAATTCATTGGCTTGGCCTCTTACTTTCGCAAATTCGTGCCTGGATTCTCCCAACTTATGAAACCATTGTATTCACTTTCCTCTGGTAGCGGCAAGATTACATGGAGCGCTGAGCTGGAAGAGATCAGACTTAAAGT
>Dsechellia_16
GGAACCGACCGTCTATGTGTTGATTTTAGAGAGCTAAACTCGAACACGATTTCGGATAAATACCCCTTGCCGCTTATCAGCGATCAAATTGCTAGACTTCGCGGAGCAAATTATTTCACATGCCTGGATATGGCAAGTGGTTTCCACCAAATCCCGATTCACCCTGAATCCGTGGAATATACTGCATTTGTGACCCCAGACGGCCAATTTGAATTTCTTACAATGCCTTTTGGCCTCAAAAATGCGCCATCTGTTTTCCAGCGCGCAGTCATAAATGCACTTGGTGACTTTGGTAACTCTTTTGTAATCGTTTACATGGACGATATAATGGTAGTATCGCCAACCAAGGAATTGGCTTTGGAAAGGTTAAAAACTGTTTTGAATGTTCTTACAAAGGCTGGTTTTACCTTTAACCTTGCTAAATGCAGTTTTCTCAAAACAACGGTTCAGTATTTGGGCTATGAAGTGCGAGCGGGAGAAATTCGTCCGAATGTGCAAAAGATAGCTTCATTAAGCTCCTTGCCTCCTCCTCAAACTGTCTCCGGCGTTAGACAATTCATTGGCTTGGCCTCTTACTTTCGCAAATTCGTGCCTGGATTCTCCCAACTTATGAAACCATTGTATTCACTTTCGTCTGGTAGCGGCAAGATTACATGGAGCGCTGAGCTGGAAGAGATCAGACTTAAAGT
>Dsechellia_17
GGAACAGACCGTCTATGTGTTGATTTTAGGGAGCTAAACTCGAACACGATTTCGGATAAATACCCCTTGCCGCTTATCAGCGATCAAATTGCTAGACTTCGCGGAGCAAATTATTTCACATGCCTGGATATGGCAAGTGGTTTCCACCAAATCCCGATTCACCCTGAATCCGTGGAATATACTGCATTTGTGACCCCAGACGGCCAATTTGAATTTCTTACAATGCCTTTTGGCCTCAAAAATGCGCCATCTGTTTTCCAGCGCGCAGTCATAAATGCGCTTGGTGACCTTGCTAACTCTTTTGTAATCGTTTACATGGACGATATAATGGTAGTATTGCCAACCAAGGAATTGGCTTTGGAAAGGTTAAAAACTGTTTTGAATGTTCTTACAAAGGCTGGTTTTACCTTTAACCTTGCTAAATGCAGTTTTCTCAAAACAACGGTTCAGTATTTGGGCTATGAAGTGCGAGCGGGAGAAATTCGTCCGAATGTGCGAAAGATAGCTTCATTAAGCTCCTTGCCTCCTCCTCAAACTGTCACCGGCGTTAGACAATTCATTGGCTTGGCCTCTTACTTTCGCAAATTCGTGCCTGGATTCTCCCAACTTATGAAACCATTGTATTCACTTTCGTCTGGTAGCGGCAAGATTACATGGAGCGCTGAGCTGGAAGAGATCAGACTTAAAGT
>Dsechellia_18
NNNNNNNNNCGTTTGTGTGTTGATTATAGAGAATTAAATTCTAATACGGTATCAGACAGATACCCCTTGCCCCTTATATCAGACCAAATNNNNNNNNNNNNNNNAGCGAAATATTTTTCATGTCTGGACATGGCAAGTGGATACTATCAAATTCCATTACACCCAGATTCAGTAGAGTGTACAGCTTTTGTCACCCCAGATGGACAATATGAATTCTTGGCAATGCCGTTTGGGCTCAGAAATGCTCCATCTGTTTTCCAGCGTACAGTGATGCAAGCTCTCGGAGACCTTGCAAATAAATTTGTAGTCGTTTATATGGACGATGTAATGGTGGTNNNNNNNNNNNNNNNNNNNNNNNNNNNNNNNNNNNNNNNNNNNNNNNNNNNNNNNNNNNNNNNNNNNNNNNNNNNNNNNNNNNNNNNNNNNNNNNNNNNNNNNNNNNNNNNNNNNNNNNNNNNNNNNNNNNNNNNNNNNNNNNNNNNNNNNNNNNNNNNNNNNNNNNNNNNNNNNNNNNNNNNNNNNNNNNNNNNNNNNNNNNNNNNNNNNNNNNNNNNNNNNNNNNNNNNNNNNNNNNNNNNNNNNNNNNNNNNNNNNNNNNNNNNNNNNNNNNNNNNNNNNNNNNNNNNNNNNNNNNNNNNNNNNNNNNNNNNNNNNNNNNNNNNNNNNNNNNNNNNNNNNNNNNNNNNNNN
>Dsechellia_19
NNNNNNNNNNNNNNNNNNNNNNNNNNNNNNNNNNNNNNNNNNNNNNNNNNNNNNGATAGATACCCTTTGCCCCTTATATCAGACCAGATAGCCAGGCTTCATGGAGCAAAATATTTCACATGCTTAGATATGGCAAGTGGATATTATCAAATACCCATGCATGAAGACTCAGTAGAGTGTACAGCGTTCGTCACTCCAGACGGACAATATGAATTCTTAGCAATGCCGTTTGGGCTTAAAAATGCGCCTTCAGTTTTTCAGCGTACCGTTATACAAGCCCTGGGAGATCTTGCTAATACATTTGTGGTCGTTTATATGGACGACGTAATGGTGGCTGCTTCAACGAAAACTGAGGCTTTAGAGAGATTAAAGATTACTCTTGACTGTCTTACGTGTGCCGGATTTTCCTTTAATATAAAAAAATGTTCTTTTCTTAAGTCAACAGTACAATATTTGGGATATGAAGTGAGTGCAGGTGAAATTCGTCCAAATCCGCTTAAAATTGCTGCGTTAACTGCATTACCACCTCCTCAGTCGATCCCAGCTTTAAGACAATTTATAGGGCTGGCGTCTTATTTTAGGCAATTNNNNNNNNNNNNNNNNNNNNNNNNNNNNNNNNNNNNNNNNNNNNNNNNNNNNNNNNNNNNNNNNNNNNNNNNNNNNNNNNNNNNNNNNNNNNNNNNNNNNNN
>Dsimulans_01
NNNNCCGACCGTCTATGTGTTGATTTTAGAGAGCTAAACTCGAACACGATTTCGGATAAATACCCCTTGCCGCTTATCAGCGATCAAATTGCTAGACTTCGCGGAGCAAATTATTTCACATGCCTGGATATGGCAAGTGGTTTCCACCAAATCCCGATTCACCCTGAATCCGTGGAATATACTGCATTTGTGACCCCAGACGGCCAATTTGAATTTCTTACAATGCCTTTTGGCCTCAAAAATGCGCCATCTGTTTTCCAGCGCGCAGTCATAAATGCACTTGGTGACCTTGCTAACTCTTTTGTAATCGTTTACATGGACGACATAATGGTAGTATCGCCAACCAAGGAATTGGCTTTGGAAAGGTTAAAAACTGTTTTGAATGTTCTTACAAAGGCTGGTTTTACCTTTAACCTTGCTAAATGCAGTTTTCTCAAAANNNNNNNNNNNNNNNNNNNNNNNNNNNNNNNNNNNNNNNNNNNNNNNNNNNNNNNNNNNNNNNNNNNNNNNNNNNNNNNNNNNNNNNNNNNNNNNNNNNNNNNNNNNNNNNNNNNNNNNNNNNNNNNNNNNNNNNNNNNNNNNNNNNNNNNNNNNNNNNNNNNNNNNNNNNNNNNNNNNNNNNNNNNNNNNNNNNNNNNNNNNNNNNNNNNNNNNNNNNNNNNNNNNNNNNNNNNNNNNNNNNNNNNNNN
>Dsimulans_02
GGAACCGACCGTCTATGTGTTGATTTTAGAGAGCTAAACTCGAACACGATTTCGGATAAATACCCCTTGCCGCTTATCAGCGATCAAATTGCTAGACTTCGCGGAGCAAATTATTTCACATGCCTGGATATGGCAAGTGGTTTCCACCAAATCCCGATTCACCCTGAATCCGTGGAATATACTGTATTTGTGACCCCAGACGGCCAATTTGAATTTCTTACAATGCCTTTTGGCCTCAAAAAGGCACCATCTGTTTTCCAGCGCGCAGTCATAAATGCACTTGGTGACCTTGCTAACTCTTTTGTAATCGTTTACATGGGCGATATAATGGTAGTATCGCCAACCAAGGAATTGGCTTTGGAAAGGTTAAAAACTGTTTTAAATGTTCTTACAAAGGCTGGTTTTACCTTTAACCTTGCTAAATGCAGTTTTCTCAAAACAACGGTTCAGTATTTGGGCTATGAAGTGCGAGCGGGAGAAATTCGTCCGAATGTGCGAAAGATAGCTTCATTAAGCTCCTTGCCTCCTCCTCAAACTGTCTCCGGCGTTAGACAATTCATTGGCTTGGCCTCTTACTTTCGCAAATTCGTGCCTGGATTCTCCCAACTTATGAAACCATTGTATTCACTTTCGTCTGGTAGCGGCAAGATTACATGGAGCGCTGAGCTGGAAGAGATCAGACTTAAAGT
>Dsuzukii_01
NNNNNNNNNNNNNNNNNNNNNNNNNNNNNNNNNNNNNNNNNNNNNNNNNNNNNNNNNNNNNNNNNNNNNNNNNNNNNNNNNNNNNNNNNNNNNNNNNNNNNNNNNNNNNNNNNNNNNNNNNNNNNNNNNNNNNNNNNNNNNNNNNNNNNNNNNNNNNNNNNNNNNNNNNNNNNNNNNNNNNNNNNNNNNNnNNNNNNNNNNNNNNNNNNNNNNNNNNNNNNNNNNNNNNNNNNNNNNNNNNNNNNNNNNNNNNNNNNNNNNNNNNNNNNNNNNNNNNNNNNNNNNNNNNNNNNNNNNNNNNNNNNNNNNNNNNNNNNNNNNNNNNNNNNNNNNNNNNNNNNNNNNNNNNNNNNNNNNNNNNNNNNNNNNNNNNNNNNNNNNNNNNNNNNNNNNNNNGCCGGATTTTCTTTTAATATCACCAAATGCTCATTTCTTAAATCCTGTGTTGAATATTTGGGGTTTGAAGTTAAGGCAGGTAAAATAAGACCCAATCCAAGGAAAATAAAAGCATTGTCTGATCTGCCACCCCCACAGTCTGTGACCCAGCTGAGACAGTTTATTGGTCTCGTTTCTTATTTTAGGCAATTTGTCCCTCAGTTCTCACAATTGTTGAAACCTCTGTATGCTTTAACTTCNNNNNNNNNNNNNNNNNNNNNNNNNNNNNNNNNNNNNNNNNNNNNNNNNNNNNN
>Dsuzukii_02
NNNNNNNNNNNNNNNNNNNNNGATTATAGAGAGCTAAATGCAAATACAGTGGCTGACAAATATCCTTTGCCTCTAATATCAGATCAAGTAAACAGACTGCGTGTGGGTAAATACTTCTCTTGTTTAGATATGGCTAGTGGGATTTATCAGATTCCAATAGATGTAGGATCTATAGAGCGAATTGCTTTTGTAACTCCTAAGGGCCAGTACGAGTTTCTATCTATGCCATTTGGGCTGAAGAATGCCTCTTAnATTTTTCAGCGAGCTATAGCGCGAGCACTTGGTGACCTGGCGTACTCCTATGCAATTGTTTACATAGATGATGTAGTGATAGTNNNNNNNNNNNNNNNNNNNNNNNNNNNNNNNNNNNNNNNNNNNNNNNNNNNNNNNNNNNNNGCCGGATTTTCTTTTAATATCACCAAATGCTCATTTCTTAAATCCTGTGTTGAATATTTGGGGTTTGAAGTTAAGGCAGGTAAAATAAGACCCAATCCAAGGAAAATAAAAGCATTGTCTGATCTGCCACCCCCACAGTCTGTGACCCAGCTGAGACAGTTTATTGGTCTCGTTTCTTATTTTAGGCAATTTGTCCCTCAGTTCTCACAATTGTTGAAACCTCTGTATGCTTTAACTTCNNNNNNNNNNNNNNNNNNNNNNNNNNNNNNNNNNNNNNNNNNNNNNNNNNNNNN
>Dsuzukii_03e05e41e50e70e71
NNNNNNNNNNNTTTGTGCATAGATTATAGAGAGCTAAATGCAAATACAGTGGCTGACAAATATCCTTTGCCTCTAATATCAGATCAAGTAAACAGACTGCGTGGGGGTAAATACTTCTCTTGTTTAGATATGGCTAGTGGGTTTTATCAGATTCCAATAGATGTAGGATCTATAGAGCGAACTGCTTTTGTAACCCATACGGGCCAGTACGAGTTTCTATCTATGCCATTTCGGCTGAAGAATGCCTCTTCGATTTTTCAGCGAGCTATAGCGCGAGCACTGGGTGACCTGGCGTACTCCTATGCAATTGTTTACATTGATGATGTAGTGATAGTNNNNNNNNNNNNNNNNNNNNNNNNNNNNNNNNNNNNNNNNNNNNNNNNNNNNNNNNNNNNNNNNNNNNNNNNNNNNNNNNNNNNNNNNNNNNNNNNNNNNNNNNNNNNNNNNNNNNNNNNNNNNNNNNNNNNNNNNNNNNNNNNNNNNNNNNNNNNNNNNNNNNNNNNNNNNNNNNNNNNNNNNNNNNNNNNNNNNNNNNNNNNNNNNNNNNNNNNNNNNNNNNNNNNNNNNNNNNNNNNNNNNNNNNNNNNNNNNNNNNNNNNNNNNNNNNNNNNNNNNNNNNNNNNNNNNNNNNNNNNNNNNNNNNNNNNNNNNNNNNNNNNNNNNNNNNNNNNNNNNNNNNNNNNNNNNNN
>Dsuzukii_04
NNNNNNNNNNNNNNNNNNNNNNNNNNNNNNNNNNNNNNNNNNNNNNNNNNNNNNNNNNNNNNNNNNNNNNNNNNNNNNNNNNNNNNNNNNNNNNNNNNNNNNNNNNNNAATTGTTTTACATGTTTAGATATGGCCAGTGGATACTACCGAATTCCTTTGCATGCGGATTCTATTGAGTACACAGCGTTTGTGACTCCAGATGGCCAGTATGAGTTTCTGTCTATGCCATTCGGGCTTAAAAACGCGCCTTCTGTTTTTCAGTGCTTAGTAATGCAGGCGCTAGGGGATTTAAAAAATTCTTATGTTATCGTCTATATGGATGATATCATGATAACTGCCACAACACAATGCGACGCTTTTGAAAGATTAGAGATTGTTTTAAATGTTCTGACAAAGACTGGGTTTTCATTCAACATTACAAACTGTTCTTTCCTGAAAACATCGGTTCAATATTTAGGCTACAGTGTTAGTGCTGGTAAAATTCGNCCTAACCCTCAGAAAATTGTAGCGTTAACTGCCCTTCCGCCTCCACAGTGTGTAACAGCACTTAGACAATTTATTGGATTAGCGTCGTATTCCCGGCAGCTTATAAAGGGCTTTTCACAGTTGATGAAACCGTTATATTTCTTAACTTCAGNNNNNNNNNNNNNNNNNNNNNNNNNNNNNNNNNNNNNNNNNNNNNNNNNNNN
>Dsuzukii_06
GGTACAGACCGCCTGTGTGTTGATTATCGGGAGCTTAATGCCAATACTGTTTCCAACAAGTACCCGTTGCCACTTATATCTGACCAGATAGCTAGGTTGAGTGGTGCTAGGTNNNNNNNNNNNnTTGATATGGCGAGTGGCTTCCATCAGATCCCAATACATGCATGCTCTATTGAACGGACAGCGTTTGTAACCCCAGAAGGGCAGTACGAATACTTGGCTATGCCTTTTGGGCTTAAAAATGCGCCTTCTGAATTCCAAAGGGCTATTAGTCGTGCACTAGGTGATCTGACTTATACATATGCCATCGTTTGCATGGACGATGTAATGATAGTTGCACGTACAANNNNNNNAGGANNGGA-AGCTTTCGACATACTACAAATANNCTCGCCGAAGCAGGATTTTCTTTTAACATCAAAAAATGCTCCTTTCTTAAATCTTGTGTAGAATATTTGGGCTTCGAAGTTAGAGCAGGTGAAATTCGANNNNNNNNNNNNNNNNNNNNNNNNNNNNNNNNNNNNNNNNNNNNNNNNNNNNNNNNNNNNNNNNNNNNNNNNNNNNNNNNNNNNNNNNNNNNNNNNNNNNNNNNNNNNNNNNNNNNNNNNNNNNNNNNNNNNNNNNNNNNNNNNNNNNNNNNNNNNNNNNNNNNNNNNNNNNNNNNNNNNNNNNNNNNNNNNNNNNNNNNNNN
>Dsuzukii_07
GGAACTGACCGTGTCTGnGTTGATTATAGGGAACTGAATTCGAACACTATTTCTGACAAGTATCCGTTGCCACTTATTTCGGACCAGATAGGTAGACTATGnGGTGCTAAGTTCTTCACCTGCATAGATATGGCAAGAGGAGTTCACCAAATCCCAATTCTTCCGAATTCGGTCGAACGAACAGCGTTCGTTACTGCGGGCGGACAGTATGAGTTTGTTACCATGCCATTTGGGTTAAAGAATGCCCCTTCCGTATTTTAnCGAGCTATTAATCGTGCTTTAGGTGATATTGTTCATTCGTATGTAGTCGTCTACATGGACGANNNNNNNNNNNNNNNNNNNNNNNNNNNNNNNNNNNNNNNNNNNNNNNNNNNNNNNNNNNNNNNNNNNNNNNNNNNNNNNNNNNNNNNNNNNNNNNNNNNNNNNNNNNNNNNNNNNNNNNNNNNNNNNNNNNNNNNNNNNNNNNNNNNNNNNNNNNNNNNNNNNNNNNNNNNNNNNNNNNNNNNNNNNNNNNNNNNNNNNNNNNNNNNNNNNNNNNNNNNNNNNNNNNNNNNNNNNNNNNNNNNNNNNNNNNNNNNNNNNNNNNNNNNNNNNNNNNNNNNNNNNNNNNNNNNNNNNNNNNNNNNNNNNNNNNNNNNNNNNNNNNNNNNNNNNNNNNNNNNNNNNNNNNNNNNNNNNNNNNNNNNNNN
>Dsuzukii_08
NNNNNNNNNNNNNNNNNNNNNNNNNNNNNNNNNNNNNNNNNNNNNNNNNNNNNNNNNNNNNNNNNNNNNNNNNNNNNNNNNNNNNNNNNNNNNNNNNNNNNNNNNNNNNNNNNNNNNNNNNNNNNNNNNNNNNNNNNNNNNNNNNNNNNNNNNNNNNNNNNNNNNNATTCGATCGAACGAACAGCGTTCGTTACTCCGGACGGACAGTATGAGTTTGTTACCATGTCATTTGGGTTAAAGAATGCCCCTTCCGTATTTCAACGAGCTATTAATTGTGCTTTAGGTGATCTTGTTCATTCGTATGTAGTCGTCTACATGGACGANNNNNNNNNNNNNNNNNNNNNNNNNNNNNNNNNNNNNNNNNNNNNNNNNNNNNNNNNNNNNNNNNNNNNNNNNNNNNNNNNNNNNNNNNNNNNNNNNNNNNNNNNNNNNNNNNNNNNNNNNNNNNNNNNNNNNNNNNNNNNNNNNNNNNNNNNNNNNNNNNNNNNNNNNNNNNNNNNNNNNNNNNNNNNNNNNNNNNNNNNNNNNNNNNNNNNNNNNNNNNNNNNNNNNNNNNNNNNNNNNNNNNNNNNNNNNNNNNNNNNNNNNNNNNNNNNNNNNNNNNNNNNNNNNNNNNNNNNNNNNNNNNNNNNNNNNNNNNNNNNNNNNNNNNNNNNNNNNNNNNNNNNNNNNNNNNNNNNNNNNNNNNN
>Dsuzukii_09
GTTACAAACCGTCTGTGTGTTGATTATCGGGAGCTTAATGCCAATACTGTTTCCGACAAGTACCCGTTGCCACTTGCATCTGACCAGATAGCTAGGTTGAGTGGTGCTAGGTTTTTCACTTGCATTGATATGGCGAGTGACTTCCATCAGATCCCAATACATACAAGCTCTATTGAACGGACAGCGTTTGTAACCCCAGAAGGGTAnTNNNNNNNNNNNNNNNNGCCTTTTGGGCTTAAAAATGCGCCTTCTGTGTTCCAAAGGACTATTAATCGTGTCCTAGGTGATCTGACTTATACATATGCCATCGTTTAnATGGACGATGTAATGATAGTTGCACGTACAAAGGAGGAAGCTTTCGACAGACGAAAAATTACTTTACAAGCACTCGCCGAAGCAGGATTTTCTTTCAACATCAAAAAATGCTCCTTTCTTAAATCTTGTGTAGAATTTTTGGGCTTCGAAGTTAGAGCGGGTGAAATTCGACCGAANNNNNNNNNNNNNNNNNNNNNNNNNNNNNNNNNNNNNNNNNNNNNNNNNNNNNNNNNNNNNNNNNNNNNNNNNNNNNNNNNNNNNNNNNNNNNNNNNNNNNNNNNNNNNNNNNNNNNNNNNNNNNNNNNNNNNNNNNNNNNNNNNNNNNNNNNNNNNNNNNNNNNNNNNNNNNNNNNNNNNNNNNNNNNNNNNNNNNN
>Dsuzukii_10e16
NNNNNNNNNNACTTCTGTATAGATTATCGGGAACTAAAGGCAAATACAGTGTCAGTTAGGTACCCCCTACCATTAAACTCAGACCAGATTGATCGCCTGCGAGGCGGAAAATATTTGTCCAGCCTAGACATGGCCAGTGGTTTCTACCAAGTTCCTATTCACACCGATTTCATTGAAAGAACTGCTTTTGTnNNNNNNNNNNNNNNNNNNNNNNNNNNNNNNNNNNNNNNNNNNNNNNNNNNNNNNNNNNNNNNNNNNNNNNNNNNNNNNNNNNNNNNNNNNNNNNNNNNNNNNNNNNNNNNNNNNNNNNNNNNNNNNNNNNNNNNNNNNNNNNNNNNNNNNNNNNNNNNNNNNNNNNNNNNNNNNNNNNNNNNNNNNNNNNNNNNNNNNNNNNNNNNNNNNNNNNNNNNNNNNNNNNNNNNNNNNNNNNNNNNNNNNNNNNNNNNNNNNNNNNNNNNNNNNNNNNNNNNNNNNNNNNNNNNNNNNNNNNNNNNNNNNNNNNNNNNNNNNNNNNNNNNNNNNNNNNNNNNNNNNNNNNNNNNNNNNNNNNNNNNNNNNNNNNNNNNNNNNNNNNNNNNNNNNNNNNNNNNNNNNNNNNNNNNNNNNNNNNNNNNNNNNNNNNNNNNNNNNNNNNNNNNNNNNNNNNNNNNNNNNNNNNNNNNNNNNNNNNNNNNNNNNNNNNNNNNNNN
>Dsuzukii_11
NNNNNNNNNNNNNNNNNNNNNNNNNNNNNNNNNNNNNNNNNNNNNNNNNNNNNNNNNNNNNNNNNNNNNNNNNNNNNNNNNNNNNNNNNNNNNNNNNNNNNNNNNNNNNNNNNNNNNNNNNNNNNNNNNNNNNNNNNNNNNNNNNNNNNNNNNNNNNNNNNNNNNNNNNNNNNNNNNNNNNNNNNNNNNNnNNNNNNNNNNNNNNNNNNNNNNNNNNNNNNNNNNNNNNNNNNNNNNNNNNNNNNNNNNNNNNNNNNNNNNNNNNNNNNNNNNNNNNNNNNNNNNNNNNNNNNNNNNNNNNNNNNNNNNNNNNNNNNNNNNNNNNNNNNNNNNNNNNNNNNNNNNNNNNNNNNNNNNNNNNNNNNNNNNNNNNNNNNNNNNNNNNNNNNNNNNNNNNNNNNNNNNNNNNNNNNNNNNNNNAAGTGTAGCTTTCTAAAAACGGCTTTTCAGTATTTGGGATATGAGGTGTGnACTGGGGAAANNNNNNNNNNNNNNNNNNNNNNNNNNNNNNNNNNNNNNNNNNNNNNNNNNNNNNNNNNNNNNNNNNNNNNNNNNNNNNNNNNNNNNNNNNNNNNNNNNNNNNNNNNNNNNNNNNNNNNNNNNNNNNNNNNNNNNNNNNNNNNNNNNNNNNNNNNNNNNNNNNNNNNNNNNNNNNNNNNNNNNNNNNNNNNNNNNNNNNNNNNNNNNNN
>Dsuzukii_12
GGAACAGACCGTCTCTGTGTTGATGATAGGGAACTGAATGCGAACATTATTTCTGACAAGTATCAGTTGCCACTTATTTTGGATCAGATAGGTAGGCTGAGTGGTGCTTAnTTTTTTACCTGCATAGACATGGCAAGCTGnCTTCACCAAATCCAAATTCACCTGAATTCGATAGAACGAACAGCGTTCGTTACTTCGGACGGACAGTATGAGTTTGTAACCACGCCAATTGGGTTAAAGAATGCCCCTTCCATGTTTCAACGAGCNNNNNNNNNNNNNNNNNNNNNNNNNNNNNNNNNNNNNNNNNNNNNNNNNNNNNNNNNNNNNNNNNNNNNNNNNNNNNNNNNNNNNNNNNNNNNNNNNNNNNNNNNNNNNNNNNNNNNNNNNNNNNNNNNNNNNNNNNNNNNNNNNNNNNNNNNNNNNNNNNNNNNNNNNNNNNNNNNNNNNNNNNNNNNNNNNNNNNNNNNNNNNNNNNNNNNNNNNNNNNNNNNNNNNNNNNNNNNNNNNNNNNNNNNNNNNNNNNNNNNNNNNNNNNNNNNNNNNNNNNNNNNNNNNNNNNNNNNNNNNNNNNNNNNNNNNNNNNNNNNNNNNNNNNNNNNNNNNNNNNNNNNNNNNNNNNNNNNNNNNNNNNNNNNNNNNNNNNNNNNNNNNNNNNNNNNNNNNNNNNNNNNNNNNNNNNNNNNNNNNNN
>Dsuzukii_15
NNNNNNNNNNNNNNNNNNNNNNNNNNNNNNNNNNNNNNNNNNNNNNNNNNNNNNNNNNNNNNNNNNNNNNNNNNNNNNNNNNNNNNNNNNNNNNNNNNNNNNNNNNNNNNNNNNNNNNNNNNNNNNNNNNNNNNNNNNNNTTTTCACCAAGTGCCTATTCACCCCGATTCCGTTGAAAGAACTATTTTTGTGACCACGGAGGGTCGATATAAATTCTTAGCAAAGCCGTTCGGGTTGAAGAACGCGTCATCAGTTTTTCAACGTGCNNNNNNNNNNNNNNNNNNNNNNNNNNNNNNNNNNNNNNNNNNNNNNNNNNNNNNNNNNNNNNNNNNNNNNNNNNNNNNNNNNNNNNNNNNNNNNNNNNNNNNNNNNNNNNNNNNNNNNNNNNNNNNNNNNNNNNNNNNNNNNNNNNNNNNNNNNNNNNNNNNNNNNNNNNNNNNNNNNNNNNNNNNNNNNNNNNNNNNNNNNNNNNNNNNNNNNNNNNNNNNNNNNNNNNNNNNNNNNNNNNNNNNNNNNNNNNNNNNNNNNNNNNNNNNNNNNNNNNNNNNNNNNNNNNNNNNNNNNNNNNNNNNNNNNNNNNNNNNNNNNNNNNNNNNNNNNNNNNNNNNNNNNNNNNNNNNNNNNNNNNNNNNNNNNNNNNNNNNNNNNNNNNNNNNNNNNNNNNNNNNNNNNNNNNNNNNNNNNNNNNN
>Dsuzukii_17
NNNNNNNNNNNNNNNNNNNNNNNNNNNNNNNNNNNNNNNNNNNNNNNNNNNNNNNNNNNNNNNNNNNNNNNNNNNNNNNNNNNNNNNNNNNNNNNNNNNNNNNNNNNNNNNNNNNNNNNNNNNNNNNNNNNNNNNNNNNNNNNNNNNNNNNNNNNNNNNNNNNNNNNNNNNNNNNNNNNNNNGCATTTTCNTACCCTGAACGGGAAATATGAGTTTCTGCGCCTGCCATTCGGGCTGAAAAACGCCCCGGCCGTTTTCCAANNNNNNNNNNNNNNNNNNNNNNNNNNNNNNNNNNNNNNNNNNNNNNNNNNNNNNNNNNNNNNNNNNNNNNNNNNNNNNNNNNNNNNNNNNNNNNNNNNNNNNNNNNNNNNNNNNNNNNNNNNNNNNNNNNNNNNNNNNNNNNNNNNNNNNNNNNNNNNNNNNNNNNNNNNNNNNNNNNNNNNNNNNNNNNNNNNNNNNNNNNNNNNNNNNNNNNNNNNNNNNNNNNNNNNNNNNNNNNNNNNNNNNNNNNNNNNNNNNNNNNNNNNNNNNNNNNNNNNNNNNNNNNNNNNNNNNNNNNNNNNNNNNNNNNNNNNNNNNNNNNNNNNNNNNNNNNNNNNNNNNNNNNNNNNNNNNNNNNNNNNNNNNNNNNNNNNNNNNNNNNNNNNNNNNNNNNNNNNNNNNNNNNNNNNNNNNNNNNNNNNNNNNNN
>Dsuzukii_18A
NNNNNNNNNNNNNNNNNNNNNNNNNNNNNNNNNNNNNNNNNNNNNNNNNNNNNNNNNNNNNNNNNNNNNNNNNNNNNNNNNNNNNNNNNNNNNNNNNNNNNNNNNNNNNNNNNNNNNNNNNNNNNNNNNNNNNNNNNNNNNNNNNNNNNNNNNNNNNNNNNNNNNNNNNNNNNNNNNNNNNNNNNNNNNNNNNNNNNNNNNGGTAAATATGAGTTCTGTAGACTACCGTTCGGACTCAAGAATGCACCCAGCATTTTTCAAAGGGCAATCNNNNNNNNNNNNNNNNNNNNNNNNNNNNNNNNNNNNNNNNNNNNNNNNNNNNNNNNNNNNNNNNNNNNNNNNNNNNNNNNNNNNNNNNNNNNNNNNNNNNNNNNNNNNNNNNNNNNNNNNNNNNNNNNNNNNNNNNNNNNNNNNNNNNNNNNNNNNNNNNNNNNNNNNNNNNNNNNNNNNNNNNNNNNNNNNNNNNNNNNNNNNNNNNNNNNNNNNNNNNNNNNNNNNNNNNNNNNNNNNNNNNNNNNNNNNNNNNNNNNNNNNNNNNNNNNNNNNNNNNNNNNNNNNNNNNNNNNNNNNNNNNNNNNNNNNNNNNNNNNNNNNNNNNNNNNNNNNNNNNNNNNNNNNNNNNNNNNNNNNNNNNNNNNNNNNNNNNNNNNNNNNNNNNNNNNNNNNNNNNNNNNNNNNNNNNNNNNNNN
>Dsuzukii_19
NNNNNNNNNNNNNNNNNNNNNNNNNNNNNNNNNNNNNNNNNNNNNNNNNNNNNNNNNNNNNNNNNNNNNNNNNNNNNNNNNNNNNNNNNNNNNNNNNNNNNNNNNNNNNNNNNNNNNNNNNNNNNNNNNNNNNNNNNNNNNNNNNNNNNNNNNNNNNNNNNNNNNNNNNNNNNNNNNNNACGGCATTTTCNTACCCTGAACGGGATATATGAGTTTCTGCGCCTGCCATTCGGGTTGAAAAACACCCCGGCCGTTTTCCAANNNNNNNNNNNNNNNNNNNNNNNNNNNNNNNNNNNNNNNNNNNNNNNNNNNNNNNNNNNNNNNNNNNNNNNNNNNNNNNNNNNNNNNNNNNNNNNNNNNNNNNNNNNNNNNNNNNNNNNNNNNNNNNNNNNNNNNNNNNNNNNNNNNNNNNNNNNNNNNNNNNNNNNNNNNNNNNNNNNNNNNNNNNNNNNNNNNNNNNNNNNNNNNNNNNNNNNNNNNNNNNNNNNNNNNNNNNNNNNNNNNNNNNNNNNNNNNNNNNNNNNNNNNNNNNNNNNNNNNNNNNNNNNNNNNNNNNNNNNNNNNNNNNNNNNNNNNNNNNNNNNNNNNNNNNNNNNNNNNNNNNNNNNNNNNNNNNNNNNNNNNNNNNNNNNNNNNNNNNNNNNNNNNNNNNNNNNNNNNNNNNNNNNNNNNNNNNNNNNNNNNNNNNN
>Dsuzukii_20
NNNNNNNNNNNNNNNNNNNNNNNNNNNNNNNNNNNNNNNNNNNNNNNNNNNNNNNNNNNNNNNNNNNNNNNNNNNNNNNNNNNNNNNNNNNNNNNNNNNNNNNNNNNNNNNNNNNNNNNNNNNNNNNNNNNNNNNNNNNNNNNNNNNNNNNNNNNNNNNNNNNNNNNNNNNNNNNNNNNNNNNNNNNNNNNNNNNNNNNNNNGTAAATATGAGTTCTGTAGATTACTGTTCGGACTCAAGAATGCACCCAGCATTTTCCAAAGAGCAATCNNNNNNNNNNNNNNNNNNNNNNNNNNNNNNNNNNNNNNNNNNNNNNNNNNNNNNNNNNNNNNNNNNNNNNNNNNNNNNNNNNNNNNNNNNNNNNNNNNNNNNNNNNNNNNNNNNNNNNNNNNNNNNNNNNNNNNNNNNNNNNNNNNNNNNNNNNNNNNNNNNNNNNNNNNNNNNNNNNNNNNNNNNNNNNNNNNNNNNNNNNNNNNNNNNNNNNNNNNNNNNNNNNNNNNNNNNNNNNNNNNNNNNNNNNNNNNNNNNNNNNNNNNNNNNNNNNNNNNNNNNNNNNNNNNNNNNNNNNNNNNNNNNNNNNNNNNNNNNNNNNNNNNNNNNNNNNNNNNNNNNNNNNNNNNNNNNNNNNNNNNNNNNNNNNNNNNNNNNNNNNNNNNNNNNNNNNNNNNNNNNNNNNNNNNNNNNNNNNN
>Dsuzukii_21
NNNNNNNNNNNNNNNNNNNNNNNNNNNNNNNNNNNNNNNNNNNNNNNNNNNNNNNNNNNNNNNNNNNNNNNNNNNNNNNNNNNNNNNNNNNNNNNNNNNNNNNNNNNNNNNNNNNNNNNNNNNNNNNNNNNNNNNNNNNNNNNNNNNNNNNNNNNNNNNNNNNNNNNNNNNNNNNNNNNNACAGCGTTCGTTACTCCGGACGGACAGTATGAGTTTGTTACCATGCCAANNGGGTTTAAGAATGCCCCTTCCGTATTTCAACGAGCTATTAATTGTGTTTCAGGGGATCTTGTTCAATCGTACGTAGTCGTCTACATGGACGACGTTATGGTAGTAGCAGGTACCAAAGACGAAGCTTTAGAAAGACTTGAGGTAGTTTTTCAAACCCTAACTAAAGCCGGCTTTTCTTTTAATATCACCAAATGCTCATTTCTTAAATCCTGTGTTGAATATTTGGGGTTTGAAGTTAAGGAAGGTGAAATAAGACCCAATCCAAGGAAAATAAAAGCATTGACTGATCTGCCACCCCCACAGTCTGTGACCCAGCTGAGACAGTTTATTGGTCTCGTTTCTTATTTTAGGCAATTTGTCCCTCAGTTCTCACAATTGTTGAAACCTCTGTATGCTTTAACTTCNNNNNNNNNNNNNNNNNNNNNNNNNNNNNNNNNNNNNNNNNNNNNNNNNNNNNN
>Dsuzukii_22
NNNNNNNNNNNNNNNNNNNNNNNNNNNNNNNNNNNNNNNNNNNNNNNNNNNNNNNNNNNNNNNNNNNNNNNNNNNNNNNNNNNNNNNNNNNNNNNNNNNNNNNNNNNNNNNNNNNNNNNNNNNNNNNNNNNNNNNNNNNNNNNNNNNNNNNNNNNNNNNNNNNNNNNNNNNNNNNNNNNNNNNNNNNNNNNNNNNNNNNNNNNNNNNNNNNNNNNNNNNNNNNNNNNNNNNNNNNNNNNNNNNNNNNNNNNNNNNNNNNNNNNNNNNNNNNNNNNNNNNNNNNNNNNNNNNNNNNNNNNNNNNNNNNNNNNNNNNNNNNNNNNNNNNNNNNNNNNNNNNNNNNNNNNNNNNNNNNNNNNNNNNNNNNNNNNNNNNNNNNNNNNNNNNNNNNNNNNNGCCGGATTTTCTTTTAATATCACCAAATGCTCATTTCTTAAATCCTGTGTTGAATATTTGGGGTTTGAAGTTAAGGAAGGTGAAATAAGACCCAATCTAAGGAAAATAAAAGCATTGACTGATCTGCCACCCCCACAGTCTGTGACCCAGCTGAGACAGTTTATTGGTCTCGTTTCTTATTTTAGGCAATTTGTCCCTCAGTTCTCACAANNNNNNNNNNNNNNNNNNNNNNNNNNNNNNNNNNNNNNNNNNNNNNNNNNNNNNNNNNNNNNNNNNNNNNNNNNNNNNNNNNN
>Dsuzukii_23
NNNNNNNNNNNNNNNNNNNNNNNNNNNNNNNNNNNNNNNNNNNNNNNNNNNNNNNNNNNNNNNNNNNNNNNNNNNNNNNNNNNNNNNNNNNNNNNNNNNNNNNNNNNNNNNNNNNNNNNNNNNNNNNNNNNNNNNNNNNNNNNNNNNNNNNNNNNNNNNNNNNNNNNNNNNNNNNNNNNNNNNNNNNNNNNNNNNNNNNNNNNNNNNNNNNNNNNNNNNNNNNNNNNNNNNNNNNNNNNNNNNNNNNNNNNNNNNNNNNNNNNNNNNNNNNNNNNNNNNNNNNNNNNNNNNNNNNNNNNNNNNNNNNNNNNNNNNNNNNNNNNNNNNNNNNNNNNNNNNNNNNNNNNNNNNNNNNNNNNNNNNNNNNNNNNNNNNNNNNNNNNNNNNNNNNNNNNNGCCGGATTTTCTTTTAATATCACCAAATGCTCACTTCTTAAATCCTGTGTTGAATATTTGGGGTTTGAAGTTAAGGAAGGTGAAATAAGACCCAATCCAAGAAAAATAAAAGCATAnAATGATCTGCCACCCCCACAGTCTGTGACCCAGCTGAGACAGTTTATTGGTCTCGTTTCTTATTTTAGGCAATTTGTCCCTCAGTTCTCACAATTGTTGAAACCTCTGTATGCTTTAACTTCNNNNNNNNNNNNNNNNNNNNNNNNNNNNNNNNNNNNNNNNNNNNNNNNNNNNNN
>Dsuzukii_24
NNNNNNNNNNNNNNNNNNNNNNNNNNNNNNNNNNNNNNNNNNNNNNNNNNNNNNNNNNNNNNNNNNNNNNNNNNNNNNNNNNNNNNNNNNNNNNNNNNNNNNNNNNNNNNNNNNNNNNNNNNNNNNNNNNNNNNNNNNNNNNNNNNNNNNNNNNNNNNNNNNNNNNNNNNNNNNNNNNNNNNNNNNNNNNNNNNNNNNNNNNNNNNNNNNNNNNNNNNNNNNNNNNNNNNNNNNNNNNNNNNNNNNNNNNNNNNNNNNNNNNNNNNNNNNNNNNNNNNNNNNNNNNNNNNNNNNNNNNNNNNNNNNNNNNTTTANATGGATGATATCATGATAACTGCCACAACACAATGCGACGCGTTTGAAAGATTAAAAATTGTTTTAAATGTTCTGACAAAGGCTGGGTTTTCATTCAATATTACAAAGTGTTCTTTCCTGAAAACATCGGTTCAGTATTTAGGATACAGTTTTAGTGCTGGTGAAATTCGTCCCGACCCACAGAAAATTGTAGCGTTAACTGCCCTTCCGCCTCCACAGTCTGTAACAGCACTTAGGAAATTTATTGGACTATCATCGTATTTCCGGCAGTTTATAAAGGGCTTTTCNNAGTTGATGAAACCGTTATATTTCTTAACTTCAGNNNNNNNNNNNNNNNNNNNNNNNNNNNNNNNNNNNNNNNNNNNNNNNNNNNN
>Dsuzukii_25
NNNNNNNNNNGACTTTGTGTTGATTACAGAGAATTAAAAAAAAATAACGTAGCTGATAAGTTTCCATTACAGTTAATATCAGATCAAATAGTTAGACTTAGGGGAGCTAAATATTTCACTTCTCTTGACATGGCTAGCGGGTATTACTAnATTTCAATGCACCCTGAATCAATCGAATATACTGCTTTTGTAACTCCTGATGGGCAGTTCGAATTTCTTGCGATGCCTTTTGGATTAAAAAACGCACCTTCAGTGTTTCAGAGTGCTGTATTAAACACACTCGGCAGTCTTGCTCATTCGTTTGTAATTGTTTATATGGACGATATATTATTTGTTTCAGAAACGAAGGAAGAAGCGTATGAGCGTTTGAAACTCGTATTAGACGTTTTAGTGAAGGCAGGATTCTCTTTTAACATTTCAAAGTGGTTTTTCTTGAAAACTGTAGTTCGCTACCTTGGCTATGAGATACAAGCGGAGGAGATACGCCCAAATCTTAACAAAATATAnTCACTAGTAGCGTTGCCTCCTCCGAAGTCAGTTGCTTCTCTAAGACAATTCATTGGGTTAGCGTCATATTTTCGTCAATTCAATCCGGGGTTTTCTCAACTGATGAACCCTTTATATTTTCAAACATCTGAAAAGAATAGTTTTGNNNNNNNNNNNNNNNNNNNNNNNNNNNNNNNNNNNNN
>Dsuzukii_27
NNNNNNNNNNNNNNNNNNNNNNNNNNNNNNNNNNNNNNNTCGAACACTATTTCAGACAAGTATCCTTTGCCACTTATTTCGGACCGGATAGGTAGACTAAGTCGTGCTAAGTTTTTCACCTGCATAGATATGGCAAGCGGATTTCACCAAATCCCAATTCATTCGAATTCGATCGAACGAACAGCGTTCGTTACTCCGTACGGACAGTATGAGTTTGTTGCCATGTCATTTGGTTTGAAGAATGCCCCCTCCGTNNNNNAACGAGCTATGAATTGTGCTTTAGGGGATCTTGTTCATTCGTATGTAGTAGTCTACATGGACGACGTTATGGTAGTAGCAGGTACCAAAGACGAAGCTTTAGAAAGACTTGAGGTAGCTTTGCAAATCCTAACTAAAGCCGGATTTTCTTTTAAAATCACCAAATGCTCATTTCTTAAATCCTGTGTTGAATATTTAGGGTTTGAAGTTAAGGCAAGTGAAATAAGACCTAATCCAAGAAAAATAAAAGCATTGATTGATCTGCCACCCCCACAGTCTGTGACCCAGCTGAGACAGTTTATTGGTCTCGTTTCATATTTTAGGCAATTTGTCCCACAGTTCTCACAATTGTTGAAACCTCTGTATGCGCTAACTTCCAAAAGCATATCGTTTGCGTGGANNNNNNNNNNNNNNNNNNNNNNNNNNNNNNN
>Dsuzukii_28
NNNNNNNNNNGATTTCGTGTTGATTATAGAGAATTAAATAAAAATACCGTAGTTTATAAGTTTCCATTACCGTTAATATCAGACCAAATAGTTAGACTTAGGGGAGCTAAATATTTCACTCCTCTTGACATGGCTAGCGGGTATTACCAGATTTCAATGCACCCTGAATCAATCGAATATACTGCTTTTGTTACCCCTGCTGGGCAGTACGAATTTCTTGCGATGCCTTTTGGATTAAAAAACGCACCTTCAGTGTTTCANNNNNNNNNNNNNNNNNNNNNNNNNNNNNNNNNNNNNNNNNNNNNNNNNNNNNNNNNNNNNNNNNNNNNNNNNNNNNNNNNNNNNNNNNNNNNNNNNNNNNNNNNNNNNNNNNNNNNNNNNNNNNNNNNNNNNNNNNNNNNNNNNNNNNNNNNNNNNNNNNNNNNNNNNNNNNNNNNNNNNNNNNNNNNNNNNNNNNNNNNNNNNNNNNNNNNNNNNNNNNNNNNNNNNNNNNNNNNNNNNNNNNNNNNNNNNNNNNNNNNNNNNNNNNNNNNNNNNNNNNNNNNNNNNNNNNNNNNNNNNNNNNNNNNNNNNNNNNNNNNNNNNNNNNNNNNNNNNNNNNNNNNNNNNNNNNNNNNNNNNNNNNNNNNNNNNNNNNNNNNNNNNNNNNNNNNNNNNNNNNNNNNNNNNNNNNNNNNNNNNNNNNNNNN
>Dsuzukii_29
NNNNNNNNNNNNNNNNNNNNNNNNNNNNNNNNNNNNNNNNNNNNNNNNNNNNNNNNNNNNNNNNNNNNNNNNNNNNNNNNNNNNNNNNNNNNNNNNNNNNNNNNNNNNNNNNNNNNNNNNNNNNNNNNNNNNNNNNNNNNNNNNNNNNNNNNNNNNNNNNNNNNNNNNNNNNNNNNNNNNNNNNNNNNNNnNNNNNNNNNNNNNNNNNNNNNNNNNNNNNNNNNNNNNNNNNNNNNNNNNNNNNNNNNNNNNNNNNNNNNNNNNNNNNNNNNNNNNNNNNNNNNNNNNNNNNNNNNNNNNNNNNNNNNNNNNNNNNNNNNNNNNNNNNNNNNNNNNNNNNNNNNNNNNNNNNNNNNNNNNNNNNNNNNNNNNNNNNNNNNNNNNNNNNNNNNNNNNGCGGGATTCTCTTTTAACATAGCAAAGTGTGGATTCTTAAAAACTACTGCACAATACTTGGGGTATGAGGTACGAGATGGAGAGTTAAGGCCTAATCCGCGAAAAATTGNNNCGTTAAATTCCTTGCCACCACCGCAAACAGTTCGTAGCGTAAGACAGTTTATNNNNNNNNNNNNNNNNNNNNNNNNNNNNNNNNNNNNNNNNNNNNNNNNNNNNNNNNNNNNNNNNNNNNNNNNNNNNNNNNNNNNNNNNNNNNNNNNNNNNNNNNNNNNNNNNNNNNNNNNNNNNNNNNN
>Dsuzukii_30
NNNNNNNNNNNNNNNNNNNNNNNNNNNNNNNNNNNNNNNNNNNNNNNNNNNNNNNNNNNNNNNNNNNNNNNNNNNNNNNNNNNNNNNNNNNNNNNNNNNNNNNNNNNNNNNNNNNNNNNNNNNNNNNNNNNNNNNAGTGGATTCCACCAAACCGGTATGGACCCCGAGTCCGTGAAATACACCGCATTTATAACACCTGACGGACACTATGAATACCTGCGTATGCATTTCGGCCTAAAAAATGGCCCTGCCGTTTTTCAANNNNNNNNNNNNNNNNNNNNNNNNNNNNNNNNNNNNNNNNNNNNNNNNNNNNNNNNNNNNNNNNNNNNNNNNNNNNNNNNNNNNNNNNNNNNNNNNNNNNNNNNNNNNNNNNNNNNNNNNNNNNNNNNNNNNNNNNNNNNNNNNNNNNNNNNNNNNNNNNNNNNNNNNNNNNNNNNNNNNNNNNNNNNNNNNNNNNNNNNNNNNNNNNNNNNNNNNNNNNNNNNNNNNNNNNNNNNNNNNNNNNNNNNNNNNNNNNNNNNNNNNNNNNNNNNNNNNNNNNNNNNNNNNNNNNNNNNNNNNNNNNNNNNNNNNNNNNNNNNNNNNNNNNNNNNNNNNNNNNNNNNNNNNNNNNNNNNNNNNNNNNNNNNNNNNNNNNNNNNNNNNNNNNNNNNNNNNNNNNNNNNNNNNNNNNNNNNNNNNNNNNNNNN
>Dsuzukii_31
NNNNNNNNNNNNNNNNNNNNNNNNNNNNNNNNNNNNNNNNNNNNNNNNNNNNNNNNNNNNNNNNNNNNNNNNNNNNNNNNNNNNNNNNNNNNNNNNNNNNNNNNNNNNNNNNNNNNNNNNNNNNNNNNNNNNNNNNNNNNNNNNNNNNNNNNNNNNNNNNNNNNNNNNNNNNNNnAATTCACAGCATTTGTAACTTCAGATGGCCACTACGATTATAACAGGATGCCGTTCGGACTCGTCAATGCCCCAGCAGTTTTTCAANNNNNNNNNNNNNNNNNNNNNNNNNNNNNNNNNNNNNNNNNNNNNNNNNNNNNNNNNNNNNNNNNNNNNNNNNNNNNNNNNNNNNNNNNNNNNNNNNNNNNNNNNNNNNNNNNNNNNNNNNNNNNNNNNNNNNNNNNNNNNNNNNNNNNNNNNNNNNNNNNNNNNNNNNNNNNNNNNNNNNNNNNNNNNNNNNNNNNNNNNNNNNNNNNNNNNNNNNNNNNNNNNNNNNNNNNNNNNNNNNNNNNNNNNNNNNNNNNNNNNNNNNNNNNNNNNNNNNNNNNNNNNNNNNNNNNNNNNNNNNNNNNNNNNNNNNNNNNNNNNNNNNNNNNNNNNNNNNNNNNNNNNNNNNNNNNNNNNNNNNNNNNNNNNNNNNNNNNNNNNNNNNNNNNNNNNNNNNNNNNNNNNNNNNNNNNNNNNNNNNNNNNNNN
>Dsuzukii_32
NNNNNNNNNNNNNNNNNNNNNNNNNNNNNNNNNNNNNNNNNNNNNNNNNNNNNNGACAGATATCCCTTACCACTTATCAACGACCAGATTGCTAGACTGGCGGGTGCAAAATATTATACTTGTCTGGATATGGCTAGTGGATACCATCAGATACCCATTCATCCCGATTCTGTTGAATATACCGCGTTTGTTACACCTGATGGGCACTATGAGTATCTGACAATGCCATTTGGCCTCAAGAACGCCCCGTCTGTTTTCCAGCGAGCCATTATAAACGCATTGGGAAATCTTGCATATTCTTATGTAATAGTCTATATGGACGACATAATGGTGGTGTCATCTACCATAGAATAnGGTATGGAAAGATTGAGGATTGTCTTGGATGTATTGACTGCAGCGGGATTCTCTTTTAACGTAACAAAATGTGGATTCTTAAAAACTACTGTACAATATTTGGGGTATGAGGTTCGAGCTGCAGAGTTAAGGCCTAATCCGCGAAAATTTCTTGCGTTAAATTCCTTGCCACCACCGCAAACAGTCCGTAGCGTAAGACAGTTTATGGGATTGGCGTCTTATTTTCAAAAATTCGTGCCTNNNNNNNNNNNNNNNNNNNNNNNNNNNNNNNNNNNNNNNNNNNNNNNNNNNNNNNNNNNNNNNNNNNNNNNNNNNNNNNNNNNNNNNNNNNNNNN
>Dsuzukii_33e65
GGTTCGGATAGACTCTGCGTTGACTATTGnGAGCTAAATTCGAACACAGTCGCTGATAAATACCCGCTGCCACTCATACAAGATCAAATAGATAGACTTCGAGGAGCTATTTATTTTACATGTTTAGATATGGCCAGTGGATACTACCAAATTCCTTTGCATGCGGATTCTATTGAGTACACAGCGTTTGTGACGCCAGATGGCCAGTATGAGTTTCTGTCAATGCCATTCGGGCTTAAAAACGCGCCTGCTGTTTTTCAACGCTTAGTAATGCAGGCGTTAGGGGATTTAGCAAATTCTTATGTTATCATCTATATGGATGATATCATGATAACTGCCACAACACAATGCGACGCGTTTGAAAGATTAGAAATTGTTTTAAATGTTTTGACGAAGGCTGGGTTTTCATTCAATATTACAAAGTGTTCTTTCCTGAAAACATCGGTTCAATATTTAGGCTACAATGTTACTGCTGGTGAAATTCGTCCCAACCCTCAGAAAATTGTAGCGTTAACNNNNNNNNNNNNNNNNNNNNNNNNNNNNNNNNNNNNNNNNNNNNNNNNNNNNNNNNNNNNNNNNNNNNNNNNNNNNNNNNNNNNNNNNNNNNNNNNNNNNNNNNNNNNNNNNNNNNNNNNNNNNNNNNNNNNNNNNNNNNNNNNNNNNNNNNNNNNNNNNNNNNNNNNNNNNNN
>Dsuzukii_34
NNNNNNNNNNNNNNNTGCATAGATTATAGAGAGCTAAATGCAAATACAGTGGCTGACAAATATCCTTTGCCTCTAATATCAGATCAAGTAAACAGACTGCGTGGGGGTAAATACTTCTCTTGTTTAGATATGGCTAGTGGGTTTTATCAGATTCCAATAGATGTAGGATCTATAGAGCGAACTGCTTTTGTAACCCCTGAGGGCCAGTATGAGTTTCTGTCTATGCCATTTGGGCTGAAGAATGCCTCTTCGATTTTTCAGCGAGCTATAGCGCGAGCACTGGGTGACCTGGCGTACTCCTATGCAATTGTTTACATTGATGATGTAGTGATAGTAGCAAGGTCAAAAGAGGAAGCATTTGAAAGATTGACAGTTGTGCTAAAGGCTCTATCGGAAGCAGGATTTTCATTTAATATAAANAAATGTTTTTTTCTGAAAACTGAAATAGAATATCTTGGCTACTTGGTCAAGGATGGTAGTATTGAACCAAATCCGCGAAAAATNNNNNNNNNNNNNNNNNNNNNNNNNNNNNNNNNNNNNNNNNNNNNNNNNNNNNNNNNNNNNNNNNNNNNNNNNNNNNNNNNNNNNNNNNNNNNNNNNNNNNNNNNNNNNNNNNNNNNNNNNNNNNNNNNNNNNNNNNNNNNNNNNNNNNNNNNNNNNNNNNNNNNNNNNNNNNNNNNNNNNNNNNN
>Dsuzukii_35
NNNNNNNNNNGACTTTGTGTTGATTATAGAGAATTAAATAAAAATACCGTAGCTGATAAGTTTCCAATACCGTTAATATCAGATCAAATAGCTAGACTTAGGGGAGCTAAATATTTCACTTCTCTTGACATGGCTAGTGGGTATTACCAGATTTCAAATCACCCTGAATCAATCGAATATACTGCTTTTGTAACTCCTGATGGGCAGTTCGAATTTCTTGCGATCCCTTTTGGATTAAAAAACGCACCTTCAGTGTTTCANNNNNNNNNNNNNNNNNNNNNNNNNNNNNNNNNNNNNNNNNNNNNNNNNNNNNNNNNNNNNNNNNNNNNNNNNNNNNNNNNNNNNNNNNNNNNNNNNNNNNNNNNNNNNNNNNNNNNNNNNNNNNNNNNNNNNNNNNNNNNNNNNNNNNNNNNNNNNNNNNNNNNNNNNNNNNNNNNNNNNNNNNNNNNNNNNNNNNNNNNNNNNNNNNNNNNNNNNNNNNNNNNNNNNNNNNNNNNNNNNNNNNNNNNNNNNNNNNNNNNNNNNNNNNNNNNNNNNNNNNNNNNNNNNNNNNNNNNNNNNNNNNNNNNNNNNNNNNNNNNNNNNNNNNNNNNNNNNNNNNNNNNNNNNNNNNNNNNNNNNNNNNNNNNNNNNNNNNNNNNNNNNNNNNNNNNNNNNNNNNNNNNNNNNNNNNNNNNNNNNNNNNNNNN
>Dsuzukii_36
NNNNNNNNNNGACTATGTGTTGATTATAGAGAATTAAATAAAAATACCGTAGCTAATAAGTTTCCATTACCGTTAATATCAGATCAAATAGCTAGACTTAGGGGAGCTAAATATTTCACTTCTCTTGACATGGCTAGCGGGTATTACCAGATTTCAATGCACCCTGAATCAATCGGATATACTGCTTTTGTTACTCCTGATGGGCAGTACGAATTTCTTGCGATGCCTTTTGGATTAAAAAACGCACCTTCAGTGTTTCANNNNNNNNNNNNNNNNNNNNNNNNNNNNNNNNNNNNNNNNNNNNNNNNNNNNNNNNNNNNNNNNNNNNNNNNNNNNNNNNNNNNNNNNNNNNNNNNNNNNNNNNNNNNNNNNNNNNNNNNNNNNNNNNNNNNNNNNNNNNNNNNNNNNNNNNNNNNNNNNNNNNNNNNNNNNNNNNNNNNNNNNNNNNNNNNNNNNNNNNNNNNNNNNNNNNNNNNNNNNNNNNNNNNNNNNNNNNNNNNNNNNNNNNNNNNNNNNNNNNNNNNNNNNNNNNNNNNNNNNNNNNNNNNNNNNNNNNNNNNNNNNNNNNNNNNNNNNNNNNNNNNNNNNNNNNNNNNNNNNNNNNNNNNNNNNNNNNNNNNNNNNNNNNNNNNNNNNNNNNNNNNNNNNNNNNNNNNNNNNNNNNNNNNNNNNNNNNNNNNNNNNNNNNN
>Dsuzukii_37
GGAACTGACCGTCTCTGCGTTGATTATAGGGAACTGAATTCGAAAACTATTTCTGACAAGTATCCGTAnCCACTTATTTCGGACCAGATAGGTAGACTAAGTGGTGCTAAGTTTTTCACCTGCATAGATATAGCAAGCGGATTTCACCAAGTCCCAATTCAACTGAATTCGATCGAACGAACAGCGTTCGTTACTTCGGATGGACAGTATGAGTTTGTTGCCANNNNNNNNNNNNNNNNNNNNNNNNCTTCCGCATTTCAACGAGCTATTAATTGTGCTTTAGGTGATCTTGTTCATTCGTATGTAGTAGTCTACATGGACGATGTTATGGTAGTAGCAGGTACCATAGACGAAGCTTTAGAAAGACTTGAGGTAGTTTTGCAAACCCTAACTAAAGCCGGATTTTCTTTTAATATCACCAAATGCTCATTTCTTAACTCCTGTGTTGAAAATTTTGGGTTTGAAGTTAAGGCATGTGAAATAAGACCCAATCCAAGAAAAACAAAAGCATTGACTGATCTGCCACCCCCACAGACTGTGACCCAGCTGAGACAGTTTATTGGTCTCGTTTCTTATTTTAGGCAATTTGTCCCTCAGTTCTCACAANNNNNNNNNNNNNNNNNNNNNNNNNNNNNNNNNNNNNNNNNNNNNNNNNNNNNNNNNNNNNNNNNNNNNNNNNNNNNNNNNNN
>Dsuzukii_38
NNNNNNNNNNNNNNNTGCATAGATTATAGAGAGCTAAATGCAAATACAGTGGCTGACATATATCCTTTGCCTCTAATATCAGATCAAGTTAACAGACTGCGTGGGGGTAAATTCTTCTCTTGCTTAGATATGGCTAGTGGCTTTTTTCAGATTCCAATAGATGTAGGATCTATAGAGCGAACTGCTTTCGTAACCCCTGAGGGCCAGTACGAGTTTCTATCTATGCCATTTGGGCTGAAGAATGAATCTTCGATTTTTCAGCGAGCTTTAGCGCGAGCACTGGGTGACCTGGCGTACTCCTATGCAATTGTTTCCATTGACGATGTGGTGATAGTAGCAAGGTCAAAAGAGGAAGCATTTGAAAGGTTGACAGTTGTGCTAAAGGCTCTATCGGAAGCAGTATTTTCATTTAATATAAAAAAATGnTCTTTTCTGAAAACTGAAATAGAATATCTTGGCTACTTGGTCAAGGACGGTAGTATTGAACCAAATCCGCGAAAAATNNNNNNNNNNNNNNNNNNNNNNNNNNNNNNNNNNNNNNNNNNNNNNNNNNNNNNNNNNNNNNNNNNNNNNNNNNNNNNNNNNNNNNNNNNNNNNNNNNNNNNNNNNNNNNNNNNNNNNNNNNNNNNNNNNNNNNNNNNNNNNNNNNNNNNNNNNNNNNNNNNNNNNNNNNNNNNNNNNNNNNNNNN
>Dsuzukii_40
NNNNNNNNNNNTTTGTGCATAGATTATAGAGAGCTAAATGCAAATACAGTGGCTGACAAATATCCTTTGCCTCTTATATCAGATCAAGAAAACAGACTGCGTGGGGATAAATACTTCTCTTGTTTAGATATGGCTAGTGGGTTTTATCAGATTCCAATAGATGTAGGATCTACAGAGCGAACTGCTTTTGTAACCCCTGAGGGCCAGTACGAGTTTCTGTCTATGCCATTTGGGCTGAAGAATGTCTCTTCGATTTTTCAGCGAGCTATAGCGCGAGCACTGGGTGACCTGGCGTACTCCTATGCAATTGTTTACATTGATGATGTAGTGATAGTNNNNNNNNNNNNNNNNNNNNNNNNNNNNNNNNNNNNNNNNNNNNNNNNNNNNNNNNNNNNNNNNNNNNNNNNNNNNNNNNNNNNNNNNNNNNNNNNNNNNNNNNNNNNNNNNNNNNNNNNNNNNNNNNNNNNNNNNNNNNNNNNNNNNNNNNNNNNNNNNNNNNNNNNNNNNNNNNNNNNNNNNNNNNNNNNNNNNNNNNNNNNNNNNNNNNNNNNNNNNNNNNNNNNNNNNNNNNNNNNNNNNNNNNNNNNNNNNNNNNNNNNNNNNNNNNNNNNNNNNNNNNNNNNNNNNNNNNNNNNNNNNNNNNNNNNNNNNNNNNNNNNNNNNNNNNNNNNNNNNNNNNNNNNNNNNNN
>Dsuzukii_42
NNNNNNNNNNNNNNNNNNNNNNNNNNNNNNNNNNNNNNNNNNNNNNNNNNNNNNNNNNNNNNNNNNNNNNNNNNNNNNNNNNNNNNNNNNNNNAGACTGCGTGGGGGTAAATTCTTCTCTTGTTTAGATATGGCTAGTGGGTTTTATCAGATTCCAATAGATGAAGGATCTATAGAGCGAACTGCTTTTGTAACCCCTGAGGGCCAGTATGAGTTTCTATCTATGCCATTTGGTCTGAAGAATGCCTCTTCGATTTTTCAGCGAGCTTTAGCACGAGCACTGGGTGACCTGGCATACTCCTATGCAATTGTTTACATTGATGATGTAGTGATAGTNNNNNNNNNNNNNNNNNNNNNNNNNNNNNNNNNNNNNNNNNNNNNNNNNNNNNNNNNNNNNNNNNNNNNNNNNNNNNNNNNNNNNNNNNNNNNNNNNNNNNNNNNNNNNNNNNNNNNNNNNNNNNNNNNNNNNNNNNNNNNNNNNNNNNNNNNNNNNNNNNNNNNNNNNNNNNNNNNNNNNNNNNNNNNNNNNNNNNNNNNNNNNNNNNNNNNNNNNNNNNNNNNNNNNNNNNNNNNNNNNNNNNNNNNNNNNNNNNNNNNNNNNNNNNNNNNNNNNNNNNNNNNNNNNNNNNNNNNNNNNNNNNNNNNNNNNNNNNNNNNNNNNNNNNNNNNNNNNNNNNNNNNNNNNNNNNN
>Dsuzukii_43
NNNNNNNNNNNNNNNNNNNNNNNNNNNNNNNNNNNNNNNNNNNNNNNNNNNNNNNNNNNNNNNNNNNNNNNNNNNNNNNNNNNNNNNNNNNNNAGACTGCGTGGGGGTAAATACTTCTCTTGTTTAGATATGGCTAGTTTGTTTTATCAGAGTTCAATAGATGTATGnTCTATAGAGCGAACTGCTTTTGTAACCCCTGAGGGCCAGTACGAGTTTCTATCTATGCCATTTGGCCTGAAGAATGCCTCTTCGATTTTTCAGCGAGCTATAGCGCGAGCACTGGGTGACATGGCGTACTCCTATGCAATTGTTTACATTGATGATNNNNNNNNNNNNNNNNNNNNNNNNNNNNNNNNNNNNNNNNNNNNNNNNNNNNNNNNNNNNNNNNNNNNNNNNNNNNNNNNNNNNNNNNNNNNNNNNNNNNNNNNNNNNNNNNNNNNNNNNNNNNNNNNNNNNNNNNNNNNNNNNNNNNNNNNNNNNNNNNNNNNNNNNNNNNNNNNNNNNNNNNNNNNNNNNNNNNNNNNNNNNNNNNNNNNNNNNNNNNNNNNNNNNNNNNNNNNNNNNNNNNNNNNNNNNNNNNNNNNNNNNNNNNNNNNNNNNNNNNNNNNNNNNNNNNNNNNNNNNNNNNNNNNNNNNNNNNNNNNNNNNNNNNNNNNNNNNNNNNNNNNNNNNNNNNNNNNNNNNNNNNN
>Dsuzukii_44
NNNNNNNNNNNTTTGTGCATAGATTATAGAGAGCTAAATGCAAATACAGTGGCTGACAAATATCCTTTGCCTCTAATATCAGATCAAGTAAACAGACTGCATGGTGGTAAATACTTCTCTTGTTTAGATATGGCTAGTGGGTTTTATCAGATTCCAATAGATGTAGGATCTATAGAGCGAACTGCTTCTGTAACCCCTGAGGGCCAGTACTAnTTTCTATCTATGCCATTTGGGCTGAAGAATGCCTCTTCGATTTTTCAGCGAGCNNNNNNNNNNNNNNNNNNNNNNNNNNNNNNNNNNNNNNNNNNNNNNNNNNNNNNNNNNNNNNNNNNNNNNNNNNNNNNNNNNNNNNNNNNNNNNNNNNNNNNNNNNNNNNNNNNNNNNNNNNNNNNNNNNNNNNNNNNNNNNNNNNNNNNNNNNNNNNNNNNNNNNNNNNNNNNNNNNNNNNNNNNNNNNNNNNNNNNNNNNNNNNNNNNNNNNNNNNNNNNNNNNNNNNNNNNNNNNNNNNNNNNNNNNNNNNNNNNNNNNNNNNNNNNNNNNNNNNNNNNNNNNNNNNNNNNNNNNNNNNNNNNNNNNNNNNNNNNNNNNNNNNNNNNNNNNNNNNNNNNNNNNNNNNNNNNNNNNNNNNNNNNNNNNNNNNNNNNNNNNNNNNNNNNNNNNNNNNNNNNNNNNNNNNNNNNNNNNNNNNN
>Dsuzukii_45
NNNNNNNNNNNACTTTGTGTTGATTATAGAGAATTGAATAAAAATACCGTAGCATATAAGTTTCCATTACCGTTAATATCAGATCAAACAGCTAGACTTAGGGGAGCTAAATATTTCACTTCTCTTGACATGACANNNNNNNNTTACCAGATTTCAATGCACCCTGAATCAATCGAATATACTGCTTTTGTTACCCCTGATGGGCAGTACGAATTCCTCGCGATGCCTTTTGGGTTAAAAAACGCACCTTCAGTGTTTCANNNNNNNNNNNNNNNNNNNNNNNNNNNNNNNNNNNNNNNNNNNNNNNNNNNNNNNNNNNNNNNNNNNNNNNNNNNNNNNNNNNNNNNNNNNNNNNNNNNNNNNNNNNNNNNNNNNNNNNNNNNNNNNNNNNNNNNNNNNNNNNNNNNNNNNNNNNNNNNNNNNNNNNNNNNNNNNNNNNNNNNNNNNNNNNNNNNNNNNNNNNNNNNNNNNNNNNNNNNNNNNNNNNNNNNNNNNNNNNNNNNNNNNNNNNNNNNNNNNNNNNNNNNNNNNNNNNNNNNNNNNNNNNNNNNNNNNNNNNNNNNNNNNNNNNNNNNNNNNNNNNNNNNNNNNNNNNNNNNNNNNNNNNNNNNNNNNNNNNNNNNNNNNNNNNNNNNNNNNNNNNNNNNNNNNNNNNNNNNNNNNNNNNNNNNNNNNNNNNNNNNNNNNNN
>Dsuzukii_46
NNNNNNNNNNNNNNNNNNNNNNNNNNNNNNNNNNNNNNNNNNNNNNNNNNNNNNNNNNNNNNNNNNNNNNNNNNNNNNNNNNNNNNNNNNNNNAGACTGCGTGGGGGTAAATACTTCTCTTGTTTAGATATGGCTAGTGGGTTTTAnCAGATTCCAATAGATGTAGGATCTATAGAGAGAACTGCTTTTATAACCCCTGAGGGCCAGTACGAGTTTCTGTCTATGCCATTNNNNNNNNNNNNNNNNNNNNNNNNNNNNNNNNNNNNNNNNNNNNNNNNNNNNNNNNNNNNNNNNNNNNNNNNNNNNNNNNNNNNNNNNNNNNNNNNNNNNNNNNNNNNNNNNNNNNNNNNNNNNNNNNNNNNNNNNNNNNNNNNNNNNNNNNNNNNNNNNNNNNNNNNNNNNNNNNNNNNNNNNNNNNNNNNNNNNNNNNNNNNNNNNNNNNNNNNNNNNNNNNNNNNNNNNNNNNNNNNNNNNNNNNNNNNNNNNNNNNNNNNNNNNNNNNNNNNNNNNNNNNNNNNNNNNNNNNNNNNNNNNNNNNNNNNNNNNNNNNNNNNNNNNNNNNNNNNNNNNNNNNNNNNNNNNNNNNNNNNNNNNNNNNNNNNNNNNNNNNNNNNNNNNNNNNNNNNNNNNNNNNNNNNNNNNNNNNNNNNNNNNNNNNNNNNNNNNNNNNNNNNNNNNNNNNNNNNNNN
>Dsuzukii_47
NNNNNNNNNNNNNNNNNNNNNNNNNNNNNNNNNNNNNNNNNNNNNNNNNNNNNNNNNNNNNNNNNNNNNNNNNNNNNNNNNNNNNNNNNNNNNNNNNNNNNNNNNNNNNNNNNNNNNNNNNNNNNNNNNNNNNNNNNNNNNNNNNNNNNNNNNNNNNNNNNNNNNNNNNNNNNNNNNNNACAGCTTTTTCnGACCACAAATGCGCACTACGAATTCCTACGAATGCCGTTCGGTCTCAAAAATGCCCCATNNNNNNNNNNNNNNNNNNNNNNNNNNNNNNNNNNNNNNNNNNNNNNNNNNNNNNNNNNNNNNNNNNNNNNNNNNNNNNNNNNNNNNNNNNNNNNNNNNNNNNNNNNNNNNNNNNNNNNNNNNNNNNNNNNNNNNNNNNNNNNNNNNNNNNNNNNNNNNNNNNNNNNNNNNNNNNNNNNNNNNNNNNNNNNNNNNNNNNNNNNNNNNNNNNNNNNNNNNNNNNNNNNNNNNNNNNNNNNNNNNNNNNNNNNNNNNNNNNNNNNNNNNNNNNNNNNNNNNNNNNNNNNNNNNNNNNNNNNNNNNNNNNNNNNNNNNNNNNNNNNNNNNNNNNNNNNNNNNNNNNNNNNNNNNNNNNNNNNNNNNNNNNNNNNNNNNNNNNNNNNNNNNNNNNNNNNNNNNNNNNNNNNNNNNNNNNNNNNNNNNNNNNNNNNNNNNNNNNN
>Dsuzukii_48
NNNNNNNNNNNNNNNNNNNNNNNNNNNNNNNNNNNNNNNNNNNNNNNNNNNNNNNNNNNNNNNNNNNNNNNNNNNNNNNNNNNNNNNNNNNNNAGACTGCGTGGGGGTAAATACTTCTCTTGTTTAGATATGGCTAGTGGGTTTCATCAGATTCCAATAAATGTAGGATCTATAGAGCGAACTGCTTTTGTAACCCCTGAGGGCCAGAACGAGTTTCTATCTATGCCATTTGGGCTGAAGAATNNNNNNNNNNNNNNNNNNNNNNNNNNNNNNNNNNNNNNNNNNNNNNNNNNNNNNNNNNNNNNNNNNNNNNNNNNNNNNNNNNNNNNNNNNNNNNNNNNNNNNNNNNNNNNNNNNNNNNNNNNNNNNNNNNNNNNNNNNNNNNNNNNNNNNNNNNNNNNNNNNNNNNNNNNNNNNNNNNNNNNNNNNNNNNNNNNNNNNNNNNNNNNNNNNNNNNNNNNNNNNNNNNNNNNNNNNNNNNNNNNNNNNNNNNNNNNNNNNNNNNNNNNNNNNNNNNNNNNNNNNNNNNNNNNNNNNNNNNNNNNNNNNNNNNNNNNNNNNNNNNNNNNNNNNNNNNNNNNNNNNNNNNNNNNNNNNNNNNNNNNNNNNNNNNNNNNNNNNNNNNNNNNNNNNNNNNNNNNNNNNNNNNNNNNNNNNNNNNNNNNNNNNNNNNNNNNNNNNNNNNNNNN
>Dsuzukii_49
NNNNNNGACCGTCTCTGTGTTGATTATAGGGAACTGAATTCGAACACTATTTCTGACAAGTATCCGTTGCCACTTATTTCGGACCAGATAGGTAGACTAAGTGGTGCTAAGTTTTTCACCTGCATAGATATGGCAAGCGGATTTCACCAAATCCCAATTCATCCGAATTCGATCGAACGAACAGCGTTCGTTACTCCGGACGGACAGTATGAGTTTGTTGCCATGCCATTTGGGTTAAAGAATGCCCCTTCCGTATTTCAACGAGCTATAAATTGTGCTTTAGGTGATCTTGTTCATTCGTATGTAGTAGTCTACATGGACGACGTTATGGTAGTAGCAGGTACCATAGACGAAGCTTTAGAAAGACTTGAGGTAGTTTTGCAAACCCTAACTGAAGTCGGATTTTCTTTAAATATCACTAGATGCTCATTTCTTAAATCTTGTGTTGAATATTTGGGGTTTGAAGTTAAGGCAGGTGAAATAAGACCTAANNNNNNNNNNNNNNNNNNNNNNNNNNNNNNNNNNNNNNNNNNNNNNNNNNNNNNNNNNNNNNNNNNNNNNNNNNNNNNNNNNNNNNNNNNNNNNNNNNNNNNNNNNNNNNNNNNNNNNNNNNNNNNNNNNNNNNNNNNNNNNNNNNNNNNNNNNNNNNNNNNNNNNNNNNNNNNNNNNNNNNNNNNNNNNNNNNNNNN
>Dsuzukii_51
NNNNNNNNNNNTTTGTGCATAGATTATAGAGAGCTAAATGCAAATACAGTGGCTGACAAATATGCTTTGCCTCTAATATCAGATCAAGTAAACAGACTGCGTAGGGGTAAATACTTCTCTTGTTTAGATATGGCTGGTGGGTTTTATCAGATTCCAATAGATGNNNNNTCTATAGAGCGAACTGCTTTTGTAACCCCTGAGGGCCAGTACGAGTTTCTATCTATGCCATTTGGGCTGAAGAATGCCTCTTCGATTTTTCAGCGAGCTATAGCGCGAGCACTGGGTGACCTGGCGTACTCCTATGCAATTGTTTACATTGATGATGTAGTGATAGTAGCAAGGTCATAnGAGGAAGCATTTGAAAGATTGACAGTTGTGCTAAAGGCTCTATCGGAAGCAGGATTTTCATTTAATATAAAAAAATGCTCTTTTCTGAAAACTGAAATAGAATATCTTGGCTANNNNNNNNNNNNNNNNNNNNNNNNNNNNNNNNNNNNNNNNNNNNNNNNNNNNNNNNNNNNNNNNNNNNNNNNNNNNNNNNNNNNNNNNNNNNNNNNNNNNNNNNNNNNNNNNNNNNNNNNNNNNNNNNNNNNNNNNNNNNNNNNNNNNNNNNNNNNNNNNNNNNNNNNNNNNNNNNNNNNNNNNNNNNNNNNNNNNNNNNNNNNNNNNNNNNNNNNNNNNNNNNNNNN
>Dsuzukii_52e53
NNNNNNGACCGTTTTTGTGTTGATTTCCGTGCTTTAAATGAGAACACAGTCGCAGACAAGTACCCATTGCCTCTAATTTCAGACCATATTGCTAGGTTACGTGGGACAAACTATTTCTCATGTCTCGATATGACCAGCGGNNNNNNNNNNNNNNNNNNNNNNNNNNNNNNNNNNNNNNNNNNNNNNNNNNnNNNNNNNNNNNNNNNNNNNNNNNNNNNNNNNNNNNNNNNNNNNNNNNNNNNNNNNNNNNNNNNNNNNNNNNNNNNNNNNNNNNNNNNNNNNNNNNNNNNNNNNNNNNNNNNNNNNNNNNNNNNNNNNNNNNNNNNNNNNNNNNNNNNNNNNNNNNNNNNNNNNNNNNNNNNNNNNNNNNNNNNNNNNNNNNNNNNNNNNNNNNNNNNNNNNNNNNNNNNNNNNNNNNNNNNNNNNNNNNNNNNNNNNNNNNNNNNNNNNNNNNNNNNNNNNNNNNNNNNNNNNNNNNNNNNNNNNNNNNNNNNNNNNNNNNNNNNNNNNNNNNNNNNNNNNNNNNNNNNNNNNNNNNNNNNNNNNNNNNNNNNNNNNNNNNNNNNNNNNNNNNNNNNNNNNNNNNNNNNNNNNNNNNNNNNNNNNNNNNNNNNNNNNNNNNNNNNNNNNNNNNNNNNNNNNNNNNNNNNNNNNNNNNNNNNNNNNNNNNNNNNNNNNNNNNNNNNNNN
>Dsuzukii_55
GGTTCGGATAGACTCTGCGTTGACTATAAAGAGCTAAATTCAAACACAGTCGCTGATAAATACCAGCTGCCACTAATACAGGATCAAAAAGATAGACTTCGAGTAGTTAATTATTTTACCTGTTTAGATATGGCCAGTGGATACTACCAAATTCCTTTGCATGCGGATTCTATTGAGTACACAGCGTTTGTGACGCCAGATGGCCAGTACGAGTTTCTGTCTATGCCATTAGGGCTTAAAAACGCGCCTGCTGTTTTTCAACGCTTAGTAATGCAGGCGCTAGGGGATTTAGCAAATTCTTATGGTATCGTCTACATGGATGATATCATGATAACTGCCACCACAATGCGACNNGCGTTTGAAAGATTTGAGATTGGTTTAAATGTTCTGACAGAGGCTGGGCTTTCATTTAACATTANCAAAGGTTCTTTCCTGAAAACNNNNNNNNNNNNNNNNNNNNNNNNNNNNNNNNNNNNNNNNNNNNNNNNNNNNNNNNNNNNNNNNNNNNNNNNNNNNNNNNNNNNNNNNNNNNNNNNNNNNNNNNNNNNNNNNNNNNNNNNNNNNNNNNNNNNNNNNNNNNNNNNNNNNNNNNNNNNNNNNNNNNNNNNNNNNNNNNNNNNNNNNNNNNNNNNNNNNNNNNNNNNNNNNNNNNNNNNNNNNNNNNNNNNNNNNNNNNNNNNNNNNNNNNN
>Dsuzukii_56
GGCACCGATCGACTGTGTGTGGACTATCGCATGTTTAACGAAAACACAGTGGCTGACAAGTACCCATTGCCCCTCATCTCAGACCAAATTGCTAGACTTCGTGGTGCTAAATATTTTTCGTGCATAGATATGGCAAGCGACTTTTACCAAATTCCAGTTCATGAGGACTCAATCGAACGAACTGCATTTGTAACGCCAGAGGGTCAATACGAGTTCTTGACAATGCCGTTTGGTTTGAAGAACGCACCATCTGTGTTCCAGCGGGCTATAATGAAGGCCTTAGGAGCTTTAGCTTACACTTACGCAATTGTGTATATAGATGATNNNNNNNNNNNNNNNNNNNNNNNNNNNNNNNNNNNNNNNNNNNNNNNNNNNNNNNNNNNNNNNNNNNNNNNNNNNNNNNNNNNNNNNNNNNNNNNNNNNNNNNNNNNNNNNNNNNNNNNNNNNNNNNNNNNNNNNNNNNNNNNNNNNNNNNNNNNNNNNNNNNNNNNNNNNNNNNNNNNNNNNNNNNNNNNNNNNNNNNNNNNNNNNNNNNNNNNNNNNNNNNNNNNNNNNNNNNNNNNNNNNNNNNNNNNNNNNNNNNNNNNNNNNNNNNNNNNNNNNNNNNNNNNNNNNNNNNNNNNNNNNNNNNNNNNNNNNNNNNNNNNNNNNNNNNNNNNNNNNNNNNNNNNNNNNNNNNNNNNNNNNNN
>Dsuzukii_57
GGCACCGATCGACTGTGTGTGGACTATCGCATGTTTAACGAAAACACAGTGGCTGACAAGTACCCATTGCCCCTCATCTCAGACCAAATTGCTAGACTTCGTGGTGCTAAATATTTTTCGTGCATAGATATGGCAAGCGGCTTTTACCAAATTCCAGTTCATGAGGACTCAATCGAACGAACTGCATTTGTAACGCCAGAGGGTCAATACGAGTTCTTGACAATGCCGTTTGGTTTGAAGAACGCACCATCTGTGTTCCAGCGGGCTATAATGAAGGCCTTAGGAGCTTTAGCTTACACTTACGCAATTGTGTATATAGATGATNNNNNNNNNNNNNNNNNNNNNNNNNNNNNNNNNNNNNNNNNNNNNNNNNNNNNNNNNNNNNNNNNNNNNNNNNNNNNNNNNNNNNNNNNNNNNNNNNNNNNNNNNNNNNNNNNNNNNNNNNNNNNNNNNNNNNNNNNNNNNNNNNNNNNNNNNNNNNNNNNNNNNNNNNNNNNNNNNNNNNNNNNNNNNNNNNNNNNNNNNNNNNNNNNNNNNNNNNNNNNNNNNNNNNNNNNNNNNNNNNNNNNNNNNNNNNNNNNNNNNNNNNNNNNNNNNNNNNNNNNNNNNNNNNNNNNNNNNNNNNNNNNNNNNNNNNNNNNNNNNNNNNNNNNNNNNNNNNNNNNNNNNNNNNNNNNNNNNNNNNNNNN
>Dsuzukii_58
NNNNNNNNNNGACTCTGCGTTGACTATAGAGAGCTAAATTCGAACACAGTCGCTGATAAATACCCGCTGCCACTCATACAGGATCAAATAGATAGACTTCGAGGAGCTAATTATTTTACATGTTTAGATATGGCCAGTGGACACTACCAAAATCCTTTGCATGCGGGTTCTATTAAGTACACAGCGTTTGTGACGCCAGATGGCCAGTATGAGTTTCTGTCTATGCCATTCGGGCTTAAAAACGCGGTTTCTGTTTTTCAACGCTTAGTAATGCAGGCGCTAGGGGACTTAGCAAATTCTTATGTTATCGTCTATATGGATGATATCATGATANNNNNNNNNACTGCCACAACACAATGCGACGCGTTTTTNNTTGTTTTAAATGTTCTGACAAAGGCTGGGTTTTCATTCAATATTACAAAGTGTTCTTTCCTGAAAACATCGGTTCAATATTTAGGCTACAGTGTTAGTGCTGGTGAAATTCGTCCCAACCCTCAGAAAATTGTAGCGTTAACTGCCCTTCCGCCTCCACAGTCTGTAACAGCACTTAGACAATTTATTGGATTAGCATCGTATTTCCGGAAANNNNNNNNNNNNNNNNNNNNNNNNNNNNNNNNNNNNNNNNNNNNNNNNNNNNNNNNNNNNNNNNNNNNNNNNNNNNNNNNNNNNNNNNNNNNNNNNNNNNNNNN
>Dsuzukii_59
GGTTCCGATAGGCTCTGCGTTGACTAnAGAGAGCTAAATTCGAACACAGTCGCTGATAAATACCCGCTGCGACTCATACATGATCAAATAGATAGACTTCGAGGAGCTAATTATTTTACATGTTTAGATATGGCCAGTGGATACTACCAAATTCCTTTGCATGCGGATTCTATTGAGTACACAGCGTTTGTGACGCCAGATGGCCAGTATGAGTTTCTGTCTATGCCATTCGTGCTTAAAAATGCGCCTTCTGTTTTTCAACGCTTAGTAATGCAGGCGCTAGGGGAATTAGCAAATTCAAACNNNNNNNNNNNNNNNNNNNNTGCCACAGNNNNNNNNNNCACAATGCGACNNGCGTTTGAAAGATTAGAGATTGATTTAAATGTTCTGACAAAGGCTGGGTTTTCATTCAATATTACAAAGTGTTCTTTCCTGAAAACATCGGTTCAATATTTAGGCTACAGTGTTAGTGCTGGTGAAATTCGTCCCAACCCTCAGAAAATTGTAGCGTTAACNNNNNNNNNNNNNNNNNNNNNNNNNNNNNNNNNNNNNNNNNNNNNNNNNNNNNNNNNNNNNNNNNNNNNNNNNNNNNNNNNNNNNNNNNNNNNNNNNNNNNNNNNNNNNNNNNNNNNNNNNNNNNNNNNNNNNNNNNNNNNNNNNNNNNNNNNNNNNNNNNNNNNNNNNNNNNN
>Dsuzukii_60
GGAACTGACCGTCTCTGCGTTGATTATAGGGAACTGAATTCGAACACTATTTCTGACAAGTATCCGTTGCCACTTATTTCGGACCAGATAGGTAGACTAAGTGGTGCTAAGTTTTTCACCTGCATAGATATGGCAAGCGGATTTCACCAAGTCCCAATTCATCTGAATTCGATCGAACGAACAGCGTTCGTTACTCCGGACGGACAGTATGAGTTTGTTACCATGTCATTTGGGTTAAAGAATGCCCCTTCCGTATTTCAACGAGCTATTAATTGTGCTTTAGGTGATCTTGTTCATTCGTATGTAGTCGTTTACATGGACGACGTTATAGTAGTAGCAGGTACCAAAGACGAAGCTTTAGAAAGACTTGAGGTAGTTTTGCAAACCCTAACTAAAGCCGGATTTTCTTTCAATATCACCAAATGCTCATTTCTTAAATCCTGTGTTGAATATTTGGGGTTTGAAGTTAAGGAAGGTGAAATAAGACCCAATCTAAGGAAAATAAAAGCATTGACTGATCTGCCACCCCCACAGTCTGTGACCCAGCTGAGACAGTTTATTGGTCTCGTTTCTTATTTTAGGCAATTTGTCCCTCAGTTCTCACAATTGTTGAAACCTCTGTATGCTTTAACTTCNNNNNNNNNNNNNNNNNNNNNNNNNNNNNNNNNNNNNNNNNNNNNNNNNNNNNN
>Dsuzukii_61
NNNNNNNNNNNNNNNNNNNNNNNNNNNNNNNNNNNNNNNNNNNNNNNNNNNNNNNNNNNNNNNNNNNNNNNNNNNNNNNNNGACCAGATTGATCGCCTGCAAGGCGGAAAATTTTTTCCAGCTTAnACATGGCCAGTGGTTTTTTACCAAGTCCCTATTCACCCTGATTCCGTTAAAAGAACTGCTTTTGTGTCCACGGAGGGTCAATATGAATTCTTAGCAATGCCGTTCAGGTTGAAGAACGCGTCTTCAGTTTTCCAACATGTCATAGTCCAAGCCTTAGGGGATTTAGTCAATTCCTATGCAGTGGTCTACATAAATGATGTACTGNNNNNNNNNNNNNNNNNNNNNNNNNNNNNNNNNNNNNNNNNNNNNNNNNNNNNNNNNNNNNNNNNNNNNNNNNNNNNNNNNNNNNNNNNNNNNNNNNNNNNNNNNNNNNNNNNNNNNNNNNNNNNNNNNNNNNNNNNNNNNNNNNNNNNNNNNNNNNNNNNNNNNNNNNNNNNNNNNNNNNNNNNNNNNNNNNNNNNNNNNNNNNNNNNNNNNNNNNNNNNNNNNNNNNNNNNNNNNNNNNNNNNNNNNNNNNNNNNNNNNNNNNNNNNNNNNNNNNNNNNNNNNNNNNNNNNNNNNNNNNNNNNNNNNNNNNNNNNNNNNNNNNNNNNNNNNNNNNNNNNNNNNNNNNNNNNNNNNNN
>Dsuzukii_62
NNNNNNNNNNNNNNNNNNNNNNNNNNNNNNNNNNNNNNNNNNNNNNNNNNNNNNNNNNNNNNNNNNNNNNNNNNNNNNNNNNNNNNNNNNNNNNNNNNNNNNNNNNNNNNNNNNNNNNNNNNNNNNNNNNNNNNNNNNNNNNNNNNNNNNNNNNNNNNNNNNNNNNNNNNNNNNNNNNNNNNNNNNNNNNNNNNNNNNNNNNNNNNNNNNNNNNNNNNNNNNNNNNNNNNNNNNNNNNNNNNNNNNNNNNNNNNNNNNNNNNNNNNNNNNNNNNNNNNNNNNNNNNNNNNNNNNNNNNNNNNNNNNNNNNNNNNNNNNNNNNNNNNNNNNNNNNNNNNNNNNNNNNNNnATNATTAnCGTTTGAAAGATTAnAAATTGTTTTAnATGTTCTGnAAGGCTGGGTTTTCATTCAATATTACAAAGTGTTCTTTCCTGAAAACATCGGTTCAATATTTAGGCTATAGTGTTAGTGCTGGTAAAATTCGTCCCAACCCTCAGAAAATTGTAGCGTTAACTGCCCTTCCGCCTCCACAGNNNNNNNNNNNNNNNNNNNNNNNNNNNNNNNNNNNNNNNNNNNNNNNNNNNNNNNNNNNNNNNNNNNNNNNNNNNNNNNNNNNNNNNNNNNNNNNNNNNNNNNNNNNNNNNNNNNNNNNNNNNNNNNNNNNNNNNNNNNNNNNNNNNNNNNNNNN
>Dsuzukii_63
NNNNNNNNNNNNNNNNNNNNNNNNNNNNNNNNNNNNNNNNNNNNNNNNNNNNNNNNNNNNNNNNNNNNNNNNNNNNNNNNNNNNNNNNNNNNNNNNNNNNNNNNNNNNNNNNNNNNNNNNNNNNNNNNNNNNNNNNNNNNNNNNNNNNNNNNNNNNNNNNNNNNNNNNNNNNNNNNNNNNNNNNNNNNNNnNNNNNNNNNNNNNNNNNNNNNNNNNNNNNNNNNNNNNNNNNNNNNNNNNNNNNNNNNNNNNNNNNNNNNNNNNNNNNNNNNNNNNNNNNNNNNNNNNNNNNNNNNNNNNNNNNNNNNNNNNNNNNNNNNNNNNNNNNNNNNNNNNNNNNNNNNNNNNNNNNNNNNNNTTTTGAAAGATTAnAGATTGTTTAAAATGTTCTGnAAGGCTGGGTTTTCATTCAATATTACGAAATGTTCTTTCCTGAAAACATCGGTTCAATATTTAGGCTACAGTGTTAGTGCTGGTGAAATTCGTCCCAACCCTCAGAAAATTGTAGCGTTNNNNNNNNNNNNNNNNNNNNNNNNNNNNNNNNNNNNNNNNNNNNNNNNNNNNNNNNNNNNNNNNNNNNNNNNNNNNNNNNNNNNNNNNNNNNNNNNNNNNNNNNNNNNNNNNNNNNNNNNNNNNNNNNNNNNNNNNNNNNNNNNNNNNNNNNNNNNNNNNNNNNNNNNNNNNNNNNN
>Dsuzukii_64
NNNNNNNNNNNNNNNNNNNNNNNNNNNNNNNNNNNNNNNNNNNNNNNNNNNNNNNNNNNNNNNNNNTTGCCTCTAATTTCAGACCAAATGGCTATGTTACTTGGGGCAAGCAATTCCTCATGTCTCGATATGGTCAGCGGCTTTTATCAAATACNNAGGTACATTCATTCAATTGAGCGTATNNCCTCAGGGATGACTGAGGGTCAATATGAGTTTTTGAACATGCCTTTTGGTTTGAAAAACGCTTCTTCTGTGTTTCANNNNNNNNNNNNNNNNNNNNNNNNNNNNNNNNNNNNNNNNNNNNNNNNNNNNNNNNNNNNNNNNNNNNNNNNNNNNNNNNNNNNNNNNNNNNNNNNNNNNNNNNNNNNNNNNNNNNNNNNNNNNNNNNNNNNNNNNNNNNNNNNNNNNNNNNNNNNNNNNNNNNNNNNNNNNNNNNNNNNNNNNNNNNNNNNNNNNNNNNNNNNNNNNNNNNNNNNNNNNNNNNNNNNNNNNNNNNNNNNNNNNNNNNNNNNNNNNNNNNNNNNNNNNNNNNNNNNNNNNNNNNNNNNNNNNNNNNNNNNNNNNNNNNNNNNNNNNNNNNNNNNNNNNNNNNNNNNNNNNNNNNNNNNNNNNNNNNNNNNNNNNNNNNNNNNNNNNNNNNNNNNNNNNNNNNNNNNNNNNNNNNNNNNNNNNNNNNNNNNNNNNNNNNN
>Dsuzukii_66
GGAACTGACCGTCTCTGTGTTGATTATAGGGAACTGAATTCGAACACTATTTCTGACAAGTATCCGTTGCCACTTATTTCGGACCAGATAGGTAGACTAAGTGGTGCTAAGTTTTTCACCTGCATAGATATGGCAAGCGGATTTCACCAAATCCCAATTCATCCGAATTCGATCGAACGAACAGCGTTCGTTACTCCGGACGGACAGTATGAGTTTGTTACCATGCCATTTGGGTTAAAGAATGCCCCTTCCGTATTTCAACGAGCTATAAATTGTGCTTTAGGTGATTTTCTTCATTCGTATGTAGTAGTCTACATGGACGACGTTATGGTAGTAGCAGGTACCAAAGACGAAGCGTTAGAAAGACTGGAGGTAGTTTTGCAAACCCTAACTAAAGCCGGATTTTCTTTTAATATCACCAAATGCTCATTTCTTAAATCCTGTGTTGAATATTTGGGGTTTGAAGTTAAGGCAGGTGAAATAAGACCAAANNNNNNNNNNNNNNNNNNNNNNNNNNNNNNNNNNNNNNNNNNNNNNNNNNNNNNNNNNNNNNNNNNNNNNNNNNNNNNNNNNNNNNNNNNNNNNNNNNNNNNNNNNNNNNNNNNNNNNNNNNNNNNNNNNNNNNNNNNNNNNNNNNNNNNNNNNNNNNNNNNNNNNNNNNNNNNNNNNNNNNNNNNNNNNNNNNNNNN
>Dsuzukii_69
NNNNNNNNNNNNNNNNNNNNNNNNNNNNNNNNNNNNNNNNNNNNNNNNNNNNNNNNNNNNNNNNNNNNNNNNNNNNNNNNNNNNNNNNNNNNNNNNNNNNNNNNNNNNNNNNNNNNNNNNNNNTTAGATATGGCCAGTGGATACTACCAAATTCCTTAnCATGCGGATTCTATTGAGTACACAGCGTTTGTGACTCAAGATGGCCAGTATGAGTTTCTGTCTATGCCATTCGGGCTTAAAAACGCGCCTTCTGTTTTTGAACGCTTAGTAATGCAGGCTCTAGGGGACTTAGCAAATTCTTATGTTATCGTCTATATGGATGATATCATGATAACTGCCACAACACAATGCGACGCTTTTGAAAGATTAGAGATTGTTTTAAATGTTCTGACAAAGACTGGGTTTTCATTCAACATTACAAACTGTTCTTTCCTGAAAACATCGGTTCAATATTTAGGCTACAGTGTTAGTGCTGGTGAAATTCGTCCCAAACCTCAGAAAATTGTAGCTTTAACTGTCCTGCCGCCTCCACAGTCTGTAACAGCACTTAGAGAATTTATTGGATTAGCATCGTATTTTCGGCAGTTTATAAAGGGCTTTTCACAGTTGTTGAAACCGTTATATTTCTTAACTTCAGNNNNNNNNNNNNNNNNNNNNNNNNNNNNNNNNNNNNNNNNNNNNNNNNNNNN
>Dsuzukii_72
GGTACAGACCGTCTGTGTGTTGATTATCGGGAGCTTAATGCCAATATTGTTTCCGACAAGTACCCGTTGTATCTNNNNNNNGACCAGATAGCTAGGTTGAGTGGTGCTAGATTTTTCACGTGTATTGATANNNNNNNNNNNNNCCATCAGATCCCAATACATGCAAGCTCTATTGAACGGACAGCGTTTGTAACCCCAGAAGGGCAGTACGAATACTTGGCTATGCCTTTTGGGCTTAAAAATGCTCCTTCTGTATTCCAAAGGGCTATTAATCGTGCCCTAGGTGATCTGACTTATACATATGCCATCGTTTACATGGACGATGTAATGATAGTNNNNNNNNNNNNNNNNNNNNNNNNNNNNNNNNNNNNNNNNNNNNNNNNNNNNNNNNNNNNNNNNNNNNNNNNNNNNNNNNNNNNNNNNNNNNNNNNNNNNNNNNNNNNNNNNNNNNNNNNNNNNNNNNNNNNNNNNNNNNNNNNNNNNNNNNNNNNNNNNNNNNNNNNNNNNNNNNNNNNNNNNNNNNNNNNNNNNNNNNNNNNNNNNNNNNNNNNNNNNNNNNNNNNNNNNNNNNNNNNNNNNNNNNNNNNNNNNNNNNNNNNNNNNNNNNNNNNNNNNNNNNNNNNNNNNNNNNNNNNNNNNNNNNNNNNNNNNNNNNNNNNNNNNNNNNNNNNNNNNNNNNNNNNNNNNNN
>Dsuzukii_73
NNNNNNNNNNNTTTGTGCATAGATTATAGAGAGCTAAATGCAAATACAGTGGCTGACAAATATGCTTTGCCTCTAATATCAGATCAAGTAAACAGACTGCGTAGGGGTAAATACTTCTCTTGTTTAGATATGGCTGGTGGGTTTTATCAGATTCCAATAGATGNNNNNTCTATAGAGCGAACTGCTTTTGTAACCCCTGAGGGCCAGTACGAGTTTCTATCTATGCCATTTGGGCTGAAGAATGCCTCTTCGATTTTTCAGCGAGCTATAGCGCGAGCACTGGGTGACCTGGCGTACTCCTATGCAATTGTTTACATTGATGATGTAGTGATAGTNNNNNNNNNNNNNNNNNNNNNNNNNNNNNNNNNNNNNNNNNNNNNNNNNNNNNNNNNNNNNNNNNNNNNNNNNNNNNNNNNNNNNNNNNNNNNNNNNNNNNNNNNNNNNNNNNNNNNNNNNNNNNNNNNNNNNNNNNNNNNNNNNNNNNNNNNNNNNNNNNNNNNNNNNNNNNNNNNNNNNNNNNNNNNNNNNNNNNNNNNNNNNNNNNNNNNNNNNNNNNNNNNNNNNNNNNNNNNNNNNNNNNNNNNNNNNNNNNNNNNNNNNNNNNNNNNNNNNNNNNNNNNNNNNNNNNNNNNNNNNNNNNNNNNNNNNNNNNNNNNNNNNNNNNNNNNNNNNNNNNNNNNNNNNNNNNN
>Dsuzukii_74
GGTTCGGATAGACTCTGCTTTGACTATAGAGAGCTAAATTCGAAGACAGTCGCTGATAAATACCCGCTGCCACTCATACAGGATCAAATAGATAGACTTCGAGGAGCTAAATATTTTACATGCTTGGATATGGCCAGTGGATACTACCAAATTCCTTTCCGTGCGGATTCTATTGAGTACACAGCGTTTGTGACGCCAGACGGCCAGTATGAGTTTCTGTCTATGCCATTCGGGCTTAAAAACGCACCTTCTGTTTTTCAACGCTTAGTAATGCAGGCGCTAGGGGATTTAGGTAATTCTTATTTTATCGTCTATATGGATGATATCATGATNNNNNNNNNNNNNNNNNNNNNNNNNNNNNNNNNNNNNNNNNNNNNNNNNNNNNNNNNNNNNNNNNNNNNNNNNNNNNNNNNNNNNNNNNNNNNNNNNNNNNNNNNNNNNNNNNNNNNNNNNNNNNNNNNNNNNNNNNNNNNNNNNNNNNNNNNNNNNNNNNNNNNNNNNNNNNNNNNNNNNNNNNNNNNNNNNNNNNNNNNNNNNNNNNNNNNNNNNNNNNNNNNNNNNNNNNNNNNNNNNNNNNNNNNNNNNNNNNNNNNNNNNNNNNNNNNNNNNNNNNNNNNNNNNNNNNNNNNNNNNNNNNNNNNNNNNNNNNNNNNNNNNNNNNNNNNNNNNNNNNNNNNNNNNNNNNNNNN
>Dsuzukii_75
NNNNNNNNNNNNNNNNNNNNNNNNNNNNNNNNNNNNNNNNNNNNNNNNNNNNNNNNNNNNNNNNNNNNNNNNNNNNNNNNNNNNNNNNNNNNNNNNNNNNNNNNNNNNNNNNNNNNNNNNNNNNNNNNNNNNNNGAGTGGATTCCACCAAATCGGTATGGACCCCGAGTCCGTGAAATACACCGCATTTATAACACCTGACGGACACTATGAATACCTGCGTATGCCTTTCGGTCTAAAAAATGGCCCTGCCGTTTTTCAACGNNNNNNNNNNNNNNNNNNNNNNNNNNNNNNNNNNNNNNNNNNNNNNNNNNNNNNNNNNNNNNNNNNNNNNNNNNNNNNNNNNNNNNNNNNNNNNNNNNNNNNNNNNNNNNNNNNNNNNNNNNNNNNNNNNNNNNNNNNNNNNNNNNNNNNNNNNNNNNNNNNNNNNNNNNNNNNNNNNNNNNNNNNNNNNNNNNNNNNNNNNNNNNNNNNNNNNNNNNNNNNNNNNNNNNNNNNNNNNNNNNNNNNNNNNNNNNNNNNNNNNNNNNNNNNNNNNNNNNNNNNNNNNNNNNNNNNNNNNNNNNNNNNNNNNNNNNNNNNNNNNNNNNNNNNNNNNNNNNNNNNNNNNNNNNNNNNNNNNNNNNNNNNNNNNNNNNNNNNNNNNNNNNNNNNNNNNNNNNNNNNNNNNNNNNNNNNNNNNNNNNNNNN
>Dsuzukii_76
NNNNNNNNNNNNNNNNNNNNNNNNNNNNNNNNNNNNNNNNNNNNNNNNNNNNNNNNNNNNNNNNNNNNNNNNNNNNNNNNNNNNNNNNNNNNNNNNNNNNNNNNNNNNNNNNNNNNNNNNNNNNNNNNNNNNNNNNNNNNNNNNNNNNNNNNNNNNNNNNNNNNNNNNNNNNNNNNNNNNNNNNNNNNNNnNNNNNNNNACGGTAAATATGAGTTCTGTAGATTACCGTTCGGACTCAAGAATGCACCCAACATTTTCCAAAGGGCAATCNNNNNNNNNNNNNNNNNNNNNNNNNNNNNNNNNNNNNNNNNNNNNNNNNNNNNNNNNNNNNNNNNNNNNNNNNNNNNNNNNNNNNNNNNNNNNNNNNNNNNNNNNNNNNNNNNNNNNNNNNNNNNNNNNNNNNNNNNNNNNNNNNNNNNNNNNNNNNNNNNNNNNNNNNNNNNNNNNNNNNNNNNNNNNNNNNNNNNNNNNNNNNNNNNNNNNNNNNNNNNNNNNNNNNNNNNNNNNNNNNNNNNNNNNNNNNNNNNNNNNNNNNNNNNNNNNNNNNNNNNNNNNNNNNNNNNNNNNNNNNNNNNNNNNNNNNNNNNNNNNNNNNNNNNNNNNNNNNNNNNNNNNNNNNNNNNNNNNNNNNNNNNNNNNNNNNNNNNNNNNNNNNNNNNNNNNNNNNNNNNNNNNNNNNNNNNNNNNNN
>Dsuzukii_77
NNNNNNNNNNNNNNNNNNNNNNNNNNNNNNNNNNNNNNNNNNNNNNNNNNNNNNNNNNNNNNNNNNNNNNNNNNNNNNNNNNNNNNNNNNNNNNNNNNNNNNNNNNNNNNNNNNNNNNNNNNNNNNNNNNNNNNNNNNNNNNNNNNNNNNNNNNNNNNNNNNNNNNNNNNNNNNNNNNNnACGGCATTTTCTCCCCTGAACGGGAAATATGAGTTTCTGCGCCTGCCATTCGGGTTGAAAAACGCACCAGCCGTTTTCCAANNNNNNNNNNNNNNNNNNNNNNNNNNNNNNNNNNNNNNNNNNNNNNNNNNNNNNNNNNNNNNNNNNNNNNNNNNNNNNNNNNNNNNNNNNNNNNNNNNNNNNNNNNNNNNNNNNNNNNNNNNNNNNNNNNNNNNNNNNNNNNNNNNNNNNNNNNNNNNNNNNNNNNNNNNNNNNNNNNNNNNNNNNNNNNNNNNNNNNNNNNNNNNNNNNNNNNNNNNNNNNNNNNNNNNNNNNNNNNNNNNNNNNNNNNNNNNNNNNNNNNNNNNNNNNNNNNNNNNNNNNNNNNNNNNNNNNNNNNNNNNNNNNNNNNNNNNNNNNNNNNNNNNNNNNNNNNNNNNNNNNNNNNNNNNNNNNNNNNNNNNNNNNNNNNNNNNNNNNNNNNNNNNNNNNNNNNNNNNNNNNNNNNNNNNNNNNNNNNNNNNNNNNNN
>Dsuzukii_78
NNNNNNNNNNNNNNNNNNNNNNNNNNNNNNNNNNNNNNNNNNNNNNNNNNNNNNNNNNNNNNNNNNNNNNNNNNNNNNNNNNNNNNNNNNNNNNNNNNNNNNNNNNNNNNNNNNTTCACCACTCTTGATTTAACGTCCGGGTTCCACCAAATTCACATGAAGNNNGAATCGACATACCCAAAACGGCATTCTACCCTGAACGGGAAATATGAGTTTCTGCGCCTGCCATTCGGCTTGAAAAACGCCCCGGCAGTTTTCCAANNNNNNNNNNNNNNNNNNNNNNNNNNNNNNNNNNNNNNNNNNNNNNNNNNNNNNNNNNNNNNNNNNNNNNNNNNNNNNNNNNNNNNNNNNNNNNNNNNNNNNNNNNNNNNNNNNNNNNNNNNNNNNNNNNNNNNNNNNNNNNNNNNNNNNNNNNNNNNNNNNNNNNNNNNNNNNNNNNNNNNNNNNNNNNNNNNNNNNNNNNNNNNNNNNNNNNNNNNNNNNNNNNNNNNNNNNNNNNNNNNNNNNNNNNNNNNNNNNNNNNNNNNNNNNNNNNNNNNNNNNNNNNNNNNNNNNNNNNNNNNNNNNNNNNNNNNNNNNNNNNNNNNNNNNNNNNNNNNNNNNNNNNNNNNNNNNNNNNNNNNNNNNNNNNNNNNNNNNNNNNNNNNNNNNNNNNNNNNNNNNNNNNNNNNNNNNNNNNNNNNNNNNNN
>Dsuzukii_79
NNNNNNNNNNNNNNNNNNNNNNNNNNNNNNNNNNNNNNNNNNNNNNNNNNNNNNNNNNNNNNNNNNNNNNNNNNNNNNNNNNNNNNNNNNNNNNNNNNNNNNNNNNNNNNNNNNNNNNNNNNNNNNGATTTAGCGAGTGGGTTCCACCAAATTCAGATGGACCCTCGGAATATGGCCAAGACAGCTTTTTCGGTAGAGAACGGACACTACGAATTCATGAGAATGCCGTTCGGGCTAAAAAACGCCCCAGCTACATTCCAAAGGGNNNNNNNNNNNNNNNNNNNNNNNNNNNNNNNNNNNNNNNNNNNNNNNNNNNNNNNNNNNNNNNNNNNNNNNNNNNNNNNNNNNNNNNNNNNNNNNNNNNNNNNNNNNNNNNNNNNNNNNNNNNNNNNNNNNNNNNNNNNNNNNNNNNNNNNNNNNNNNNNNNNNNNNNNNNNNNNNNNNNNNNNNNNNNNNNNNNNNNNNNNNNNNNNNNNNNNNNNNNNNNNNNNNNNNNNNNNNNNNNNNNNNNNNNNNNNNNNNNNNNNNNNNNNNNNNNNNNNNNNNNNNNNNNNNNNNNNNNNNNNNNNNNNNNNNNNNNNNNNNNNNNNNNNNNNNNNNNNNNNNNNNNNNNNNNNNNNNNNNNNNNNNNNNNNNNNNNNNNNNNNNNNNNNNNNNNNNNNNNNNNNNNNNNNNNNNNNNNNNNNNNN
>Dsuzukii_80
NNNNNNNNNNNNNNNNNNNNNNNNNNNNNNNNNNNNNNNNNNNNNNNNNNNNNNNNNNNNNNNNNNNNNNNNNNNNNNNNNNNNNNNNNNNNNNNNNNNNNNNNNNNNNNNNNNNNNNNNNNNNNNGATTTAGCGAGTGGGTTCCACCAAATTCAGATGGACCCTCGGGATATGGCCAAGACAGCTTTTTCGGTAGAGAACGGACACTACGAATTCATGAGAATGCCGTTCGGGCTAAAAAACGCCCCAGCTACATTCCAAAGGGNNNNNNNNNNNNNNNNNNNNNNNNNNNNNNNNNNNNNNNNNNNNNNNNNNNNNNNNNNNNNNNNNNNNNNNNNNNNNNNNNNNNNNNNNNNNNNNNNNNNNNNNNNNNNNNNNNNNNNNNNNNNNNNNNNNNNNNNNNNNNNNNNNNNNNNNNNNNNNNNNNNNNNNNNNNNNNNNNNNNNNNNNNNNNNNNNNNNNNNNNNNNNNNNNNNNNNNNNNNNNNNNNNNNNNNNNNNNNNNNNNNNNNNNNNNNNNNNNNNNNNNNNNNNNNNNNNNNNNNNNNNNNNNNNNNNNNNNNNNNNNNNNNNNNNNNNNNNNNNNNNNNNNNNNNNNNNNNNNNNNNNNNNNNNNNNNNNNNNNNNNNNNNNNNNNNNNNNNNNNNNNNNNNNNNNNNNNNNNNNNNNNNNNNNNNNNNNNNNNNNNNN
>Dsuzukii_81
GGAACTGACCGTCTCTGTGTTGATTATAGGGAACTGAATTCGAACACTATTTCTGACAAGTATCCGTTGCCACTTATTTCGGACCAGATAGGTAGACCAAGAGGTGCTAAGTTTTTCACCTGCATAGATATGGCAAGAGGAGTTCACCAATTCCCAATTCTTCCGAATTCGATCGAACGAACAGCGTTCGTTACTCCGGACGGACAGTATGAGTTTGTTACCATGCCATTTGGGTTAAAGAATGCCCCTTCCGTATTTCAACGAGCTATTAATTGTGCTTTAGGTGATCTTGTTCANTCGTATGTAGTCGTCTACATGGACGACGTTATGGTAGTAGCAGGTACCAAAGACGAAGCTTTAGAAAGACTTGAGGTAGTTTTGCAAACCCTAACTAAAGCCGGATTTTCTTTTAATATCACCAAATGCTCATTTATTAAATCCTGTGTTGAATATTTGGGGTTTNNNNNNNNNNNNNNNNNNNNNNNNNNNNNNNNNNNNNNNNNNNNNNNNNNNNNNNNNNNNNNNNNNNNNNNNNNNNNNNNNNNNNNNNNNNNNNNNNNNNNNNNNNNNNNNNNNNNNNNNNNNNNNNNNNNNNNNNNNNNNNNNNNNNNNNNNNNNNNNNNNNNNNNNNNNNNNNNNNNNNNNNNNNNNNNNNNNNNNNNNNNNNNNNNNNNNNNNNNNNNNNNNNN
>Dsuzukii_82
NNNNNNNNNNNNNNNNNNNNNNNNNNNNNNNNNNNNNNNNNNNNNNNNNNNNNNNNNNNNNNNNNNNNNNNNNNNNNNNNNNNNNNNNNNNNNNNNNNNNNNNNNNNNNNNNNNNNNNNNNNNNNNNNNNNNNNNNNNNNNNNNNNNNNNNNNNNNNNNNNNNNNNNNNNNNNNNNNNNNNNNNNNNNNNnNNNNNNNNNNNNNNNNNNNNNNNNNNNNNNNNNNNNNNNNNNNNNNNNNNNNNNNNNNTCTGTTTTCCAGCGAGCCATTATAAACGCATTGGGAAATCTTGCATATTCTTATGTAATAGTCTATATGGACGACATAATGGTGGTGTCATCTACAATACGAATTAGGTTGGAAAGATTGAGGATTGTGTTGGATGTATTGACTGCAGCGGGATTCTCTTTTAACATAGCAAAATGTGGATTCTTAAAAACTACTGTACAATACTTGGGGTATGAGGTACGANNNNNNNNNNNNNNNNNNNNNNNNNNNNNNNNNNNNNNNNNNNNNNNNNNNNNNNNNNNNNNNNNNNNNNNNNNNNNNNNNNNNNNNNNNNNNNNNNNNNNNNNNNNNNNNNNNNNNNNNNNNNNNNNNNNNNNNNNNNNNNNNNNNNNNNNNNNNNNNNNNNNNNNNNNNNNNNNNNNNNNNNNNNNNNNNNNNNNNNNNNNNNNNNNNNNNNNNNN
>Dsuzukii_83
GGAACTGACCGTGTCTGnGTTGATTATAGGGAACTGAATTCGAACACTATTTCTGACAAGTATCCGTTGCCACTTATTTCGGACCAGATAGGTAGACCAAGAGGTGCTAAGTTTTTCACCTGCATAGATATGGCAAGAGGAGTTCACCAATTCCCAATTCTTCCGAATTCGATCGAACGAACAGCGTTCGTTACTGCGGGCGGACAGTATGAGTTTGTTACCATGCCATTTGGGTTAAAGAATGCCCCTTCCGTATTTCAACGAGCTATTAATTGTGCTTTAGGTGATCTTGTTCANTCGTATGTAGTCGTCTACATGGACGACGTTATGGTAGTAGCAGGTACCAAAGACGAAGCTTTAGAAAGACTTGAGGTAGTTTTGCAAACCCTAACTAAAGCCGGATTTTCTTTTAATATCACCAAATGCTCATTTATTAAATCCTGTGTTGAATATTTGGGGTTTGAAGTNNNNNNNNNNNNNNNNNNNNNNNNNNNNNNNNNNNNNNNNNNNNNNNNNNNNNNNNNNNNNNNNNNNNNNNNNNNNNNNNNNNNNNNNNNNNNNNNNNNNNNNNNNNNNNNNNNNNNNNNNNNNNNNNNNNNNNNNNNNNNNNNNNNNNNNNNNNNNNNNNNNNNNNNNNNNNNNNNNNNNNNNNNNNNNNNNNNNNNNNNNNNNNNNNNNNNNNNNNNNNN
>Dsuzukii_84AeB
NNNNNNNNNNNNCTTTGTGTTGATTAnAGAGAATTAAATAAAAATACCGTAGCTGATAAATTTCCATTACCGNTTATATCAGATCAAATAGCTAGACTTAGGGGAGCCTAnTGTTTCACTTCTCTTGACATGGCTAGCGGGTATTACCAGATTTCAGTGCACCCTGAATCAATCGAATATACTGCTTTTGNNNNNNNNNNNNNNNNNNNNNNNNNNNNNNNNNNNNNNNNNNNNNNnAAAAACGCACCTTCAGTGTTTCGGAGAGCTGTATTAAAGACACTCGGCAGTCTTGCTCATTCGTTTGTAATTGTTTATATGGACGATATATTAATTGTTTTAGAAACGGAGGAAG---CGTATGAGCATTTGAAACTTGTACGTTGGAGTTTCAGTGAGGCAGGATTCTCTTTTAACATTTCAAAGTGCTTTTTCTTGAAAACTACAGTTCGCTACCTTGGCTATGAGATACAAGCAGGGGAGATACGTCCAAATCTTAACAAAATAGAATCACTAGTGGCGTTGCCTCCTCCGAAGTCAGTTGCTTCTCTAAGGCAATTCAGTGGGTTGCTGTCACATTTTCGTCAGTTCATTCCGGGTTTTTCTCAACTGATGAAGCCTTTATATTNNNNNNNNNNNNNNNNNNNNNNNNNNNNNNNNNNNNNNNNNNNNNNNNNNNNNNNNNNNNNNNN
>Dsuzukii_85
NNNNNNNNNNNNNNNNNNNNNNNNNNNNNNNNNNNNNNNNNNNNNNNNNNNNNNNNNNNNNNNNNNNNNNNNNNTATCAGNNATCAAATAGCTAGACTTAGGGGAGCTTAnTATTTCACTTCTCTTGACATGGCTAGCGGGTATTACCAGATTTCAATGCACCCTGAATCAATCGAATATACTGCTTTTGnNNNNNNNNNNNNNNNNNNNNNNNNNNNNNNNNNNNNNNNNNNNNNNNNNNNNNNNNNNNNNNNNNNNNNNNNNNNNNNNNNNNNNNNNNNNNNNNNNNNNNNNNNNNNNNNNNNNNNNNNNNNNNNNNNNNNNNNNNNNNNNNNNNNNNNNNNNNNNNNNNNNNNNNNNNNNNNNNNNNNNNNNNNNNNNNNNNNNNNNNNNNNNNNNNNNNNNNNNNNNNNNNNNNNNNNNNNNNNNNNNNNNNNNNNNNNNNNNNNNNNNNNNNNNNNNNNNNNNNNNNNNNNNNNNNNNNNNNNNNNNNNNNNNNNNNNNNNNNNNNNNNNNNNNNNNNNNNNNNNNNNNNNNNNNNNNNNNNNNNNNNNNNNNNNNNNNNNNNNNNNNNNNNNNNNNNNNNNNNNNNNNNNNNNNNNNNNNNNNNNNNNNNNNNNNNNNNNNNNNNNNNNNNNNNNNNNNNNNNNNNNNNNNNNNNNNNNNNNNNNNNNNNNNNNNNNNNNNNn
>Dsuzukii_87
NNNNNNNNNNNNNNNNNNNNNNNNNNNNNNNNNNNNNNNNNNNNNNNNNNNNNNNNNNNNNNNNNNNNNNNNNNNNNNNNNNNNNNNNNNNNNNNNNNNNNNNNNNNNNNNNNNNNNNNNNNNNNNNNNNNNNNNNNNNNNNNNNNNNNNNNNNNNNNNNNNNNNNNNNNNNNNNNNNNNNNNNNNNNNNnNNNNNNNNNNNNNNNNNNNNNNNNNNNNNNNNNNNNNNNNNNNNNNNNNNNNNNNNNNNNNNNNNNNNNNNNNNNNNNNNNNNNNNNNNNNNNNNNNNNNNNNNNNNNNNNNNNNNNNNNNNNNNNNNNNNNNNNNNNNNNNNNNNNNNNNNNNNNNNNNNNNNNNNNNNNNNNNNNNNNNNNNNNNNNNNNNNNNNNNNNNNNNNNNNNNNNNNNNNNNNNNNNNNNNNNNNNNNNNNNNNNNNNNNNNNNNNNNNNNNNNNNNNNNNNNNNNNNNNNNNNNNNNNNNNNNNNNNNNNNNNNNNNNNNNNNNNNNNNNNNNNNNNNNNNNNNNNNNNNNNNNNNNNNNNNNNNNNNNAGACAATTTATAGGTTTGGCATCATATTTTAGACAGTTTGTTCCACGATTCTCTGAACAGATGAAACCATTGTATNNNNNNNNNNNNNNNNNNNNNNNNNNNNNNNNNNNNNNNNNNNNNNNNNNNNNNNNNNNNNNNNN
>Dsuzukii_88
NNNNNNNNNNNNNNNNNNNNNNNNNNNNNNNNNNNNNNNNNNNNNNNNNNNNNNNNNNNNNNNNNNNNNNNNNNNNNNNNNNNNNNNNNNNNNNNNNNNNNNNNNNNNNNNNNNNNNNNNNNNNNNNNNNNNNNNNNNNNNNNNNNNNNNNNNNNNNNNNNNNNNNNNNNNNNNNNNNNNNNNNNNNNNNnNNNNNNNNNNNNNNNNNNNNNNNNNNNNNNNNNNNNNNNNNNNNNNNNNNNNNNNNNNNNNNNNNNNNNNNNNNNNNNNNNNNNNNNNNNNNNNNNNNNNNNNNNNNNNNNNNNNNNNNNNNNNNNNNNNNNNNNNNNNNNNNNNNNNNNNNNNNNNNNNNNNNNNNNNNNNNNNNNNNNNNNNNNNNNNNNNNNNNNNNNNNNNNNNNNNNNNNNNNNNNNNNNNNNNNNNNNNNNNNNNNNNNNNNNNNNNNNNNNNNNNNNNNNNNNNNNNNNNNNNNNNNNNNNNNNNNNNNNNNNNNNNNNNNNNNNNNNNNNNNNNNNNNNNNNNNNNNNNNNNNNNNNNNNNNNNNNNNNNAGACAATTTATGGGTTTGGCTTCATAnTTTAGACAGTTTGTTCCACGATTCTCTGAACAGATGAAACCATTGTATNNNNNNNNNNNNNNNNNNNNNNNNNNNNNNNNNNNNNNNNNNNNNNNNNNNNNNNNNNNNNNNNN
>Dsuzukii_89
NNNNNNNNNNNNNNNNNNNNNNNNNNNNNNNNNNNNNNNNNGAAGACAATTAAAGATAAATATCCAATGCCAAATATAAACGAGGTACTAGATAGAATAGGAAGAGCAAAATACTTTACAGCTCTAGATCTGGCAAGTGGTTACCACCANNNNNNNNNNNNNNNNNNNNNNNNNNNNNNNNNNNNNNNNNnNNNNNNNNNNNNNNNNNNNNNNNNNNNNNNNNNNNNNNNNNNNNNNNNNNNNNNNNNNNNNNNNNNNNNNNNNNNNNNNNNNNNNNNNNNNNNNNNNNNNNNNNNNNNNNNNNNNNNNNNNNNNNNNNNNNNNNNNNNNNNNNNNNNNNNNNNNNNNNNNNNNNNNNNNNNNNNNNNNNNNNNNNNNNNNNNNNNNNNNNNNNNNNNNNNNNNNNNNNNNNNNNNNNNNNNNNNNNNNNNNNNNNNNNNNNNNNNNNNNNNNNNNNNNNNNNNNNNNNNNNNNNNNNNNNNNNNNNNNNNNNNNNNNNNNNNNNNNNNNNNNNNNNNNNNNNNNNNNNNNNNNNNNNNNNNNNNNNNNNNNNNNNNNNNNNNNNNNNNNNNNNNNNNNNNNNNNNNNNNNNNNNNNNNNNNNNNNNNNNNNNNNNNNNNNNNNNNNNNNNNNNNNNNNNNNNNNNNNNNNNNNNNNNNNNNNNNNNNNNNNNNNNNNNNNNNNNNNNN
>Dsuzukii_90
NNNNNNNNNNNNNNNNNNNNNNNNNNNNNNNNNNNNNNNNNGAAGACAATTTAnTATAAATATCCAATGCCAAATATAAACGAGGTACTAGATAGAATAGGAAGAGCAAAATACTTTACAGCTCTAGATCTGGCAAGTGGTTACCACCANNNNNNNNNNNNNNNNNNNNNNNNNNNNNNNNNNNNNNNNNnNNNNNNNNNNNNNNNNNNNNNNNNNNNNNNNNNNNNNNNNNNNNNNNNNNNNNNNNNNNNNNNNNNNNNNNNNNNNNNNNNNNNNNNNNNNNNNNNNNNNNNNNNNNNNNNNNNNNNNNNNNNNNNNNNNNNNNNNNNNNNNNNNNNNNNNNNNNNNNNNNNNNNNNNNNNNNNNNNNNNNNNNNNNNNNNNNNNNNNNNNNNNNNNNNNNNNNNNNNNNNNNNNNNNNNNNNNNNNNNNNNNNNNNNNNNNNNNNNNNNNNNNNNNNNNNNNNNNNNNNNNNNNNNNNNNNNNNNNNNNNNNNNNNNNNNNNNNNNNNNNNNNNNNNNNNNNNNNNNNNNNNNNNNNNNNNNNNNNNNNNNNNNNNNNNNNNNNNNNNNNNNNNNNNNNNNNNNNNNNNNNNNNNNNNNNNNNNNNNNNNNNNNNNNNNNNNNNNNNNNNNNNNNNNNNNNNNNNNNNNNNNNNNNNNNNNNNNNNNNNNNNNNNNNNNNNNNNNNN
>Dsuzukii_91A
GGATCCGATCGACCTTGCGTTGACTATCGTGAACTGAACAGCAATACTGTTTCTGACAGATATCCCTTACCACTTATCAATGACCAGATTGCTAGACTGGCGAGTGCAAAATATTTTACTTGTCTGGATATGGCTAGTGGATACCATCAGATACCCAATTATTCCGATTCTGTTGAATATACCGCGTTTGTTACACCTGATGGGCACTATGAGTATCTGACAATGCCATTTGGCCTCAAGAACGCCCCGTCTGTTTTCCAGCGAGCCATTATAAACGCATTGGGAAATCTTGCATATTCTTATGTAATAGTCTATATGGACGACATAATGGTGGTTTCATCTACCATAGATTTAGGTATGGAAAGATTGAGGANNNTGTTGGATGTATTGACTGCAGCGGGATTCTCTTTTAACATAGCCAAATTGTGGATTCTTAAAAACTACTTACAATACTTGGGGTATGAGGTACGAGCTGGAGAGTTAAGGCCTAGTCCGCGAAAAATTCTTGCGTTAAATTCCTTGCCACCACCGCAATCAGTTCGTAGCGTAAGACAGTTTATAGGATTAGCGTCTTATTTTCGAAAATTCGTGCCTCGGTTCTCACAGATTATGAAACCGATATATTCNNNNNNNNNNNNNNNNNNNNNNNNNNNNNNNNNNNNNNNNNNNNNNNNNNNNNNNNNNNNNNN
>Dsuzukii_91B
GGATCCGATCGACCTTGCGTTGACTATCGTGAACTGAACAGCAATACTGTTTCTGACAGATATCCCTTACCACTTATCAACGACCAGATTGCTAGACTGGCGGGTGCAAAATATTTTACTTGTCTGGATATGGCTAGTGGATACCATCAGATACCCATTCATCCCGATTCTGTTGAATATACCGCGTTTGTTACACCTGATGGGCACTATGAGTATCTGACAATGCCATTTGGCCTCAAGAACGCCCCGTCTGTTTTCCAGCGAGCCATTATAAACGCATTGGGAAATCTTGCATATTCTTATGTAATAGTCTATATGGACGACATAATGGTGGTGTCATCTACCATAGTATTAGGTATGGAAAGNNNNNNNNNNNNNNNNNNNNNNNNNNNNNNNNNNNNNNNNNNNNNNNNNNNNNNNNNNNNNNNNNNNNNNNNNNNNNNNNNNNNNNNNNNNNNNNNNNNNNNNNNNNNNNNNNNNNNNNNNNNNNNNNNNNNNNNNNNNNNNNNNNNNNNNNNNNNNNNNNNNNNNNNNNNNNNNNNNNNNNNNNNNNNNNNNNNNNNNNNNNNNNNNNNNNNNNNNNNNNNNNNNNNNNNNNNNNNNNNNNNNNNNNNNNNNNNNNNNNNNNNNNNNNNNNNNNNNNNNNNNNNNNNNNNNNNNNNNNNNNNNNNNNNNNNNNNNNNNNNNNn
>Dsuzukii_93
NNNNNNNNNNNNCTCTGCGTTGACTATAGAGAGCTAAATTCGAACGCAGTCGCTGATAAATACCCGCTGCCACTCATACAGGATCAAATAGATAGACTTCGAGGAGCTAATTATTTTACATGNNNNNNNNNNNNNNNNNNNNNNNNNNNNNNNNNNNNNNNNNNNNNNNNNNNNNNNNNNNNNNNNNNNNnNNNNNNNNNNNNNNNNNNNNNNNNNNNNNNNNNNNNNNNNNNNNNNNNNNNNNNNNNNNNNNNNNNNNNNNNNNNNNNNNNNNNNNNNNNNNNNNNNNNNNNNNNNNNNNNNNNNNNNNNNNNNNNNNNNNNNNNNNNNNNNNNNNNNNNNNNNNNNNNNNNNNNNNNNNNNNNNNNNNNNNNNNNNNNNNNNNNNNNNNNNNNNNNNNNNNNNNNNNNNNNNNNNNNNNNNNNNNNNNNNNNNNNNNNNNNNNNNNNNNNNNNNNNNNNNNNNNNNNNNNNNNNNNNNNNNNNNNNNNNNNNNNNNNNNNNNNNNNNNNNNNNNNNNNNNNNNNNNNNNNNNNNNNNNNNNNNNNNNNNNNNNNNNNNNNNNNNNNNNNNNNNNNNNNNNNNNNNNNNNNNNNNNNNNNNNNNNNNNNNNNNNNNNNNNNNNNNNNNNNNNNNNNNNNNNNNNNNNNNNNNNNNNNNNNNNNNNNNNNNNNNNNNNNNNNNNNNNNN
>Dsuzukii_94
NNNNNNNNNNNNNNNNNNNNNNNNNNNNNNNNNNNNNNNNNNNNNNNNNNNNNNNNNNNNNNNNNNNNNNNNNNNNNNNNNNNNNNNNNNNNNNNNNNNNNNNNNNNNNNNNNNNNNNNNNNNNNNNNNNNNNNNNNNNNNNNNNNNNNNNNNNNNNNNNNNNNNNNNNNNNNNNNNNNNNNNNNNNNNNnNNNNNNNNNNNNNNNNNNNNNNNNNNNNNNNNNNNNNNNNNNNNNNNNNNNNNNNNNNNNNNNNNNNNNNNNNNNNNNNNNNNNNNNNNNNNNNNNNNNTGCTCATTCGTTTGTAATTGTTTATATGGACAATATATTAGTTGTTTCAGAAACGAAGGAAGAAGCGTATGAGCGTTTGAAACTCGTACTAGACGTTTTAGTGAAGGCAGGATTCTCTTTTAACAATTCAAAGTGCTTTTTCTTAAAAACTACAGTTCGCTACCTTGGCTATGAGATACAAGCGGGGGAGATACGTCCAAGTCTTAACAAAATGGAATCACTAGTGGCGTTGCCTACACCGAAGTCAGTTGCTTCTCTAAGACAATTCATTGGGTTAGCGTCATATTTTCGTCAATTCATTCCGCGGTTTTCTCAACTGATGAAGCCTTTATATTNNNNNNNNNNNNNNNNNNNNNNNNNNNNNNNNNNNNNNNNNNNNNNNNNNNNNNNNNNNNNNNN
>Dtakahashii_01
GGCAGTGATAGACTATGCATTGATTTTCGCGAATTAAATGCGAATACGGTGTCTGATAAATATCCATTGCCATTAATAGCAGATCAGATAGATAGATTACGTGGTAGTAAATACTTTAGCAGTTTGGACATGGCCAGCGGATTTTATCAGATACCGATnnnTGATGATTCCATCGAGAAGACAGCTTTCGTGACTCCAGAAGTCCAATATGAGTTCATTGCTATGCCATTCGGTTTGAAGAACGCTTCGTCAGTATTTCAAAGAGCGATTGTACGAGCCTTAGGTGATTTGGCATACTTGTATGCAATTGTCTATATTGATGATGTGTTAATAGTCGCAAACTCCAAAGAAGAAGCTTTTACAAGATTGAAAGTTGTTCTTAAAGCCTTGTCAGATGCCGGGTTTTTATTCAATATAAAGAAGTGCACATTCTTCAAGACAGGAATAGAGTATCTCGGGTTTTATATTAAAGATGGCGAAATTAAACCCAATCCTAGAAAAATAGAAGCTCTATCCGCATTAAGTCAACCAACTACTGCCACGCAGTTAAGACAATTTATAGGTTTGGCTTCATATTTCAGAAAGTTTGTTCCACGATTCTCTGAACAGATGAAACTATTGTTTCAATTAACTTCTAAGGCAAATGGATTTGCTTGGAAGGAAAATCATGAACAAATACGTAAAAAGAT
>Dtakahashii_02
GGTTCAGCAAGACTTTGTGTTGAATATAGGGAATTGAATAAAAATACAGTAGCTGATAGGTTTTCATTGCCGTTTATAGCAGATCAAATAGCTAGACTTAGAGGAGCTAAATATTTCACTTCTCTTGACATGGCTAGCGGGTATTACCAGATTTCAATGCACCCTGAATCAATTGAGTATACTGCTTTTGTTACTCCAGATGGGCAGTACGAATTTCTATCGATGCCCTTTGGATTAAAGAACGCACCCTCAGTGTTTCAAAGAGCTGTGCTTAAAGCACTTGGCAGTCTTGCTCATTTGTTTGTAATCGTTTATATGGACGATATATTAATTGTTTCAGAnnnnnnnnnnnnAGCGTTTGAGCGGTTGCAACGTGTACTAGACGTTCTAGTAAAGGCTGGATTGACATTTAACATTTCAAAGGGCTTTTTCTTGAGGTCTACAGTTCGCTACCTTGGCTATGAAATAAAAGCAGGGGAGGTACGTCCAAGTTTAAACAAAATAGAATCGCTAGTGGCGTTGCTTCCACCTAAGTCAGTTGCTACTCTAAGACAGTTCATCGGGTTAGCTTCATATTTTCGTCAATTCATTCCGGGGTTTTCACAATTGATGAAGCCTTTATATTTTCTCACATCTGAAAAGAATAGTTTTGTTTGGCAAACACAGCATGAAGAAGTTCGCAGTAAAGT
>Dtakahashii_03
GGTTCAGCAAGACTTTGTGTTGACTATAGGGAATTGAATAGAAATACAGTAGCTGATAGGTTTCCATTACCGTTAATAGCAGATCAAATAGCAAGACTGAGGGGAGCTAAATATTTCACTTCTCTTGACATGGCTAGCGGGTATTATCAGATTTCAATGCACCCTGAATCTATTGAGTATACTGCTTTTGTTACTCCTGATGGGCAGTACGAATTTCTATCGATGCCCTTTGGATTAAAGAACGCACCCTCAGTGTTTCAAAGAGCTGTGTTGAAGGCACTTGGCAGTCTTGCTTATTCGTTTGTTATCGTTTATATGGACGATATATTAATTGTTTCAGAGACAAAGGAAGAAGCGTTTGAGCGGTTGCAACTTGTATTAGACGTTCTAGTAAAGGCTGGATTCACATTTAACATTTCAAAGTGCTTTTTCTTGAGGTCTACAGTTCGCTACCTTGGCTATGAGATAAAAGCGGGGGAGATACGTCCAAATTTAAACAAAATAGAATCGCTAGTTGCGTTACCTCCACCTAAGTCAGTTGCTACTCTAAGACAGTTCATTGGGTTAGCTTCATATTTTCGTCAATTCATTCCGGGGTTTTCTCAATTGATGAAGCCTTTATATTTTCTCACATCTGAAAAGAATAGTTTTGTTTGGCAAACACAGCATGAAGAAGTTCGCAGTAAAGT
>Dvirilis_01
GGAACCGATCGACTATGTGTCGATTATCGGGAACTGAATGCTAATACGGTCGCTGACAAATATCCGCTGCCTTTGATTTCTGATCAAATTAATAGACTGAGTGAAGGCAAATATTTCTCCAGTTTAGACATGGCAAGTGGTTTTTACCAAGTTCCAATACACCCAGACTCTATCGAGCGCACTGCTTTTGTCACGCCAGAAGGACAGTATGAATTTTTGGCCATGCCTTTTGGATTAAAAAATGCTTCCTCGATTTTCCAGCGCGCAATCGTGAGAGCATTGGGTGATTTGGCTCAAACGTATGCCATCGTCTATATAGATGACGTGTTAATTCTAGCGAAGACAAAGGAAGAGGCACTTGAAAGGCTACAAACGGTCTTGGAAAACTTGTCTAGAGCTGGATTCTCATTTAACATTACAAAATGCTCGTTCTTGAAAACAAGCATAGAATATTTAGGATACTTGGTTGAAGCGGGTCAAATTCGACCAAATCCACGCAAGATACAAGCGTTGGCCGAATTGCCGTCACCGCAGTCAGTAACGCAGGTGCGACAATTCATAGGCCTAGCCTCGTATTTTAGGCAATTCATACCAAAATTTTCTGAGCAGATGAAAGCTTTATATAATCTCACCTCCAAGAATAATAAATTTGTCTGGAAGCCGGAATATGAGGAAATTCGTCAAAAAAT
>Dvirilis_02
GGAACCGATCGACTATGTGTCGATTATCGGGAACTGAATGCTAATACGGTCGCTGACAAATATCCGCTGCCTTTGATTTCTGATCAAATTAATAGACTGAGTGAAGGCAAATATTTCTCCAGTTTAGACATGGCAAGTGGTTTTTACCAAGTTCCAATACACCCAGACTCTATCGAGCGCACTGCTTTTGTCACGCCAGAAGGACAGTATGAATTTTTGGCCATGCCTTTTGGATTAAAAAATGCTTCCTCGATTTTCCAGCGCGCAATCGTGAGAGCATTGGGTGATTTGGCTCAAACGTATGCCATCGTCTATATAGATGACGTGTTAATTCTAGCGAAGACAAAGGAAGAGGCACTTGAAAGGCTACAAACGGTCTTGGAAAACTTGTCTAGAGCTGGATTCTCATTTAACATTACAAAATGCTCGTTCTTGAAAACAAGCATAGAATATTTAGGATACTTGGTTGAAGCGGGTCAAATTCGACCAAATCCACGCAAGATACAAGCGTTGGCCGAATTGCCGTCACCGCAGTCAGTAACGCAGGTGCGACAATTCATAGGCCTAGCCTCGTATTTTAGGCAATTCGTACCAAAATTTTCTGAGCAGATGAAAGCTTTATATAATCTCACCTCCAAGAATAATAAATTTGTCTGGAAGCCGGAATATGAGGAAATTCGTCAAAAAAT
>Dvirilis_03
GGCACAGATCGTCTTTGTGTAGATTACCGCGTTTTAAATGACAATACAATTGCCGATAAATATCCTTTGCCTCTTATTTCGGATCAAATAGCTCGTCTTCGTGGTGCAAGGTACTTTTCGTGTATAGATATGGCAAGTGGATTTTACCAAATCCCAGTACACCCAGATTCAATTGAGTGNACGGCTTTCGTTACACCTGATGGACAGTACGAATTCTTAATCATGCCCTTTGGTCTGAAGAAAGCACCTTCTGTGTTTCAGCGTGCAATAATAAAAGCCCTGGGTCCGTTGGCACACACATTCGCAATTGTTTACATTGACGATGCTATGGTAGTAGCTAAAACGAAAGATGAAGCGTTAGAACGACTAGAGATAGTGTTGGACACCTTAAGTAAAGCCGGATTTTCATTTAATATAACGAAATGTTCGTTTCTTAAAACTAAAATCGAGTACCTTGGGTTTGAAATAACGAATGGAGAAATTCGCCCAAATGCACGAAAGATCCAGGCATTGATAGGGTTGCCACCTCCGGAAACTGTAACTCAATTACGACAGTTCATTGGTTTAGCTTCTTACTTTCGGCAATTCATTCCAnnnTTTTCCGAAATATTAAAACCATTGTACATGCTTACTTCAAAGAATAATAATTTTGTCTGGTTGTCAGAGCATGAACAAATACGTTTGAAAAT
>Dvirilis_04
GGAACCGATCGACTATGTGTCGATTATCGGGAACTGAATGCTAATACGGTCGCTGACAAATATCCGCTGCCTTTGATTTCTGATCAAATTAATAGACTGAGTGAAGGCAAATATTTCTCCAGTTTAGACATGGCAAGTGGTTTTTACCAAGTTCCAATACACCCAGACTCTATCGAGCGCACTGCTTTTGTCACGCCAGAAGGACAGTATGAATTTTTGGCCATGCCTTTTGGATTAAAAAATGCTTCCTCGATTTTCCAGCGCGCAATCGTGAGAGCATTGGGTGATTTGGCTCAAACGTATGCCATCGTCTATATAGATGACGTGTTAATTCTAGCGAAGACAAAGGAAGAGGCACTTGAAAGGCTACAAACGGTCTTGGAAAACTTGTCTAGAGCTGGATTCTCATTTAACATTACAAAATGCTCGTTCTTGAAAACAAGCATAGAATATTTAGGATACTTGGTTGAAGCGGGTCAAATTCGACCAAATCCACGCAAGATACAAGCGTTGGCCGAATTGCCGTCACCGCAGTCAGTAACGCAGGTGCGACAATTCATAGGCCTAGCCTCGTATTTTAGGCAATTCGTACCAAAATTTTCTGAGCAGATGAAAGCTTTATATAATCTCACCTCCAAGAATAATAAATTTGTCTGGAAGCCGGAATATGAGGAAATTCGTCAAAAAAT
>Dvirilis_05
GGAACCGATCGACTATGTGTCGATTATCGGGAACTGAATGCTAATACGGTCGCTGACAAATATCCGCTGCCTTTGATTTCTGATCAAATTAATAGACTGAGTGAAGGCAAATATTTCTCCAGTTTAGACATGGCAAGTGGTTTTTACCAAGTTCCAATACACCCAGACTCTATCGAGCGCACTGCTTTTGTCACGCCAGAAGGACAGTATGAATTTTTGGCCATGCCTTTTGGATTAAAAAATGCTTCCTCGATTTTCCAGCGCGCAATCGTGAGAGCATTGGGTGATTTGGCTCAAACGTATGCCATCGTCTATATAGATGACGTGTTAATTCTAGCGAAGACAAAGGAAGAGGCACTTGAAAGGCTACAAACGGTCTTGGAAAACTTGTCTAGAGCTGGATTCTCATTTAACATTACAAAATGCTCGTTCTTGAAAACAAGCATAGAATATTTAGGATACTTGGTTGAAGCGGGTCAAATTCGACCAAATCCACGCAAGATACAAGCGTTGGCCGAATTGCCGTCACCGCAGTCAGTAACGCAGGTGCGACAATTCATAGGCCTAGCCTCGTATTTTAGGCAATTCGTACCAAAATTTTCTGAGCAGATGAAAGCTTTATATAATCTCACCTCCAAGAATAATAAATTTGTCTGGAAGCCGGAATATGAGGAAATTCGTCAAAAAAT
>Dvirilis_06
GGAACCGATCGACTATGTGTCGATTATCGGGAACTGAATGCTAATACGGTCGCTGACAAATATCCGCTGCCTTTGATTTCTGATCAAATTAATAGACTGAGTGAAGGCAAATATTTCTCCAGTTTAGACATGGCAAGTGGTTTTTACCAAGTTCCAATACACCCAGACTCTATCGAGCGCACTGCTTTTGTCACGCCAGAAGGACAGTATGAATTTTTGGCCATGCCTTTTGGATTAAAAAATGCTTCCTCGATTTTCCAGCGCGCAATCGTGAGAGCATTGGGTGATTTGGCTCAAACGTATGCCATCGTCTATATAGATGACGTGTTAATTCTAGCGAAGACAAAGGAAGAGGCACTTGAAAGGCTACAAACGGTCTTGGAAAACTTGTCTAGAGCTGGATTCTCATTTAACATTACAAAATGCTCGTTCTTGAAAACAAGCATAGAATATTTAGGATACTTGGTTGAAGCGGGTCAAATTCGACCAAATCCACGCAAGATACAAGCGTTGGCCGAATTGCCGTCACCGCAGTCAGTAACGCAGGTGCGACAATTCATAGGCCTAGCCTCGTATTTTAGGCAATTCGTACCAAAATTTTCTGAGCAGATGAAAGCTTTATATAATCTCACCTCCAAGAATAATAAATTTGTCTGGAAGCCGGAATATGAGGAAATTCGTCAAAAAAT
>Dvirilis_07
GGAACCGATCGACTATGTGTCGATTATCGGGAACTGAATGCTAATACGGTCGCTGACAAATATCCGCTGCCTTTGATTTCTGATCAAATTAATAGACTGAGTGAAGGCAAATATTTCTCCAGTTTAGACATGGCAAGTGGTTTTTACCAAGTTCCAATACACCCAGACTCTATCGAGCGCACTGCTTTTGTCACGCCAGAAGGACAGTATGAATTTTTGGCCATGCCTTTTGGATTAAAAAATGCTTCCTCGATTTTCCAGCGCGCAATCGTGAGAGCATTGGGTGATTTGGCTCAAACGTATGCCATCGTCTATATAGATGACGTGTTAATTCTAGCGAAGACAAAGGAAGAGGCACTTGAAAGGCTACAAACGGTCTTGGAAAACTTGTCTAGAGCTGGATTCTCATTTAACATTACAAAATGCTCGTTCTTGAAAACAAGCATAGAATATTTAGGATACTTGGTTGAAGCGGGTCAAATTCGACCAAATCCACGCAAGATACAAGCGTTGGCCGAATTGCCGTCACCGCAGTCAGTAACGCAGGTGCGACAATTCATAGGCCTAGCCTCGTATTTTAGGCAATTCGTACCAAAATTTTCTGAGCAGATGAAAGCTTTATATAATCTCACCTCCAAGAATAATAAATTTGTCTGGAAGCCGGAATATGAGGAAATTCGTCAAAAAAT
>Dvirilis_08
GGAACCGATCGACTATGTGTCGATTATCGGGAACTGAATGCTAATACGGTCGCTGACAAATATCCGCTGCCTTTGATTTCTGATCAAATTAATAGACTGAGTGAAGGCAAATATTTCTCCAGTTTAGACATGGCAAGTGGTTTTTACCAAGTTCCAATACACCCAGACTCTATCGAGCGCACTGCTTTTGTCACGCCAGAAGGACAGTATGAATTTTTGGCCATGCCTTTTGGATTAAAAAATGCTTCCTCGATTTTCCAGCGCGCAATCGTGAGAGCATTGGGTGATTTGGCTCAAACGTATGCCATCGTCTATATAGATGACGTGTTAATTCTAGCGAAGACAAAGGAAGAGGCACTTGAAAGGCTACAAACGGTCTTGGAAAACTTGTCTAGAGCTGGATTCTCATTTAACATTACAAAATGCTCGTTCTTGAAAACAAGCATAGAATATTTAGGATACTTGGTTGAAGCGGGTCAAATTCGACCAAATCCACGCAAGATACAAGCGTTGGCCGAATTGCCGTCACCGCAGTCAGTAACGCAGGTGCGACAATTCATAGGCCTAGCCTCGTATTTTAGGCAATTCGTACCAAAATTTTCTGAGCAGATGAAAGCTTTATATAATCTCACCTCCAAGAATAATAAATTTGTCTGGAAGCCGGAATATGAGGAAATTCGTCAAAAAAT
>Dvirilis_09
GGAACCGATCGACTATGTGTCGATTATCGGGAACTGAATGCTAATACGGTCGCTGACAAATATCCGCTGCCTTTGATTTCTGATCAAATTAATAGACTGAGTGAAGGCAAATATTTCTCCAGTTTAGACATGGCAAGTGGTTTTTACCAAGTTCCAATACACCCAGACTCTATCGAGCGCACTGCTTTTGTCACGCCAGAAGGACAGTATGAATTTTTGGCCATGCCTTTTGGATTAAAAAATGCTTCCTCGATTTTCCAGCGCGCAATTGTGAGAGCATTGGGTGATTTGGCTCAAACGTATGCCATCGTCTATATAGATGACGTGTTAATTCTAGCGAAGACAAAGGAAGAGGCACTTGAAAGGCTACAAACGGTCTTGGAAAACTTGTCTAGAGCTGGATTCTCATTTAACATTACAAAATGCTCGTTCTTGAAAACAAGCATAGAATATTTAGGATACTTGGTTGAAGCGGGTCAAATTCGACCAAATCCACGCAAGATACAAGCGTTGGCCGAATTGCCGTCACCGCAGTCAGTAACGCAGGTGCGACAATTCATAGGCCTAGCCTCGTATTTTAGGCAATTCGTACCAAAATTTTCTGAGCAGATGAAAGCTTTATATAATCTCACCTCCAAGAATAATAAATTTGTCTGGAAGCCGGAATATGAGGAAATTCGTCAAAAAAT
>Dvirilis_11
GGAACCGATCGACTATGTGTCGATTATCGGGAACTGAATGCTAATACGGTCGCTGACAAATATCCGCTGCCTTTGATTTCTGATCAAATTAATAGACTGAGTGAAGGCAAATATTTCTCCAGTTTAGACATGGCAAGTGGTTTTTACCAAGTTCCAATACACCCAGACTCTATCGAGCGCACTGCTTTTGTCACGCCAGAAGGACAGTATGAATTTTTGGCCATGCCTTTTGGATTAAAAAATGCTTCCTCGATTTTCCAGCGCGCAATCGTGAGAGCATTGGGTGATTTGGCTCAAACGTATGCCATCGTCTATATAGATGACGTGTTAATTCTAGCGAAGACAAAGGAAGAGGCACTTGAAAGGCTACAAACGGTCTTGGAAAACTTGTCTAGAGCTGGATTCTCATTTAACATTACAAAATGCTCGTTCTTGAAAACAAGCATAGAATATTTAGGATACTTGGTTGAAGCGGGTCAAATTCGACCAAATCCACGCAAGATACAAGCGTTGGCCGAATTGCCGTCACCGCAGTCAGTAACGCAGGTGCGACAATTCATAGGCCTAGCCTCGTATTTTAGGCAATTCGTACCAAAATTTTCTGAGCAGATGAAAGCTTTATATAATCTCACCTCCAAGAATAATAAATTTGTCTGGAAGCCGGAATATGAGGAAATTCGTCAAAAAAT
>Dwillistoni_01
NNNNNNNNNNNNNTTTGTGTCGATTACAGAGAGCTAAATTCTAATACGGTAGCAGACAGATATCCTTTGCCGTTAATTAATGACCAGATTGCTAGGTTGCGAGGTGCGAATTACTTTACTTGTCTTGATATGGCAAGTGGCTTTCATCAGATTCCAATCCACCCCGATTCCATAGAATATACTGCATTTGTTACTCCGGATGGCCAGTATGAATTTTTAACTATGCTGTTCGGACTGAAAAATGCGCCATCTGTGTTCCAACGGGCGGTTATGTGnGCTCTGGGTGACTTGGCCTTTTCGTACGTGATTGTTTATATGGATGACATAATGATTGTTTCACCTGCGATTGAGATAGGCTTAGAAAGGTTAAAAGCAGTGCAGAACGT-CTAGCAGGAGCTGGATTTATTTTTAATATTAGCAAATGTAGTTTTCTGAAAACAGTCGTCCAGTATCTGGGATACGAGATAAAGGCCGGAGAAATTCGACCAAACATCTTAAAGATTTCTGCTTTGATTTCATTGCCACCGCCACAGACAGTTTTTAGTGTACGGCAGTTCATCGGTTTAGCATCCTATTTCCGTAAGTTTATACCCGGCTTCTCACAAATAATGAAACCATTATACGCTCTAACGTTAAGAAAAGACAGTTTCACTTGGGATTCTGAATTCGAAGGTATTCGTAAAAAAAT
>Dwillistoni_01t
GGCTCCCATCGCTTGTGTGTAGATTACCGGGAATTAAATGGTAATACCGTTGCAGATAGATACCCTTTGCCCCTTATATCAGACCAGATAGCCAGGCTTCATGGAGCAAAATATTTCACATGCCTAGATATGGCAAGTGGATATTATCAAATACCCATGCATGAAGACTCAGTAGAGTGTACAGCGTTTGTCACTCCAGACGGACAATATGAATTCTTAGCAATGCCGTTTGGGCTTAAAAATGCGCCTTCAGTTTTTCAGCGTACCGTTATACAAGCCCTGGGAGATCTTGCTAATACATTTGTGGTCGTTTATATGGACGACGTAATGGTGGCTGCTTCAACGAAAACTGAGGCTTTAGAAAGATTAAAGATTACTCTTGACTGTCTTACGTGTGCCGGATTTTCCTTTAATATAAAAAAATGTTCTTTTCTTAAGTCAACAGTACAATATTTGGGATACGAAGTGAGTGCAGGTGAAATTCGTCCAAATCCGCTTAAAATTGCTGCGTTAACTGCATTACCACCTCCTAAGTCGGTCCCAGCTTTAAGACAATTTATAGGGCTGGCGTCTTATTTTAGGCAATTCATGCAAGGATTTTCTTGTTTTATGAAGCCTTTATATATGTTGACCTCAGGGAAGAACGAGTTTGTTTGGGAACCAGAACATAAGnAAAGAAGGTTGTCTCT
>Dwillistoni_02
NNNNNNNNNNNNNNNNNNNNNNNNNNNNNNNNNNTAAATTCAAATACAGTTTCAGACAAATATCCGTTGCCACTTATCAGTGATCAGATTGATAGACTCCGTGGGGCGAATTATTTTACATGTTTGGACATGGCAAGTGGTTTCCACCAGATTCCAATACACCCTGATTCTATAGAATACACGGCGTTCGTGACCCCTGATGGTCAATATGAGTTTTTGACAATGCCTTTTGGACTTAAGAACGCACCATCTGTCTTTCAACGGGCAGTTATGAAGGCCCTAGGCGAGCTGGCGTACTCATACGTAATTGTCTATATGGATGATATTATGATAGTGTCTCCAACGGTAGATGTAGGCCTTGAAAGGTTGAAAACTGTCCTCGACGTACTCATGAAGGCTGGATTTTTCTTTAACATTACCAAGTGTAGTTTTTTGAAAGGTAAAGTTGAGTATCTAGGATACGAAGTCAGTGCTGGAGAANNNNNNNNNNNNNNNNNNNNNNNNNNNNNNNNNNNNNNNNNNNNNNNNNNNNNNNNNNNNNNNNNNNNNNNNNNNNNNNNNNNNNNNNNNNNNNNNNNNNNNNNNNNNNNNNNNNNNNNNNNNNNNNNNNNNNNNNNNNNNNNNNNNNNNNNNNNNNNNNNNNNNNNNNNNNNNNNNNNNNNNNNNNNNNNNNNNNNNNNNNNNNNNNN
>Dwillistoni_03
GGGACAGATCGCCTTTGTGTTGATTACAGAGAGCTAAATTCTAAAACGGTAGCAGACAGATATCCTTTGCCGTTAATTAATGACCAGATCGTTAGGTTGCGAGGTGCGAATTACTTTACTTGTCTTGATATGGCAAGTGGCTTTCACCAGATTCCAATCCACCCCGATTCCATAGAATATACTGCATTTGTTACTCCGGATGGCTAnTATGAATTTTTAGCTATGCCGCTCGGACTGAAAAATGCGCCATCTGTGTTCCAGCGGGCGGTTATGCGAGCTCTGGGTGACTTGGCCTTTTCGTAnGTGATTGTTTATATGAACGACATAATGATTGTGTCACCTACCATTGAGATAGGCTTAGAAAGGTTAAAAACAGTGCTAGACGTTTTCTCAGGAGCTGGATTTATTTTTAATATTAGCAAATGTAGTTTTCTCAAAC-AGTCGCCCAGGATCTGGGATACGAGACAAAGGCCTGnGAAATTCGACCAAATATCTTAAAAATTTCTGCTTTGATTTCATTGCCACCGGCACAGACAGTTTTTAGTGTACGGCAGTTCATCGGTTTAGCATCCTATTTCCGTAAGTTTATACCCGGCTTCTCACAAATAATGAAACCATTTTACGCTCTAGCGTAnnGAAAAGACAGTTTCACTTGGGATCCTGAGCTTGAAGTTATTCGTAAAAAAAN
>Dwillistoni_04
NNNNNNNNNNNNNNNNNNNNNNNNNNNNNNNNNNNNNNNNNNNNNNNNNNNNNNNNNNNNNNNNNNNNNNNNNNNNNNNNNNNNNNNNNNNNNNNNNNNNNNNNNNNNNNNNNNNNNNNNNNNNNNNNNNNNNNNNNNNNNNNNNNNNNNNNNNNNNNNNNNNNNNNNNNNNNnNNATATACTGCATTTGTTACTCCGGATGGCCAATATGAATTTTTAACTATGCCGTTCGGACTGAAAAATGCGCCTTCTGTGTTCCAACGGGCGGTTATGCGAGCTCTGGGTGACTTGGCTTTTTCGTACGTGATTGTTTATATGGACGACATAATGATTGTGCTACATACGATTGAGATAGGCTTAGAAAGGTTAAAGACAGTGCTAGACGTTCTCTCAGGATCTGGATTTATTTTTAATATTAGCAAATGTAGTTTTCTGAAAACAGTCGTCCAGTATCTGGAATACGAGATAAAGGCCGGAGAAATTCGACCAAACATCTTAAAAATTTCTGCTTTGATTTCATTGCCACCGCCACAGACAGTTTTTAGTGTACGGCAGTTCATCGGTTTAGCATCCTATTTCCGTAAGTTNNNNNNNNNNNNNNNNNNNNNNNNNNNNNNNNNNNNNNNNNNNNNNNNNNNNNNNNNNNNNNNNNNNNNNNNNNNNNNNNNNNNNNNNNNNNNNNNNNNNNN
>Dwillistoni_05
NNNNNNNNNNNACTATGTGTAGACTATCGCGAGTTGAATTCGAACACGGTTTCTGATAGGTTTCCTTTGCCATTGATTGCGGATCAAATAGCCAGACTAAGAGGCGCAAAATACTTTACCTGCTAnGATATGGCAAGCGGATTTTGTCAGGTTCCAATGGATTTAAATTCTATTGAATATACGTCATCCGATACACCAGATGGGCAATATGAATTTTTGTCGTTGCCCTTTGGACTTAAAAACGCTCCACCAGTCTTCCAAAGAGCAGTTTTGAAGGCATTGGGAGATGTAGCATATTCGGACGTTATAGTTTACATGGATGATATCATNNNNNNNNNNNNNNNNNNnnnNNNNNNNNNNNNNNNNNNNNNNNNNNNNNNNNNNNNNNNNNNNNNNNNNNNNNNNNNNNNNNNNNNNNNNNNNNNNNNNNNNNNNNNNNNNNNNNNNNNNNNNNNNNNNNNNNNNNNNNNNNNNNNNNNNNNNNNNNNNNNNNNNNNNNNNNNNNNNNNNNNNNNNNNNNNNNNNNNNNNNNNNNNNNNNNNNNNNNNNNNNNNNNNNNNNNNNNNNNNNNNNNNNNNNNNNNNNNNNNNNNNNNNNNNNNNNNNNNNNNNNNNNNNNNNNNNNNNNNNNNNNNNNNNNNNNNNNNNNNNNNNNNNNNNNNNNNNNNNNNNNNNNNNNNNNNNNNNNNN
>Dwillistoni_06
NNNNNNNNNNNNNNNNNNNNNNNNNNNNNNNNNNNNNNNNNNNNNNNNNNNNNNNNNNNNNNNNNNNNNNNNNNNNNNNNNNNNNNNNNNNNNNNNNNNNNNNNNNNNNNNNNNNNNNNNNNNNNNNNNNNNNNNNNNNNNNNNNNNNNNNNNNNNNNNNNNNNNNNNNNNNnNNAATATACTGCATTTGTTACTCCGGATGGCCAATATGAATTTTTAACTATGCCGTTCGGACTGAAAAATGCGCCTTCTGTGTTTTAnCGGGCGGTTATGCGAGCTCTGGGTGACTTGGCTTTTTCGTACGTGATTGTTTATATGGACGACATAATGATTGTGTTACATACGATTGAGATAGGCTTAGAAAGGTTAAAAACAGTGCTAGACGTTCTCTCAGGATCTGGATTTATTTTTAATATTAGCAAATGTAGTTTTCTGAAAACAGTCGTCCAGTATCTGGAATACGAGATAAAGGCCGGAGAAATTCGACCAAACATCATAAAAATTTCTGCTTTGATTTCATTGCCACCGCCACAGACAGTTTTTAGTGTACGGCAGTTCATCGGTTTAGCATCCTATTTCCGTAAGTTNNNNNNNNNNNNNNNNNNNNNNNNNNNNNNNNNNNNNNNNNNNNNNNNNNNNNNNNNNNNNNNNNNNNNNNNNNNNNNNNNNNNNNNNNNNNNNNNNNNNNN
>Dwillistoni_07
NNNNNNNNNNNACTTTGCGTTGATTACAGAGAGCTAAGTTCAAACACAGTCGCCGATAAATACCCGTTGCCACTTATACAGGATCTAATAAATAGACTTCAAGTAGTTAATTATTTTACGTGTTTAGATATGGCCAGCGGTTATTACCAAATTCCCTTACACACCGATTCTATTGAGTATACAGCATTTGTGACCCCAGATGGTCAATATGAATTTTTATCAATGCCGTTTGGGCTTAGAAACGCGCCTTCTGTGTTTTAnCGTTTAGTAATGCAAGCTCTAGATGATTTAGCAAATTCGTATGTTATCGTCTATATGGACGATATAATGATAATTGCCTCAACAAAAGATCAAGCGCTAGAAAGATTAGAAATTGTTCTAAACACATTAACAGAAGCTGGATTCTCATTCAACATTACAAATTGTTCTTTTTTGAAAACATTGGTTCAATATTTAGGCTACAATATTAGTGCTGGTGAAATTCGTCCAAACCCTCAGAAAATTGTAGCATTAACTGCTCTTCCGCCTCCACAGTCAGTCACATCGCTAAGACAATTCATTGGCTTAGCATCTTATTTCCGNNNNNNNNNNNNNNNNNNNNNNNNNNNNNNNNNNNNNNNNNNNNNNNNNNNNNNNNNNNNNNNNNNNNNNNNNNNNNNNNNNNNNNNNNNNNNNNNNNNNNNNNNNNN
>Dwillistoni_08
GGTACAGACCGACTTTGTGTCGACTACAGAGAGTTAAACTCAAACACAATCGCAGACAGGTACCCTTTGCCGCTCATTAGCGACCAGATCGCTAGGCTACGTGGCGCAAATTACTTCACGTGTCTTGATATGGCGAGTGGTTTCCACCAAATTCCTATCCACCCCGATTCAATAGAATGCACTGCATTTGTGACCCCGGATGGTCAATATGAGTTCCTGACCATGCCATTCGGGCTCAAAAATGCGCCATCCGTTTTCCAACGGGCAGTCATGCGTGCCTTGGGTGACTTGGCCTATTCATACGTGATTGTTTACATGGACGATATCATGATCGTGTCACCCACAGTCGAATTAGGATTGGAAAGGTTAAAAATAGTACTAGACATTCTCACAGATGCTGGACTTATTTTTAATGTTAACAAATGTAGTTTCTTAAAAACAGTCGTTCAATATCTGGGATATGAAGTAATAGCAGGGGAAATTCGACCAAACTCGCGAAAGATTGTTGCGTTAACATCGTTGCCACCGCCACAGACGGTTTATGGTGTACGACAGTTTATTGGTCTTGCATCCTATTTTCGCAAATTCGTACCCGGATTTTCTTAnGTCATAAAGCCGTTGTATTCCCTAACATCAGGAAGGGAAAGTTTTGCGTGGACTACTGAGTTGGAAAGCATTCGCAAGAAAAT
>Dwillistoni_09
GGGACAGATCGCCTTTGnGTCGATTACAGAAAGCTAAATTCTAATACGGTAGCAGACAGATATCCTTTGCCGTTAATTAATGACCAGATTGCTAGGTTGCGAGGTGCGAATTACTTTACTTGTCTTGATATGGCAAGTGGCTTTTACCAGATTCCAATCCACCCCGATTCCATAGAATATACTGCATTTGTTACTCCGGATGGCCAATATGAATTTTTAACTATGCAGTTCGGACTGAAAAATGCGCCATCTGTGTTCCAACGGGCGGTTATGCGAGCTCTGGGTGACTTGGCCTTTTCGTACGTGATTGTTTATATGGACGACATAATGATTGTGTCACCTACGATTGAGATAGGCTTAGAAAGGTTAAAAACAGTGCTAGACGTTCTCTCAGGAGCTGGACTTATTTTTAATATTAGCAAATGTAGTTTTCTGAAAACAGTCGTCCAGTGTCTGGGATATGAGATAAAGGCCGGAGAAATTCGACCAAACATCTTAAAAATTTCTGCTTTGATTTCATTGCCACCGCCACAGACAGTTTTTAGTGTACGGCAGTTCATCGGGTTAGCATCCTATTTCCGTAAGTTTATACCCGGCTTCTCACAAATAATGAAACCATTATACACTCTAACGTCGAGAAAAGACAGCTTCACTTGGGATCCTGAGCTCGAAGGTATTCGTAAAAAAAN
>Dwillistoni_10
GGGACAGATCGCCTTTGTGTCGATTACAGAGAGCTAAATTCTAATACGGTAGCAGACAGATATCCTTTGCCGTTAATTAATGACCAGATTGCnnnnnnnnGAGGTGCGAATTACTTTACTTGTCTTGATATGGCAAGTGGCTTTCACCAGATTCCAATCCACCCCGATTCCATAGAATATACTGCATTTGTTACTCCGGATGGCCAATATGAATTTTTAACTATGCCGTTCGGACTGAAAAATGCGCCATCTGTGCTCCAACGGGCAGTTATGCGAGCTCTGGGTGACTTGGCCTTTTCGTACGTGATTGTTTATATGGACGACATAATGATTGTGTCACCTACGATTGAGATAGGCTTAGAAAGGTTAAAAACAGTGCTAGACGTTCTCTCAGAAGCTGGATTTATTTATAATATTAGCAAATGTAGTATTCTGAAAACAGTCGTCCAGTATCTGGGATACGAGATAAAGGCCGGAGAAATTCGACCAAACATCTTAAAAATTTCTGCTTTGATTTCATTGCCACCGCCACAGACAGTTTTTAGTGTACGGCAGTTCATCGGTTTAGCATCCTATTTCCGTAAGTTTATACCCGGCTTCTCACAAATAATGAAACCATTATACGCTTTAACGTCAAGAAAAGACTGTTTCACTTGGGATCCTGAGCTCGAAGGTATTCGTAAAAAAAN
>Dwillistoni_11
GGGACAGATCGCCTTTGTGTTGATTACAGAGAGCTAAATTCTAAAACGGTAGCAGACAGATATCCTTTGCCGTTAATTAATGACCAGATCGTTAGGTTGCGAGGTGCGAATTACTTTACTTGTCTTGATATGGCAAGTGGCTTTCACCAGATTCCAATCCACCCCGATTCCATAGAATATACTGCATTTGTTACTCCGGATGGCTAnTATGAATTTTTAGCTATGCCGCTCGGACTGAAAAATGCGCCATCTGTGTTCCAGCGGGCGGTTATGCGAGCTCTGGGTGACTTGGCCTTTTCGTAnGTGATTGTTTATATGAACGACATAATGATTGTGTCACCTACCATTGAGATAGGCTTAGAAAGGTTAAAAACAGTGCTAGACGTTTTCTCAGGAGCTGGATTTATTTTTAATATTAGCAAATGTAGTTTTCTCAAANCAGTCGCCCAGGATCTGGGATACGAGACAAAGGCCTGnGAAATTCGACCAAATATCTTAAAAATTTCTGCTTTGATTTCATTGCCACCGGCACAGACAGTTTTTAGTGTACGGCAGTTCATCGGTTTAGCATCCTATTTCCGTAAGTTTATACCCGGCTTCTCACAAATAATGAAACCATTTTACGCTCTAGCGTnAAGAAAAGACAGTTTCACTTGGGATCCTGAGCTTGAAGTTATTCGTAAAAAAAN
>Dwillistoni_12
NNNNNNNNNNNNNNNNNNNNNNNNNNNNNNNNNNNNNNNNNNNNNNNNNNNNNNNNNNNNNNNNNNNNNNNNNNNNNNNNNNNNNNNNNNNNNNNNNNNNNNNNNNNNNNNNNNNNNNNNNNNNNNNNNNNNNNNNNNNNNNNNNNNNNNNNNNNNNNNNNNNNNNNNNNNNNNNNNNNNNNNNNNNNNNnNNNNNCGGATGGCCAATATGAATTTTTAACTATGCCGTTCGGACTGAAAAATGCGCCTTCTGTGTTCCAACGGGCGGTTATGCGAGCTCTGGGTGACTTGGCTTTTTCGTACGTGATTGTTTATATGGACGACATAATGATTGTGTTACATACGATTGAGATAGGCTTAGAAAGGTTAAAAACAGTGCTAGACGTTCTCTCAGGATCTGGATTTATTTTTAATATTAGCAAATGTAGTTTTCTGAAAACAGTCGTCCAGTATCTGGAATACGAGAAAAAGGCCGGAGAAATTCGACCAAACATCTTAAAAATTTCTGCNNNNNNNNNNNNNNNNNNNNNACAGATAGTTTTTAGTGTACGGCAGTTCATCGGTTTAGCATCCTATTTCCGTAAGTTNNNNNNNNNNNNNNNNNNNNNNNNNNNNNNNNNNNNNNNNNNNNNNNNNNNNNNNNNNNNNNNNNNNNNNNNNNNNNNNNNNNNNNNNNNNNNNNNNNNNNN
>Dwillistoni_13
NNNNNNNNNNNNNNNNNNNTCGATTACAGAGAGCTAAATTCTAATACGGTAGCAGACAGATATCCTTTGCCGTTAATTAATGACCAGATTGCTAGGTTGCGAGGTGCGAATTACTTTACTTGTTTTGATATGGCAAGTGGCTTTCACCAGATTCCAAGCCACCCCGATTCCATAGAATATACTGCATTTGTTACTCCGGATGGCCAATATGAATTTTTAACTATGCCGTTCGGGCTGAAAAATACGCCATCTGTGTTCCAACNNNNNNNNNNNNNNNNNNNNNNNNNNNNNNNNNNNNNNNNNNNNNNNNNNNNNNNNNNNNNNNNNNNNNNNNNNNNNNNNNNNNNNNNNNNNNNNNNNNNNNNNNNNNNNNNNNNNNNNNNNNNNNNNNNNNNNNNNNNNNNNNNNNNNNNNNNNNNNNNNNNNNNNNNNNNNNNNNNNNNNNNNNNNNNNNNNNNNNNNNNNNNNNNNNNNNNNNNNNNNNNNNNNNNNNNNNNNNNNNNNNNNNNNNNNNNNNNNNNNNNNNNNNNNNNNNNNNNNNNNNNNNNNNNNNNNNNNNNNNNNNNNNNNNNNNNNNNNNNNNNNNNNNNNNNNNNNNNNNNNNNNNNNNNNNNNNNNNNNNNNNNNNNNNNNNNNNNNNNNNNNNNNNNNNNNNNNNNNNNNNNNNNNNNNNNNNNNNNNNNNNNNNN
>Dwillistoni_14
NNNNNNNNNNNACTATGTGTAGACTATCGCGAGTTGAATTCGAACACGGTTTCTGATAGGTTTCCTTTGCCATTGATTGCGGATCAAATAGCCAGACTAAGAGGCGCAAAATACTTTACCTGCTAnGATATGGCAAGCGGATTTTGTCAGGTTCCAATGGATTTAAATTCTATTGAATATACGTCATCCGATACACCAGATGGGCAATATGAATTTTTGTCGTTGCCCTTTGGACTTAAAAACGCTCCACCAGTCTTCCAAAGAGCAGTTTTGAAGGCATTGGGAGATGTAGCATATTCGGACGTTATAGTTTACATGGATGATATCATNNNNNNNNNNNNNNNNNNNNNNNNNNNNNNNNNNNNNNNNNNNNNNNNNNNNNNNNNNNNNNNNNNNNNNNNNNNNNNNNNNNNNNNNNNNNNNNNNNNNNNNNNNNNNNNNNNNNNNNNNNNNNNNNNNNNNNNNNNNNNNNNNNNNNNNNNNNNNNNNNNNNNNNNNNNNNNNNNNNNNNNNNNNNNNNNNNNNNNNNNNNNNNNNNNNNNNNNNNNNNNNNNNNNNNNNNNNNNNNNNNNNNNNNNNNNNNNNNNNNNNNNNNNNNNNNNNNNNNNNNNNNNNNNNNNNNNNNNNNNNNNNNNNNNNNNNNNNNNNNNNNNNNNNNNNNNNNNNNNNNNNNNNNNNNNNNNNNNNNN
>Dwillistoni_15
NNNNNNNNNNNNNNNNNNNTCGATTACAGAGAGCTAAATTCTAATACGGTAGCAGACAGATATCCTTTGCCGTTAATTAATGACCAGATTGCTAGGTTGCGAGGTGCGAATTACTTTACTTGTTTTGATATGGCAAGTGGCTTTCACCAGATTCCAAGCCACCCCGATTCCATAGAATATACTGCATTTGTTACTCCGGATGGCCAATATGAATTTTTAACTATGCCGTTCGGGCTGAAAAATACGCCATCTGTGTTCCAACNNNNNNNNNNNNNNNNNNNNNNNNNNNNNNNNNNNNNNNNNNNNNNNNNNNNNNNNNNNNNNNNNNNNNNNNNNNNNNNNNNNNNNNNNNNNNNNNNNNNNNNNNNNNNNNNNNNNNNNNNNNNNNNNNNNNNNNNNNNNNNNNNNNNNNNNNNNNNNNNNNNNNNNNNNNNNNNNNNNNNNNNNNNNNNNNNNNNNNNNNNNNNNNNNNNNNNNNNNNNNNNNNNNNNNNNNNNNNNNNNNNNNNNNNNNNNNNNNNNNNNNNNNNNNNNNNNNNNNNNNNNNNNNNNNNNNNNNNNNNNNNNNNNNNNNNNNNNNNNNNNNNNNNNNNNNNNNNNNNNNNNNNNNNNNNNNNNNNNNNNNNNNNNNNNNNNNNNNNNNNNNNNNNNNNNNNNNNNNNNNNNNNNNNNNNNNNNNNNNNNNNNNNN
>Dwillistoni_16
NNNNNNNNNNGACTCTGTGTCGATTATAGGGAATTAAATAGAAATACCATTGCAGATAAGTTTCCTCTACCATTAATTTCAGATCAGATAGCTAGATTGCGTGGAGCAAGATACTTTACTTGCTTGGACATGGCTTGCGTGTATTATCAGGTCCCTTTACACGAGAACTCCATTGAGTACACTGCATTCGTCACTCCCGACGGACAATTTGAGTTTTTAGCGATGCCGTTTGGTCTAAAGAACGCACCGTCGGTTTTTCAAAGAGCAGTGATGAAAGCAGTGGGCGATTTGGCATTTTCGTACGTTATCGTCTATATGGATGATATAATGATCGTGGCGTCAACCAAGGAAGAAGCTATTGAAAGATTAGAGATCGTCTTGAATATTTTGACTAAGGCAGGCTTTTCGTTATATGTAGAAAAATGCTCATTTTTAAGGGGATTCTTTCAGTATCTAGGATACGAAGTACAGGCGGGTGAGATTCGTCCAAATTTGCGTAAAATTGAAGCATTAAGCGCATTGCCACCACCCAGGTCAATTACAACATTGAGGCAATTTATAGGATTGGCTTCGTATTTTCGCCAATTTGTCCCAGGATTCTCCCANNNNNNNNNNNNNNNNNNNNNNNNNNNNNNNNNNNNNNNNNNNNNNNNNNNNNNNNNNNNNNNNNNNNNNNNNNNNNNNNNNNN
>Dwillistoni_17
NNNNNNNNNNNNNNNNNNNNNNNNNNNNNNNNNNNNNNNNNNNNNNNNNNNNNNNNNNNNNNNNNNNNNNNNNNNNNNNNNNNNNNNNNNNNNNNNNNNNNNNNNNNNNNNNNNNNNNNNNNNNNNNNNNNNNNNNNNNNNNNNNNNNNNNNNNNNNNNNNNNNNNNNNNNnNAAAATATACTGCATTTGTTACTCCGGATGGCCAATATGAATTTTTAACTATGCCGTTCGGACTGAAAAATGCGCCTTCTGTGTTCCAACGGGCGGTTATGCGAGCTCTGGGTGACTTGGCTTTTTCGTACGTGATTGTTTATATGGACGACATAATGATTGTGCTACATACGATTGAGATAGGCTTAGAAAGGTTAAAGACAGTGCTAGACGTTCTCTCAGGATCTGGATTTATTTTTAATATTAGCAAATGTAGTTTTCTGAAAACAGTCGTCCAGTATCTGGAATACGAGATAAAGGCCGGAGAAATTCGACCAAACATCTTAAAAATTTCTGCTTTGATTTCATTGCCACCGCCACAGACAGTTTTTAGTGTACGGCAGTTCATCGGTTTAGCATCCTATTTCCGTAAGTTNNNNNNNNNNNNNNNNNNNNNNNNNNNNNNNNNNNNNNNNNNNNNNNNNNNNNNNNNNNNNNNNNNNNNNNNNNNNNNNNNNNNNNNNNNNNNNNNNNNNNN
>Dwillistoni_18
GGTACAGACCGACTTTGTGTCGACTACAGAGAGTTAAACTCAAACACAATCGCAGACAGGTACCCTTTGCCGCTCATTAGCGACCAGATCGCTAGGCTACGTGGCGCAAATTACTTCACGTGTCTTGATATGGCGAGTGGTTTCCACCAAATTCCTATCCACCCCGATTCAATAGAATGCACTGCATTTGTGACCCCGGATGGTCAATATGAGTTCCTGACCATGCCATTCGGGCTCAAAAATGCGCCATCCGTTTTCCAACGGGCAGTCATGCGTGCCTTGGGTGACTTGGCCTATTCATACGTGATTGTTTACATGGACGATATCATGATCGTGTCACCCACAGTCGAATTAGGATTGGAAAGGTTAAAAATAGTACTAGACATTCTCACAGATGCTGGACTTATTTTTAATGTTAACAAATGTAGTTTCTTAAAAACAGTCGTTCAATATCTGGGATATGAAGTAATAGCAGGGGAAATTCGACCAAACTCGCGAAAGATTGTTGCGTTAACATCGTTGCCACCGCCACAGACGGTTTATGGTGTACGACAGTTTATTGGTCTTGCATCCTATTTTCGCAAATTCGTACCCGGATTTTCTTAnGTCATAAAGCCGTTGTATTCCCTAACATCAGGAAGGGAAAGTTTTGCGTGGACTACTGAGTTGGAAAGCATTCGCAAGAAAAT
>Dwillistoni_19
GGTACAGACCGACTTTGTGTCGACTACAGAGAGTTAAACTCAAACACAATCGCAGACAGGTACCCTTTGCCGCTCATTAGCGACCAGATCGCTAGGCTACGTGGCGCAAATTACTTCACGTGTCTTGATATGGCGAGTGGTTTCCACCAAATTCCTATCCACCCCGATTCAATAGAATGCACTGCATTTGTGACCCCGGATGGTCAATATGAGTTCCTGACCATGCCATTCGGGCTCAAAAATGCGCCATCCGTTTTCCAACGGGCAGTCATGCGTGCCTTGGGTGACTTGGCCTATTCATACGTGATTGTTTACATGGACGATATCATGATCGTGTCACCCACAGTCGAATTAGGATTGGAAAGGTTAAAAATAGTACTAGACATTCTCACAGATGCTGGACTTATTTTTAATGTTAACAAATGTAGTTTCTTAAAAACAGTCGTTCAATATCTGGGATATGAAGTAATAGCAGGGGAAATTCGACCAAACTCGCGAAAGATTGTTGCGTTAACATCGTTGCCACCGCCACAGACGGTTTATGGTGTACGACAGTTTATTGGTCTTGCATCCTATTTTCGCAAATTCGTACCCGGATTTTCTTAnGTCATAAAGCCGTTGTATTCCCTAACATCAGGAAGGGAAAGTTTTGCGTGGACTACTGAGTTGGAAAGCATTCGCAAGAAAAT
>Dyakuba_02
GGTACAGACCGCCTCTGTGTGGATTATAGGGAGCTTAAnnnnnnTACAGTCTCGGAGAAATACCCATTGCCGCTTATTTCAGATCAGATCGCTAGGCTGAGTGGTGCCAGGTTTTTCAGTTGTATAGACATGGCAAGCGGGTTTCACCAGATCCCAATTCACCCGAATTCAATTGAGCGGACGGCGTTCGTTACCCCAGAAGGCCAATTCGAATATTTAACTATGCCATTCGGACTCAAAAATGCCCCTGCTGTGTTCCAAAGAGCCATTAATCGTGCCTTAGGTGATCTTACCCACTCATACGCAATTGTCTACATGGATGACGTAATGATAGTTGCACATACAAAGGAAGAGGCGCTTGATAGGCTACGAGTAGTATTGCAAACACTCACTCAAGCAGGATTTTCTTTTAATATTGAAAAATGCTCGTTTCTTAAGTCTTGTGTAGAGTATTTGGGTTTTGAAGTTAGAGAAGGTGAGATTCGACCAAACCCTAGAAAAATTCAAGCCCTTGTTAATCTGCCACTTCCGCGGTCCATCACTCAGTTGAGACAATTTATCGGACTCGCCTCGTATTTTCGCCAATTTGTACCAAAGTTTTCACAACTGCTCAAACCCCTTTACGCTTTAACTTCAAAGAGCAAACCATTTGTGTGGGAATTGGAGCATGAGCAAATCCGGCAACAAGT
>Dyakuba_03
GGATCAGCCAGACTTTGCGTGGATTATCGAGAATTGAATTGCAATACAGTTTCCGACAAGTTTCTTTTGCCTTTAATATCTGATCAGATAGCCAGGCTGCGCGGTGCAAAGTTTTTCACCCGCTTAGACATGGCAAGTGGATATTACCAAGTTCCTATGCATCCGAACTCTGTCGAATATACGGCATTCGTCACCCCTGATGGACAGTACGAGTTCCTGTCGATGCCATTCGGACTCAAGAATGCACCGTCAGTTTTTCAAAGAGCAGTCATAAAGGCCTTGGGTGATCTCGCCTTTTCGTATGTCATTGTGTATATGGACGACATAATGATTGTAGCTCCAACCAAGGAATCGGCACTTGAAAGACTAAAAATTGTTTTGGATATTTTAACAAAGGCTGGATTCTCATTTAATGTTGAAAAATGTTTCTTTTTACGGACTTCTGTCCAATATTTAGGATTTGAAGTACGAGCAGGGGAGATTAGCCCAAATACTCGCAAGGTAGAATCTTTGAATGCTTTGCCCCCTCCGAGGTCTGTAACAACATTGAGACAGTTTATTGGGCTAGCATCGTACTTTCGACAGTTTATTCCCGGATTTTCTCAGCTAATGAAGCCTTTATATTTTCTCACCTCAGAGAAAAATAAGTTTGAGTGGAATACAGAACACGAGGCAATTCGAAGAAAAAT
>Dyakuba_04
GGTACAGACCGCCTCTGTGTGGATTATAGGGAGCTTAATGCAAATACAGTCTCGGAGAAATACCCATTGCCGCTTATTTCAGATCAGATCGCTAGGCTGAGTGGTGCCAGGTTTTTCAGTTGTATAGACATGGCAAGCGGGTTTCACCnnnnnnnnnnnnnnnCGAATTCAATTGAGCGGACGGCGTTCGTTACCCCAGAAGGCCAATTCGAATATTTAACTATGCCATTCGGACTCAAAAATGCCCCTGCTGTGTTCCAAAGAGCCATTAATCGTGCCTTAGGTGATCTTACCCACTCATACGCAATTGTCTACATGGATGACGTAATGATAGTTGCACATACAAAGGAAGAGGCGCTTGATAGGCTACGAGTAGTATTGCAAACACTCACTCAAGCAGGATTTTCTTTTAATATTGAAAAATGCTCGTTTCTTAAGTCTTGTGTAGAGTATTTGGGTTTTGAAGTTAGAGAAGGTGAGATTCGACCAAACCCTAGAAAAATTCAAGCCCTTGTTAATCTGCCACTTCCGCGGTCCATCACTCAGTTGAGACAATTTATCGGACTCGCCTCGTATTTTCGCCAATTTGTACCAAAGTTTTCACAACTGCTCAAACCTCTTTACGCTTTAACTTCAAAGAGCAAACCATTTGTGTGGGAATTGGAGCATGAGCAAATCCGGCAACAAGT
>Dyakuba_05
GGCACCGACCGTCTGTGTGTCGATTTTAGAGAGCTAAATTCAAACACGATTTCGGATAAATACCCCCTACCGCTTATTAGCGATCAAATTGCTACACTTCGGGGAGCAAAATATTTCACATGCTTAGATATGGCAAGTGGCTTCCACCAAATCCCGATTTACCCTGAATCCGTGGAATATACTGCATTTGTGACCCCAGACGGTCAATTTGAATTTCTTACAATGCCTTTTGGCCTCAAAAATGCGCCATCTGTTTTCCAGCGTGCAGTCATAAATGCACTTGGTGACCTTGCTTATTCTTTTGTAATAGTTTTCATGAACGATATAATGGTAGTATCGCCAACCAAGGAATTGGCTTTGGAAAGGCTTATAACTGTTTTGGATGGTCTTACAAAGGCTGGTTTTACCTTTAATCTTGCTAAATGTAGTTTTCTCAAAACAACGGTCCAGTATTTGGGTTATGAAGTGCGAGCTGGGGATATTCGCCCGAATGTGCGAAAGATAGCTTCATTAAGCTCTTTCCCTCCTCCTCAAACTGTCTCCGGCGTTAGACAATTCATTGGCCTGGCCTCGTACTTTCGCAAATTCGTTCCTGGATTCTCACACCTTTTGAAACCTTTGTATTCACTTTCGTCTGGTAACGGCAAGATTACATGGAGCGCCGAGCTAGAAGAAATCAGACTCAAAGT
>Dyakuba_06
GGTACAAACCGCCTCTGTGTGGATTATAGGGAGCTTAATGCAAATACAGTCTCGGAGAAATATCCATTGCCGCTTATTTCAGATCAGATCGCTAGGCTGAGTGGTGCCAGGTTTTTCAGTTGTATAGACATGGCAAGCGGGTTTCACCAGATCCCAATTCACCCGAATTCAATTGAGCGGACGGCGTTCGTTACCCCAGAAGGCCAATTCGAATATTTAACTATGCCATTCGGACTCAAAAATGCCCCTGCTGTGTTCCAAAGAGCCATTAATCGTGCCTTAGGTGATCTTACCCACTCATACGCAATTGTCTACATGGATGACGTAATGATAGTTGCACATACAAAGGAAGAGGCGCTTGATAGGCTACGAGTAGTATTGCAAACACTCACTCAAGCAGGATTTTCTTTTAATATTGAAAAATGCTCGTTTCTTAAGTCTTGTGTAGAGTATTTGGGTTTTGAAGTTAGAGAAGGTGAGATTCGACCAAACCCTAGAAAAATTCAAGCCCTTGTTAATCTGCCACTTCCGCGGTCCATCACTCAGTTGAGACAATTTATCGGACTCGCCTCGTATTTTCGCCAATTTGTACCAAAGTTTTCACAACTGCTCAAACCTCTTTACGCTTTAACTTCAAAGAGCAAACCATTTGTGTGGGAATTGGAGCATGAGCAAATCCGGCAACAAGT
>Dyakuba_07
GGATCAGCCAGACTTTGCGTGGATTATAGAGAATTGAATTCCAATACAGTTGCCGACAAGTTTCCCTTGCCTTTAATATCTGATCAGATAGCCAGGCTGCGCGGTGCAAAGTTTTTCACCTGCTTAGACATGGCAAGTGGATATTACCAAGTTCCTATGCATCCGAACTCTGTCGAATATACGGCATTTGTCACCCCTGATGGACAGTACGAGTTCCTGTCGATGCCATTCGGACTCAAGAATGCACCGTCAGTTTTTCAAAGAGCAGTCATAAAGGCCTTGGGTGATCTCGCCTATTCGTATGTCATTGTGTATATGGACGACATAATGATTGTAGCTCCAACCAAGGAATTGGCACTTGAAAGACTAAAAATTGTTTTGGATATTTTATCAAAGGCTGGATTCTCATTTAATGTTGAAAAATGTTTCTTTTTACGGACTTCTGTCCAATATTTAGGATTTGAAGTACGAGCAGGGGAGATTAGCCCAAATAATCGCAAGGTAAAATCTCTGAATGCTTTGCCCCCTCCGAGGTCTGTAACAACATTGAGACAGTTTATTGGGCTAGCATCGTACTTTCGACAGTTTGTTCCCGGATTTTCTCAGCTAATGAAGCCTTTATATTTTCTCACCTCAGAGAAAAATAAGTTTGAGTGGAATACAGAACACGAGGCAATTCGAAGAAAAAC
>Dyakuba_08
GGCAGTGATAGGTTGTGTATCGATTTTCGTGAGCTAAACTTAAATACGATTTCTGATAAGTTTCCGTTGCCACTGATTTCGGTnnnGATAGATCGTTTGCGGGGTGGTAAATATTTTTCCATCCTAGACATGGCCAGCGGATTTTATCAAATACCGATTCATCCAGATTCTATAGAAAAAACAGCATTTGTGACTACAGAGGGTCAGTATGAGTTTCTTGCCATGCCATTTGGTCTAAAAAATGCGTCGTCTATTTTTCAACGTGCCATTGTTCAAGCTTTGGGGGACTTAGCCTATTCTTACGCAGTTGTTTACATAGACGATGTGCTAGTAGTTGCGAATACAAAGGAGGAAGCATATGAGAGGTTGAATACAGTGTTAAAAGCATTGTCAGAGGCAGGGTTCTCGTTTAATATAAAAAAATGTAATTTTCTTTGTACAGGAATAGAGTACCTAGGATTCTATATCAAGGATGGAGAAATTAAACCAAATCCTCGTAAGATAGAAGCTCTTTCTGTTTTATCTCAGCCAACCTCGACAACACAGTTAAGGCAGTTTATAGGTCTGGCATCGTATTTCAGACAATTTGTTCCACGATTCTCAGAGAAGATGAAGCCACTGTATCAGTTAACCTCTAAGCTGAATGCTTTTGTTTGGAAGGAGGAACACGAGAAGATACGGCAGGATAT
>Dyakuba_09
GGATCAGCCAGACTTTGCGTGGATTATAGAGAATTGAATTTCAATACAGTTGCCGACAAGTTTCCCTTGCCTTTAATATCTGATCAGATAGCCAGGCTGCGCGGTGCAAAGTTTTTCACCTGCTTAGACATGGCAAGTGGATATTACCAAATTCCTATGCATCCGAACTCTGTCGAATATACGGCATTCGTCACCCCTGATGGACAGTACGAGTTCCTGTCGATGCCATTCGGACTCAAGAATGCACCGTCAGTTTTTCAAAGAGCAGTCATAAAGGCCTTGGGTGATCTCGCCTATTCGTATGTCATTGTGTATATGGACGACATAATGATTGTAGCTCCAACCAAGGAATTGGCACTTGAAAGACTAAAAATTGTTTTGGATATTTTATCAAAGGCTGGATTCTCATTTAATGTTGAAAAATGTTTCTTTTTACGGACTTCTGTCCAATATTTAGGATTTGAAnnnnnnnnnnnnnnnnnnnnnnnnnnTACTCGCAAGGTGGAATCTCTGAATGCTTTGCCCCCTCCGAGGTCTGTAACAACATTGAGGCAGTTTATTGGGCTAGCATCGTACTTTCGACAGTTTGTTCCCGGATTTTCTCAGCTAATGAAGCCTTTATATTTTCTCACCTCAGAGAAAAATAAGTTTGAGTGGAATACAGAACACGAGGCAATTCGAAGAAAAAT
>Dyakuba_10
GGTACAGACCGCCTCTGTGTGGATTATAGGGAGCTTAATGCAAATACAGTCTCGGAGAAATATCCATTGCCGCTTATTTCAGATCAGATCGCTAGGCTGAGTGGTGCCAGGTTTTTCAGTTGTATAGACATGGCAAGCGGGTTTCACCAGATCCCAATTCACCCGAATTCAATTGAGCGGACGGCGTTCGTTACCCCAGAAGGCCAATTCGAATATTTAACTATGCCATTCGGACTCAAAAATGCCCCTGCTGTGTTCCAAAGAGCCATTAATCGTGCCTTAGGTGATCTTACCCACTCATACGCAATTGTCTACATGGATGACGTAATGATAGTTGCACATACAAAGGAAGAGGCGCTTGATAGGCTACGAGTAGTATTGCAAACACTCACTCAAGCAGGATTTTCTTTTAATATTGAAAAATGCTCGTTTCTTAAGTCTTGTGTAGAGTATTTGGGTTTTGAAGTTAGAGAAGGTGAGATTCGACCAAACCCTAGAAAAATTCAAGCCCTTGTTAATCTGCCACTTCCGCGGTCCATCACTCAGTTGAGACAATTTATCGGACTCGCCTCGTATTTTCGCCAATTTGTACCAAAGTTTTCACAACTGCTCAAACCTCTTTACGCTTTAACTNNNNNNNNNNNNNNNNNNNNNNNNNNNNNNNNNNNNNNNNNNNNNNNNNNNNNNNN
>Dyakuba_11
GGTACAGACCGCCTCTGTGTGGATTATAGGGAGCTTAATGCAAATACAGTCTCGGAGAAATACCCATTGCCGCTTATTTCAGATCAGATCGCTAGGCTGAGTGGTGCCAGGTTTTTCAGTTGTATAGACATGGCAAGCGGGTTTCACCAGATCCCAATTCACCCGAATTCAATTGAGCGGACGGCGTTCGTTACCCCAGAAGGCCAATTCGAATATTTAACTATGCCATTCGGACTCAAAAATGCCCCTGATGTGTTCCAAAGAGCCATTAATCGTGCCTTAGGTGATCTTACCCACTCATACGCAATTGTCTACATGGATGACGTAATGATAGTTGCACATACAAAGGAAGAGGCGCTTGATAGGCTACGAGTAGTATTGCAAACACTCACTCAAGCAGGATTTTCTTTTAATATTGAAAAATGCTCGTTTCTTAAGTCTTGTGTAGAGTATTTGGGTTTTGAAGTTAGAGAAGGTGAGATTCGACCAAACCCTAGAAAAATTCAAGCCCTTGTTAATCTGCCACTTCCGCGGTCCATCACTCAGTTGAGACAATTTATCGGACTCGCCTCGTATTTTCGCCAATTTGTACCAAAGTTTTCACAACTGCTCAAACCCCTTTACGCTTTAACTTCAAAGAGCAAACCATTTGTGTGGGAATTGGAGCATGAGCAAATCCGGCAACAAGT
>Dalbomicans_01
GGCACTCATCGTTTGTGTGTTGATTACCGTGAATTAAATTCTAATACAGTTGCAGATAGATATCTTTTGCCCCTCATATCGGACCAGATAGCCAGACTTTATGGAGCGAAATATTTTACATGTTTAGACATGGCAAGCGGGTATTACCAAATTCCCATGCACAAAGAATCGGTAGAGTGTACAGCATTTGTCACTCCAGACGGGCAATATGAATTTTTGGCAATGCCCTTTGGTCTCAGAAACACACCTTCAGTATTTCAACGCACAGTCATGCAAGCACTTGGAGACCTAGCAAATACGTTTGTTGTCGTTTATATGGATGACGTAATGGTGGCTGCTGCAACAAAAAGTGAGGCTTTGGAAAGGTTGCAAATTACTCTTGATTGTCTTACGAATGCTGGATTCTCATTCAATATAAAAAAATGTTCTTTCCTTAAGTCGACAGTTCAATATCTAGGATATGAAGTGAGTGCAGGTGAAATCCGCCCGAATTCGCTTAAAGTTACAGCGTTAACTACCTTGCCACCTCCTCAGTCAGTTTCTGCTTTACGCCAATTTATTGGATTAGCGTCTTATTTCAGGCAATTCATGCAAGGATTTTCCTGTTTTATGAAACCGTTGTACCTTTTGACTTCGGAGAAGAATGATTTTGTTTGGANNNNNNNNNNNNNNNNNNNNNNNNNNNNNNN
>Dananassae_01
GGTACAGACCGTCTGTGTGTTGATTATCGTGAGCTTAATGCCAATACCGTTTCCGACAAGTACCCATTGCCACTTATATCTGACCAGATAGCTAGGTTGAGTGGTGCTAGGTTTTTCACGTGCATTGACATGGCGAGTGGCTTCCATCAGATCCCAATACATCCAAGCTCTATTGAACGGACAGCGTTTGTAACCCCAGAAGGGCAGTATGAATACTTGGCTATGCCTTTTGGGCTTAAAAATGCGCCTTCTGTATTCCAGAGGGCCATTAATCGTGCCCTAGGCGATCTGACTCATACATATGCCATCGTTTATATGGACGATGTAATGATAGTTGCACGCACAAAGGAGGAAGCTTTCGACAGGCTAAAAATAACTCTACAAGCACTCGTCGAAGCAGGATTTTCTTTCAACATTAAAAAATGCTCCTTTCTTAAATCTTGTGTAGAATATTTGGGCTTCGAAGTTAGAGCAGGTGAAATTCGACCGAATCCTAGAAAAATACAAGCTCTTACAGATTTACCGCCTCCGCAATCTGTGACTCAACTGAGACAATTTATTGGACTGGTCTCGTATTTTCGTCAGTTTGTACCCAAGTTTTCACAGTTACTGAAACCACTCTATGCTCTAACTTCAAAAAGCATGTCATTTTCATGGGAATTAGAGAACGAGCAAATACGACAGAAGGT
>Dananassae_02
GGCAGTGACAGACTGTGCATAGATTATCGAGAACTCAACGCAAATACTGTGTCAGATAGATACCCCTTGCCATTAATATCAGACCAAATAGATCGCCTGCAAGGCGGTAAATATTTCTCTAGCCTAGACATGGCCAGTGGCTTCTATCAGGTGCCAATTCACCCCGATTCGGTTGAGCGAACTGCATTCGTGACACCAGAGGGTCAATATGAATTTTTAGCTATGCCCTTTGGCCTCAAAAACGCTTCGTCAGTCTTTCAACGTGCCATAGTTCGAGCTTTAGGGGATTTGGTTAATAAATATGCAGTCATCTATATCGATGACGTATTAATTGTTTCTAGTACTATAGAGGAAGCATTTGACAGATTGGAAACAGTTCTAAGCGTGTTATCAAAGTANGGCTTTTCCTTTAACATTAAAAAATGCAAATTTCTGCAAACGGAGATAGAGTACTTAGGTTTTCTTATAAGAGATGGCGAGCTAAAACCCAATCCTCGAAAAATACAAGCACTAACCCAACTTCCCAAACCAGAATCAGTCACACAAACTACACAGTTCATAGATTTAGCTTCTTACTTTAGGAAATTTGTCCCACATTTCTCAGAAGTAATGAAGCCTCTTTATCTGCTAACATCAAAAATAAACGAATTTGAGTGGAGCGAAAAGCATGAGGAAATTCGAAAAAAAAT
>Dananassae_03
GGTACAGACCGTCTGTGTGTTGATTATCGTGAGCTTAATGCCAATACCGTTTCCGACAAGTACCCATTGCCACTTATATCTGACCAGATAGCTAGGTTGAGTGGTGCTAGGTTTTTCACGTGCATTGACATGGCGAGTGGCTTCCATCAGATCCCAATACATCCAAGCTCTATTGAACGGACAGCGTTTGTAACCCCAGAAGGGCAGTATGAATACTTGGCTATGCCTTTTGGGCTTAAAAATGCGCCTTCTGTATTCCAGAGGGCCATTAATCGTGCCCTAGGCGATCTGACTCATACATATGCCATCGTTTATATGGACGATGTAATGATAGTTGCACGCACAAAGGAGGAAGCTTTCGACAGGCTAAAAATAACTCTACAAGCACTCGTCGAAGCAGGATTTTCTTTCAACATTAAAAAATGCTCCTTTCTTAAATCTTGTGTAGAATATTTGGGCTTCGAAGTTAGAGCAGGTGAAATTCGACCGAATCCTAGAAAAATACAAGCTCTTACAGATTTACCGCCTCCGCAATCTGTGACTCAACTGAGACAATTTATTGGACTGGTCTCGTATTTTCGTCAGTTTGTACCCAAGTTTTCACAGTTACTGAAACCACTCTATGCTCTAACTTCAAAAAGCATGTCATTTTCATGGGAATTAGAGAACGAGCAAATACGACAGAAGGT
>Dananassae_06
GGTACGGACAGACTTTGTGTTGACTTTAGAGAGCTGAATTCAAATACGGTCGCTGATAAATACCCTTTACCACATATACAAGATCAAATCAATAGGCTTGGGGGAGTTAATTACTTTACATGTCTAGACATGGCCAGCGGATATTACCAAATTCCTTTGCATTCAGATTCTATCGAGAACACGGCGTTTGTGACTCCGGATGGTCAATACGAGTTCCTGTCCATGCCATTTGGGCTTAAAAACGCACCTTCTGTTTTTCAACGATTAGTAATACAGGCGCTAGGGGATCTAGCAAATTCCCTTGTCATCGTCTATATGGATGATATCATGATAGCCGCCTCAACAAAATGCGAGGCGCTAGAAAGATTACAGATCGTTCTTGATGTTTTGACAAAGGCTGGGTTTTCATTCAATCTTACAAAATGCTCATTCATGAAAACATCGGTTTANTATTTGGGTTACAATATAAGTGCGGGTGAGATTCGTCCAAACCCACAGAAAGTTGTAGCGTTGACTGCTCTTCCGCCTCCACAGTCAGTCACTTCACTTAGACAATTCATTGGGCTAGCATCCTATTTCCGACAGTTTATTAAGGGATTTTCACAATTAATGAAACCGTTATATTTCTTAACTGCAGATAAAAACAAATTTATTTGGAAAACAGTGCATGAACAGATACGGAAAAAGGT
>Dananassae_07
GGTACAGACCGTCTGTGTGTTGATTATCGTGAGCTTAATGCCAATACCGTTTCCGACAAGTACCCATTGCCACTTATATCTGACCAGATAGCTAGGTTGAGTGGTGCTAGGTTTTTCACGTGCATTGACATGGCGAGTGGCTTCCATCAGATCCCAATACATCCAAGCTCTATTGAACGGACAGCGTTTGTAACCCCAGAAGGGCAGTATGAATACTTGGCTATGCCTTTTGGGCTTAAAAATGCGCCTTCTGTATTCCAGAGGGCCATTAATCGTGCCCTAGGCGATCTGACTCATACATATGCCATCGTTTATATGGACGATGTAATGATAGTTGCACGCACAAAGGAGGAAGCTTTCGACAGGCTAAAAATAACTCTACAAGCACTCGTCGAAGCAGGATTTTCTTTCAACATTAAAAAATGCTCCTTTCTTAAATCTTGTGTAGAATATTTGGGCTTCGAAGTTAGAGCAGGTGAAATTCGACCGAATCCTAGAAAAATACAAGCTCTTACAGATTTACCGCCTCCGCAATCTGTGACTCAACTGAGACAATTTATTGGACTGGTCTCGTATTTTCGTCAGTTTGTACCCAAGTTTTCACAGTTACTGAAACCACTCTATGCTCTAACTTCAAAAAGCATGTCATTTTCATGGGAATTAGAGCACGAGCAAATACGACAGAAGGT
>Dananassae_08
GGCAGTGACAGACTGTGCATAGATTATCGAGAACTCAACGCAAATACTGTGTCAGATAGATACCCCTTGCCATTAATATCAGACCAAATAGATCGCCTGCAAGGCGGTAAATATTTCTCTAGCCTAGACATGGCCAGTGGCTTCTATCAGGTGCCAATTCACCCCGATTCGGTTGAGTGNACTGCATTCGTGACACCAGAGGGTCAATATGAATTTTTAGCTATGCCCTTTGGCCTCAAAAACGCTTCGTCAGTATTTCAACGTGCCATAGTTCGAGCTTTAGGGGATTTGGTTAATAAATATGCAGTAGTCTATATCGATGACGTATTAATTGTTTCTAGTACTATAGAGGAAGCATTTGACAGATTGGAAACAGTTCTAAGGGTATTATCAAAGTCAGGCTTTTCCTTTAACATTAAAAAATGCAAATTTCTGCAAACGGAGATAGAGTACTTAGGTTTTCTTATAAGAGATGGCGAGCTAAAACCCAATCCTCGAAAAATACAAGCACTAACCCAACTTCCCAAACCAGAATCAGTCACACAAACTAGACAGTTCATAGGTTTAGCATCTTACTTTAGGAAATTTGTCCCACATTTCTCAGAAGTAATGAAGCCTCTCTATCTGCTAACATCAAAAATAAACGAATTTGAGTGGAGCGAAAAGCATGAGGAAATTCGAAAAAAAAT
>Dananassae_09
GGCAGCGACAGACTGTGTATTGATTTTCGTGAGCTAAATTCAAACACAATCTCAGATAAGTACCCGTTGCCGTTGATTTCTGATCAGATAGATCGCTTGCGAGGCGGAAAATATTTTTCTACTTTAGATATGGCCAGCGGATTTTATCAAATACCAATCCATCCCGATTCCATAGAAAGAACAGCACTCGTTACCCCAGAGGGTCAGTATGAATTTCTAGTGATGCCATTTGGGCTAAAAAACGCCTCTTCTATTTTTCAACGTGCTATAGTGCGAGCCCTGGGTGACTTAGCCTATTCCTACGTAGTGGTCTACATAGACGACGTGCTGATTGTAGCAGAAACAAAGGAGGAAGCATATGAAAGGTTAAGCATTGTGCTGAGAGTTTTGTCTGAGGCAGGTTTTACATTCAACGTAAAAAAGTGCGCTTTTCTTCGCACAGGAATAGAGTACCTGGGATTTTATATTAAAGATGGTGAAATTAAACCAAATCCAAGTAAGATAGAAGCACTGACAGTTCTGTCGCCACCATCCACTGTAACTCAATTAAGGCAATTCATAGGTTTGGCATCATATTTTAGACAATTTGTCCCGCGGTTCTCAGAGCAGATGAAGCCGCTCTATGAGTTGACCTCTAAACTTAAAACGTTTGATTGGAAAGAGAAGCATGAACAGATCCGACAAAAGAT
>Dananassae_11
GGCACTCATCGTTTGTGTGTTGATTACCGTGAATTAAATTCTAATACAGTTGCAGATAGATATCCCTTGCCCCTCATATCGGACCAGATAGCCAGACTTTATGGAGCGAAATATTTTACATGTTTAGACATGGCAAGTGGATATTACCAAATTACCATGCACAAAGAATCGGTAGAATTTATAGCATTTGTCACTCCAGACGGCCATTATGAATTTTTGCCAATGCCTTTTGGTCTCAGAAACGCACCTTCAGTATTTCAACGCACTGTCATGCAAGCACTTGGAGACCTTGCAAATACGTTTGTTGTCGTTTATATGGATGACGTAATGGAGGCAGCTGCTACAAAAAGTGAGGCTTTGGAAAGGTTGCAAACTAATCTTGTTTGTCTCACGAACTCTGGAATCTCATTCAATATAAAAAAATGTTCTTTCCTTAAGTCAACGGTTCAATATCTAGGATATGAAGTGAGTGCAGGTGATATCCGTCCGAATTCGCTTAAAGTTACAGCGTTAACCTCATTGCCACCTCCTCAGTCAGTTTCTGCTTTACGTCAATTTATTGGATTAGCGTCTTATTTCAGGCAATTTATGCAAGGATTTTCCTGTTTTATGAAACCGTTGTACCTTTTGACTTCGGAGAAGAATGATTTCGTTTGTAAATCGGAACATGAAGAAATTAGGCAAAAAGT
>Dananassae_13
GGTACAGACCGTCTGTGTGTTGATTATCGTGAGCTTAATGCCAATACCGTTTCCGACAAGTACCCATTGCCACTTATATCTGACCAGATAGCTAGGTTGAGTGATGCTAGGTTTTTCACGTGCATTGACATGGCGAGTGGCTTCCATCAGATCCCAATACATCCAAGCTCTATTGAACGGACAGCGTTTGTAACCCCAGAAGGGCAGTATGAATACTTGGCTATGCCTTTTGGGCTTAAAAATGCGCCTTCTGTATTCCAGAGGGCCATTAATCGTGCCCTAGGCGATCTGACTCATACATATGTCATCGTTTATATGGACGATGTAATGATAGTTGCACGCACAAAGGAGGAAGCTTTCGACAGGCTAAAAATAACTCTACAAGCACTCGTCGAAGCAGGATTTTCTTTCAACATTAAAAAATGCTCCTTTCTTAAATCTTGTGTAGAATATTTGGGCTTCGAAGTTAGAGCAGGTGAAATTCGACCGAATCCTAGAAAAATACAAGCTCTTACAGATTTACCGCCTCCGCAATCTGTGACTCAACTGAGACAATTTATTGGACTGGTCTCGTATTTTCGTCAGTTTGTACCCAAGTTTTCACAGTTACTGAAACCACTCTATGCTCTAACTTCAAAAAGCATGTCATTTTCATGGGAATTAGAGCACGAGCAAATACGACAGAAGGT
>Dananassae_14
GGTACAGACCGTCTGTGTGTTGATTATCGTGAGCTTAATGCCAATACCGTTTCCGACAAGTACCCATTGCCACTTATATCTGACCAGATAGCTAGGTTGAGTGGTGCTAGGTTTTTCACGTGCATTGACATGGCGAGTGGCTTCCATCAGATCCCAATACATCCAAGCTCTATTGAACGGACAGCGTTTGTAACCCCAGAAGGGCAGTATGAATACTTGGCTATGCCTTTTGGGCTTAAAAATGCGCCTTCTGTATTCCAGAGGGCCATTAATCGTGCCCTAGGCGATCTGACTCATACATATGCCATCGTTTATATGGACGATGTAATGATAGTTGCACGCACAAAGGAGGAAGCTTTCGACAGGCTAAAAATAACTCTACAAGCACTCGTCGAAGCAGGATTTTCTTTCAACATTAAAAAATGCTCCTTTCTTAAATCTTGTGTAGAATATTTGGGCTTCGAAGTTAGAGCAGGTGAAATTCGACCGAATCCTAGAAAAATACAAGCTCTTACAGATTTACCGCCTCCGCAATCTGTGACTCAACTGAGACAATTTATTGGACTGGTCTCGTATTTTCGTCAGTTTGTACCCAAGTTTTCACAGTTACTGAAACCACTCTATGCTCTAACTTCAAAAAGCATGTCATTTTCATGGGAATTAGAGCACGAGCAAATACGACAGAAGGT
>Dananassae_15
GGTACAGACCGTCTGTGTGTTGATTATCGTGAGCTTAATGCCAATACCGTTTCCGACAAGTACCCATTGCCACTTATATCTGACCAGATAGCTAGGTTGAGTGATGCTAGGTTTTTCACGTGCATTGACATGGCGAGTGGCTTCCATCAGATCCCAATACATCCAAGCTCTATTGAACGGACAGCGTTTGTAACCCCAGAAGGGCAGTATGAATACTTGGCTATGCCTTTTGGGCTTAAAAATGCGCCTTCTGTATTCCAGAGGGCCATTAATCGTGCCCTAGGCGATCTGACTCATACATATGCCATCGTTTATATGGACGATGTAATGATAGTTGCACGCACAAAGGAGGAAGCTTTCGACAGGCTAAAAATAACTCTACAAGCACTCGTCGAAGCAGGATTTTCTTTCAACATTAAAAAATGCTCCTTTCTTAAATCTTGTGTAGAATATTTGGGCTTCGAAGTTAGAGCAGGTGAAATTCGACCGAATCCTAGAAAAATAAAAGCTCTTACAGATTTACCGCCTCCGCAATCTGTGACTCAACTGAGACAATTTATTGGACTGGTCTCGTATTTTCGTCAGTTTGTACCCAAGTTTTCACAGTTACTGAAACCACTCTATGCTCTAACTTnAAAAAACATGTCATTTCCATGGAAATTAGAGCACGAGCAAAAACCAAAAAAAAG
>Dananassae_16
GGTACAGACCGTCTGTGTGTTGATTATCGTGAGCTTAATGCCAATACCGTTTCCGACAAGTACCCATTGCCACTTATATCTGACCAGATAGCTAGGTTGAGTGGTGATCGGTTTTTCACGTGCATCGACATGGCGAGTGGCTTCCATCAGATCCCAATACATCCAAGCTCTATTGAACGGACAGCGTTTGTAACCCCAGAAGGGCAGTATGAATACTTGGCTATGCCTTTTGCGCTTAAAAATGCGCCTTCTGTATTCCAGAGGGCCATTAATCGTGCCCTAGGCGATCTGACTCATACATATGCCATCGTTTATATGGACGATTTAATGATAGTTGCACGCACAAAGGAGGAAGCTTTCGACAGGCTAAAAATAACTCTACAAGCACTCGTCGAAGCAGGATTTTCTTTCAACATTAAAAAATGCTCCTTTCTTAAATCTTGTGTAGAATATTTGGGCTTCGAAGTTAGAGCAGGTGAAATTCGACCGAATCCTAGAAAAATACAAGCTCTTACAGATTTACCGCCTCCGCAATCTGTGACTCAACTGAGACAATTTATTGGACTGGTCTCGTATTTTCGTCAGTTTGTACCCAAGTTTTCACAGTTACTGAAACCACTCTATGCTCAAACTTCAAAAAGCATGTCATTTTCATGGGAATTAGAGCACGAGCAAATACGACAGAAGGT
>Dananassae_17
GGTACAGACCGTCTGTGTGTTGATTATCGTGAGCTTAATGCCAATACCGTTTCCGACAAGTACCCATTGCCACTTATATCTGACCAGATAGCTAGGTTGAGTGGTGCTAGGTTTTTCACGTGCATTGACATGGCGAGTGGCTTCCATCAGATCCCAATACATCCAAGCTCTATTGAACGGACAGCGTTTGTAACCCCAGAAGGGCAGTATGAATACTTGGCTATGCCTTTTGGGCTTAAAAATGCGCCTTCTGTATTCCAGAGGGCCATTAATCGTGCCCTAGGCGATCTGACTCATACATATGCCATCGTTTATATGGACGATGTAATGATAGTTGCACGCACAAAGGAGGAAGCTTTCGACAGGCTAAAAATAACTCTACAAGCACTCGTCGAAGCAGGATTTTCTTTCAACATTAAAAAATGCTCCTTTCTTAAATCTTGTGTAGAATATTTGGGCTTCGAAGTTAGAGCAGGTGAAATTCGACCGAATCCTAGAAAAATACAAGCTCTTACAGATTTACCGCCTCCGCAATCTGTGACTCAACTGAGACAATTTATTGGACTGGTCTCGTATTTTCGTCAGTTTGTACCCAAGTTTTCACAGTTACTGAAACCACTCTATGCTCTAACTTCAAAAAGCATGTCATTTTCATGGGAATTAGAGAACGAGCAAATACGACAGAAGGT
>Dananassae_19
GGTACAGACCGTCTGTGTGTTGATTATCGTGAGCTTAATGCCAATACCGTTTCCGACAAGTACCCATTGCCACTTATATCTGACCAGATAGCTAGGTTGAGTGATGCTAGGTTTTTCACGTGCATTGACATGGCGAGTGGCTTCCATCAGATCCCAATACATCCAAGCTCTATTGAACGGACAGCGTTTGTAACCCCAGAAGGGCAGTATGAATACTTGGCTATGCCTTTTGGGCTTAAAAATGCGCCTTCTGTATTCCAGAGGGCCATTAATCGTGCCCTAGGCGATCTGACTCATACATATGTCATCGTTTATATGGACGATGTAATGATAGTTGCACGCACAAAGGAGGAAGCTTTCGACAGGCTAAAAATAACTCTACAAGCACTCGTCGAAGCAGGATTTTCTTTCAACATTAAAAAATGTTCCTTTCTTAAATCTTGTGTAGAATATTTGGGCTTCGAAGTTAGAGCAGGTGAAATTAGACCGAATCCTAGAAAAATACAAGCTCTTACAGATTTACCGCCTCCGCAATCTGTGACTCAACTGAGACAATTTATTGGACTGGTCTCGTATTTTCGTCAGTTTGTACCCAAGTTTTCACAGTTACTGAAACCACTCTATGCTCTAACTTCAAAAAGCATGTCATTTTCATGGGAATTAGAGCACGAGCAAATACGACAGAAGGT
>Dcardinoides_EF090263
NNNNNNNNNNNNNNNNNNNNNNNNNNNNNNNNNNTCAACTCTAACACAATCGCAGACAGGTACCCTTTGCCGCTCATTAGCGATAAGATCGCTAGGCTGTGTGGCGCAAATTACTTCACGTGTTTTGATATGGCTAGTGGTTTTCACCAAATTCCTATCCACCATGATTCAATAGAATACACCGCATTTGTGACCCCGGATGGTCATTATGTGTTCCTGACCATGCCGTTCGGACTCAAAAATGCGCCATCCGTTTTCCAACGGGCCGTTATGCGTGCCTTGGGTGACTTGGCCTATTCATACGTGATTGTTTACATGGATGATATCATGATCGTGTCACCCACAGTCGAATTAGGATTGAAAAGGTTAAAAATAGTACTAGACATTCTCACAGATGCTGGATTCATTTTTAACGTTAACAAATGTAGTTTCTTAAAAACAGTCGTTCAATATCTGGGATATGAGGTAAGAGCAGGGGAAATTCGACCAAACTCGCGAAAGATTGTTGCGTTAACATCGTTGCCACCGCCACAGACGGTTTTTGGTGTACGACAGTTTATTGGTCTTGCATCCTATTTTCGCAAATTCGTACCCGGATTCTCTCAAGTCATAAAGCCGTTGTATTCCCTAACATCAGGAAGGGAAAGTTTTGCGTGGACTACTGAGTTGGAAAGCATTCGCNNNNNNNN
>Dneocardini_EF090264
NNNNNNNNNNGACTTTGTGTCGACTACAGAGAGTTAAACTCTAACACAATCGCAGACAGGTACCCTTTGCCGCTCATTAGCGACCAGATCGCTAGGCTGCGTGGCGCAAATTACTTCACGTGTCTTGATATGGCTAGTGGTTTCCACCAAATTCCTATCCACCATGATTCAATAGAATACACCGCATTTGTGACCCCGGATGGTCAATATGAGTTCCTGACCATGCCGTTCGGACTCAAAAATGCGCCATCCGTTTTCCAACGGGCCGTTATGCGTGCCTTGGGTGACTTGGCCTATTCATACGTGATTGTTTACATGGATGATATCATGATCGTGTCACCCACAGTCGAATTAGGATTGAAAAGGTTAGAAATAGTACTAGACATTCTCACAGATGCTGGATTCATTTTTAATGTTAACAAATGTAGTTTCTTAAAAACAGTCGTTCAATATCTGGGATATGAGGTAAGAGCAGGGGAAATTCGACCAAACTCGCGAAAGATTGTTGCGTTAACATCGTTGCCACCGCCACAGACGGTTTTTGGTGTACGACAGTTTATTGGTCTTGCATCCTATTTTCGAAAATTCGTACCCGGATTCTCTCAAGTCATAAAGCCGTTGTATTCCCTAACATCAGGAAGGGAAAGTTTTGCGTGGACTACTGAGTTGGAAAGCATTCGCAAGAAAAT
>Dpolymorpha_EF090265
NNNNNNNNNNGACTTTGTGTCGACTACAGAGAGTTAAACTCTAACACAATCGCAGACAGGTACCCTTTGCCGCTCATTAGCGACCAGATCGCTAGGCTGCGTGGCGCAAATTACTTCACGTGTCTTGATATGGCTAGTGGTTTCCACCAAATTCCTATCCACCATGATTCAATAGAATACACCGCATTTGTGACCTCGGATGGTCAATATGAGTTCCTGACCATGCCGTTCGGACTCAAAAATGCGCCATCCGTTTTCCAACGGGCCGTTATGCGTGCGTTGGGTGACTTGGCCTATTCATACGTGATTGTTTACATGGATGATATCATGATCGTGTCACCCACAGTCGAATTAGGATTGAAAAGGTTAAAAATAGTACTAGACATTCTCACAGATGCTGGATTCATTTTTAATGTTAACAAATGTAGTTTCTTAAAAACAGTCGTTCAATATCTGGGATATGAGGTAAGAGCAGGGGAAANNNNNNNNNNNNNNNNNNNNNNNNNNNNNNNNNNNNNNNNNNNNNNNNNNNNNNNNNNNNNNNNNNNNNNNNNNNNNNNNNNNNNNNNNNNNNNNNNNNNNNNNNNNNNNNNNNNNNNNNNNNNNNNNNNNNNNNNNNNNNNNNNNNNNNNNNNNNNNNNNNNNNNNNNNNNNNNNNNNNNNNNNNNNNNNNNNNNNNNNNNNNNNNN
>Dcardinoides_EU149929
NNNNNNNNNNGACTTTGTGTCGACTACAGAGAGTTCAACTCTAACACAATCGCAGACAGGTACCCTTTGCCGCTCATTAGCGANCAGATCGCTAGGCTGNGTGGCGCAAATTACTTCACGTGTCTTGATATGGCTAGTGGTTTCCACCAAATTCCTATCCACCATGATTCAATAGAATACACCGCATTTGTGACCCCGGATGGTCANTATGNGTTCCTGACCATGCCGTTCGGACTCAAAAATGCGCCATCCGTTTTCCAACGGGCCGTTATGCGTGCCTTGGGTGACTTGGCCTATTCATACGTGATTGTTTACATGGATGATATCATGATCGTGTCACCCACAGTCGAATTAGGATTGAAAAGGTTAAAAATAGTACTAGACATTCTCACAGATGCTGGATTCATTTTTAATGTTAACAAATGTAGTTTCTTAAAAACANTCGTTCAATATCTGGGATATGAGGTAAGAGCAGGGGAAATTCGACCAAACTCGCGAAAGATTGTTGCGTTAACATCGTTGCCACCGCCACAGACGGTTTTTGGTGTACGACAGTTTATTGGTCTTGCATCCTATTTTCGCAAATTCGTACCCGGATTCTCTCAAGTCATAAAGCCGTTGTATTCCCTAACATCAGGAAGGGAAAGTTTTGCGTGGACTACTGAGTTGGAAAGCATTCGCAAGAAAAT
>Dcardinoides_EU149930
NNNNNNNNNNGACTTTGTGTCGACTACAGAGAGTTCAACTCTAACACAATCGCAGACAGGTACCCTTTGCCGCTCATTAGCGATNAGATCGCTAGGCTGTGTGGCGCAAATTACTTCACGTGTNTTGATATGGCTAGTGGTTTNCACCAAATTCCTATCCACCATGATTCAATAGAATACACCGCATTTGTGACCCCGGATGGTCATTATGTGTTCCTGACCATGCCGTTCGGACTCAAAAATGCGCCATCCGTTTTCCAACGGGCCGTTATGCGTGCCTTGGGTGACTTGGCCTATTCATACGTGATTGTTTACATGGATGATATCATGATCGTGTCACCCACAGTCGAATTAGGATTGAAAAGGTTAAAAATAGTACTAGACATTCTCACAGATGCTGGATTCATTTTTAATGTTAACAAATGTAGTTTCTTAAAAACAGTCGTTCAATATCTGGGATATGAGGTAAGAGCAGGGGAAATTCGACCAAACTCGCGAAAGATTGTTGCGTTAACATCGTTGCCACCGCCACAGACGGTTTTTGGTGTACGACAGTTTATTGGTCTTGCATCCTATTTTCGCAAATTCGTACCCGGATTCTCTCAAGTCATAAAGCCGTTGTATTCCCTAACATCAGGAAGGGAAAGTTTTGCGTGGACTACTGAGTTGGAAAGCATTCGCAAGAAAAT
>Dneocardini_EU149931
NNNNNNNNNNGACTTTGTGTCGACTACAGAGAGTTAAACTCTAACACAATCGCAGACAGGTACCCTTTGCCGCTCATTAGCGACCAGATCGCTAGGCTGCGTGGCGCAAATTACTTCACGTGTCTTGATATGGCTAGTGGTTTCCACCAAATTCCTATCCACCATGATTCAATAGAATACACCGCATTTGTGACCCCGGATGGTCAATATGAGTTCCTGACCATGCCGTTCGGACTCAAAAATGCGCCATCCGTTTTCCAACGGGCCGTTATGCGTGCCTTGGGTGACTTGGCCTATTCATACGTGATTGTTTACATGGATGATATCATGATCGTGTCACCCACAGTCGAATTAGGATTGAAAAGGTTAGAAATAGTACTAGACATTCTCACAGATGCTGGATTCATTTTTAATGTTAACAAATGTAGTTTCTTAAAAACAGTCGTTCAATATCTGGGATATGAGGTAAGAGCAGGGGAAATTCGACCAAACTCGCGAAAGATTGTTGCGTTAACATCGTTGCCACCGCCACAGACGGTTTTTGGTGTACGACAGTTTATTGGTCTTGCATCCTATTTTCGAAAATTCGTACCCGGATTCTCTCAAGTCATAAAGCCGTTGTATTCCCTAACATCAGGAAGGGAAAGTTTTGCGTGGACTACTGAGTTGGAAAGCATTCGCAAGAAAAT
>Dneocardini_EU149932
NNNNNNNNNNGACTTTGTGTCGACTACAGAGAGTTAAACTCTAACACAATCGCAGACAGGTACCCTTTGCCGCTCATTAGCGACCAGATCGCTAGGCTGCGTGGCGCAAATTACTTCACGTGTCTTGATATGGCTAGTGGTTTCCACCAAATTCCTATCCACCATGATTCAATAGAATACACCGCATTTGTGACCCCGGATGGTCAATATGAGTTCCTGACCATGCCGTTCGGACTCAAAAATGCGCCATCCGTTTTCCAACGGGCCGTTATGCGTGCCTTGGGTGACTTGGCCTATTCATACGTGATTGTTTACATGGATGATATCATGATCGTGTCACCCACAGTCGAATTAGGATTGAAAAGGTTAGAAATAGTACTAGACATTCTCACAGATGCTGGATTCATTTTTAATGTTAACAAATGTAGTTTCTTAAAAACAGTCGTTCAATATCTGGGATATGAGGTAAGAGCAGGGGAAATTCGACCAAACTCGCGAAAGATTGTTGCGTTAACATCGTTGCCACCGCCACAGACGGTTTTTGGTGTACGACAGTTTATTGGTCTTGCATCCTATTTTCGAAAATTCGTACCCGGATTCTCTCAAGTCATAAAGCCGTTGTATTCCCTAACATCAGGAAGGGAAAGTTTTGCGTGGACTACTGAGTTGGAAAGCATTCGCAAGAAAAT
>Dneocardini_EU149933
NNNNNNNNNNGACTTTGTGTCGACTACAGAGAGTTAAACTCTAACACAATCGCAGACAGGTACCCTTTGCCGCTCATTAGCGACCAGATCGCTAGGCTGCGTGGCGCAAATTACTTCACGTGTCTTGATATGGCTAGTGGTTTCCACCAAATTCCTATCCACCATGATTCAATAGAATACACCGCATTTGTGACCCCGGATGGTCAATATGAGTTCCTGACCATGCCGTTCGGACTCAAAAATGCGCCATCCGTTTTCCAACGGGCCGTTATGCGTGCCTTGGGTGACTTGGCCTATTCATACGTGATTGTTTACATGGATGATATCATGATCGTGTCACCCACAGTCGAATTAGGATTGAAAAGGTTAGAAATAGTACTAGACATTCTCACAGATGCTGGATTCATTTTTAATGTTAACAAATGTAGTTTCTTAAAAACAGTCGTTCAATATCTGGGATATGAGGTAAGAGCAGGGGAAATTCGACCAAACTCGCGAAAGATTGTTGCGTTAACATCGTTGCCACCGCCACAGACGGTTTTTGGTGTACGACAGTTTATTGGTCTTGCATCCTATTTTCGAAAATTCGTACCCGGATTCTCTCAAGTCATAAAGCCGTTGTATTCCCTAACATCAGGAAGGGAAAGTTTTGCGTGGACTACTGAGTTGGAAAGCATTCGCAAGAAAAT
>Dpolymorpha_EU149934
NNNNNNNNNNGACTTTGTGTCGACTACAGAGAGTTAAACTCTAACACAATCGCAGACAGGTACCCTTTGCCGCTCATTAGCGACCAGATCGCTAGGCTGCGTGGCGCAAATTACTTCACGTGTCTTGATATGGCTAGTGGTTTCCACCAAATTCCTATCCACCATGATTCAATAGAATACACCGCATTTGTGACCTCGGATGGTCAATATGAGTTCCTGACCATGCCGTTCGGACTCAAAAATGCGCCATCCGTTTTCCAACGGGCCGTTATGCGTGCCTTGGGTGACTTGGCCTATTCATACGTGATTGTTTACATGGATGATATCATGATCGTGTCACCCACAGTCGAATTAGGATTGAAAAGGTTAAAAATAGTACTAGACATTCTCACAGATGCTGGATTCATTTTTAATGTTAACAAATGTAGTTTCTTAAAAACAGTCGTTCAATATCTGGGATATGAGGTAAGAGCAGGGGAANNNNNNNNNNNNNNNNNNNNNNNNNNNNNNNNNNNNNNNNNNNNNNNNNNNNNNNNNNNNNNNNNNNNNNNNNNNNNNNNNNNNNNNNNNNNNNNNNNNNNNNNNNNNNNNNNNNNNNNNNNNNNNNNNNNNNAGCCGTTGTATTCTCTAACATCAGGAAGGGAAAGTTTTGCGTGGACTACTGAGTTGGAAAGCATTCGCAAGAAAAT
>Dpolymorpha_EU149935
NNNNNNNNNNGACTTTGTGTCGACTACAGAGAGTTAAACTCTAACACAATCGCAGACAGGTACCCTTTGCCGCTCATTAGCGACCAGATCGCTAGGCTGCGTGGCGCAAATTACTTCACGTGTCTTGATATGGCTAGTGGTTTCCACCAAATTCCTATCCACCATGATTCAATAGAATACACCGCATTTGTGACCNCGGATGGTCAATATGAGTTCCTGACCATGCCGTTCGGACTCAAAAATGCGCCATCCGTTTTCCAACGGGCCGTTATGCGTGCCTTGGGTGACTTGGCCTATTCATACGTGATTGTTTACATGGATGATATCATGATCGTGTCACCCACAGTCGAATTAGGATTGAAAAGGTTAAAAATAGTACTAGACATTCTCACAGATGCTGGATTCATTTTTAATGTTAACAAATGTAGTTTCTTAAAAACAGTCGTTCAATATCTGGGATATGAGGTAAGNGCAGGGGAANNNNNNNNNNNNNNNNNNNNNNNNNNNNNNNNNNNNNNNNNNNNNNNNNNNNNNNNNNNNNNNNNNNNNNNNNNNNNNNNNNNNNNNNNNNNNNNNNNNNNNNNNNNNNNNNNNNNNNNNNNNNNNNNNNNNNAGCCGTTGTATTCTCTAACATCAGGAAGGGAAAGTTTTGCGTGGACTACTGAGTTGGAAAGCATTCGCAAGAAAAT
>Dpolymorpha_EU149936
NNNNNNNNNNGACTTTGTGTCGACTACAGAGAGTTAAACTCTAACACAATCGCAGACAGGTACCCTTTGCCGCTCATTAGCGACCAGATCGCTAGGCTGCGTGGCGCAAATTACTTCACGTGTCTTGATATGGCTAGTGGTTTCCACCAAATTCCTATCCACCATGATTCAATAGAATACACCGCATTTGTGACCTCGGATGGTCAATATGAGTTCCTGACCATGCCGTTCGGACTCAAAAATGCGCCATCCGTTTTCCAACGGGCCGTTATGCGTGCCTTGGGTGACTTGGCCTATTCATACGTGATTGTTTACATGGATGATATCATGATCGTGTCACCCACAGTCGAATTAGGATTGAAAAGGTTAAAAATAGTACTAGACATTCTCACAGATGCTGGATTCATTTTTAATGTTAACAAATGTAGTTTCTTAAAAACAGTCGTTCAATATCTGGGATATGAGGTAAGAGCAGGGGAANNNNNNNNNNNNNNNNNNNNNNNNNNNNNNNNNNNNNNNNNNNNNNNNNNNNNNNNNNNNNNNNNNNNNNNNNNNNNNNNNNNNNNNNNNNNNNNNNNNNNNNNNNNNNNNNNNNNNNNNNNNNNNNNNNNNNAGCCGTTGTATTCTCTAACATCAGGAAGGGAAAGTTTTGCGTGGACTACTGAGTTGGAAAGCATTCGCAAGAAAAT
>Dpolymorpha_EU149937
NNNNNNNNNNGACTTTGTGTCGACTACAGAGAGTTAAACTCTAACACAATCGCAGACAGGTACCCTTTGCCGCTCATTAGCGACCAGATCGCTAGGCTGCGTGGCGCAAATTACTTCACGTGTCTTGATATGGCTAGTGGTTTCCACCAAATTCCTATCCACCATGATTCAATAGAATACACCGCATTTGTGACCTCGGATGGTCAATATGAGTTCCTGACCATGCCGTTCGGACTCAAAAATGCGCCATCCGTTTTCCAACGGGCCGTTATGCGTGCCTTGGGTGACTTGGCCTATTCATACGTGATTGTTTACATGGATGATATCATGATCGTGTCACCCACAGTCGAATTAGGATTGAAAAGGTTAAAAATAGTACTAGACATTCTCACAGATGCTGGATTCATTTTTAATGTTAACAAATGTAGTTTCTTAAAAACAGTCGTTCAATATCTGGGATATGAGGTAAGNGCAGGGGAANNNNNNNNNNNNNNNNNNNNNNNNNNNNNNNNNNNNNNNNNNNNNNNNNNNNNNNNNNNNNNNNNNNNNNNNNNNNNNNNNNNNNNNNNNNNNNNNNNNNNNNNNNNNNNNNNNNNNNNNNNNNNNNNNNNNNAGCCGTTGTATTCNCTAACATCAGGAAGGGAAAGTTTTGCGTGGACTACTGAGTTGGAAAGCATTCGCAAGAAAAT
>Dacutilabella_FJ748684
GGTACAGACCGACTTTGTGTCGACTACCGAGAGTTAAACTCTAACACAATCGCAGACAGGTACCCTTTGCCGCTCATTAGCGACCAGATCGCTAGGCTGCGTGGCGCAAATTACTTCACGTGTCTTGATATGGCGAGTGGCTTCCACCAAATACCTATTCACCCTGACTCGATAGAATACACTGCATTTNNNNNNNNNNNNNNNCAATATGAGTTCCTGACCATGCCGTTCGGACTCAAAAATGCGCCATCCGTTTTCCAACGGGCAGTTATGCGTGGCTTGGGTGACCTGGCCTATTCATACGTGATCGTTTACATGGACGATATCATGATCGTGTCACCCACAGTCGAGTTAGGATTGGAAAGCTTAAAAACAATACTAGACATTCTCACAGATGCTGGATTCATTTTTAATGTAAACAAATGCAGCTTTTTAAAAACAGTCGTTCAATATCTGGGATATGTGGTAAGAGCAGGGGATATTCGACCAAACTCGCGAAAGATTGTTGCGTGTACATCNNNNNNNNNNNNNNNNNNNGTTTTTGGTGTACGACAGTTTATTGGTCTTGCATCCCATTTTCGCAAATTCGTACCCGGATTCTCTCAAGTCATAAAGCCTTTGTATTCCCTAACATCAGGAAGGGAAAGTTTTGCGTGGACTACTGAGTTGGAAAGCATTCGCAAGAAAAT
>Dacutilabella_FJ748685
GGTACAGACCGACTTTGTGTCGACTATCGAGAGTTAAACTCTAACACAATCGCAGACAGGTACCCTTTGCCGCTCATTAGCGACCAGATCGCTAGGCTGCGTGGCGCAAATTACTTTACGTGTCTTGATATGGCGAGTGGTTTCCACCAAAATCCTATTCACCCTGATTCGATAGAATAnACTTCATTTGTGACCCCGGATGGTCAATATGAGTTCCTGACCATGCCGTTCGGACTCAAAAATGCGCCATCCGTTTTCCAACGGGCAGTCATGCGTGCCTTGGGTGACTTGGCCTATTCATACGTGATTGTTTACATGGACGATATCACGATCGTGTCACCCACAGTCGAGTTAGGATTGGAAAGTTTAAAAACAATACTAGACATTCTCACAGATGCTGGATTCATTTTTAATGTAAACAAATGCAGCTTTTTAAAAACAGTCGTTCAATATCTGGGATATGTGGTAAGAGCAGGGGATATTCGACCAAACTCGCGAAAGATTGTTGCGTGTACATCGTTGCCACCGCCACAGACGGTTTTTGGTGTACGACAGTTTATTGGTCTTGCATCCTATTTTCGCAAATTCGTACCCGGATTCTCTCAAGTCATAAAGCCTTTGAATTCCCTAACATCAGGAAGGGAAAGTTTTGCGTGGACTACTGAGTTGGAAAGCATTCGCAAGAAAAT
>Dacutilabella_FJ748686
GGTACAGACCGACTTTGTGTCGACTACCGAGAGTTAAACTCTAACACAATCGCAGACAGGTACCCTTTGCCGCTCATTAGCGACCAGATCGCTAGGCTGCGTGGCGCAAATTACTTCACGTGTCTTGATATGGCGAGTGGCTTCCACCAAATACCTATTCACCCTGACTCGATAGAATACACTGCATTTNNNNNNNNNNNNNNNCAATATGAGTTCCTGACCATGCCGTTCGGACTCAAAAATGCGCCATCCGTTTTCCAACGGGCAGTTATGCGTGGCTTGGGTGACCTGGCCTATTCATACGTGATCGTTTACATGGACGATATCATGATCGTGTCACCCACAGTCGAGTTAGGATTGGAAAGCTTAAAAACAATACTAGACATTCTCACAGATGCTGGATTCATTTTTAATGTAAACAAATGCAGCTTTTTAAAAACAGTCGTTCAATATCTGGGATATGTGGTAAGAGCAGGGGATATTCGACCAAACTCGCGAAAGATTGTTGCGTGTACATCNNNNNNNNNNNNNNNNNNNGTTTTTGGTGTACGACAGTTTATTGGTCTTGCATCCCATTTTCGCAAATTCGTACCCGGATTCTCTCAAGTCATAAAGCCTTTGTATTCCCTAACATCAGGAAGGGAAAGTTTTGCGTGGACTACTGAGTTGGAAAGCATTCGCAAGAAAAT
>Dacutilabella_FJ748687
NNNNNNNNNNNNNTTTGTGTCGACTACCGAGAGTTAAACTCTAACACAATCGCAGACAGGTACCCTTTGCCGCTCATTAGCGACCAGATCGCTAGGCTGCGTGGCGCAAATTACTTCACGTGTCTTGATATGGCGAGTGGCTTCCACCAAATTCCTATTCACCCTGATTCGATAGAATACACTGCATTTNNNNNNNNNNNNNNNCAATATGAGTTCCTGACCATGCCGTTCGGACTCAAAAATGCGCCATCCGTTTTCCAACGGGCAGTTATGCGTGGCTTGGGTGACTTGGCCTATTCATACGTGATCGTTTACATGGACGATATCATGATCGTGTCACCCACAGTCGAGTTAGGATTGGAAAGTTTAAAAACAGTACTAGACATTCTCACAGATGCTGGATTCATTTTTAATGTTAACAAATGTAGCTTTTTAAAAACAGTCATTCAATATCTGGGATATGAGGTAAGGGCAGGGGAAAGTCGACCAAACTCGCGAAAGATTGTTGCATTAACATCGTTACCACCGCCACAGACGGTTTTTGGTGTACGACAGTTTATTGGTCTTGCATCCTATTTTCGCAAATTCGTACCCGGATTCTCTCAAGTCATAAAGCCGTTGTATACCCTAACATCAGGAAGNGAAAGTTTTGCGTGGACTACTGAGTTGGAAAGCATTCGCAAGAAAAT
>Dacutilabella_FJ748688
GGTACAGACCGACTTTGTGTCGACTATCGAGAGTTAAACTCTAACACAATCGCAGACAGGTACCCTTTGCCGCTCATTAGCGACCAGATCGCTAGGCTGCGTGGCGCAAATTACTTTACGTGTCTTGATATGGCGAGTGGTTTCCACCAAATTCCTATTCACCCTGATTCGATAGAATANACTTCATTTGTGACCCCGGATGGTCAATATGAGTTCCTGACCATGCCGTTCGGACTCAAAAATGCGCCATCCGTTTTCCAACGGGCAGTCATGCGTGCCTTGGGTGACTTGGCCTATTCATACGTGATTGTTTACATGGACGATATCACGATCGTGTCACCCATAGTCGAGTTAGGATTGGAAAGGTTAAAAACAGTACTAGACATTCTCACAGATGCTGGATTCATTTTTAATGTTAACAAATGTAGCTTTTTAAAAACAGTCATTCAATATCTGGGATATGAGGTAAGGGCAGGGGAAAGTCGACCAAACTCGCGAAAGATTGTTGCGTTAACATCGTTGCCACCGCCACAGACGGTTTTTGGTGTACGACAGTTTATTGGTCTTGCATCCTATTTTCGCAAATTCATACCCGGATTCTCTCAAGTCATAAAGCCGTTGTATTNNNNNNNNNNNNNNNNNNNNNNNNNNNNNNNNNNNNNNNNNNNNNNNNNNNNNNNNNNNNNNNN
>Dbuzzatii_FJ748689
GGTACAGACCGACTTTGTGTCGACTACAGAGAGTTAAACTCTAACACAATCGCAGACAGGTACCCTTTGCCGCTCATTAGCGACCAGATCGCTAGGCTGCGTGGCGCAAATTACTTCACGTGTCTTGATATGGCGAGTGGTTTCCACCAAATTCCTATCCACCCCGATTCAATAGAATACACTGCATTTGTGACCCCGGATGGTCAATATGAGTTCCTGACCCTGCCGTTCGGACTCAAAAATGCGCCAACCGTTTTCCAACGGGCAGTCATGCGTGCCTTGGGTGACTTGGCCTATTCATACGTGATTGTTTACATGTTTAATATCA-GATCGTGTCACCCACAGTCGAATTAGGATTGGAAAGATTAAAAATAGTACTAGACATTCTCACAGATGCTGGATTCATTTTTAATGTTAACAAATGTAGTTTTTTAAAAACAGTCGTTCAATATCTGGGATATGAGGTAATAGCAGGGAAAATTCGACCAAACTCGCGAAAGATTGTTGCGTTAACATCATTGCCACCGCCACAGACGGTTTTTGGTGTACGACAGTTTATTGGTCTTGCATCCTATTTTCGCAAATTCGTACCCGGATTCTCTCAAGTCATAAAGCCGTTGTATTCCCTAACATCAGGAAGGGAAAGTTTTGCGTGGACTACTGAGTTGGAAAGCATTCGCAGGAAAAT
>Dcardini_FJ748690
GGTACAGACCGACTTTGTGTCGACTACAGAGAGTTCAACTCTAACACAATCGCAGACAGGTACCCTTTGCCGCTCATTAGCGATAAGATCGCTAGGCTGTGTGGCGCAAATTACTTCACGTGTTTTGATATGGCTAGTGGTTTTCACCAAATTCCTATCCACCATGATTCAATAGAATACACCGCATTTGTGACCCCGGATGGTCATTATGTGTTCCTGACCATGCCGTTCGGACTCAAAAATGCGCCATCCGTTTTCCAACGGGCCGTTATGCGTGCCTTGGGTGACTTGGCCTATTCATACGTGATTGTTTACATGGATGATATCATGATCGTGTCACCCACAGTCGAATTAGGATTGAAAAGGTTAAAAATAGTACTAGACATTCTCACAGATGCTGGATTCATTTTTAATGTTAACAAATGTAGTTTCTTAAAAACAGTCGTTCAATATCTGGGATATGAGGTAAGAGCAGGGGAAATTCGACCAAACTCGCGAAAGATTGTTGCGTTAACATCGTTGCCACCGCCACAGACGGTTTTTGGTGTACGACAGTTTATTGGTCTTGCATCCTATTTTCGCAAATTCGTACCCGGATTCTCTCAAGTCATAAAGCCGTTGTATTCCCTAACATCAGGAAGGGAAAGTTTTGCGTGGACTACTGAGTTGGAAAGCATTCGCAAGAAAAT
>Dcardini_FJ748691
GGTACAGACCGACTTTGTGTCGACTACAGAGAGTTAAACTCTAACACAATCGCAGACAGGTACCCTTTGCCGCTCATTAGCGACCAGATCGCTAGGCTGCGTGGCGCAAATTACTTCACGTGTCTTGATATGGCTAGTGGTTTCCACCAAATTCCTATCCACCATGATTCAATAGAATACACCGCATTTGTGACCCCGGATGGTCAATATGAGTTCCTGACCATGCCGTTCGGACTTAAAAATGCGCCATCCGTTTTCCAACGGGCCGTTATGCGTGCCNNNNNNNNNNNNNNNNNNNNNNNNNNNNNNNNNNNNNNNNNNNNNNNNNNNNNNNNNNNNNNNNNNNNNNNNNNNNNNNNNNNNNNNNNNNNNNNNNNNNNNNNNNNNNNNNNNNNNNNNNNNNNNNNNNNNNNNNnNNNNNNNNNNNNNNNNNNNNNNNNNNNNNNNNNNNNNNNNNNNNNNNNNNNNNNNNNNNNNNNNNNNNNNNNNNNNNNNNNNNNNNNNNNNNNNNNNNNNNNNNNNNNNNNNNNNNNNNNNNNNNNNNNNNNNNNNNNNNNNNNNNNNNNNNNNNNNNNNNNNNNNNNNNNNNNNNNNNNNNNNNNNNNNNNNNNNNNNNNNNNNNNNNNNNNNNNNNNNNNNNNNNNNNNNNNNNNNNNNNNNNNNNNNNNNNNNNNNNNNNNNNNNNNNNN
>Dcardini_FJ748692
GGTACAGACCGACTTTGTGTCGACTACAGAGAGTTAAACTCTAACACAATCGCAGACAGGTACCCTTTGCCGCTCATTAGCGACCAGATCGCTAGGCTGCGTGGCGCAAATTACTTCACGTGTCTTGATATGGCTAGTGGTTTCCACCAAATTCCTATCCACCATGATTCAATAGAATACACCGCATTTGTGACCCCGGATGGTCAATATGAGTTCCTGACCATGCCGTTCGGACTTAAAAATGCGCCATCCGTTTTCCAACGGGCCGTTATGCGTGCCNNNNNNNNNNNNNNNNNNNNNNNNNNNNNNNNNNNNNNNNNNNNNNNNNNNNNNNNNNNNNNNNNNNNNNNNNNNNNNNNNNNNNNNNNNNNNNNNNNNNNNNNNNNNNNNNNNNNNNNNNNNNNNNNNNNNNNNNnNNNNNNNNNNNNNNNNNNNNNNNNNNNNNNNNNNNNNNNNNNNNNNNNNNNNNNNNNNNNNNNNNNNNNNNNNNNNNNNNNNNNNNNNNNNNNNNNNNNNNNNNNNNNNNNNNNNNNNNNNNNNNNNNNNNNNNNNNNNNNNNNNNNNNNNNNNNNNNNNNNNNNNNNNNNNNNNNNNNNNNNNNNNNNNNNNNNNNNNNNNNNNNNNNNNNNNNNNNNNNNNNNNNNNNNNNNNNNNNNNNNNNNNNNNNNNNNNNNNNNNNNNNNNNNNNN
>Dmercatorum_FJ748693
NNNNNNNNNNNNNNNNNNNNNNNNNNNNNNNNNNNNNNNNNNNNNNNNNNNNNNNNNNNNNNNNCTTTGCCGCTCATTAGCGACCAGATCGCTAGGCTGCGTGGCGCAAATTACTTCACGTGTCTTGATATGGCGAGTGGTTTCCACCAAATTCCTATCCACCCTGATTCAATAGAATACACTGCATTTGTGACCCCGGATGGTCAATATGAGTTCCTGACCATGCCGTTCGGACTCAAAAATGCGCCATCCGTTTTCCAACGGGCAGTCATGCGTGCCTTGGGTGACTTGGCCTATTCATACGTGATTGTTTACATGGATGATATCATGATCGTGTCACCCACAGTCGAATTAGGATTGGAAAGGTTAAAAATAGTACTAGACATTCTCACAGATGCTGGATTCATTTTTAATGTTAACAAATGTAGTTTCTTAAAAACAGTCGTTCAATATTTGGGATATGAAGTAAGAGCAGGGGAAATTCGACCAAACTCGCGAAAGATTGTTGCGTTAACATCGTTGCCACCGCCACAGACGGTTTTTGGTGTGCGACAGTTTATTGGTCTTGCATCCTATTTTCGCAAATTCGTACCCGGATTCTCTCAAGTCATAAAGCCGTTGTATTCCCTAACATCAGGAAGGGAAAGTTTTGCGTGGACTACTGAGTTGGAAAGCATTCGCAAGAAAAT
>Dmercatorum_FJ748694
NNNNNNNNNNNNNNNNNNNNNNNNNNNNNNNNNNNNNNNNNNNNNNNNNNNNNNNNNNNNNNNNCTTTGCCGCTCATTAGCGACCAGATCGCTAGGCTGCGTGGCGCAAATTACTTCACGTGTCTTGATATGGCGAGTGGTTTCCACCAAATTCCTATCCACCCTGATTCAATAGAATACACTGCATTTGTGACCCCGGATGGTCAATATGAGTTCCTGACCATGCCGTTCGGACTCAAAAATGCGCCATCCGTTTTCCAACGGGCAGTCATGCGTGCCTTGGGTGACTTGGCCTATTCATACGTGATTGTTTACATGGATGATATCATGATCGTGTCACCCACAGTCGAATTAGGATTGGAAAGGTTAAAAATAGTACTAGACATTCTCACAGATGCTGGATTCATTTTTAATGTTAACAAATGTAGTTTCTTAAAAACAGTCGTTCAATATTTGGGATATGANGTAAGAGCAGGGGAAATTCGACCAAACTCGCGAAAGATTGTTGCGTTAACATCGTTGCCACCGCCACAGACGGTTTTTGGTGTGCGACAGTTTATTGGTCTTGCATCCTATTTTCGCAAATTCGTACCCGGATTCTCTCAAGTCATAAAGCCGTTGTATTCCCTAACATCAGGAAGGGAAAGTTTTGCGTGGACTACTGAGTTGGAAAGCATTCGCAAGAAAAT
>Dneomorpha_FJ748695
GGTACAGACCGACTTTGTGTCGACTACAGAGAATTAAACTCTAACACAATCGCAGACAGGCACCCTTTGCCGCTCATTAGCGACCAGATCGCTAGGCTGCGTGGCGCAAATTACTTCACGTGTCTTGATATGGCTAGTGGTTTCCACCAAATTCCTATCCACCCTGATTCAATAGAATACACCGCATTTGTGACCCCGGATGGTCAATATGAGTTCCTGACCATGCCGTTCGGACTCAAAAATGCGCCATCCGTTTTCCAACGGGCAGTTATGCGTGCCTTGGGTGACTTGGCCTATTCATACGTGATTGTTTACATGGATGATATCATGATCGTATCACCCACAGTCGAATTAGGATTGGAAAGGTTAAAAATAGTACTAGACATTCTCACAGATGCTGGATTCATTTTTAATGTTAACAAATGTAGTTTCTTAAAAACAGTCGTTCAATATCTGGGATATGAGGTAAGAGCAGGGGAAATTCGACCAAACCCGCGAAAGATTGTTGCGTTAACATCGTTGCCACCGCCACAGACGGTTTTTGGTGTACGTCAGTTTATTGGTCTTGCATCCTATTTTCGTAAATTCGTACCTGGATTCTCTCAAGTCATAAAGCCGTTGTATTCCCTAACATCAGGAAGGGAAAGTTTTGCGTGGACTACTGAGTTGGAAAGCATTCGCAAGAAAAT
>Dneomorpha_FJ748696
GGTACAGGCCGACTTTGTGTCGACTACAGAGAGTTAAACTCTAACACAATCGCAGACAGGTACCCTTTGCCGCTCATTAGCGACCAGATCGCTTGGCTNNNNGGCGCAAATTACTTCACGTGTCTTGATATGGCTAGTGGTTTCCACCAAATTCCTATCCACCCTGATTCAATAGAATACACCGCATTTGTGACCCCGGATGGTNNNNNNNNNNNNNNNNCCATGCCGTTCGGACTCAAAAATGCGCCATCCATTTTCCAACGGGCAGTTATGCGTGCCTTGGGTGACTTGGCCTATTCATACGTGATTGTTTACATGGATGATATCATGATCGTGTCACCCACAGTCGAATTAGGATTGGAAAGGTTAAAAATAGTACTAGACATTCTCACAGATGCTGGATTCATTTTTAATGTTAACAAATGTAGTTTCTTAAAAACAGTCGTTCAATATCTGGGATATGAGGTAAGAGCAGGGGAAATTCGACCAAACCCGCGAAAGATTGTTGCGTNAACATCGTTGCCACCGCCACAGACGGTTTTTGGTGTACGACAGTTTATTGGTCTTGCATCCTATTTTCGCAAATTCGTACCTGGATTCTCTCAAGTCATAAAGCCGTTGTATTCCCTAACATCAGGAAGGGAAAGTTTTGCGTGGACTACTGANNNNNNNNNNNNNNNNNNNNNNNN
>Dneomorpha_FJ748697
GGTACAGACCGACTTTGCGTCGACTACAGAGAATTAAACTCTAACACAATCGCAGACAGGTACCCTTTGCCGCTCATTAGCGACCAGATCGCTAGGCTGCGTGGCGCAAATTACTTCACGTGTCTTGATATGGCTAGTGGTTTCCACCAAATTCCTATCCACCCTGATTCAATAGAATACACCGCATTTGTGACCCCGGATGGTCAATATGAGTTCCTGACCATGCCGTTCGGACTCAAAAATGCGCCATCCGTTTTCCAACGGGCAGTTATGCGTGCCTTGGGTGACTTGGCCTATTCATACGTGATTGTTTACATGGATGATATCATGATCGTGTCACCCACAGTCGAATTAGGATTGGAAAGGTTAAAAATAGTACTAGACATTCTCACAGATGCTGGATTCATTTTTAATGTTAACAAATGTTGTTTCTTAAAAACAGTCGTTCAATATCTGGGATATGAGGTAAGAGCAGGGGAAATTCGACCAAACCCGCGAAAGATTGTTGCGTCAACATCGTTGCCACCGCCACAGACGGTTTTTGGTGTACGACAGTTTATTGGTCTTGCATCCTATTTTCGCAAATTCGTACCTGGATTCTCTCAAGTCATACAGCCGTTGTATTCCCTAACATCAGGAAGGGAAAGTTTTGCGTGGACTACTGAGTTGGAAAGCATTCGCAAGAAAAT
>Dparthenogenetica_FJ748698
GGTACAGACCGACTTTGTGTCGACTACAGAGAGTTCAACTCTAACACAATCGCAGACAGGTACCCTTTGCCGCTCATTAGCGATAAGATCGCTAGGCTGCGTGGCGCAAATTACTTCACGTGTCTTGATATGGCTAGTGGTTTCCACCAAATTCCTATCCACTTTGATTCAATAAAACACACTGCTTTTGTGACCCCGGATGGTCAATATGAGTTCCTGACCATGCCGTTCGGACTCAAAAATGCGCCATCTGTTTTCCAACGGGCAGTCATGCGTGCCTTGGGTGACTTGGCCTATTCATACGTGATTGTTTACATGGATGATATTATGATCGTGTCACCCACAGTCGAATTAGGATTGAAAAGGTTAAAAATAGTACTAGACATTCTCACAGATGCTGGATTCATTTTTAATGTTAACAAATGTAGTTTCTTAAAAACAGTCGTTCAATATCTGGGATATGAGGTAAGAGCAGGGGAAATTCGACCAAACTCGCGAAAGATTGTTGCGTTAACATCGTTGCCACCGCCACAGACGGTTTTTGGTGTACGACAGTTTATTGGTCTTGCATCCTATTTTCGCAAATTCGTACCCGGATTCTCTCAAGTCATAAAGCCGTTGTATTCCCTAACATCAGGAAGGGAAAGTTTTGCGTGGACTACTGAGTTGGAAAGCATTCGCAAGAAAAT
>Dparthenogenetica_FJ748699
GGTACAGACCGACTTTGTGTCGACTACAGAGAGTTCAACTCTAACACAATCGCAGACAGGTACCCTTTGCCGCTCATTAGCGATAAGATCGCTAGGCTGCGTGGCGCAAATTACTTCACGTGTCTTGATATGGCTAGTGGTTTCCACCAAATTCCTATCCACTTTGATTCAATAAAACACACTGCTTTTGTGACCCCGGATGGTCAATATGAGTTCCTGACCATGCCGTTCGGACTCAAAAATGCGCCATCTGTTTTCCAACGGGCAGTCATGCGTGCCTTGGGTGACTTGGCCTATTCATACGTGATTGTTTACATGGATGATATTATGATCGTGTCACCCACAGTCGAATTAGGATTGAAAATGTTAAAAATAGTACTAGACATTCTCACAGATGCTGGATTCATTTTTAATGTTAACAAATGTAGTTTCTTAAAAACAGTCGTTCAATATCTGGGATATGAGGTAAGAGCAGGGGAAATTCGACCAAACTCGCGAAAGATTGTTGCGTTAACATCGTTGCCACCGCCACAGACGGTTTTTGGTGTACGACAGTTTATTGGTCTTGCATCCTATTTTCGCAAATTCGTACCCGGATTCTCTCAAGTCATAAAGCCGTTGTATTCCCTAACATCAGGAAGGGAAAGTTTTGCGTGGACTACTGAGTTGGAAAGCATTCGCAAGAAAAT
>Dprocardinoides_FJ748700
TGTACAGACCGACTTTGTGTCGACTACAGAGAGTTAAACTCTAACATAATCGCAGACAGGTACCCTTTGCCGCTCATTAGCGACCAGATCGCTAGGCTGCGTGGCGCAAATTACTTCACGTGTCTTGATATGGCTAGTGGTTTCCACCAAATTCCTATTCACCCTGACTCAATAGAATACACTGCATTTGTGACCCCGGATGGTCAATATAAGTTCCTGACCATGCCGTTCGGACTCAAAAATCCGCCACCCGTTTTCCAACGGGCAGTCATGCGTGCCTTGGGTGACTTGGACTATTCATACGTGATTGTTTACATGGATGATATCATGATCGTGTCACCCACAGTCGAATTAGGATTGGAGAGGTTAAAAATAGTACTAGACATTCTCACAGATGCTGGATTCATTTTTAATGTTAAAAAATGTAGTTTCTTAAAAACAGTCGTTCAATATCTGCGATATGAGGTAAGAGCAGGGAAAATTCGACCAAACTCGCCAAAGATTGTCGCGTTAACATCGTTGCCACCGCCACAGACGGTTTTTGGTGTACGACAGTTTATTGGTTTTGCATCCTATTTTCGCAAACTCGTACCCGGATTCTCTCAAGTCATAAAGCCGTTGTATTCCCTAAGGAAAGGAAGGGAAAGTTTTGCGTGGACTACTGAGTTGAAAAGCATTCGCAAGAAAAT
>Dprocardinoides_FJ748701
TGTACAGACCGACTTTGTGTCGACTACAGAGAGTTAAACTCTAACATAATCGCAGACAGGTACCCTTTGCCGCTCATTAGCGACCAGATCGCTAGGCTGCGTGGCGCAAATTACTTCACGTGTCTTGATATGGCTAGTGGTTTCCACCAAATTCCTATTCACCCTGACTCAATAGAATACACTGCATTTGTGACCCCGGATGGTCAATATAAGTTCCTGACCATGCCGTTCGGACTCAAAAATCCGCCATCCGTTTTCCAACGGGCAGTCATGCGTGCCTTGGGTGACTTGGACTATTCATACGTGATTGTTTACATGGATGATATCATGATCGTGTCACCCACAGTCGAATTAGGATTGGAGAGGTTAAAAATAGTACTAGACATTCTCACAGATGCTGGATTCATTTTAAATGTTAAAAAATGTAGTTTCTTAAAAACAGTCGTTCAATATCTGCGATATGAGGTAAGAGCAGGGAAAATTCGACCAAACTCGCCAAAGATTGTCGCGTTAACATCGTTGCCACCGCCACAGACGGTTTTTGGTGTACGACAGTTTATTGGTTTTGCATCCTATTTTCGCAAACTCGTACCCGGATTCTCTCAAGTCATAAAGCCGTTGTATTCCCTAAGGAAAGGAAGGGAAAGTTTTGCGTGGACTACTGAGTTGAAAAGCATTCGCAAGAAAAT
>Dprocardinoides_FJ748702
TGTACAGACCGACTTTGTGTCGACTACAGAGAGTTAAACTCTAACATAATCGCAGACAGGTACCCTTTGCCGCTCATTAGCGACCAGATCGCTAGGCTGCGTGGCGCAAATTACTTCACGTGTCTTGATATGGCTAGTGGTTTCCACCAAATTCCTATTCACCCTGACTCAATAGAATACACTGCATTTGTGACCCCGGATGGTCAATATAAGTTCCTGACCATGCCGTTCGGACTCAAAAATCCGCCATCCGTTTTCCAACGGGCAGTCATGCGTGCCTTGGGTGACTTGGACTATTCATACGTGATTGTTTACATGGATGATATCATGATCGTGTCACCCACAGTCGAATTAGGATTGGAGAGGTTAAAAATAGTACTAGACATTCTCACAGATGCTGGATTCATTTTAAATGTTAAAAAATGTAGTTTCTTAAAAACAGTCGTTCAATATCTGCGATATGAGGTAAGAGCAGGGAAAATTCGACCAAACTCGCCAAAGATTGTCGCGTTAACATCGTTGCCACCGCCACAGACGGTTTTTGGTGTACGACAGTTTATTGGTTTTGCATCCTATTTTCGCAAACTCGTACCCGGATTCTCTCAAGTCATAAAGCCGTTGTATTCCCTAAGGAAAGGAAGGGAAAGTTTTGCGTGGACTACTGAGTTGAAAAGCATTCGCAAGAAAAT
>Dzottii_FJ748703
NNNNNAGACCGACTTTGTGTCGACTACAGAGAGCTAAACTCTAACACAGTCGCAGACAGGTACCCTTTGCCGCTCATTAGCGACCAGATCGCTAGGCTGCGTGGCGCAAATTATTTCACGTGTCTTGATATGGCGAGAGGGTTCCACCAAATTCCTATTCACCCTGATTCGATAGAATACACTGCATTTGTGACCCCGGATGGTCAATATGAGTTCCTGACCATGCCGTTCGGACTCAGAAATGCGCCATCCGTTTTCCAACGGGCAGTCATGCGTGCCCTGGGTGACTTGGTCTATTCATACGTGATTGTTTACATGGACGATATCATGATCGTGTCACCCACAGTCGAGTTAGGATTAGAAAGGTTAAAAACAGTACTAGACATTCTCACAGATGCTGGATTCATTTTTAATGTTAACAAATGTAGATTTTTAAAAACAGCCGTCCAATATCTGGGATATGAAGTAAAAGCAGGGGAAATTCGACCAAACTCGGGAAAGATTGTTGCGTTAACATCGTTGCCACCGCCACAAACGGTTTTTGGTGTACGACAGTTTATTGGTCTTGCATCCTATTTTCGTAAATTCGTACCCGGATTCTCTCAAGTCATAAAGCCGTTGTATTCTCTAACATCAGGAAGGGAAAGTTTTGTGTGGACTACGGAGTTGGAAAGCATTCGCAAGAAAAT
>Dzottii_GQ339578
NNNNNNNNNNNNNNNNNNNNNNNNNNNNNNNNNNNNNNNNNNNNNNNNNNNNNNNNNNNNNNNNNNNNNNNNNNNNNNNNNNNNNNNNNNNNNNNNNNNNNNNNNNNNNNNNNNNNNNNNNNNNNNNNNNNNNNNNNNNNNNNNNNNNNNNNNNNNNNNNNNNNNNNNNNNNNNNNNNNNNNNNNNNNNNnNNNNNNNNNNNNNNNNNNNNNNNNNNNNNNNNNNNNNNNNNNNNNNNNNNNNNNNNNNNNNNNNNNNNNNNNNNNNNNNNNNNNNNNNNNNNNNNNNNNNNNNNNNNNNNNNNNNNNNNNNNNNNNNNNCGATATCATGATCGTGTCACCCACAGTCGAGTTAGGATTAGAAAGGTTAAAAACAGTACTAGACATTCTCACAGATGCCGGAATCATTTTAAAGGTAACCAAAAGGAGGAATTTAAAAACAGCCGTTCAATATCTGGGATATGGGGTAAAAGCGGGGGAAATTCGACCAAACTCGGGAAAGATTGTTGCGTTAACATCGTTGCCACCGCCACAAACGGTTTTTGGTGTACGACAGTTTATTGGTCTTGCATCCTATTTTCGTAAATTCGTACCCGGATTCTCTCAAGTCATAAAGCCGTTGTATTCTCTAACATCAGGAAGGGAAAGTTTTGTGTGGACTACGGAGTTGGAAAGCATTCGCAAGAAAAT
>Dbuzzatii_GQ339579
GGTACAGACCGACTTTGTGTCGACTACAGAGAGTTAAACTCTAACACAATCGCAGACAGGTACCCTTTGCCGCTCATTAGCGACCAGATCGCTAGGCTGCGTGGCGCAAATTACTTCACGTGTCTTGATATGGCGAGTGGTTTCCACCAAATTCCTATCCACCCCGATTCAATAGAATACACTGCATTTGTGACCCCGGATGGTCAATATGAGTTCCTGACCATGCCGTTCGGACTCAAAAATGCGCCATCCGTTTTCCAACGGGCAGTCATGCGTGCCTTGGGTGACTTGGCCTATTCATACGTGATTGTTTACATGGATGATATCATGATCGTGTCACCCACAGTCGAATTAGGATTGGAAAGGTTAAAAATAGTACTAGACATTCTCACAGATGCTGGATTCATTTTTAATGTTAACAAATGTAGTTTCTTGAAAACAGTCGTTCAATATCTGGGATATGAGGTAAGAGCAGGGGAAATTCGACCAAACTCGCGAAAGATTGTTGCGTTAACATCATTGCCACCGCCACAGACGGTTTTTGGTGTACGACAGTTTATTAGTCTTGCATCCTATTTTCGCAAATTCGTACCCGGATTCTCTCAAGTCATAAAGCCGTTGTATTCCCTAACATCAGGAAAGGAAAGTTTTGCGTGGACTACTGAGTTGGAAAGCATTCGCAAGAAAAT
>Dbuzzatii_GQ339580
GGTGCAGACCGACTTTGTGTCGACTACAGAGAGTTAAAGTCTAACACAAGCGCAGACAGGTACCCTTTGCCACTCATTAGCGACCAGATCGCTNGGCTGCGTGGCGCAAATTACTTCACGTGTCTTGATATGGCGAGTGGTTTCCACCAAATTCTTATCCACCCCGATTCAATAGAATACACTGCATTTGTGACCCCGGATGGTCAATATGAGTTCCTGACCATGCCGTTCGGACTCAAAAATGCGCCATCCGTTTTCCAACGGGCAGTCATGCGTGCCTTGGGTGACTTGGCCTATTCATACGTGATTGTTTACATGGATGATATCATGATAGTGTCACCCACAGTCGAATTAGGATTGGAAAGGTTAAAAATAGTACTAGACATTCTCACAGATGCTGGATTCATTTTTAATGTTAACAAATGTAGTTTCTTAAAAACAGTCGTTCAATATCTGGGATATGAGGTAAGAGCAGGGGAAATTCGNNNNNNNNNNCGAAAGATTGTTGCGTTAACATCATTGCCACCGCCACAGACGGTTTTTGGTGTACGACAGTTCATTGGTCTTGCATCCTATTTTCGCAAATTCGTACCCGGATTCTCTCAAGTCATAAAGCCGTTGTATTCCCTAACATCNNNAAGGGAAAGTTTTGCGTTGACTACTGAGTTGGAAAGCATTCGCAAGAAAAT
>Dbuzzatii_GQ339582
GGTACAGACCGACTTTGTGTCGACTACAGAGAGTTAAACTCTAACACAATCGCAGACAGGTACCCTTTGCCGCTCATTAGCGACCAGATCGCTAGGCTGCGTGGCGCAAATTACTTCACGTGTCTTGATATGGCGAGTGGTTTCCACCAAATTCCTATCCACCCCGATTCAATAGAATACACTGCATTTGTGACCCCGGATGGTCAATATGAGTTCCTGACCATGCCGTTCGGACTCAAAAATGCGCCATCCGTTTTCCAACGGGCAGTCATGCGTGCCTTGGGTGACTTGGCCTATTCATACGTGATTGTTTACATGGATGATATCATGATCGTGTCACCCACAGTCGAATTAGGATTGGAAAGGTTAAAAATAGTACTAGACATTCTCACAGATGCTGGATTCCTTTTTAACTGTTACAAATGTAGTTTCTTAAAAACCGTCGTTCAATATCTGGGATATGAGGTAAGAGCAGGGGAAATTCGACCAAACTCGCGAAAGATTGTTGCGTTAACATCATTGCCACCGCCACAGACGGTTTTTGGTGTACGACAGTTCATTGGTCTTGCATCCTATTTTCGCCAATTCGTACCCGGNNNNNNNNNNNNNNNNNNNNNNNNNNNNNNNNNNNNNNNNNNNNNNNNNNNNNNNNNNNNNNNNNNNNNNNNNNNNNNNNNNNNNNNNNNNNN
>Dmercatorum_GQ339583
GGTACAGACCGACTTTGTGTCGACTACAGAGAGTTAAACTCTAACACAATCGCAGACAGGTACCCTTTGCCGCTCATTAGCGACCAGATCGCTGGGCTGCGTGGCGCAAATTACTTCACGTGTCTTGATATGGCGAGTGGTTTCCACCAAATTCCTATCCACCCTGATTCAATAGAATACACTGCATTTGTGACCCCGGATGGTCAATATGAGTTCCTGACCATGCCGTTCGGACTCAAAAATGCGCCATCCGTTTTCCAACGGGCAGTCATGCGTGCCTTGGGTGACTTGGCCTATTCATACGTGATTGTTTACATGGATGATATCATGATCGTGTCACCCACAGTCGAATTAGGATTGGAAAGGTTAAAAATAGTACTAGACATTCTCACAGATGCTGGATTCATNTTTAATGTTAACAAATGTAGTTTCTTTAAAACAGTCGTTCAATATTTGGGATATGAAGTAAGAGCAGGGGAAATTCGACCAAACTCGCGAAAGATTGTTGCGTTAACATCGTTGCCACCGCCACAGACGGTTTTTGGTGTGCGACAGTTTATTGGTCTTGCATCCTATTTTCGCAAATTCGTACCCGGATTCTCTCAAGTCATAAAGCCGTTGTATTCCCTAACATCAGGAAGGGAAAGTTTTGCGTGGACTACTGAGTTGGAAAGCATTCGCAAGAAAAT
>Dmercatorum_GQ339584
GGTACAGACCGACTTTGTGTCGACTACAGAGAGTTAAACTCTAACACAATCGCAGACCGGTACCCTTTGCCGCTCATTAGCGACCAGATCGCTAGGCTGCGTGGCGCAAATTACTTCACGTGTCTTGATATGGCGAGTGGTTTCCACCAAATTCCTATCCACCCTGATTCAATAGAATACACTGCATCTGTGACCCCGGATGGTCAATATGAGTTCCTGACCATGCCGTTCGGACTCAAAAATGCGCCATCCGTTTTCCAACGGGCAGTCATGCGTGCCTTGGGTGACTTGGCCTATTCATACGTGATTGTTTACATGGATGATATAATGATCGTGTCACCCACAGTCGAATTAGGATTGGAAAGGTTAAAAATAGTACTAGACATTCTCACAGATGCTGGATTCATTTTTAATGTTAACAAATGTAGTTTCTTAAAAACAGTCGTTCAATATTTGGGATATGAAGTAAGAGCAGGGGAAATTCGACCAAACTCGCGAAAGATTGTTGCGTTAACATCGTTGCCACCGCCACAGACGGTTTTTGGTGTGCGACAGTTTATTGGTCTTGCATCCTATTTTCGCAAATTCGTACCCGGATTCTCTCAAGTCATAAAGCCGTTGTATTCCCTAACATCAGGAAGGGAAAGTTTTGCGTGGACTACTGAGTTGGAAAGCATTCGCAAGAAAAT
>Dmercatorum_GQ339585
GGTACAGACCGACTTTGTGTCGACTACAGAGAGTTAAACTCTAACACAATCGCAGACCGGTACCCTTTGCCGCTCATTAGCGACCAGATCGCTAGGCTGCGTGGCACAAATTACTTCACGTGTCTTGATATGGCGAGTGGTTTCCACnAAATTCATATCCACCCTGATTCAATAGAATACACTGCATTTGTGACCCCGGATGGTCAATATGAGTTCCTGACCATGCCGTTCGGACTCAAAGATGCGCCATCCGTTTTCCAACGGGCAGTCATGCGTGCCTTGGGTGACTTGGCCTATTCATACGTGATTGTTTACATGGATGATATAATGATCGTGTCACCCACAGTCGAATTAGGATTGGAAAGGTTAAAAATAGTACTAGACATTCTCACAGATGCTGGATTCATTTTTAATGTTAACAAATGTAGTTTCTTAAAAACAGTCGTTCAATATTTGGGATATAAGGTAAGAGCAGGGGAAATTCGACCAAACTCGCGAAAGATTGTTGCGTTAACATCGTTGCCACCGCCACAGACGGTTTTTGGTGTGCGACAGTTTATTGGTCTTGCATCCTATTTTCGCAAATTCGTACCCGGATTCTCTCAAGTCATAAAGCCGTTGTATTCCCTAACATCAGGAAGGGAAAGTTTTGCGTGGACTACTGAGTTGGAAAGCATTCGCAAGAAAAT
>Dmercatorum_GQ339586
GGTACAGACCGACTTTGTGTCGACTACAGAGAGTTAAACTCTAACACAATCGCAGACAGGTACCCTTTGCCGCTCATTAGCGACCAGATCGCTGGGCTGCGTGGCGCAAATTACTTCACGTGTCTTGATATGGCGAGTGGTTTCCACCAAATTCCTATCCACCCTGATTCAATAGAATACACTGCATTTGTGACCCCGGATGGTCAATATGAGTTCCTGACCATGCCGTTCGGACTCAAAAATGCGCCATCCGTTTTCCAACGGCCAGTCATGCGTGCCTTGGGTGACTTGGCCTATTCATACGTGATTGTTTACATGGATGATATCATGATCGTGTCACCCACAGTCGAATTAGGATTGGAAAGTTTAAAAATAGTACTAGACATTCTCACAGATGCTGGATTCATTTTTAATGTTAACAAATGTAGTTTCTTAGAAACAGTCGTTCAATATTTGGGATATGAGGTAAGAGCAGGGGAAATTCGACCAAACTCGCGAAAGATTGTTGCGTNAACATCGTTGCCACCGCCACAGACGGTTTTTGGTGTGCGACAGTTTATTGGTCTTGCATCCTATTTTCGCAAATTCGTACCCGGATTCTCTCAAGTCATAAAGCCGTTGTATTCCCTAACATCAGGAAGGGAAAGTTTTGCGTGGACCACTGAGTTGGAAAGCATTCGCAAGAAAAT
>Dparthenogenetica_GQ339588
GGTACAGACCGACTTTGTGTCGACTACAGAGAGTTCAACTCTAACACAATCGCAGACAGGTACCCTTTGCCGCTCATTAGCGATAAGATCGCTAGGCTGTGTGGCGCAAATTACTTCACGTGTTTTGATATGGCTAGTGGTTTTCACCAAATTCCTATCCACCATGATTCAATAGAATACACCGCATTTGTGACCCCGGATGGTCATTATGAGTTCCTGACCATGCCGTTCGGACTCAAAAATGCGCCATCCGTTTTCCAACGGGCCGTTATGCGTGCCTTGGGTGACTTGGCCTATTCATACGTGATTGTTTACATGGATGATATTATGATCGTGTCACCCACAGTCGAATTAGGATTGAAAAAGTTAAAAATAGTACTAGACATTCTCACAGATGCTGGATCCATTTTTAATGTTAACAAATGTAGTTTCTTAAAAACAGTCGTTCAATATCTGGGATATGAGGTAAGAGCAGGGGAAATTCGACCAAACTCGCGAAAGATTGTTGCGTTAACATCGTTGCCACCGCCACAGACGGTTTTTGGTGTACGACAGTTTATTGGTCTTGCATCCTATTTTCGCAAATTCGTACCCGGATTCTCTCAAGTCATAAAGCCGTTGTATTCCCTAACATCAGGAAGGGAAAGTTTTGCGTGGACTACTGAGTTGGAAAGCATTCGCAAGAAAAT
>Dparthenogenetica_GQ339587
GGTACAGACCGACTTTGTGTCGACTACATAGAGTTAAACTCTAACACAATCGCAGACAGTTACCCTTTGCCACTCATTAGCGACCAGATCGCTAGGCTGCGTGGCGCAAATTACTTCACGTGTCTTGATATGGCTAGTGGTTTCCACCAAATTCCTATCCACTTTGATTCAATAAAACACACTGCTTTTGTGACCCCGGATGGTCAATATGAGTTCCTGACCATGCCGTTCGGACTCAAAAATGCGCCATCTGTTTTCCAACGGGCAGTCATGCGTGCCTTGGGTGACTTGGCCTATTCATACGTGATTGTTTACATGGATGACATCATGATCGTGTCACCCACAGTCGAATTAGGATNNNNNNNNNNNNNNNTAGTACTAGACATTCTCACAGATGCTGGATTCATTTTTAATTTTAACAAATGTAGTTTCTTCAAAACAGTCGTTCAATATCGGGGATATGAGGTAAGAGGATGGGAAATTCGACCAAACTCGCGAAAGATTGTTGCGTTAACATCGTTGCCACCGCCACAGACGGTTATTGGTGTACGACAGTTTATTGGTCTTGCATCTTATTTTCGCAAATTCGTACCCGGATTCTCTCAAGTCATAAAGCCGTTGTATTCCCTAACATCAGGAAGGGAAAGTTTTGCGTGGACTACTGAGTTGGAAAGCATTCGAAAGAAAAT
>Dparthenogenetica_GQ339589
GGTACAGACCGACTTTGTGTCGACTATAGAGAGTTCAACTCTAACACAATCGCAGACAGGTACCCTTTGCCGCTCATTAGCGATAAGATCGCTAGGCTGTGTGGCGCAAATTACTTCACGTGTTTTGATATGGCTAGTGGTTTTCACCAAATTCCTATCCACCATGATTCAATAGAATACACCGCATTTGTGACCCCGGATGGTCATTATGAGTTCCTGACCATGCCGTTCGGACTCAAAAATGCGCCATCCGTTTTCCAACGGGCCGTTATGCGTGCCTTGGGTGACTTGGCCTATTCATACGAGATTGTTTACATGGATGATATCATGATCGTGTCACCCACAGTCGAATTAGGATTGAAAATGTTAAAAATAGTACTAGACATTCTCACAGATGCTGGATTCATTTTTAATGTTAACAAATGTAGTTTCTTAAAAACAGTCGTTCAATATCTGGGATATGAGGTAAGAGCAGGGGAAATTCGACCAAACTCGCGAAAGATTGTTGCGTTAACATCGTTGCCACCGCCACAGACGGTTTTTGGTGTACGACAGTTTATTGGTCTTGCATCCTATTTTCGCAAATTCGTACCCGGATTCTCTCAAGTCATAAAGCCGTTGTATTCCCTAACATCAGGAAGGGAAAGTTTTGCGTGGACTACTGAGTTGGAAAGCATTCGCAAGAAAAT
>Dparthenogenetica_GQ339590
GGTACAGACCGACTTTGTGTCGACTACAGAGAGTTAAACTCTAACACAATCGCAGACAGGTACCCTTTGCCGCTCATTAGCGACCAGATCGCTAGGCTGCGTGGCGCAAATTACTTCACGTGTCTTGATATGGCTAGTGGTTTCCACCAAATTCCTATCCACCATGATTCAATAGAATACACCGCATTTGTGACCCCGGATGGTCAATATGAGTTCCTGACCATGCCGTTCGGACTTAAAAATGCGCCATCCGTTTTCCAACGGGCCGTTATGCGTGCCTTGGGTGACTTGGCCTATTCATACGAGATTGTTTACATGGATGATATCATGATCGTGTCACCCACAGTCGAATTAGGATTGAAAATGTTAAAAATAGTACTAGACATTCTCACAGATGCTGGATTCATTTTTAATGTTAACAAATGTAGTTTCTTAAAAACAGTCGTTCAATATCTGGGATATGAGGTAAGAGCAGGGGAAATTCGACCAAACTCGCGAAAGATTGTTGCGTTAACATCGTTGCCACCGCCACAGACGGTTTTTGGTGTACGACAGTTTATTGGTCTTGCATCCTATTTTCGCAAATTCGTACCCGGATTCTCTCAAGTCATAAAGCCGTTGTATTCCCTAACATCAGGAAGGGAAAGTTTTGCGTGGACTACTGAGTTGGAAAGCATTCGCAAGAAAAT
>Slebanonensis_01
NNNNNNNNNNNNNNNNNNNNNNNNNNNNNNNNNNNNNNNNNNNNNNNNNNNNNNNNNNNNTACCCTTTGCCCCTTATAGCAGATCAGATAGCCAGACTTCATGGAGCGAATTATTTTACATGCTTAGACATGGCGAGCGGATATTACCAAATCCCTCTGCANNNNGATTCGATAGNNNNTACAGCTTTTGTCACCCCAGTTGGTCAATATCCATTTTTGTCCATGCCGTTTGGGCTCAAAAATGCGCCTTAnGTTTTCCAACGTACAATGATGCAAGCTCTGGGCGACCTTGCAAATACATTTGTTGTTGTTTATATGGATGATGTATTGATAGTAGTTTCAACAAAAAATGAGCCCTTAGAAAGGCTAAAGATTACTCTTGATATACTCACGAAAGCTGGATTTTCATTTAATATAAAAAAGTGTTCTTTTCTTAAGTCAACTATTCAATATTTAGGATATGAAGTGAGTGCGGGTGAAATTCGTCCAAATTCGCGTAAAAATTCAACGTTGACTGCCCTACCGCCTCCTCAATCGGTCAGTGCTTTAAGACAATTTATTGGACTAGCGTCTTATTTTCGGCAATTTATTCAAGGGTTTTCTTGTTTCATTAAACCGTTATATATTTTAACAGCAGAAANNNNNNNNNNNNNNNNNNNNNNNNNNNNNNNNNNNNNNNNNNNNNNNNN
>Slebanonensis_02
NNNNNNNNNNNNNNNNNNNNNNNNNNNNNNNNNNNNNNNNNNNNNNNNNNNNNNNNNNNNTACCCTTTGCCCCTTATAGCAGATCAGATAGCCAGACTTCATGGAGCGAATTATTTTACATGCTTAGACATGGCGAGCGGATATTACCAAATCCCTCTGCANNNNGATTCGATAGNNNNTACAGCTTTTGnnNNNNNNNNNNNNNNNNNNNNNNNNNNNNNNNNNNNNNNNNNNNNNNNNNNNNNNNNNNNNNNNNNNNNNNNNNNNNNNNNNNNNNNNNNNNNNNNNNNNNNNNNNNNNNNNNNNNNNNNNNNNNNNNNNNNNNNNNNNNNNNNNNNNNNNNNNNNNNNNNNNNNNNNNNNNNNNNNNNNNNNNNNNNNNNNNNNNNNNNNNNNNNNNNNNNNNNNNNNNNNNNNNNNNNNNNNNNNNNNNNNNNNNNNNNNNNNNNNNNNNNNNNNNNNNNNNNNNNNNNNNNNNNNNNNNNNNNNNNNNNNNNNNNNNNNNNNNNNNNNNNNNNNNNNNNNNNNNNNNNNNNNNNNNNNNNNNNNNNNNNNNNNNNNNNNNNNNNNNNNNNNNNNNNNNNNNNNNNNNNNNNNNNNNNNNNNNNNNNNNNNNNNNNNNNNNNNNNNNNNNNNNNNNNNNNNNNNNNNNNNNNNNNNNNNNNNNNNNNNNNNNNNNNNNNNNNNNNN
>Slebanonensis_03
NNNNNNNNNNNNNNNNNNNNNNNNNNNNNNNNNNNNNNNNNNNNNNNNNNNNNNNNNNNNNNNNNNNNNNNNNNNNNNNNNNNNNNNNNNNNNNNNNNNNNNNNNNNNNNNNNNNNNNNNNNNNNNNNNNNNNNNNNNNNNNNNNNNNNNNNNNNNNNNNNNNNNNNNNNNNNNNNNNNNNNNNNNNNNNnNNNNNNNNNNNNNNNNNNNNNNNNNNNNNNNNNNNNNNNNNNNNNNNNNNNNNNNNNNNNNNNNNNNNNNNNNNNNNNNNNNNNNNNNNNNNNNNNNNNNNNNNNNNNNNNNNNGATTGATTATATNNNTTATATAATGATTGTGTCACCGACAAAAGAATTAGCATTTGAGAGATTAAAAATAGTGTTAGANNNNNNNNNNNNNNNNNNNNNNNNNNNNNNNNNNNNNNNNNNNNNNNNNNNNNNNNNNNNNNNNNNNNNNNNNNNNNNNNNNNNNNNNNNNNNNNNNNNNNNNNNNNNNNNNNNNNNNNNNNNNNNNNNNNNNNNNNNNNNNNNNNNNNNNNNNNNNNNNNNNNNNNNNNNNNNNNNNNNNNNNNNNNNNNNNNNNNNNNNNNNNNNNNNNNNNNNNNNNNNNNNNNNNNNNNNNNNNNNNNNNNNNNNNNNNNNNNNNNNNNNNNNNNNNNNNNNNNNNNNNNNNNNNNNNNNNNNNNNNNNNNN
>Slebanonensis_05
NNNNNNNNNNNNNNNNNNNNNNNNNNNNNNNNNNNNNNNNNNNNNNNNNNNNNNNNNNNNNNNNNNNNNNNNNNNNNNNNNNNNNNNNNNNNNNNNNNNNNNNNNNNNNNNNNNNNNNNNNNNNNNNNNNNNNNNNNNNNNNNNNNNNNNNNNNNNNNNNNNNNNNNNNNNNNnNAATATACTTCGTTTGTGACACACAATGGCCAATATGAATTCTTAAAAGTTCCATTCGGTTTGTCAAATTCTCCAAGTGTTTTCCAACGNNNNNNNNNNNNNNNNNNNNNNNNNNNNNNNNNNNNNNNNNNNNNNNNNNNNNNNNNNNNNNNNNNNNNNNNNNNNNNNNNNNNNNNNNNNNNNNNNNNNNNNNNNNNNNNNNNNNNNNNNNNNNNNNNNNNNNNNNNNNNNNNNNNNNNNNNNNNNNNNNNNNNNNNNNNNNNNNNNNNNNNNNNNNNNNNNNNNNNNNNNNNNNNNNNNNNNNNNNNNNNNNNNNNNNNNNNNNNNNNNNNNNNNNNNNNNNNNNNNNNNNNNNNNNNNNNNNNNNNNNNNNNNNNNNNNNNNNNNNNNNNNNNNNNNNNNNNNNNNNNNNNNNNNNNNNNNNNNNNNNNNNNNNNNNNNNNNNNNNNNNNNNNNNNNNNNNNNNNNNNNNNNNNNNNNNNNNNNNNNNNNNNNNNNNNNNNNNNNNNNNNNNN
>Slebanonensis_06
NNNNNNNNNNNNNNNNNNNNNNNNNNNNNNNNNNNNNNNNNNNNNNNNNNNNNNNNNNNNNNNNNNNNNNNNNNNNNNNNNNNNNNNNNNNNNNNNNNNNNNNNNNNNNNNNNNNNNNNNNNNNNNNNNNNNNNNNNNNNNNNNNNNNNNNNNNNNNNNNNNNNNNNNNNNNNNNNNNNNNNNNNNNNNNnNNNNNNNNNNNNNNNNNNNNNNNNNNNNNNNNNNCCTTTCGGACTCAAGAATGCGCCATCAATTTTTCAGAGGGCNNNNNNNNNNNNNNNNNNNNNNNNNNNNNNNNNNNNNNNNNNNNNNNNNNNNNNNNNNNNNNNNNNNNNNNNNNNNNNNNNNNNNNNNNNNNNNNNNNNNNNNNNNNNNNNNNNNNNNNNNNNNNNNNNNNNNNNNNNNNNNNNNNNNNNNNNNNNNNNNNNNNNNNNNNNNNNNNNNNNNNNNNNNNNNNNNNNNNNNNNNNNNNNNNNNNNNNNNNNNNNNNNNNNNNNNNNNNNNNNNNNNNNNNNNNNNNNNNNNNNNNNNNNNNNNNNNNNNNNNNNNNNNNNNNNNNNNNNNNNNNNNNNNNNNNNNNNNNNNNNNNNNNNNNNNNNNNNNNNNNNNNNNNNNNNNNNNNNNNNNNNNNNNNNNNNNNNNNNNNNNNNNNNNNNNNNNNNNNNNNNNNNNNNNNNNNNNNNNNNNNN
>Slebanonensis_07
NNNNNNNNNNNNNNNNNNNNNNNNNNNNNNNNNNNNNNNNNNNNNNNNNNNNNNNNNNNNNNNNNNNNNNNNNNNNNNNNNNNNNNNNNNNNNNNNNNNNNNNNNNNNNNNNNNNNNNNNNNNNNNNNNNNNNNNNNNNNNNNNNNNNNNNNNNNNNNNNNNNNNNNNNNNNNNNNNNNNNNNNNNNNNNnNNNNNNNNNNNNNNNNNNNNNNNNNNNNNNNNTGCCGTTTGGCCTGAAGAATGCGCCTTCTATTTTCCAACGTGCNNNNNNNNNNNNNNNNNNNNNNNNNNNNNNNNNNNNNNNNNNNNNNNNNNNNNNNNNNNNNNNNNNNNNNNNNNNNNNNNNNNNNNNNNNNNNNNNNNNNNNNNNNNNNNNNNNNNNNNNNNNNNNNNNNNNNNNNNNNNNNNNNNNNNNNNNNNNNNNNNNNNNNNNNNNNNNNNNNNNNNNNNNNNNNNNNNNNNNNNNNNNNNNNNNNNNNNNNNNNNNNNNNNNNNNNNNNNNNNNNNNNNNNNNNNNNNNNNNNNNNNNNNNNNNNNNNNNNNNNNNNNNNNNNNNNNNNNNNNNNNNNNNNNNNNNNNNNNNNNNNNNNNNNNNNNNNNNNNNNNNNNNNNNNNNNNNNNNNNNNNNNNNNNNNNNNNNNNNNNNNNNNNNNNNNNNNNNNNNNNNNNNNNNNNNNNNNNNNNNNNN
>Slebanonensis_08
NNNNNNNNNNNNNNNNNNNNNNNNNNNNNNNNNNNNNNNNNNNNNNNNNNNNNNNNNNNNNNNNNNNNNNNNNNNNNNNNNNNNNNNNNNNNNNNNNNNNNNNNNNNNNNNNNNNNNNNNNNNNNNNNNNNNNNNNNNNNNNNNNNNNNNNNNNNNNNNNNNNNNNNNNNNNNNNNNNNnACTGCTTTTGTGACATCGGATGGGCATTACGAATATAACCGAATGCCTTTTGGGCTCGTAAACGCTCCAGCAGTTTTCCAANNNNNNNNNNNNNNNNNNNNNNNNNNNNNNNNNNNNNNNNNNNNNNNNNNNNNNNNNNNNNNNNNNNNNNNNNNNNNNNNNNNNNNNNNNNNNNNNNNNNNNNNNNNNNNNNNNNNNNNNNNNNNNNNNNNNNNNNNNNNNNNNNNNNNNNNNNNNNNNNNNNNNNNNNNNNNNNNNNNNNNNNNNNNNNNNNNNNNNNNNNNNNNNNNNNNNNNNNNNNNNNNNNNNNNNNNNNNNNNNNNNNNNNNNNNNNNNNNNNNNNNNNNNNNNNNNNNNNNNNNNNNNNNNNNNNNNNNNNNNNNNNNNNNNNNNNNNNNNNNNNNNNNNNNNNNNNNNNNNNNNNNNNNNNNNNNNNNNNNNNNNNNNNNNNNNNNNNNNNNNNNNNNNNNNNNNNNNNNNNNNNNNNNNNNNNNNNNNNNNNNNNNNNN
>Slebanonensis_09
NNNNNNNNNNNNNNNNNNNNNNNNNNNNNNNNNNNNNNNNNNNNNNNNNNNNNNNNNNNNNNNNNNNNNNNNNNNNNNNNNNNNNNNNNNNNNNNNNNNNNNNNNNNNNNNNNNNNNNNNNNNNNNNNNNNNNNNNNNNNNNNNNNNNNNNNNNNNNNNNNNNNNNNNNNNNNNNNNNNnACTGCTTTTGTGACATCGGATGGGCATTACGAGTATAACCGAATGCCTTTTGGGCTGGTAAACGCCCCAGCAGTTTTCTAnNNNNNNNNNNNNNNNNNNNNNNNNNNNNNNNNNNNNNNNNNNNNNNNNNNNNNNNNNNNNNNNNNNNNNNNNNNNNNNNNNNNNNNNNNNNNNNNNNNNNNNNNNNNNNNNNNNNNNNNNNNNNNNNNNNNNNNNNNNNNNNNNNNNNNNNNNNNNNNNNNNNNNNNNNNNNNNNNNNNNNNNNNNNNNNNNNNNNNNNNNNNNNNNNNNNNNNNNNNNNNNNNNNNNNNNNNNNNNNNNNNNNNNNNNNNNNNNNNNNNNNNNNNNNNNNNNNNNNNNNNNNNNNNNNNNNNNNNNNNNNNNNNNNNNNNNNNNNNNNNNNNNNNNNNNNNNNNNNNNNNNNNNNNNNNNNNNNNNNNNNNNNNNNNNNNNNNNNNNNNNNNNNNNNNNNNNNNNNNNNNNNNNNNNNNNNNNNNNNNNNNNNNNNN
>Slebanonensis_10
NNNNNNNNNNNNNNNNNNNNNNNNNNNNNNNNNNNNNNNNNNNNNNNNNNNNNNNNNNNNNNNNNNNNNNNNNNNNNNNNNNNNNNNNNNNNNNNNNNNNNNNNNNNNNNNNNNNNNNNNNNNNNNNNNNNNNNNNNNNNNNNNNNNNNNNNNNNNNNNNNNNNNNNNNNNNNNNNNNNNNNNNNNNNNNnNNNNNNNNNNNNNNNNNNNNNNNNNNNNNNNNNNNNNNNNNNNNNNNNNNNNNNNNNNNNNNNNNNNNNNNNNNNNNNNNNNNNNNNNNNNNNNNNNNNNNNNNATTCATTTGTAATCGTTTATATGGACGATATAATGATCGTGTCACCAACAAAAGAATTAGCATTTGAAAGATCAAAAATAGTGTTAGAAGTATTGACACGAGCTGGATTTTCGTTCAATATTTCAAAATGTTTCTTCTTGAGAACTACTGTACAGTATCTAGGGTACGAGATACAGGCAGGAGAAATACGTCCTAATTCGAGTAAAATAGAGGCGCTTGTTTCGTTACCACCGCCGATATCGGTTTACACGTTGAGACAATTTATTGGATTGGCATCATATTTTAGGCAGTTTATTTCGGGGTTTTCACAGTTGTTGAAACCTTTGTATTTTCTCACCTCANNNNNNNNNNNNNNNNNNNNNNNNNNNNNNNNNNNNNNNNNNNNNNNNNNNNN
>Slebanonensis_11
GGTTCCCATCGTCTGTGTGTTGATTACCGAGAGTTGAATTCCAACACAGTATCTGATAAATATCCTTTGCCCCTTATAGCCGATCAAATAGCCAGACTTCATGGAGCGAATTATTTTTCATGCTTAGACATGGCAAGCGGATATTACCAAATCCCTCTGCATGAAGATTCGATAGAATGTACAGCTTTTGTGACCCCAGATGGTCAATATGAATTTTTGTCCATGCCGTTTTGGnnnAAAAATGCGCCCTCAGTTTTCCAACGTACAGTGATGCAAGCTCTGGGGGACCTTGCAAATACATTTGTTGTCATTTATATGGATGACGTATTGATAGTAGCTTCAACAAAAAATGAGGCCTTAGAAAGGCTAAAGATTACTCTTGACATACTCACGAAAGCTGGATTTTCATTCAATATAAAAAAGTGTTCTTTTCTTAAGGCAACTGTTCAATATTTAGGATATGAAGTGAGTGCGGGTGAAATTCGTCCAAATTCGCGTAAAATTTCAGCGTTGACAGCTCTACCCCCTCCTCAGTCGGTCAGTGCTTTAAGGCAATTTATTGGACTTGCGTCTTATTTTCGGCAATTNNNNNNNNNNNNNNNNNNNNNNNNNNNNNNNNNNNNNNNNNNNNNNNNNNNNNNNNNNNNNNNNNNNNNNNNNNNNNNNNNNNNNNNNNNNNNNNNNNNNNN
>Slebanonensis_12
NNNNNNNNNNNNNNNNNNNNNNNNNNNNNNNNNNNNNNNNNNNNNNNNNNNNNNNNNNNNNNNNNNNNNNNNNNNNNNNNNNNNNNNNNNNNNNNNNNNNNNNNNNNNNNNNNNNNNNNNNNNNNNNNNNNNNNNAGTGGATTTCACCAAATAGGAGTGGATGAAGATTCAATAAAGTATACAGCCTTTGTAACTCCACAGGGACAGTATGAGTATCTCAGAATGCCGTTTGGATTAAAAAATGGCCCCTCAGTTTTTCAANNNNNNNNNNNNNNNNNNNNNNNNNNNNNNNNNNNNNNNNNNNNNNNNNNNNNNNNNNNNNNNNNNNNNNNNNNNNNNNNNNNNNNNNNNNNNNNNNNNNNNNNNNNNNNNNNNNNNNNNNNNNNNNNNNNNNNNNNNNNNNNNNNNNNNNNNNNNNNNNNNNNNNNNNNNNNNNNNNNNNNNNNNNNNNNNNNNNNNNNNNNNNNNNNNNNNNNNNNNNNNNNNNNNNNNNNNNNNNNNNNNNNNNNNNNNNNNNNNNNNNNNNNNNNNNNNNNNNNNNNNNNNNNNNNNNNNNNNNNNNNNNNNNNNNNNNNNNNNNNNNNNNNNNNNNNNNNNNNNNNNNNNNNNNNNNNNNNNNNNNNNNNNNNNNNNNNNNNNNNNNNNNNNNNNNNNNNNNNNNNNNNNNNNNNNNNNNNNNNNNNNNNNNN
>Slebanonensis_13
NNNNNNNNNNNNNNNNNNNNNNNNNNNNNNNNNNNNNNNNNNNNNNNNNNNNNNNNNNNNNNNNNNNNNNNNNNNNNNNNNNNNNNNNNNNNNNNNNNNNNNNNNNNNNNNNNNNNNNNNNNNNNNNNNNNNNNNAGTGGATTTCACCAAATAGGAGTAGACGAAGATTCAATTAAGTGTACAGCCTTTGTAACTCCACAGGGATAnTTTGAGTTTCTCAGAATGCCGTTTGGATTAAAAAATGGCCCTTCAGTTTTTCAANNNNNNNNNNNNNNNNNNNNNNNNNNNNNNNNNNNNNNNNNNNNNNNNNNNNNNNNNNNNNNNNNNNNNNNNNNNNNNNNNNNNNNNNNNNNNNNNNNNNNNNNNNNNNNNNNNNNNNNNNNNNNNNNNNNNNNNNNNNNNNNNNNNNNNNNNNNNNNNNNNNNNNNNNNNNNNNNNNNNNNNNNNNNNNNNNNNNNNNNNNNNNNNNNNNNNNNNNNNNNNNNNNNNNNNNNNNNNNNNNNNNNNNNNNNNNNNNNNNNNNNNNNNNNNNNNNNNNNNNNNNNNNNNNNNNNNNNNNNNNNNNNNNNNNNNNNNNNNNNNNNNNNNNNNNNNNNNNNNNNNNNNNNNNNNNNNNNNNNNNNNNNNNNNNNNNNNNNNNNNNNNNNNNNNNNNNNNNNNNNNNNNNNNNNNNNNNNNNNNNNNNNNNN
>Slebanonensis_14
NNNNNNNNNNNNNNNNNNNNNNNNNNNNNNNNNNNNNNNNNNNNNNNNNNNNNNNNNNNNNNNNNNNNNNNNNNNNNNNNNNNNNNNNNNNNNNNNNNNNNNNNNNNNNNNTACTTCTCGACATTAGATCTAGCCAGTGGTTTTCACCAAATTGAGATGCACCCAAAAGACGACGAAAAAACCGCCTTCACGGTGGACGGAGGTCACTATGAGTACGTTAGGATGCCTTTCGGACTCCGAAACGCACCATCCACATTCCANNNNNNNNNNNNNNNNNNNNNNNNNNNNNNNNNNNNNNNNNNNNNNNNNNNNNNNNNNNNNNNNNNNNNNNNNNNNNNNNNNNNNNNNNNNNNNNNNNNNNNNNNNNNNNNNNNNNNNNNNNNNNNNNNNNNNNNNNNNNNNNNNNNNNNNNNNNNNNNNNNNNNNNNNNNNNNNNNNNNNNNNNNNNNNNNNNNNNNNNNNNNNNNNNNNNNNNNNNNNNNNNNNNNNNNNNNNNNNNNNNNNNNNNNNNNNNNNNNNNNNNNNNNNNNNNNNNNNNNNNNNNNNNNNNNNNNNNNNNNNNNNNNNNNNNNNNNNNNNNNNNNNNNNNNNNNNNNNNNNNNNNNNNNNNNNNNNNNNNNNNNNNNNNNNNNNNNNNNNNNNNNNNNNNNNNNNVNNNNNNNNNNNNNNNNNNNNNNNNNNNNNNNNNN
>Slebanonensis_17
NNNNNNNNNNNNCTCCATCCTGATTCCGTCGAGTGTACGGCGTGTGTGACTCCAGATGGGCAGTNNNNNNNACGAATTTATGTCTATGCCATTTGGGCTCANNNNNNAGAATGCCCCTTCGGTTTTTNTATNNNNNNCATTATTTATCATATCCCTCTCCATCCTGATTCCGTCGAGTGTACGGCGTGTGTGACTCCAGATGGGCAGTACGAATTTATGTCTATGCCATTTGGGCTCAAGAATGCCCCTTCGGTTTTTCAACGAGTAGTTATGAAAGCTCTTGGGGATCTGGCAAACACATACGTAGTCGTTTACATGGACGACATTATGGTAATAGCTTCAACAAAAAAAGAAGCATTTGACAGATTGCACATTGTTTTAGATATTCTTGTCACTTCGGGGTTTTCGTTCAATATCACAAAATGCTCTTTCCTCAAAACTAAGGTACAATATCTGGGCTATGAGGTTAGTGCCGGCGAAATTAGACCAAATCCTCATAAGATTATAGCGCTAACCGCATTGCCTTCTCCAAAATCCGTTACAGGAGTGAGATAnTTCATTGGACTGGCTTCCTATTTTCGGCAATTTATACATGGATTNNNNNNNNNNNNNNNNNNNNNNNNNNNNNNNNNNNNNNNNNNNNNNVNNNNNNNNNNNNNNNNNNNNNNNNNNNNNNNNNNNNNNNNNNN
>Slebanonensis_18
NNNNNNNNNCGTCTTTGTGTAGACTATCGCATATTAAATGAGAACACTATTGCAGATAAGTATCCGTTACCTCTAATTTCAGACCAGATAGCTAGGTTACGAGGAGCAAAGTNANNNNNNNNNNNNGATATGGCAAGTGGCTTCTACCAAATTCCGGTACATCCAAACTCAATTGAGCGTACTGCTTTCGTTGACCCAGAAGGACAGTATGAGTTTTTGACCATTCCATTTGGTCTGAAAAACGCGGCTTCTGTATTTCAACGGGCCATAATGAAAGCATTAGGTACTTTAGCATACACATATGCAATCGTTTATATTGATGATGTGGTTATTATAGCCCAAACCAAAGACAAAGCGTTAGATAGATTGCAGATAGTGCTAGAAACATTAAGTAAAGCTGGTTTTTCATTTAACGTAACTAAATGTTCCTTTCTCAAAACAAGTATAGAGTATCTCGGATTCGAAATAAGCAACGGTGAAATCCGGCCAAATGAGCGTAAAATTCAAGCATTGGTNNNNCTACCACCTCCACAAACTGTGTCACAATTAAGGCAATTTATAGGCTTAGCATCCTATTTTCGGCAGTTCGTCCCAAAATTTTCCGAAACACTAAAGCCTTTATATNNNNNNNNNNNNNNNNNNNNVNNNNNNNNNNNNNNNNNNNNNNNNNNNNNNNNNNNNNNNNNNNN
>Slebanonensis_19
GGCACCGATCGTCTTTGTGTAGACTATCGCATATTAAATGAGAACACTATTGCAGATAAGTATCCGTTACCTCTAATTTCAGACCAGATAGCTAGGTTACGAGGAGCAAAATATTTTTCGTGCGTAGATATGGCAAGTGGCTTTTACCAAATTCCGGTACATCCAAACTCAATTGAGCGTACTGCTTTCGTTACCCCAGAAGGACAGTATGAGTTTTTTAACATGCCCTTTGGTCTGAAAAACGCGCCATANNNNNNNNNNNNNNNNNNNATGAAAGCGTTAGGTACTTTAGCACACACATATGTAATCGTTTACATTGTTGATGTGTTAATTATAGCCCAAACTAAAGACGAAGCGTTAGATCGATTGCAGAAAGTGCTAGAAACATTAAGTAAAGCTGGTTTTTCATTTAACGTAACTAAATGTTCCTTTCGCAAAACAAGTATAGAGTATCTCGGATTCGAAATAAGCAACCGTGAAATCCGGCCAAATGAGCATAAAATTCGAGCATTGGTAGGTCTGCCACCTCCACAAACTGTGTCACAGTTAAGGCAATTTATAGGTTTAGCATCCTATTTTCGNNNNNNNNNNNNNNNNNNNNNNNNNNNNNNNNNNNNNNNNNNNNNNNNNNNNNNNNNNNNNNNNNNNNNNNNNNNNNNNNNNNNNNNNNNNNNNNNNNNNNNNNNNNN
>Slebanonensis_20
NNNNNNNNNNNNNNNNNNNNNNNNNNNNNNNNNNNNNNNNNNNNNNNNNNNNNNNNNNNNNNNNNNNNNNNNNNNNNNNNNNNNNNNNNNNNNNNNNNNNNNNNNNNNNNNNNNNNNNNNNNNNNNNNNNNNNNNNNNGGATTCCACCAAATAGGTATGGAGAATGAATACATTAAATATACCGCATTTGTGACCACCGACGGGCAATATGAATACCTAAGAATGCCGTTTAGGCTAAAAAATGGGCCCGCTGTATTTCAGCGGNNNNNNNNNNNNNNNNNNNNNNNNNNNNNNNNNNNNNNNNNNNNNNNNNNNNNNNNNNNNNNNNNNNNNNNNNNNNNNNNNNNNNNNNNNNNNNNNNNNNNNNNNNNNNNNNNNNNNNNNNNNNNNNNNNNNNNNNNNNNNNNNNNNNNNNNNNNNNNNNNNNNNNNNNNNNNNNNNNNNNNNNNNNNNNNNNNNNNNNNNNNNNNNNNNNNNNNNNNNNNNNNNNNNNNNNNNNNNNNNNNNNNNNNNNNNNNNNNNNNNNNNNNNNNNNNNNNNNNNNNNNNNNNNNNNNNNNNNNNNNNNNNNNNNNNNNNNNNNNNNNNNNNNNNNNNNNNNNNNNNNNNNNNNNNNNNNNNNNNNNNNNNNNNNNNNNNNNNNNNNNNNNNNNNNNNNNNNNNNNNNNNNNNNNNNNNNNNNNNNNNNNN
>Slebanonensis_21
NNNNNNNNNNNNNNNNNNNNNNNNNNNNNNNNNNNNNNNNNNNNNNNNNNNNNNNNNNNNNNNNNNNNNNNNNNNNNNNNNNNNNNNNNNNNNNNNNNNNNNNNNNNNNNNNNNNNNNNNNNNNNNNNNNNNNNNNNNNNNTTCCACCAAATAGGTATGGATAACGAATCCATTAAATATACCGCATTTGTGACACCCGACGGGCAATATGAATACCTAAGAATGCCGTTTGGCCTAAAAAAAGGGCCCGCTGTATTTCAACGGNNNNNNNNNNNNNNNNNNNNNNNNNNNNNNNNNNNNNNNNNNNNNNNNNNNNNNNNNNNNNNNNNNNNNNNNNNNNNNNNNNNNNNNNNNNNNNNNNNNNNNNNNNNNNNNNNNNNNNNNNNNNNNNNNNNNNNNNNNNNNNNNNNNNNNNNNNNNNNNNNNNNNNNNNNNNNNNNNNNNNNNNNNNNNNNNNNNNNNNNNNNNNNNNNNNNNNNNNNNNNNNNNNNNNNNNNNNNNNNNNNNNNNNNNNNNNNNNNNNNNNNNNNNNNNNNNNNNNNNNNNNNNNNNNNNNNNNNNNNNNNNNNNNNNNNNNNNNNNNNNNNNNNNNNNNNNNNNNNNNNNNNNNNNNNNNNNNNNNNNNNNNNNNNNNNNNNNNNNNNNNNNNNNNNNNNNNNNNNNNNNNNNNNNNNNNNNNNNNNNNNNNN
>Slebanonensis_22
NNNNNNNNNNNNNNNNNNNNNNNNNNNNNNNNNNNNNNNNNNNNNNNNNNNNNNNNNNNNNNNNNNNNNNNNNNNNNNNNNNNNNNNNNNNNNNNNNNNNNNNNNNNNNNNNNNNNNNNNNNNNNNNNNNNNNNNNNNNNNTTCCACCAAATAGGTATGGATAACGAATCCATTAAATATACCGCATTTGTGACCCCCGAGGGCCAATATGAATACCTAAGAATGCCGTTTGGGCTGAAAAACGGGCCNNNNNNNNNNNNNNNNNNNNNNNNNNNNNNNNNNNNNNNNNNNNNNNNNNNNNNNNNNNNNNNNNNNNNNNNNNNNNNNNNNNNNNNNNNNNNNNNNNNNNNNNNNNNNNNNNNNNNNNNNNNNNNNNNNNNNNNNNNNNNNNNNNNNNNNNNNNNNNNNNNNNNNNNNNNNNNNNNNNNNNNNNNNNNNNNNNNNNNNNNNNNNNNNNNNNNNNNNNNNNNNNNNNNNNNNNNNNNNNNNNNNNNNNNNNNNNNNNNNNNNNNNNNNNNNNNNNNNNNNNNNNNNNNNNNNNNNNNNNNNNNNNNNNNNNNNNNNNNNNNNNNNNNNNNNNNNNNNNNNNNNNNNNNNNNNNNNNNNNNNNNNNNNNNNNNNNNNNNNNNNNNNNNNNNNNNNNNNNNNNNNNNNNNNNNNNNNNNNNNNNNNNNNNNNNNNNNNNNNNN
>Slebanonensis_23
NNNNNNNNNNNNNNNNNNNNNNNNNNNNNNNNNNNNNNNNNNNNNNNNNNNNNNNNNNNNNNNNNNNNNNNNNNNNNNNNNNNNNNNNNNNNNNNNNNNNNNNNNNNNNNNNNNNNNNNNNNNNNNNNNNNNNNNNNNNNnnnnnnnnnnnnnnnnnnnnnnnnnnATTCCATTAAATATACTGCATTTGTGACCCCCGACGGCCAATATGANAAAGGAAAGGACCATGTCAGnnAAACAGAAGAGCAGCTTTCAATACACTTAAACAAAGTCATCGTATAnTGCGAACCGTGnACAGCTCCATACCNNNNNNNNNNNNNNNNNNNNNNNNNNNNNNNNNNNNNNNNNNNNNNNNNNNNNNNNNNNNNNNNNNNNNNNNNNNNNNNNNNNNNNNNNNNNNNNNNNNNNNNNNNNNNNNNNNNNNNNNNNNNNNNNNNNNNNNNNNNNNNNNNNNNNNNNNNNNNNNNNNNNNNNNNNNNNNNNNNNNNNNNNNNNNNNNNNNNNNNNNNNNNNNNNNNNNNNNNNNNNNNNNNNNNNNNNNNNNNNNNNNNNNNNNNNNNNNNNNNNNNNNNNNNNNNNNNNNNNNNNNNNNNNNNNNNNNNNNNNNNNNNNNNNNNNNNNNNNNNNNNNNNNNNNNNNNNNNNNNNNNNNNNNNNNNNNNNNNNNNNNNNNNNNNNNNNNNNNNNNNN
>Slebanonensis_24
NNNNNNNNNNNNNNNNNNNNNNNNNNNNNNNNNNNNNNNNNNNNNNNNNNNNNNNNNNNNNNNNNNNNNNNNNNNNNNNNNNNNNNNNNNNNNNNNNNNNNNNNNNNNNNNNNNNNNNNNNNNNNNNNNNNNNNNNNNNNnnnnnnnnnnnnnnnnnnnnnnnnnnNNNNNNNNNNNNNNNNNGCATTTGTGACCCACGACGGGTAnTATGAATACCTAAGAATGCCGTTTGGGCTAAAAAACGGGCCCGCTGTATTTCAGCGGNNNNNNNNNNNNNNNNNNNNNNNNNNNNNNNNNNNNNNNNNNNNNNNNNNNNNNNNNNNNNNNNNNNNNNNNNNNNNNNNNNNNNNNNNNNNNNNNNNNNNNNNNNNNNNNNNNNNNNNNNNNNNNNNNNNNNNNNNNNNNNnnnnnnnnnnnnnnnnnnnnnnnnnNNNNNNNNNNNNNNNNNNNNNNNNNNNNNNNNNNNNNNNNNNNNNNNNNNNNNNNNNNNNNNNNNNNNNNNNNNNNNNNNNNNNNNNNNNNNNNNNNNNNNNNNNNNNNNNNNNNNNNNNNNNNNNNNNNNNNNNNNNNNNnnnnnnnnnnnnnnnnnnnnnnnnnNNNNNNNNNNNNNNNNNNNNNNNNNNNNNNNNNNNNNNNNNNNNNNNNNNNNNNNNNNNNNNNNNNNNNNNNNNNNNNNNNNNNNNNNNNNN
>Slebanonensis_25
NNNNNNNNNNNNNNNNNNNNNNNNNNNNNNNNNNNNNNNNNNNNNNNNNNNNNNNNNNNNNNNNNNNNNNNNNNNNNNNNNNNNNNNNNNNNNNNNNNNNNNNNNNNNNNNNNNNNNNNNNNNNNNNNNNNNNNNNNNNNnnnnnnnnnnnnnnnnnnnnnnnnnNNNNNNNNNNNNNNNNNnnnnnnnnnnnnnnnnnnnnnnnnnnnnnnnnnnnnnnnnnnnnnnnnnnnnnnnnnnnnnGCTCCTTCAGTGTTTCAAAGAGTGGTCATGAAGGCATTGGGAATTCTGGCTCGTTCATTTGTAATCGTTTGTATGGGTGATATAATGATCGTGTCACCGACANNnnnNNNNNNNNNNNNNNNNNNNNNNNNNNNNNNNNNNNNNNNNNNNNNNNNNNNNNNNNNNNNNNNNNNNNNNNNNNNNNNNNNNNNNNNNNNNNNNNNNNNNNNNNNNNNNNNNNNNNNNNNNNNNNNNNNNNNNNNNNnnnnnnnnnnnnnnnnnnnnnnnnnNNNNNNNNNNNNNNNNNNNNNNNNNNNNNNNNNNNNNNNNNNNNNNNNNNNNNNNNNNNNNNNNNNNNNNNNNNNNNNNNNNNNNNNNNNNNNNNNNNNNNNNNNNNNNNNNNNNNNNNNNNNNNNNNNNNNNNNNNNNNNNNNNNNNNNNNNNNNNNNnnnnnnnnnnnnnnnnNN
>Slebanonensis_26
NNNACCGATCGTCTTAGTGTAGATTATCGCATATTAAATGAGAACACTATTGCAGATAAGTATCCGTTACCTCTAATTTCAGACCAGATAGCTAGGCTACGTGGAGCAAAATATTTTTTGTGCGTAGATATGGCAAGTGGCATCTACCAATTTCCGGTACATCCNNNNNNNNNNNNNNNNNNNNNNNNNNnNNNNNNNNNNNNNNNNnnnnnnnnnnnnnnnnnnnnnnnnnNNNNNNNNNNNNNNNNNnnnnnnnnnnnnnnnnnnnnnnnnnnnnnnnnnnnnnnnnNNNNNNNNNNNNNNNNNNNNNNNNNNNNNNNNNNNNNNNNNNnnnnnnnnnnnnnnnnnnnnnnnnnnnNNNNNNNNNNNNNNNNNnnnnnnnnnnnnnnnnnnnnnnnnnnnnnnnnnnnnnnNNNNNNNNNNNNNNNNNNNNNNNNNNNNNNNNNNNNNNNNNnnnnnnnnnnnnnnnnnnnnnnnnnNNNNNNNNNNNNNNNNNnnnnnnnnnnnnnnnnnnnnnnnnnnnnnnnnnnnnnnnnNNNNNNNNNNNNNNNNNNNNNNNNNNNNNNNNNNNNNNNNNNnnnnnnnnnnnnnnnnnnnnnnnnnNNNNNNNNNNNNNNNNNnnnnnnnnnnnnnnnnnnnnnnnnnnnnnnnnnnnnnnnnNNNNNNNNNNNNNNNNNNNNNNNNNNNNN
>Dhydei_X13305
NNNNNNNNNNNNNNNNNNNNNNNNNNNNNNNNNNNNNNNNNNNNNNNNNNNNNNNNNNNNNNNNNNNNNNNNNNNNNNNNNNNNNNNNNNNNNNNNNNNNNNNNNNNNNNNNNNNNNNNNNNNNNNNNNNNNNNNNNNNNNNNNNNNNNNNNNNNNNNNNNNNNNNNNNNNNNNNNNNNNNNNNNNNNNNnNNNNNNNNNNNNNNNNNNNNNNNNNNNGACTATGCCATTCGGACTnAAAAATGCGCCATCTGATTTTCAACTGGCAGTCATGNGAGCNNNNNNNNNNNNNNNNNNNNNNNNNNNNNNNNNNNNNATAGGCGATATAATAATCGAGTTACCCACAGTCGAGTTAGGATTGGAAAGGTTAAAAACAGTACTAGACATTCTTACAGAGGCTGTATTCATTATAAATGTCAGCAAATGTAACTTTTTAAAAACAGTCCTTCAGTATTTGGTATATGAGGTAAGANNNNNAGAAATTCGACTAAGCCCCCGAAAAATTGCTGCGTNNNNNNCCTTTACACCGTTACAAATAGTTTTTGGTGTACGACAGTTTATTGGTCTTGCATCCTANNNNNNNNNNNNNNNNNNNNNNNNNNNNNNNNNNNNNNNNNNNNNNNNNNNNNNNNNNNNNNNNNNNNNNAGTTTTGTTAAGAATACNNNNNNNNNNNNAATTCGCAAGAAAAT
>Drosophila_X15066
GGAACCGACCGTCTATGTGTTGATTTTAGAGAGCTAAACTCGAACACGATTTCGGATAAATACCCCTTGCCGCTTATCAGCGATCAAATTGCTAGACTTCGCGGAGCAAATTATTTCACATGCCTGGATATGGCAAGTGGTTTCCACCAAATCCCGATTCACCCTGAATCCGTGGAATATACTGCATTTGnnnnnnnnnnnnnnnnnnnnnnnnnnnnnnnnnTGCCAGACGGCCTCAAAAATGCGCCATCTGTTTTCCAGCGCACAGTCATAAATGCACTTGGTGACCTTGCTAACTCTTTTGTAATCGTTTACATGGACGACATAATGGTAGTATCGCCAACCAAGGAATTGGCTTTGGAAAGGTTAAAAACTGTTTTGAATGTTCTTACAAAGGCTGGTTTTACCTTTAACCTTGCTAAATGCAGTTTTCTCAAAACAACGGTTCAGTATTTAGGCTATGAAGTGCGAGCGGGAGAAATTCGTCCGAATGTGCGAAAGATATCTTCATTAAGCTCCTTGCCTCCTCCTCAAACTCTCTCCGGCGTTAGACAATTCATTGGCTTGGCCTCTTACTTTCGCAAATTCGTGTCTGGATTCTCCCAACTTATGAAACCATTGTATTCACTTTCGTCTGGTAGCGGCAAGATTACATGGAGCGCTGAGCTGGAAGAGATCAGACTTAAAGT
>Dmelanogaster_X14037
GGAACCGACCGTCTATGTGTTGATTTTAGAGAGCTAAACTCGAACACGATTTCGGATAAATACCCCTTGCCGCTTATCAGCGATCAAATTGCTAGACTTCGCGGAGCAAATTATTTCACATGCCTGGATATGGCAAGTGGTTTCCACCAAATCCCGATTCACCCTGAATCCGTGGAATATACTGCATTTGNNNNNNNNNNNNNNNNNNNNNNNNNNNNNNNNNTGCCCGACGGCCTCAAAAATGCGCCATCTGTTTTCCAGCGCACAGTCATAAATGCACTTGGTGACCTTGCTAACTCTTTTGTAATCGTTTACATGGACGACATAATGGTAGTATCGCCAACCAAGGAATTGGCTTTGGAAAGGTTAAAAACTGTTTTGAATGTTCTTACAAAGGCTGGTTTTACCTTTAACCTTGCTAAATGCAGTTTTCTCAAAACAACGGTTCAGTATTTAGGCTATGAAGTGCGAGCGGGAGAAATTCGTCCGAATGTGCGAAAGATAGCTTCTTTAAGCTCCTTGCCTCCTCCTCAAACTGTCTCCGGCGTTAGACAATTCATTGGCTTGGCCTCTTACTTTCGCAAATTCGTGTCTGGATTCTCCCAACTTATGAAACCATTGTATTCACTTTCGTCTGGTAGCGGCAAGATTACATGGAGCGCTGAGCTGGAAGAGATCAGACTTAAAGT
>Dhydei_X13304
GGTACAGACCGACTTTGTGTCGACTACAGAGAGTTAAACTCTAACACAATCGCAGACAGGTACCCTTTGCCGCTCATTAGCGACCAGATCGCTAGGCTGCGTGGCGCAAATTACTTCACGTGTCTTGATATGGCGAGTGGTTTCCACCAAATTCCTATCCACCCTGATTCCATAGAATACACTGCATTTGTGACCCCGGACGGTCAATATGAGTTCCTGACCATGCCGTTCGGACTCAAAAATGCGCCATCCGTTTTCCAACGGGCAGTCATGCGTGCCTTGGGTGACTTGGCCTATTCATACGTGATTGTTTACATGGATGATATCATGATCGTGTCACCCACAGTCGAATTAGGATTGGAAAGGTTGAAAATAGTACTAGACATTCTCACAGATGCTAGATTCATTTTTAATGTTAACAAATGTAGTTTGTTAAAAACAGTCGTTCAATATCTGGGATATGAGGTAAGAGCAGGGGAAATTCGACCAAACTCGCGAAAGATTGTTGCGTTAACATCGTTGCNNACGCCACAGACGGTTTTTGGTGTACGGCAGTTTATTGGTCTTGCATCCTATTTTCGCAAATTCGTACCCGGATTCTCTCAAGTCATAAAGCCGTTGTATTCCCTAACATCAGGAAGGGAAAGTTTTGCGTGGACTACTGAGTTGGAAACGATTCGCAAGAAAAT
>X01472_Dmelanogaster_copia_like
CAGAAATTTAGAATTGTAATAGACTACCGAAAATTAAATGAAATAACAGTAGGAGACAGACACCCAATCCCAAACATGGACGAAATCTTGGGAAAATTGGGCAGATGTAATTACTTCACAACTATAGACTTGGCAAAGGGTTTCCACCAGATCGAAATGGATCCAGAATCAGTTTCAAAGACAGCCTTTTCTACCAAGCACGGTCATTATGAATATTTGCGCATGCCATTCGGATTAAAAAACGCGCCAGCCACCTTTCAACGGTGCATGAATGATATTTTAAGACCACTCTTAAACAAACACTGTCTTGTGTATTTGGACGACATAATTGTATTCTCGACATCCCTTGATGAACACCTGCAATCGCTCGGACTAGTTTTCGAAAAATTAGCAAAAGCCAACCTTAAATTACAACTTGACAAATGTGAGTTTCTCAAGCAAGAAACCACATTTTTAGGACATGTTCTAACACCAGATGGAATAAAACCAAACCCTGAAAAAATTGAAGCCATTCAAAAATATCCAATTCCCACTAAACCAAAAGAAATAAAAGCTTTTCTTGGACTGACAGGATATTATCGTAAATTTATTCCAAACTTTGCAGACATAGCCAAACC------------------------------------------------------------------------
