# Supplementary material for: Evolutionary history and classification of Micropia retroelements in Drosophilidae species
Source: PLoS One. 2019 Oct 17;14(10):e0220539. doi: 10.1371/journal.pone.0220539 (PMC6797199; doi:10.1371/journal.pone.0220539)
Supplement: S2 File — The sequences from S1 File were filtered to include only the ones showing a minimum overlap of 300 bp (first filtering strategy) encompassing 247 Micropia sequences. The sequence used as outgroup (a Copia retroelement sequence from D. melanogaster genome) were added to this alignment. (FAS) [file pone.0220539.s011.fas]

>Dacutilabella_FJ748684
GGTACAGACCGACTTTGTGTCGACTACCGAGAGTTAAACTCTAACACAATCGCAGACAGGTACCCTTTGCCGCTCATTAGCGACCAGATCGCTAGGCTGCGTGGCGCAAATTACTTCACGTGTCTTGATATGGCGAGTGGCTTCCACCAAATACCTATTCACCCTGACTCGATAGAATACACTGCATTTNNNNNNNNNNNNNNNCAATATGAGTTCCTGACCATGCCGTTCGGACTCAAAAATGCGCCATCCGTTTTCCAACGGGCAGTTATGCGTGGCTTGGGTGACCTGGCCTATTCATACGTGATCGTTTACATGGACGATATCATGATCGTGTCACCCACAGTCGAGTTAGGATTGGAAAGCTTAAAAACAATACTAGACATTCTCACAGATGCTGGATTCATTTTTAATGTAAACAAATGCAGCTTTTTAAAAACAGTCGTTCAATATCTGGGATATGTGGTAAGAGCAGGGGATATTCGACCAAACTCGCGAAAGATTGTTGCGTGTACATCNNNNNNNNNNNNNNNNNNNGTTTTTGGTGTACGACAGTTTATTGGTCTTGCATCCCATTTTCGCAAATTCGTACCCGGATTCTCTCAAGTCATAAAGCCTTTGTATTCCCTAACATCAGGAAGGGAAAGTTTTGCGTGGACTACTGAGTTGGAAAGCATTCGCAAGAAAAT
>Dacutilabella_FJ748685
GGTACAGACCGACTTTGTGTCGACTATCGAGAGTTAAACTCTAACACAATCGCAGACAGGTACCCTTTGCCGCTCATTAGCGACCAGATCGCTAGGCTGCGTGGCGCAAATTACTTTACGTGTCTTGATATGGCGAGTGGTTTCCACCAAAATCCTATTCACCCTGATTCGATAGAATAnACTTCATTTGTGACCCCGGATGGTCAATATGAGTTCCTGACCATGCCGTTCGGACTCAAAAATGCGCCATCCGTTTTCCAACGGGCAGTCATGCGTGCCTTGGGTGACTTGGCCTATTCATACGTGATTGTTTACATGGACGATATCACGATCGTGTCACCCACAGTCGAGTTAGGATTGGAAAGTTTAAAAACAATACTAGACATTCTCACAGATGCTGGATTCATTTTTAATGTAAACAAATGCAGCTTTTTAAAAACAGTCGTTCAATATCTGGGATATGTGGTAAGAGCAGGGGATATTCGACCAAACTCGCGAAAGATTGTTGCGTGTACATCGTTGCCACCGCCACAGACGGTTTTTGGTGTACGACAGTTTATTGGTCTTGCATCCTATTTTCGCAAATTCGTACCCGGATTCTCTCAAGTCATAAAGCCTTTGAATTCCCTAACATCAGGAAGGGAAAGTTTTGCGTGGACTACTGAGTTGGAAAGCATTCGCAAGAAAAT
>Dacutilabella_FJ748686
GGTACAGACCGACTTTGTGTCGACTACCGAGAGTTAAACTCTAACACAATCGCAGACAGGTACCCTTTGCCGCTCATTAGCGACCAGATCGCTAGGCTGCGTGGCGCAAATTACTTCACGTGTCTTGATATGGCGAGTGGCTTCCACCAAATACCTATTCACCCTGACTCGATAGAATACACTGCATTTNNNNNNNNNNNNNNNCAATATGAGTTCCTGACCATGCCGTTCGGACTCAAAAATGCGCCATCCGTTTTCCAACGGGCAGTTATGCGTGGCTTGGGTGACCTGGCCTATTCATACGTGATCGTTTACATGGACGATATCATGATCGTGTCACCCACAGTCGAGTTAGGATTGGAAAGCTTAAAAACAATACTAGACATTCTCACAGATGCTGGATTCATTTTTAATGTAAACAAATGCAGCTTTTTAAAAACAGTCGTTCAATATCTGGGATATGTGGTAAGAGCAGGGGATATTCGACCAAACTCGCGAAAGATTGTTGCGTGTACATCNNNNNNNNNNNNNNNNNNNGTTTTTGGTGTACGACAGTTTATTGGTCTTGCATCCCATTTTCGCAAATTCGTACCCGGATTCTCTCAAGTCATAAAGCCTTTGTATTCCCTAACATCAGGAAGGGAAAGTTTTGCGTGGACTACTGAGTTGGAAAGCATTCGCAAGAAAAT
>Dacutilabella_FJ748687
NNNNNNNNNNNNNTTTGTGTCGACTACCGAGAGTTAAACTCTAACACAATCGCAGACAGGTACCCTTTGCCGCTCATTAGCGACCAGATCGCTAGGCTGCGTGGCGCAAATTACTTCACGTGTCTTGATATGGCGAGTGGCTTCCACCAAATTCCTATTCACCCTGATTCGATAGAATACACTGCATTTNNNNNNNNNNNNNNNCAATATGAGTTCCTGACCATGCCGTTCGGACTCAAAAATGCGCCATCCGTTTTCCAACGGGCAGTTATGCGTGGCTTGGGTGACTTGGCCTATTCATACGTGATCGTTTACATGGACGATATCATGATCGTGTCACCCACAGTCGAGTTAGGATTGGAAAGTTTAAAAACAGTACTAGACATTCTCACAGATGCTGGATTCATTTTTAATGTTAACAAATGTAGCTTTTTAAAAACAGTCATTCAATATCTGGGATATGAGGTAAGGGCAGGGGAAAGTCGACCAAACTCGCGAAAGATTGTTGCATTAACATCGTTACCACCGCCACAGACGGTTTTTGGTGTACGACAGTTTATTGGTCTTGCATCCTATTTTCGCAAATTCGTACCCGGATTCTCTCAAGTCATAAAGCCGTTGTATACCCTAACATCAGGAAGNGAAAGTTTTGCGTGGACTACTGAGTTGGAAAGCATTCGCAAGAAAAT
>Dacutilabella_FJ748688
GGTACAGACCGACTTTGTGTCGACTATCGAGAGTTAAACTCTAACACAATCGCAGACAGGTACCCTTTGCCGCTCATTAGCGACCAGATCGCTAGGCTGCGTGGCGCAAATTACTTTACGTGTCTTGATATGGCGAGTGGTTTCCACCAAATTCCTATTCACCCTGATTCGATAGAATANACTTCATTTGTGACCCCGGATGGTCAATATGAGTTCCTGACCATGCCGTTCGGACTCAAAAATGCGCCATCCGTTTTCCAACGGGCAGTCATGCGTGCCTTGGGTGACTTGGCCTATTCATACGTGATTGTTTACATGGACGATATCACGATCGTGTCACCCATAGTCGAGTTAGGATTGGAAAGGTTAAAAACAGTACTAGACATTCTCACAGATGCTGGATTCATTTTTAATGTTAACAAATGTAGCTTTTTAAAAACAGTCATTCAATATCTGGGATATGAGGTAAGGGCAGGGGAAAGTCGACCAAACTCGCGAAAGATTGTTGCGTTAACATCGTTGCCACCGCCACAGACGGTTTTTGGTGTACGACAGTTTATTGGTCTTGCATCCTATTTTCGCAAATTCATACCCGGATTCTCTCAAGTCATAAAGCCGTTGTATTNNNNNNNNNNNNNNNNNNNNNNNNNNNNNNNNNNNNNNNNNNNNNNNNNNNNNNNNNNNNNNNN
>Dalbomicans_01
GGCACTCATCGTTTGTGTGTTGATTACCGTGAATTAAATTCTAATACAGTTGCAGATAGATATCTTTTGCCCCTCATATCGGACCAGATAGCCAGACTTTATGGAGCGAAATATTTTACATGTTTAGACATGGCAAGCGGGTATTACCAAATTCCCATGCACAAAGAATCGGTAGAGTGTACAGCATTTGTCACTCCAGACGGGCAATATGAATTTTTGGCAATGCCCTTTGGTCTCAGAAACACACCTTCAGTATTTCAACGCACAGTCATGCAAGCACTTGGAGACCTAGCAAATACGTTTGTTGTCGTTTATATGGATGACGTAATGGTGGCTGCTGCAACAAAAAGTGAGGCTTTGGAAAGGTTGCAAATTACTCTTGATTGTCTTACGAATGCTGGATTCTCATTCAATATAAAAAAATGTTCTTTCCTTAAGTCGACAGTTCAATATCTAGGATATGAAGTGAGTGCAGGTGAAATCCGCCCGAATTCGCTTAAAGTTACAGCGTTAACTACCTTGCCACCTCCTCAGTCAGTTTCTGCTTTACGCCAATTTATTGGATTAGCGTCTTATTTCAGGCAATTCATGCAAGGATTTTCCTGTTTTATGAAACCGTTGTACCTTTTGACTTCGGAGAAGAATGATTTTGTTTGGANNNNNNNNNNNNNNNNNNNNNNNNNNNNNNN
>Damericana_06
NNNNNNNNNNNNNNNNNNNNNNNNNNNNNNNNNNNNNNNNNNNNNNNNNNNNNNNNNNNNNnNNCTTTGCCACTTATTAATGACCAAATTGCTCAAATCAGAGGTTCAAAGTATTTTACGTGTTTGGATATGGCTAGCGGGTACCATCAGATTCCAATTCACCCCGATTCCATTGAAATTACTGCGTTTGTGACACCTAAAGGGCCATACGAGTATTTGACAATGCCATTTGGCCTAAAGAACTCTCCGTCCGTTTTCCAGCGAACCGTCCTAGACGCCTTGGGAAACCTAGCACATTCCTANNNNATAGTGTACATGGACGATATCATGGTAATATCACCAACCATAGAATTGGATTTTGAGAGATTAATGGTTGTGTTGGATGTGCTAACTTCCGCTGGATTCCCATTTAATATTGCTAAATGTGGGTTTCTAAAAAGTACTGTAGAGTATCTGGGGTATGTGGTGCGAGCTGGAGAGTTGGGACCTAATCCGCGAAAAATTCTTGCTCTAAGTTCTTTGGCACCGCCACCAACAATTAGTAGTGTGGGACAATTTATTGGATTGACGTCTTATTTCCGTAAATTCGTGCCTCAATTCTCTCAAATTATGAAACCGATATATTCACTAACTTCGAGCAAAAACATTTTAAGTTGGAATAATGAGCTGGAANNNNNNNNNNNNNNNNN
>Damericana_07e08e19e21e22
GTATCATACCGCCTTTGCATTGATTATCGTGAGCTAAACACCAATACGGTTTCTGATAGGTnTTCCTTGTCACTTATTAATGACCAAATTACTCGTCCnAGGGGTTCAAAGTATTTTATGTGTnTAGATATGGCTAGCGGGTACCATCAGATTGCAATTCACCCTATTNNNNNNNNNNNNNNNNNNNNNNNGACATCTGAAGGGCAATACGAGTATTTGACAATGTCATTTGGCNTAAGGAACGCTCCGTCCGTTTTCCAGCGAACCGTTCTAAACGCCTTGGGAAACCTAGCACATACGTANNNNATAGTGTACATnGACAATATCATGGTAATATCACCAACCATAGAATTGGGTTTTGAGAGATTAAAGGTTGTGTTGGATGTGCTGACTGCGGCTGGATTCTCATTCAATATNNNNAAATGTGGGTTTCTAAAAACTACTGTACAGTATCTGGGGTATGTGGTGCGAGCTGGAGAGTTGAGACCTAATCCGCGAAAAATTCTTGCGCTAAGTTCTTTGGCACCGCCACCAACAAATAATAGTGTAAGACAATTTATTGGATTGGCGTCTAATTTCCGTTAnTTTGTGCCTCAATTCTCTCAGATTATGAAACCGATATATTCACTAACTTCNNNNNNNNNNNNNNNNNNNNNNNNNNNNNNNNNNNNNNNNNNNNNNNNNNNNNN
>Damericana_09e44e87
NNNNNNNNNNNNNTTTGTGTAGATTACCGCGTTTTAAATGACAATACAATTGCCGATAAATATCCTTTGCCTCTTATTTCGGATCAAATAGCTCGTCTTCGTGGTGCAAGGTACTTTTCGTGTATAGATATGGCAAGTGGATTTTACCAAATCCCAGTACACCCAGATTCCATCGAGCGAACGGCTTTCGTTACACCTGATGGACAGTACGAATTCTTAACCATGCCCTTTGGTCTGAAGAACGCACCTTCTGTGTTTCAGCGTGCAATAATAAANGCCCTGGGTCCGTTGGCACACACATTCGCAATTGTTTACATTGACGATGTTATGNNNNNNNNNNNNNNNNNNNNNNNNNNNNNNNNNNNNNNNNNNNNNNNNNNNNNnNNNNNNNNNNnNNNNNNNNNNNNNNNNNNNNNNNNNNNNNNNNNNNNNNNNNNNNNNNNNNNNNNNNNNNNNNNNNNNNNNNNNNNNNNNNNNNNNNNNNNNNNNNNNNNNNNNNNNNNNNNNNNNNNNNNNNNnTTACCACCTCCTCAGTCGGTCTCTGATTTAAGACAATTTATTGGACTAGCATCCTATTTCCGNNNNNNNNNNNNNNNNNNNNNNNNNNNNNNNNNNNNNNNNNNNNNNNNNNNNNNNNNNNNNNNNNNNNNNNNNNNNNNNNNNNNNNNNNNNNNNNNNNNNNNNNNNNN
>Damericana_101e115
GGCACAGATCGTCTTTGTGTAGATTACCGCGTTTTAAATGACAATACAATTGCCGATAAATATCACTTGCCTCTTATTTCAGATCAAATAGCTCGTCTTCGTGGTGCAAGGTACTTTTCGTGTATAGACATAGCAAGTGGATTTTACCAAATCCCAGTACACCCAGATTCCATCGAGCGAACCGCTTTCGTTACACCTGATGGACAGTACGAATTATTAACCATGCCCTTTGGTCTGAAGAACGCACCTTCTATGTTTCAGCGTGCAATAATAAAAGCCCTGGGTCCGTTGGCACACACATTCGCAATTGCTTACATTGACGATGTTATGGTAGTAGCGAAAACAAAAGATGAAGCGTTAAAACGACTAGAGAAAGTGTTGAACACCTTAAGTAAAGCCGGATTTTCATTTAATATAACGAAATGTTCGTTTCTTAAAACTAAAATCAAGTACCTTGGGTTTGAAATAACGAATGGAGAAATTCGGCCAAATGCACGAAAGATCCAGGCATTGATAGGGTTGCCACCTCCGGAAACTGTAACTCAATTACGACAGTTCATTGGTTTAGCTTCTTACTTTCGGCAATTCNNNNNNNNNNNNNNNNNNNNNNNNNNNNNNNNNNNNNNNNNNNNNNNNNNNNNNNNNNNNNNNNNNNNNNNNNNNNNNNNNNNNNNNNNNNNNNNNNNNNN
>Damericana_102
GGCACAGATCGTCTTTGTGTAGATTACCGCGTTTTAAATGACAATACAATTGCCGATAAATATCACTTGCCTCTTATTTCAGATCAAATAGCTCGTCTTCGTGGTGCAAGGTACTTTTCGTGTATAGACATAGCAAGTGGATTTTACCAAATCCCAGTACACCCAGATTCCATCGAGCGAACCGCTTTCGTTACACCTGATGGACAGTACGAATTATTAACCATGCCCTTTGGTCTGAAGAACGCACCTTCTATGTTTCAGCGTGCAATAATAAAAGCCCTGGGTCCGTTGGCACACACATTCGCAATTGCTTACATTGACGATGTTATGGTAGTAGCGAAAACAAAAGATGAAGCGTTAAAACGACTAGAGAAAGTGTTGAACACCTTAAGTAAAGCCGGATTTTCATTTAATATAACGAAATGTTCGTTTCTTAAAACTAAAATCAAGTACCTTGGGTTTGAAATAACGAATGGAGAAATTCGGCCAAATGCACGAAAGATCCAGGCATTGATAGGGTTGCCACCTCCGGAAACTGTAACTCAATTACGACAGTTCATTGGTTTAGCTTCTTACTTTCGGCAATTCNNNNNNNNNNNNNNNNNNNNNNNNNNNNNNNNNNNNNNNNNNNNNNNNNNNNNNNNNNNNNNNNNNNNNNNNNNNNNNNNNNNNNNNNNNNNNNNNNNNNN
>Damericana_108
NNNNNNNNNCGTCTGTGTGTTGATTATCGCGAATTAAATTCCAACACAGTTTCTGATAAATACCCATTGCCCCTTATAGCGGATCAAATAGCTAGACTTAACGGGGCAAAGTTTnnnnCATGTTTAGAGATGTCGAGCGGGTATTATCAAATTCCTCTGCATGATNNNNNNNNAGAGTGTACAGCTTTTGTCACCCCAGATGGCCATTATGAATATTTTTGCATGCCGTTTGGGCTCAAAAGCGCGCCTTCAGTTGTAGAACGTACAGTGATGCAAGCCCTCGGAGACCTTGCAAATAAGTTTGTGGTTGTCTATATGGATGACGTACTGGTAGACGCTTCAACGAAAAGTGAGGCCTTGGGCAGGTTAAAGATTACTCTTGACGTTCTCATAAAAGCTGGATGTTCTTTTAATGTNAAAAAGCATTTTATTCTTAAGTCATCTGTTCGATATTAnGGATATGAAGTGAGTGCTGGTGAAATTCGACCAAATTCGCTTAAAATTTCAGCGTTGACTGCCCTACCACCTCCTCAGTCGGTCTCTGCTTTAAAACAATTCATTGGACTAGCGTCTTATTTTCGTCATTTCATGAAAGGATTTTCTTGTTTTATGAAACCATTATATCTTTTAACATCAGAAANNNNNNNNNNNNNNNNNNNNNNNNNNNNNNNNNNNNNNNNNNNNNNNNN
>Damericana_10e27e93e94e112
nnnnnnnnnnnnnnnTGCGTCGACTATAGGGAGCTCAACGCTAACACAGTTTCGGATAAATTTCCATTGCCTCTTATCTCTGACCAAATTGCAAGGCTACGTGGGGGAAGGTATTTTTCTTGTTTGGACATGGCCAGCGGATTTTACCAAATACCTTTTCACCCAGATTCAGTAGAGCGTACAGCATTTGTTACGCCAGAAGGGCAATTTGAGTTTNTGGCAATGCCGTTTGGTTTAAAAAATGCGNNNNNNGTGTTTCAGCGGGCAATAATAAAAGAGTTGGGTCCCCTTTCGTATTCGTATGTTGTGGTTTACATAGATGATGTATTGGTCGTGGCCGAAACTAAAGATGGGGCAATTTCAAGATTGCAGAAAGACATAGAAATTCTTATTCATGCTGGATTCTCATTTAATATCGAAAAATGTACATTTTTCAAATCAAAAATAGAGTATTTGGGTTACGAAGTAGAGGCAGGTGAGNNNNNNNNNNNNNNNNNNNNNNNNNNNNNNNNNNNNNNNTTACCACCTCCTCAGTCGGTCTCTGATTTAAGACAATTTATTGGACTAGCATCCTATTTCCGNNNNNNNNNNNNNNNNNNNNNNNNNNNNNNNNNNNNNNNNNNNNNNNNNNNNNNNNNNNNNNNNNNNNNNNNNNNNNNNNNNNNNNNNNNNNNNNNNNNNNNNNNNNN
>Damericana_110
NNNNNNNNNCGTCTGTGTGTTGATTATCGCGAATTAAATTCCAACACAGTTTCTGATAAATACCCATTGCCCCTTATAGCGGATCAAATAGCTAGACTTAACGGGGCAAAGTTTnnnnCATGTTTAGAGATGTCGAGCGGGTATTATCAAATTCCTCTGCATGATNNNNNNNNAGAGTGTACAGCTTTTGTCACCCCAGATGGCCATTATGAATATTTTTGCATGCCGTTTGGGCTCAAAAGCGCGCCTTCAGTTGTAGAACGTACAGTGATGCAAGCCCTCGGAGACCTTGCAAATAAGTTTGTGGTTGTCTATATGGATGACGTACTGGTAGACGCTTCAACGAAAAGTGAGGCCTTGGGCAGGTTAAAGATTACTCTTGACGTTCTCATAAAAGCTGGATGTTCTTTTAATGTNAAAAAGCATTTTATTCTTAAGTCATCTGTTCGATATTAnGGATATGAAGTGAGTGCTGGTGAAATTCGACCAAATTCGCTTAAAATTTCAGCGTTGACTGCCCTACCACCTCCTCAGTCGGTCTCTGCTTTAAAACAATTCATTGGACTAGCGTCTTATTTTCGTCATTTCATGAAAGGATTTTCTTGTTTTATGAAACCATTATATCTTTTAACATCAGAAANNNNNNNNNNNNNNNNNNNNNNNNNNNNNNNNNNNNNNNNNNNNNNNNN
>Damericana_121
NNNNNNNNNNNNNNNNNNNNNNNNNNNNNNNNNNNNNNNNNNNNNNNNNNNNNNNNNNNNNNNNNNNNNNNNNNNNNNNNNNNNNNNNNNNNNNNNNNNNNNNNNNNNNNNNNNNNNNNNNNNNNNNNNNNNNNNNNNNNNNNNNNNNNNNNNNNNNNNNNNNNNNNNNNNNNNNNNNNNNNNNNNNNNNNNNNNNNNNNNNNNNNNNNNNNNNNNNNNNNNNNNNNNNNNNNNNNNNNNNACGCTCCGTCCGTTTTCCAGCGAACCGTTCTAAACGCCTTGGGAAACCTAGCACATACNNNNGTAATAGTGTACATnGACAATATCATGGTAATATCACCAACCATAGAATTGGGTTTTGAGAGATTAAAGGTTGTGTTGGATGTGCTGACTGCGGCTGGATTCTCATTCAATATNNNNAAATGTGGGTTTCTAAAAACTACTGTACAGTATCTGGGGTATGTGGTGCGAGCTGGAGAGTTGAGACCTAATCCGCGAAAAATTCTTGCGCTAAGTTCTTTGGCACCGCCACCAACAAATAATAGTGTAAGACAATTTATTGGATTGGCGTCTAATTTCCGTTAnTTTGTGCCTCAATTCTCTCAGATTATGAAACCGATATATTCACTNNNNNNNNNNNNNNNNNNNNNNNNNNNNNNNNNNNNNNNNNNNNNNNNNNNNNNNNNNNN
>Damericana_15e31e109
nnnnnnnnnnnnCTGTGTGTTGATTATCGCGAATTAAATTCCAACACAGTTTCTGATAAATACCCATTGCCCCTTATAGCGGATCAAATAGCTAGACTTAACGGGGCAAAGTTTnnnnCATGTTTAGAGATGTCGAGCGGGTATTATCAAATTCCTCTGCATGATNNNNNNNNAGAGTGTACAGCTTTTGTCACCCCAGATGGCCATTATGAATATTTTTGCATGCCGTTTGGGCTCAAAAGCGCGCCTTCAGTTGTAGAACGTACAGTGATGCAAGCCCTCGGAGACCTTGCAAATAAGTTTGTGGTTGTCTATATGGATGACGTACTGGTAGACGCTTCAACGAAAAGTGAGGCCTTGGGCAGGTTAAAGATTACTCTTGACGTTCTCATAAAAGCTGGATGTTCTTTTAATGTNAAAAAGCATTTTATTCTTAAGTCATCTGTTCGATATTAnGGATATGAAGTGAGTGCTGGTGAAATTCGACCAAATTCGCTTAAAATTTCAGCGTTGACTGCCCTACCACCTCCTCAGTCGGTCTCTGCTTTAAAACAATTCATTGGACTAGCGTCTTATTTTCGTCATTTCATGAAAGGATTTTCTTGTTTTATGAAACCATTATATCTTTTAACATCAGAAAAnnnnnnnnnnnnnnnnnnnnnnnnnnnnnnnnnnnnnnnnnnnnnnnn
>Damericana_18e98e99
NNNNNNNNNNNNNNNNNNNNNNNNNNNNNNNNNNNNNNNNNNNNNNNNNNNNNNNNNNNNNnNNCTTTGCCACTTATTAATGACCAAATTGCTCAAATCAGGGGTTCAAAGTATTTTACGTGTTTGGATATGGCTAGCGGGTACCATCAGATTCCAATTCACCCCGATTCCATTGAAATTACTGCGTTTGTGACACCTAAAGGGCCATACGAGTATTTGACAATGCCATTTGGCCTAAAGAACTCTCCGTCCGTTTTCCAGCGAACCGTCCTAGACGCCTTGGGAAACCTAGCACATTCCTANNNNATAGTGTACATGGACGATATCATGGTAATATCACCAACCATAGAATTGGATTTTGAGAGATTAATGGTTGTGTTGGATGTGCTAACTTCCGCTGGATTCCCATTTAATATTGCTAAATGTGGGTTTCTAAAAAGTACTGTAGAGTATCTGGGGTATGTGGTGCGAGCTGGAGAGTTGGGACCTAATCCGCGAAAAATTCTTGCTCTAAGTTCTTTGGCACCGCCACCAACAATTAGTAGTGTGGGACAATTTATTGGATTGACGTCTTATTTCCGTAAATTCGTGCCTCAATTCTCTCAAATTATGAAACCGATATATTCACTAACTTCGAGCAAAAACATTTTAAGTTGGAATAATGAGCTGGAAnnnnnnnnnnnnnnnnn
>Damericana_25e97e111
nnnnnnnnnnnnCTGTGTGTTGATTATCGCGAATTAAATTCCAACACAGTTTCTGATAAATACCCATTGCCCCTTATAGCGGATCAAATAGCTAGACTTAACGGGGCAAAGTTTnnnnCATGTTTAGAGATGTCGAGCGGGTATTATCAAATTCCTCTGCATGATNNNNNNNNAGAGTGTACAGCTTTTGTCACCCCAGATGGCCATTATGAATATTTTTGCATGCCGTTTGGGCTCAAAAGCGCGCCTTCAGGTGTAGAACGTACAGTGATGCAAGCCCTCGGAGACCTTGCAAATAAGTTTGTGGTTGTCTATATGGATGACGTACTGATAGACGCTTCAACGAAAAGTGAGGCCTTGGGCAGGTTAAAGATTACTCTTGACGTTCTCATAAAAGCTGGATTTTCTTTTAATGTNAAAAAGCATTTTATTCTTAAGTCATCTGTTCGATATTAnGGATATGAAGTGAGTGCTGGTGAAATTCGACCAAATTCGCTTAAATTTTCAGCGTTGACTGCCCTACCACCTCCTCAGTCGGTCTCTGCTTTAAAACAATTCATTGGACTAGCGTCTTATTTTCGTCATTTCATGAAAGGATTTTCTTGTTTTATGAAACCATTATATCTTTTAACATCAGAAAnnnnnnnnnnnnnnnnnnnnnnnnnnnnnnnnnnnnnnnnnnnnnnnnN
>Damericana_26e43
nnnnnnnnnnnnCTTTGTGTAGATTACCGCGTTTTAAATGACAATACAATTGCCGATAAATATCCTTTGCCTCTTATTTCGGATCAAATAGCTCGTCTTCGTGGTGCAAGGTACTTTTCGTGTATAGATATGGCAAGTGGATTTTACCAAATCCCAGTACACCCAGATTCCATCGAGCGAACGGCTTTCGTTACACCTGATGGACAGTACGAATTCTTAACCATGCCCTTTGGTCTGAAGAACGCACCTTCTGTGTTTCAGCGTGCAATAATAAANGCCCTGGGTCCGTTGGCACACACATTCGCAATTGTTTACATTGACGATGTTATGnnnnnnnnnnnnnnnnnnnnnnnnnnnnnnnnnnnnnnnnnnnnnnnnnnnnnnnnnnnnnnnnnnnnnnnnnnnnnnnnnnnnnnnnnnnnnnnnnnnnnnnnnnnnnnnnnnnnnnnnnnnnnnnnnnnnnnnnnnnnnnnnnnnnnnnnnnnnnnnnnnnnnnnnnnnnnnnnnnnnnnnnnnnnnnnnnnnnnnnnnnnnnnnnnnnnnnnnnnnnnnnnnnnnnnnnnnnnnnnnnnnnnnnnnnnnnnnnnnnnnnnnnnnnnnnnnnnnnnnnnnnnnnnnnnnnnnnnnnnnnnnnnnnnnnnnnnnnnnnnnnnnnnnnnnnnnnnnnnnnnnnnnnnnnnnnnnnnNNN
>Damericana_28
NNNNNNNNNNNNNNNNNTGTCGATTATAGAGAGTTAAATAAAAATTAnGTAGCTGATAAGTTTCCATTACCGTTGATATCAGATCAAATAGCTAGACTGAGGGGAGCTAAATATTTCACTTCTCTGGACATGGCTAGCGTGTATTATCAGATTTCAATGCACCCTGAATCAATTGAATATACnnTGCTTGTTACTCCTGATGGGCAGTACGAATTTCTTTCGATACCCTTTGGATTGAAGAACGCACCCTCAGAGTTTCAAAGAGCTGTATTAAAAGCACTTGGCAGTCTTGCTCATTCGTTTGTAATAGTTTATATGGACGATNNNNNNNNNNNNNNNNNNNNNNNNNNNNNNNNNNNNNNNNNNNNNNNNNNNNNNNNNNNNNNNNNNNNNNNNNNNNNNNNNNNNNNNNNNNNNNNNNNNNNNNNNNNNNNNNNNNNNNNNNNNNNNNNNNNNNNNNNNNNNNNNNNNNNNNNNNNNNNNNNNNNNNNNNNNNNNNNNNNNNNNNNNNNNNNNNNNNNNNNNNNNNNNNNNNNNNNNNNNNNNNNNNNNNNNNNNNNNNNNNNNNNNNNNNNNNNNNNNNNNNNNNNNNNNNNNNNNNNNNNNNNNNNNNNNNNNNNNNNNNNNNNNNNNNNNNNNNNNNNNNNNNNNNNNNNNNNNNNNNNNNNNNNNNNNNNNNNNNNNNNNNN
>Damericana_30
NNNNNNNNNNNNNNNNNNNNNNNNNNNNNNNNNNNNNNNNNNNNNNNNNNNNNNNNNNNNNNNNNNNNNNNNNNNNNNNNNNNNNNNNNNNNNNNNNNNNNNNNNNNNNNNNNNNNNNNNNGTCTGGATATGGCAAGTGGGTTTCACCAGATACCAATTTATCCAGACTCGATTGAGCGTACAGCCTTTGTTACnTCGGAAGGTCAATACGAGTTTCTGACCATGCCTTTCGGTCTTAAGGATGCACCAACTGAGTTTCAACGTGCCGTGATGAAAGCATTAGGCTAnCTTGCTCACTCTTTTnTTATTGCTTACATGGATGATATTATGATCATTTTTCAAACAAATGAAAAGGCATTTGAAAGATTAAAGGCAGTTTTAAAAATTCTATCCCAAGCCGGACTCTCTCTTAACGTCGCCAAATGCTCTTTCCTAAGATCTAGTGTCGAATACATGGGTTTTGAAATTAAAAAAGGGGAANNNNNNNNNNNNNNNNNNNNNNNNNNNNNNNNNNNNNNNNNNNNNNNNNNNNNNNNNNNNNNNNNNNNNNNNNNNNNNNNNNNNNNNNNNNNNNNNNNNNNNNNNNNNNNNNNNNNNNNNNNNNNNNNNNNNNNNNNNNNNNNNNNNNNNNNNNNNNNNNNNNNNNNNNNNNNNNNNNNNNNNNNNNNNNNNNNNNNNNNNNNNNNNNN
>Damericana_36e37
NNNNNNNNNNNNNNNNNNNNNNNNNNNNNNNNNNNNNNNNNNNNNNNNNNNNNNNNNNNNNNNNNNNNNNNNNNNNNNNNNNNNNNNNNNNNNNNNNNNNNNNNNNNNNNNNNTACTTCTCGTGTATTGATATGGCTAGCGGTTTCTACAAAATCCCTGTACGCAGATTCAATAGANNNNNNNNNNNNNNnNNNNNNNNNNNNNNNNNNNNNNNNNNNNNNNNNNNNNNNNNNNNNNNNNNNNNNNNNNNNNNNNNNNNNNNNNNNNNNNNNNNNNNNNNNNNNNNNNNNNNNNNNNNNNNNNNNNNNNNNNNNNNNNNNNNNNNNNNNNNNNNNNNNNNNNNNNNNNNNNNNNNNNNTGGAAAGGCTAAAAAATACTCATGACGTTCTCACTAAAGCTGGATTTTCATTTAATGTAAAAAAGTTTTCTTTTCTTAAGTCATCTGTTCGATATTTAGAATATGAAGTGAGTGCTGGTGAAATTCATTCAAATTCGCTTAAAATTTTAGCGTTGACTGCCCTACCACCTCCTTAnTCGGTCTCTGCTTTAAGAAAATTTATTGGACTAGCGTCCTACTTTCGGCAATTCATGCAAGGATTTTCTNNNNNNNNNNNNNNNNNNNNNNNNNNNNNNNNNNNNNNNNNNNNNNNNNNNNNNNNNNNNNNNNNNNNNNNNNNNNNNNNNNNNNN
>Damericana_45e89e95e96
NNNNNNNNNNNNNNNNNNNNNNNNNNNNNNNNNNNNNNNNNNNNNNNNNNNNNNNNNNNNNNNNNNNNNNNNNNNNNNNNNNNNNNNNNNNNNNNNNNNNNNNNNNNNNNNNNNNNNNNNNNNNNNNNNNNNNNNNNNNNNNNNNNCCAAATACCTATTCACCCAGATTCAGTAGAGCGTACAGCATTTGTAACGCCAGAAGGGCAATTTGAATTTTTGGCAATGCCGTTTGGCTTAAAAAATGCTCCGTCGGTGTTTCAGCGGGCAATAATAAAAGCGTTGGGGTCACTTTCGTATTCGTATGTTGTGGTTTACGTAGATAATGTATTGGTCGTGGCCGAAACTAAAGATGAGGCAATTTCAAGATTGCAGGAAGTCTTAAAAATTCTTATTCAAGCTGGATTCTCATTTAATnTCGAAAAATGTACATTTTTAAAATCAAAAATAGAGTATTTGGGTTACGAAGTANNNNNNNNNNNNNNNNNNNNNNNNNNNNNNNNNNNNNNNNNNNNNNNNNNNNNNNNNNNNNNNNNNNNNNNNNNNNNNNNNNNNNNNNNNNNNNNNNNNNNNNNNNNNNNNNNNNNNNNNNNNNNNNNNNNNNNNNNNNNNNNNNNNNNNNNNNNNNNNNNNNNNNNNNNNNNNNNNNNNNNNNNNNNNNNNNNNNNNNNNNNNNNNNNNNNNNNNNNNNN
>Damericana_59e60e61e72e73
GGAACCGATCGACTATGTGTCGATTATCGGGAACTGAATGCTAATACGGTCGCTGACAAATATCCGCTGCCTTTGATTTCTGATCAAATTAATAGACTGAGTGAAGGCAAATATTTCTCCAGTTTAGACATGGCAAGTGGTTTTTACCAAGTTCCAATACACCCAGACTCTATCGAGCGCACTGCTTTTGTCACGCCAGAAGGACAGTATGAATTTTTGGCCATGCCTTTTGGANNNNNNNNNNNNNNNNNNNNNNNNNNNNNNNNNNNNNNNNNNNNNNNNNNNNNNNNNNNNNNNNNNNNNNNNNNNNNNNNNNNNNNNNNNNNNNNNNNNNNNNNNNNNNNNNNNNNNNNNNNNNNNNNNNNNNNNNNNNNNNNNNNNNNNNNNNNNNNNnnnnnnnnnnnnnnnnnnnnnnnnnnnnnnnnnnnnnnnnnnnnnnnnnnnnnnnnnnnnnnnnnnnnnTGGTTGAAGCGGGTCAAATTCGACCAAATCCACGCAAGATACAAGCGTTGGCCGAATTGCCGTCACCGCAGTCAGTAnCGCAGGTGCGACAATTCATAnGCCTAnCCTCGTATTTTAGGCAATTCGTACCnnnnnnnnnnnnnnnnnnnnnnnnnnnnnnnnnnnnnnnnnnnnnnnnnnnnnnnnnnnnnnnnnnnnnnnnnnnnnnnnnnnnnnnnnnnnnnnnn
>Damericana_62e74e113e114e122e123
GGAACCGATCGACTATGTGTCGATTATCGGGAACTGAATGCTAATACGGTCGCTGACAAATATCCGCTGCCTTTGATTTCTGATCAAATTAATAGACTGAGTGAAGGCAAATATTTCTCCAGTTTAGACATGGCAAGTGGTTTTTACCAAGTTCCAATACACCCAGACTCTATCGAGCGCACTGCTTTTGTCACGCCAGAnnnnnnnnnnnnnnnnnnnnnnnnnnnnnnnnnnnnnnnnnnnnnnnnnnnnnnnnnnnnnnnnnnnnnnnnnnnnnnnnnnnnnnnnnnnnnnnnnnnnnnnnnnnnnnnnnnnnnnnnnnnnnnnnnnnnnnnnnnnnnnnnnnnnnnnnnnnnnnnnnnnnnnnnnnnnnnnnnnnnnnnnnnnnnnnnnnnnnnnnnnnnnnnnnnnnnnnnnnnnnnnnnnnnnnnnnnnnnnnnnnnnnnnnnnnnnnnnnnnnnnnnnnnnnnnnnnnnnnnnnnnnnnnnnnnnnnnnnnnnnnnnnnnnnnnnnnnnnnnnnnnnnnnnnnnnnnnnnnnnnnnnnnnnnnnnnnnnnnnnnnnnnnnnnnnnnnnnnnnnnnnnnnnnnnnnnnnnnnnnnnnnnnnnnnnnnnnnnnnnnnnnnnnnnnnnnnnnnnnnnnnnnnnnnnnnnnnnnnnnnnnnnnnnnnnnnnnnnnnnnnnnnnnnn
>Dananassae_01
GGTACAGACCGTCTGTGTGTTGATTATCGTGAGCTTAATGCCAATACCGTTTCCGACAAGTACCCATTGCCACTTATATCTGACCAGATAGCTAGGTTGAGTGGTGCTAGGTTTTTCACGTGCATTGACATGGCGAGTGGCTTCCATCAGATCCCAATACATCCAAGCTCTATTGAACGGACAGCGTTTGTAACCCCAGAAGGGCAGTATGAATACTTGGCTATGCCTTTTGGGCTTAAAAATGCGCCTTCTGTATTCCAGAGGGCCATTAATCGTGCCCTAGGCGATCTGACTCATACATATGCCATCGTTTATATGGACGATGTAATGATAGTTGCACGCACAAAGGAGGAAGCTTTCGACAGGCTAAAAATAACTCTACAAGCACTCGTCGAAGCAGGATTTTCTTTCAACATTAAAAAATGCTCCTTTCTTAAATCTTGTGTAGAATATTTGGGCTTCGAAGTTAGAGCAGGTGAAATTCGACCGAATCCTAGAAAAATACAAGCTCTTACAGATTTACCGCCTCCGCAATCTGTGACTCAACTGAGACAATTTATTGGACTGGTCTCGTATTTTCGTCAGTTTGTACCCAAGTTTTCACAGTTACTGAAACCACTCTATGCTCTAACTTCAAAAAGCATGTCATTTTCATGGGAATTAGAGAACGAGCAAATACGACAGAAGGT
>Dananassae_02
GGCAGTGACAGACTGTGCATAGATTATCGAGAACTCAACGCAAATACTGTGTCAGATAGATACCCCTTGCCATTAATATCAGACCAAATAGATCGCCTGCAAGGCGGTAAATATTTCTCTAGCCTAGACATGGCCAGTGGCTTCTATCAGGTGCCAATTCACCCCGATTCGGTTGAGCGAACTGCATTCGTGACACCAGAGGGTCAATATGAATTTTTAGCTATGCCCTTTGGCCTCAAAAACGCTTCGTCAGTCTTTCAACGTGCCATAGTTCGAGCTTTAGGGGATTTGGTTAATAAATATGCAGTCATCTATATCGATGACGTATTAATTGTTTCTAGTACTATAGAGGAAGCATTTGACAGATTGGAAACAGTTCTAAGCGTGTTATCAAAGTANGGCTTTTCCTTTAACATTAAAAAATGCAAATTTCTGCAAACGGAGATAGAGTACTTAGGTTTTCTTATAAGAGATGGCGAGCTAAAACCCAATCCTCGAAAAATACAAGCACTAACCCAACTTCCCAAACCAGAATCAGTCACACAAACTACACAGTTCATAGATTTAGCTTCTTACTTTAGGAAATTTGTCCCACATTTCTCAGAAGTAATGAAGCCTCTTTATCTGCTAACATCAAAAATAAACGAATTTGAGTGGAGCGAAAAGCATGAGGAAATTCGAAAAAAAAT
>Dananassae_03
GGTACAGACCGTCTGTGTGTTGATTATCGTGAGCTTAATGCCAATACCGTTTCCGACAAGTACCCATTGCCACTTATATCTGACCAGATAGCTAGGTTGAGTGGTGCTAGGTTTTTCACGTGCATTGACATGGCGAGTGGCTTCCATCAGATCCCAATACATCCAAGCTCTATTGAACGGACAGCGTTTGTAACCCCAGAAGGGCAGTATGAATACTTGGCTATGCCTTTTGGGCTTAAAAATGCGCCTTCTGTATTCCAGAGGGCCATTAATCGTGCCCTAGGCGATCTGACTCATACATATGCCATCGTTTATATGGACGATGTAATGATAGTTGCACGCACAAAGGAGGAAGCTTTCGACAGGCTAAAAATAACTCTACAAGCACTCGTCGAAGCAGGATTTTCTTTCAACATTAAAAAATGCTCCTTTCTTAAATCTTGTGTAGAATATTTGGGCTTCGAAGTTAGAGCAGGTGAAATTCGACCGAATCCTAGAAAAATACAAGCTCTTACAGATTTACCGCCTCCGCAATCTGTGACTCAACTGAGACAATTTATTGGACTGGTCTCGTATTTTCGTCAGTTTGTACCCAAGTTTTCACAGTTACTGAAACCACTCTATGCTCTAACTTCAAAAAGCATGTCATTTTCATGGGAATTAGAGAACGAGCAAATACGACAGAAGGT
>Dananassae_06
GGTACGGACAGACTTTGTGTTGACTTTAGAGAGCTGAATTCAAATACGGTCGCTGATAAATACCCTTTACCACATATACAAGATCAAATCAATAGGCTTGGGGGAGTTAATTACTTTACATGTCTAGACATGGCCAGCGGATATTACCAAATTCCTTTGCATTCAGATTCTATCGAGAACACGGCGTTTGTGACTCCGGATGGTCAATACGAGTTCCTGTCCATGCCATTTGGGCTTAAAAACGCACCTTCTGTTTTTCAACGATTAGTAATACAGGCGCTAGGGGATCTAGCAAATTCCCTTGTCATCGTCTATATGGATGATATCATGATAGCCGCCTCAACAAAATGCGAGGCGCTAGAAAGATTACAGATCGTTCTTGATGTTTTGACAAAGGCTGGGTTTTCATTCAATCTTACAAAATGCTCATTCATGAAAACATCGGTTTANTATTTGGGTTACAATATAAGTGCGGGTGAGATTCGTCCAAACCCACAGAAAGTTGTAGCGTTGACTGCTCTTCCGCCTCCACAGTCAGTCACTTCACTTAGACAATTCATTGGGCTAGCATCCTATTTCCGACAGTTTATTAAGGGATTTTCACAATTAATGAAACCGTTATATTTCTTAACTGCAGATAAAAACAAATTTATTTGGAAAACAGTGCATGAACAGATACGGAAAAAGGT
>Dananassae_07
GGTACAGACCGTCTGTGTGTTGATTATCGTGAGCTTAATGCCAATACCGTTTCCGACAAGTACCCATTGCCACTTATATCTGACCAGATAGCTAGGTTGAGTGGTGCTAGGTTTTTCACGTGCATTGACATGGCGAGTGGCTTCCATCAGATCCCAATACATCCAAGCTCTATTGAACGGACAGCGTTTGTAACCCCAGAAGGGCAGTATGAATACTTGGCTATGCCTTTTGGGCTTAAAAATGCGCCTTCTGTATTCCAGAGGGCCATTAATCGTGCCCTAGGCGATCTGACTCATACATATGCCATCGTTTATATGGACGATGTAATGATAGTTGCACGCACAAAGGAGGAAGCTTTCGACAGGCTAAAAATAACTCTACAAGCACTCGTCGAAGCAGGATTTTCTTTCAACATTAAAAAATGCTCCTTTCTTAAATCTTGTGTAGAATATTTGGGCTTCGAAGTTAGAGCAGGTGAAATTCGACCGAATCCTAGAAAAATACAAGCTCTTACAGATTTACCGCCTCCGCAATCTGTGACTCAACTGAGACAATTTATTGGACTGGTCTCGTATTTTCGTCAGTTTGTACCCAAGTTTTCACAGTTACTGAAACCACTCTATGCTCTAACTTCAAAAAGCATGTCATTTTCATGGGAATTAGAGCACGAGCAAATACGACAGAAGGT
>Dananassae_08
GGCAGTGACAGACTGTGCATAGATTATCGAGAACTCAACGCAAATACTGTGTCAGATAGATACCCCTTGCCATTAATATCAGACCAAATAGATCGCCTGCAAGGCGGTAAATATTTCTCTAGCCTAGACATGGCCAGTGGCTTCTATCAGGTGCCAATTCACCCCGATTCGGTTGAGTGNACTGCATTCGTGACACCAGAGGGTCAATATGAATTTTTAGCTATGCCCTTTGGCCTCAAAAACGCTTCGTCAGTATTTCAACGTGCCATAGTTCGAGCTTTAGGGGATTTGGTTAATAAATATGCAGTAGTCTATATCGATGACGTATTAATTGTTTCTAGTACTATAGAGGAAGCATTTGACAGATTGGAAACAGTTCTAAGGGTATTATCAAAGTCAGGCTTTTCCTTTAACATTAAAAAATGCAAATTTCTGCAAACGGAGATAGAGTACTTAGGTTTTCTTATAAGAGATGGCGAGCTAAAACCCAATCCTCGAAAAATACAAGCACTAACCCAACTTCCCAAACCAGAATCAGTCACACAAACTAGACAGTTCATAGGTTTAGCATCTTACTTTAGGAAATTTGTCCCACATTTCTCAGAAGTAATGAAGCCTCTCTATCTGCTAACATCAAAAATAAACGAATTTGAGTGGAGCGAAAAGCATGAGGAAATTCGAAAAAAAAT
>Dananassae_09
GGCAGCGACAGACTGTGTATTGATTTTCGTGAGCTAAATTCAAACACAATCTCAGATAAGTACCCGTTGCCGTTGATTTCTGATCAGATAGATCGCTTGCGAGGCGGAAAATATTTTTCTACTTTAGATATGGCCAGCGGATTTTATCAAATACCAATCCATCCCGATTCCATAGAAAGAACAGCACTCGTTACCCCAGAGGGTCAGTATGAATTTCTAGTGATGCCATTTGGGCTAAAAAACGCCTCTTCTATTTTTCAACGTGCTATAGTGCGAGCCCTGGGTGACTTAGCCTATTCCTACGTAGTGGTCTACATAGACGACGTGCTGATTGTAGCAGAAACAAAGGAGGAAGCATATGAAAGGTTAAGCATTGTGCTGAGAGTTTTGTCTGAGGCAGGTTTTACATTCAACGTAAAAAAGTGCGCTTTTCTTCGCACAGGAATAGAGTACCTGGGATTTTATATTAAAGATGGTGAAATTAAACCAAATCCAAGTAAGATAGAAGCACTGACAGTTCTGTCGCCACCATCCACTGTAACTCAATTAAGGCAATTCATAGGTTTGGCATCATATTTTAGACAATTTGTCCCGCGGTTCTCAGAGCAGATGAAGCCGCTCTATGAGTTGACCTCTAAACTTAAAACGTTTGATTGGAAAGAGAAGCATGAACAGATCCGACAAAAGAT
>Dananassae_11
GGCACTCATCGTTTGTGTGTTGATTACCGTGAATTAAATTCTAATACAGTTGCAGATAGATATCCCTTGCCCCTCATATCGGACCAGATAGCCAGACTTTATGGAGCGAAATATTTTACATGTTTAGACATGGCAAGTGGATATTACCAAATTACCATGCACAAAGAATCGGTAGAATTTATAGCATTTGTCACTCCAGACGGCCATTATGAATTTTTGCCAATGCCTTTTGGTCTCAGAAACGCACCTTCAGTATTTCAACGCACTGTCATGCAAGCACTTGGAGACCTTGCAAATACGTTTGTTGTCGTTTATATGGATGACGTAATGGAGGCAGCTGCTACAAAAAGTGAGGCTTTGGAAAGGTTGCAAACTAATCTTGTTTGTCTCACGAACTCTGGAATCTCATTCAATATAAAAAAATGTTCTTTCCTTAAGTCAACGGTTCAATATCTAGGATATGAAGTGAGTGCAGGTGATATCCGTCCGAATTCGCTTAAAGTTACAGCGTTAACCTCATTGCCACCTCCTCAGTCAGTTTCTGCTTTACGTCAATTTATTGGATTAGCGTCTTATTTCAGGCAATTTATGCAAGGATTTTCCTGTTTTATGAAACCGTTGTACCTTTTGACTTCGGAGAAGAATGATTTCGTTTGTAAATCGGAACATGAAGAAATTAGGCAAAAAGT
>Dananassae_13
GGTACAGACCGTCTGTGTGTTGATTATCGTGAGCTTAATGCCAATACCGTTTCCGACAAGTACCCATTGCCACTTATATCTGACCAGATAGCTAGGTTGAGTGATGCTAGGTTTTTCACGTGCATTGACATGGCGAGTGGCTTCCATCAGATCCCAATACATCCAAGCTCTATTGAACGGACAGCGTTTGTAACCCCAGAAGGGCAGTATGAATACTTGGCTATGCCTTTTGGGCTTAAAAATGCGCCTTCTGTATTCCAGAGGGCCATTAATCGTGCCCTAGGCGATCTGACTCATACATATGTCATCGTTTATATGGACGATGTAATGATAGTTGCACGCACAAAGGAGGAAGCTTTCGACAGGCTAAAAATAACTCTACAAGCACTCGTCGAAGCAGGATTTTCTTTCAACATTAAAAAATGCTCCTTTCTTAAATCTTGTGTAGAATATTTGGGCTTCGAAGTTAGAGCAGGTGAAATTCGACCGAATCCTAGAAAAATACAAGCTCTTACAGATTTACCGCCTCCGCAATCTGTGACTCAACTGAGACAATTTATTGGACTGGTCTCGTATTTTCGTCAGTTTGTACCCAAGTTTTCACAGTTACTGAAACCACTCTATGCTCTAACTTCAAAAAGCATGTCATTTTCATGGGAATTAGAGCACGAGCAAATACGACAGAAGGT
>Dananassae_14
GGTACAGACCGTCTGTGTGTTGATTATCGTGAGCTTAATGCCAATACCGTTTCCGACAAGTACCCATTGCCACTTATATCTGACCAGATAGCTAGGTTGAGTGGTGCTAGGTTTTTCACGTGCATTGACATGGCGAGTGGCTTCCATCAGATCCCAATACATCCAAGCTCTATTGAACGGACAGCGTTTGTAACCCCAGAAGGGCAGTATGAATACTTGGCTATGCCTTTTGGGCTTAAAAATGCGCCTTCTGTATTCCAGAGGGCCATTAATCGTGCCCTAGGCGATCTGACTCATACATATGCCATCGTTTATATGGACGATGTAATGATAGTTGCACGCACAAAGGAGGAAGCTTTCGACAGGCTAAAAATAACTCTACAAGCACTCGTCGAAGCAGGATTTTCTTTCAACATTAAAAAATGCTCCTTTCTTAAATCTTGTGTAGAATATTTGGGCTTCGAAGTTAGAGCAGGTGAAATTCGACCGAATCCTAGAAAAATACAAGCTCTTACAGATTTACCGCCTCCGCAATCTGTGACTCAACTGAGACAATTTATTGGACTGGTCTCGTATTTTCGTCAGTTTGTACCCAAGTTTTCACAGTTACTGAAACCACTCTATGCTCTAACTTCAAAAAGCATGTCATTTTCATGGGAATTAGAGCACGAGCAAATACGACAGAAGGT
>Dananassae_15
GGTACAGACCGTCTGTGTGTTGATTATCGTGAGCTTAATGCCAATACCGTTTCCGACAAGTACCCATTGCCACTTATATCTGACCAGATAGCTAGGTTGAGTGATGCTAGGTTTTTCACGTGCATTGACATGGCGAGTGGCTTCCATCAGATCCCAATACATCCAAGCTCTATTGAACGGACAGCGTTTGTAACCCCAGAAGGGCAGTATGAATACTTGGCTATGCCTTTTGGGCTTAAAAATGCGCCTTCTGTATTCCAGAGGGCCATTAATCGTGCCCTAGGCGATCTGACTCATACATATGCCATCGTTTATATGGACGATGTAATGATAGTTGCACGCACAAAGGAGGAAGCTTTCGACAGGCTAAAAATAACTCTACAAGCACTCGTCGAAGCAGGATTTTCTTTCAACATTAAAAAATGCTCCTTTCTTAAATCTTGTGTAGAATATTTGGGCTTCGAAGTTAGAGCAGGTGAAATTCGACCGAATCCTAGAAAAATAAAAGCTCTTACAGATTTACCGCCTCCGCAATCTGTGACTCAACTGAGACAATTTATTGGACTGGTCTCGTATTTTCGTCAGTTTGTACCCAAGTTTTCACAGTTACTGAAACCACTCTATGCTCTAACTTnAAAAAACATGTCATTTCCATGGAAATTAGAGCACGAGCAAAAACCAAAAAAAAG
>Dananassae_16
GGTACAGACCGTCTGTGTGTTGATTATCGTGAGCTTAATGCCAATACCGTTTCCGACAAGTACCCATTGCCACTTATATCTGACCAGATAGCTAGGTTGAGTGGTGATCGGTTTTTCACGTGCATCGACATGGCGAGTGGCTTCCATCAGATCCCAATACATCCAAGCTCTATTGAACGGACAGCGTTTGTAACCCCAGAAGGGCAGTATGAATACTTGGCTATGCCTTTTGCGCTTAAAAATGCGCCTTCTGTATTCCAGAGGGCCATTAATCGTGCCCTAGGCGATCTGACTCATACATATGCCATCGTTTATATGGACGATTTAATGATAGTTGCACGCACAAAGGAGGAAGCTTTCGACAGGCTAAAAATAACTCTACAAGCACTCGTCGAAGCAGGATTTTCTTTCAACATTAAAAAATGCTCCTTTCTTAAATCTTGTGTAGAATATTTGGGCTTCGAAGTTAGAGCAGGTGAAATTCGACCGAATCCTAGAAAAATACAAGCTCTTACAGATTTACCGCCTCCGCAATCTGTGACTCAACTGAGACAATTTATTGGACTGGTCTCGTATTTTCGTCAGTTTGTACCCAAGTTTTCACAGTTACTGAAACCACTCTATGCTCAAACTTCAAAAAGCATGTCATTTTCATGGGAATTAGAGCACGAGCAAATACGACAGAAGGT
>Dananassae_17
GGTACAGACCGTCTGTGTGTTGATTATCGTGAGCTTAATGCCAATACCGTTTCCGACAAGTACCCATTGCCACTTATATCTGACCAGATAGCTAGGTTGAGTGGTGCTAGGTTTTTCACGTGCATTGACATGGCGAGTGGCTTCCATCAGATCCCAATACATCCAAGCTCTATTGAACGGACAGCGTTTGTAACCCCAGAAGGGCAGTATGAATACTTGGCTATGCCTTTTGGGCTTAAAAATGCGCCTTCTGTATTCCAGAGGGCCATTAATCGTGCCCTAGGCGATCTGACTCATACATATGCCATCGTTTATATGGACGATGTAATGATAGTTGCACGCACAAAGGAGGAAGCTTTCGACAGGCTAAAAATAACTCTACAAGCACTCGTCGAAGCAGGATTTTCTTTCAACATTAAAAAATGCTCCTTTCTTAAATCTTGTGTAGAATATTTGGGCTTCGAAGTTAGAGCAGGTGAAATTCGACCGAATCCTAGAAAAATACAAGCTCTTACAGATTTACCGCCTCCGCAATCTGTGACTCAACTGAGACAATTTATTGGACTGGTCTCGTATTTTCGTCAGTTTGTACCCAAGTTTTCACAGTTACTGAAACCACTCTATGCTCTAACTTCAAAAAGCATGTCATTTTCATGGGAATTAGAGAACGAGCAAATACGACAGAAGGT
>Dananassae_19
GGTACAGACCGTCTGTGTGTTGATTATCGTGAGCTTAATGCCAATACCGTTTCCGACAAGTACCCATTGCCACTTATATCTGACCAGATAGCTAGGTTGAGTGATGCTAGGTTTTTCACGTGCATTGACATGGCGAGTGGCTTCCATCAGATCCCAATACATCCAAGCTCTATTGAACGGACAGCGTTTGTAACCCCAGAAGGGCAGTATGAATACTTGGCTATGCCTTTTGGGCTTAAAAATGCGCCTTCTGTATTCCAGAGGGCCATTAATCGTGCCCTAGGCGATCTGACTCATACATATGTCATCGTTTATATGGACGATGTAATGATAGTTGCACGCACAAAGGAGGAAGCTTTCGACAGGCTAAAAATAACTCTACAAGCACTCGTCGAAGCAGGATTTTCTTTCAACATTAAAAAATGTTCCTTTCTTAAATCTTGTGTAGAATATTTGGGCTTCGAAGTTAGAGCAGGTGAAATTAGACCGAATCCTAGAAAAATACAAGCTCTTACAGATTTACCGCCTCCGCAATCTGTGACTCAACTGAGACAATTTATTGGACTGGTCTCGTATTTTCGTCAGTTTGTACCCAAGTTTTCACAGTTACTGAAACCACTCTATGCTCTAACTTCAAAAAGCATGTCATTTTCATGGGAATTAGAGCACGAGCAAATACGACAGAAGGT
>Darizonae_04
NNNNNNNNNNNNNNNNNNNNNNNNNNNNNNNNNNNNNNNNNNNNNNNNNNNNNNNNNNNNNNNNNNNNNNNNNNNNNNNNNNNNNNNNNNNNNNNNNNNNNNNNNNNNNNNNNNNNNNNNNNNNNNNNNNNNNNNNNNNNNNNNNNNNNNNNNNNNNNNNNNNNNNNNNNNNNNNNNNNNNNnNCTTTTGTCACCCCTGATGGCCAGTACGAGTATTTGTCAATGCCGTTTGGTCTTAAAAACGCACCTTCAGTCTTTCAGTGTACAGAGATGCATGCACTTGGAGAGCTTGCAAGTACATTTGTTGTAGTTTATATGGACGACGTATTAGATGTGGGTGCAACGCAAGGTAACGCTTTGGAAACACTACAGATCACTCTTCATCTTCTTACACAAGCCGGGTTTCCGTTCAATATTAAAAAGTGTTCCTTCTTGAAGTAnACGGTTCAATATTTAGGATATGAAGTGAGCGTAGGCGAAATACGCCnGAATCCACTAAAAACTTCACCACTAACTGCTCTACCACCTCCTAAATCGGTTTCGGCTTTAAGACAATTTATTGGATTGGCATCATATTTTCTGCAANNNNNNNNNNNNNNNNNNNNNNNNNNNNNNNNNNNNNNNNNNNNNNNNNNNNNNNNNNNNNNNNNNNNNNNNNNNNNNNNNNNNNNNNNNNNNNNNNNNNNNNN
>Darizonae_07
nnnnnnnnnnnnnnnnnnnnnnnnnnnnnnnnnnnnnnnnnnnnnnnnnnnnnnnnnnnnnnnnnnnnnnnnnnnnnnnnnnnnnnnnnnnnnnnnnnnnnnnnnnnnnnnnnnnnnnnnnnnnnnnnnnnnnnnnnnnnnnnnnnnnnnnnnnnnnnnnnnnnnnnnnnnnnnnnnnnnnnnnnnnnnnnnnnnnnnGACGGTCAATATGAGTCTTTGACAATGCCTTTTCGACTTAAGAATGCACCATCTGTCTTTCAGCGGAnAATTATGAAGGCCCTAGGCGAGCTAGCGTACTCNNNNGTAATTGTCTATATAGATGATATTATGATAGTGTCTACAGCGATAGATGTAGGTCTTGAAAGATTGAAAACTATTTTTGACGTACTCACGAAGGCTGGATTTTTCTTTAACATGACCAAGTGTAGTTTTTTGAAAAGTAAAGTAGAGTATCTAGGATACGAAGCTAGTGCTGGAGAAATTCGTCCAAGCCCACGCAAAATTGTTGCGTTGAGCGCATTGCCTCCCCCACGAACTGTTACGGGACTGAGACAGTTTATTGGCCTCGCGTCATACTGTCGTAAATTTGTTCCAGGGCTTTCTTAnCTCATGAAGCTTTTGTACTCGCTTACTTCTGGAAGnnnnnnnnnnnnnnnnnnnnnnnnnnnnnnnnnnnnnnnnnnnnnnnn
>Darizonae_09
nnnnnnnnnnnnnnnnnnnnnnnnnnnnnnnnnnnnnnnnnnnnnnnnnnnnnnnnnnnnnnnnnnnnnnnnnnnnnnnnnnnnnnnnnnnnnnnnnnnnnnnnnnnnnnnnnnnnnnnnnnnnnnnnnnnnnnnnnnnnnnnnnnnnnnnnnnnnnnnnnnnnnnnnnnnnnnnnnnnnnnnnnnnnnnnnnnnnnnnnnnnnnnnnnnnnnnnnnnnnnnnnnnnnnnnnnnnnnAAGAATGCACCATCTGTCTTTCAGCGGGCAGTTATGGAGGCCCTAGGCGAGCTGGCGTACTCATACGTAATTGTCTATATGGATGATATTATGATAGTGTCTCCAACGATAGATGTAGGTCTTGAAAGATTGAAAACTGTTTTTGACGTACTCACGAAGGCTGGATTTTTCTTTAACATGACAAAGTGTAGTTTTTTGAAAAGTAAAGTAGAGTATCTAGGATACGAAGTTAGTGCTGGAGAAGTTCGTCCAAATCCACGTAAAATTGTTGCGTTAAGCGCATTGCCTCCCCCACAAAGTGTTACGGGACTGAGACAGTTTATTGGCCTCACGTCATACTnTCGTAAATTTTTTCCAGGGTTTTCTCTnCTTATGAAGCTCTTGTACTCGCTTACTTCTGGAAGNNNNNNNNNNNNNNNNNNNNNNNNNNNNNNNNNNNNNNNNNNNNNNNN
>Darizonae_10
GGTACCGACCGCTTGTGCGTAGATTACCGAGAGTTGAACTCGAATACTGTTTCTGATAGGTATCCGTTGCCATTAATTGCGGATCAGATTTCTAGATTAAAGGGGTCAATGTACTTTTCTTGCTTAGATATGGCGAGTGGATTTTATCAGATACCAGTACATCCAGACTCAATAGAGCGAACAGCCTTTGTAACACCGGATGGGCAGTATGAGTTTTTGGTGATGCCATTCGGATTAAAGAATGCTCCGTCAGTATTTCAACGTGCCGTCATTAAAGCATTAGGTGACCTAGCTTATTCATACGTCATTGTTTATATTGATGATATTTTGATCATTGCACAGACAAAAGAAGAAGCATATGAAAGGTTGCAAACGGTTATAGACATTCTGTCGAAAACGGGGTTCACTTTCAACATATCTAAGTGTTCGTTCTTGAGAACCACTAATACCTATCTAGGTTATGAGATCTCGTGTGGACAGATTAGGCCTAATGAAGGAAAGATAGCAGCACTTGTGGGGTTACCTCCACCGCAATCAGTCACACAAGTTAGACAGTTTATAGGACTCGCCTCCTATTTTCGTCAATTnnnnnnnnnnnnnnnnnnnnnnnnnnnnnnnnnnnnnnnnnnnnnnnnnnnnnnnnnnnnnnnnnnnnnnnnnnnnnnnnnnnnnnnnnnnnnnnnnnnnnn
>Dbipectinata_01
GGATCCGATCGACTCTGTGTTGATTATCGTGAACTGAACAGCAATACTGTTTCTGACAGATATCCCTTACCACTAATCAACGATCAGATTGCTAGACTTGCGGGTGCAAAATATTTTGCTTGTCTGGATATGGCTAGTGGATACCATCAGACACCCATTCATCCCGCTTCTGTTAAATGTACTGCGTTTGTTACACCTGATGGGCTCTATGAGTATCTGACAATGCCATTTGGCCTCAAGAACGCCCCGTCTGTTTTCCAGCGAGCCATTATAAACGCATTGGGAAATCTTGCATATTCTTATGTAATAGTCTATATGGACGATATAATGATGGTGTCATCTACCATAGAATCAGGTATAGAAAGATTGAGGATTGTTTTGGATGTATTGACTGCAGCGGGATTCTCTTTTAACATAGCAAAATGTGGATTTTTAAAAACTACTGTATANTACTTGGGGTATGAGGTACGAGCTGGAGAGTTAAGGCCTAATCCGCGAAAAATTATTGCCTTAAATTCCTTGCCACCACCGCAAAAAGTTCGTAGCGTAAGACAGTTTATTGGATTGGCGTTTTATTTTCGAAAATTCGTACCTCGGTTCTCACAGATTATGAAACCGATATATTCCTTAACTTCGAATAAAAGTTTGTCTAATTGNAATAACGAGTTGGAAAGTATTAGAAAAAGTAT
>Dbipectinata_02
CCTCTTAACAGACTCTGTGTTGATTATCGTGAACTGAACAGCAATACTGTTTCTGACAGATATCCCGTACCACTAATCAACGATCAGATTGCTAGACTTGCGGGTGCAAAATATTTTACTTGTCTGGATACGGCTAGTGGATACCATTANATACCCATTCATCCCGATTCTGTAGAATGTACAGCGTTTGTTACCCCTGATGGGCACTATGAGTATCTGACAATGCCATTTGGCCTCAAGAACGCCCCGTCTGTTTTCCAGCGAGCCTTTATAAACGCATTGGGAAATCTTGCATATTCTTATGTAGTAGTCTATATGGACGATATAATGGTGGTGTCATCTACCATTGAATCATATATAGAAAGATTGAGGATAGTTTTGGATGTATTGACGGCAGCGGGATTCTCTTTTAACATAGCAAAATGTGGATTTTTAAAAACTACTGTACAATACTTGGGGTATGAGGTACGTGCTGGAGAGTTAAGGCCTAATCCGCGAAAAAATATTGCGTTAAAATCTTTGCCACCACCGCAAACAGTTCGTAGCGTAAAACAGCTTATTGGATTGGCGTCTACTTTTCGAAAATTCGTGCCTCGGTTCTCACAGATTATGAAACCGATATATTCCTTAACTTCGAGTAAAAATGTGTTTAATTGGAATAACGAGTTGGAAAGTATTAGAAAAAATAT
>Dbipectinata_03
GGTACAGACCGTCTGTGTGTTGATTATCGTGAGCTTAATGCCAATACCGTTTCCGACAAGTACCCATTGCCACTTATATCTGACCAGATAGCTAGGTTGAGTGGTGCTAGGTTTTTCACGTGCATTGACATGGCGAGTGGCTTCCATCAGATCCCAATACATCCAAGCTCTATTGAACGGACAGCGTTTGTAACCCCAGAAGGGCAGTATGAATACTTGGCTATGCCTTTTGGGCTTAAAAATGCGCCTTCTGTATTCCAGAGGGCCATTAATCGTGCCCTAGGCGATCTGACTCATACATATGCCATCGTTTATATGGACGATGTAATGATAGTTGCACGCACAAAGGAGGAAGCTTTCGACAGGCTAAAAATAACTCTACAAGCACTCGTCGAAGCAGGATTTTCTTTCAACATTAAAAAATGCTCCTTTCTTAAATCTTGTGTAGAATATTTGGGCTTCGAAGTTAGAGCAGGTGAAATTCGACCGAATCCTAGAAAAATACAAGCTCTTACAGATTTACCGCCTCCGCAATCTGTGACTCAACTGAGACAATTTATTGGACTGGTCTCGTATTTTCGTCAGTTTGTACCCAAGTTTTCACAGTTACTGAAACCACTCTATGCTCTAACTTCAAAAAGCATGTCATTTTCATGGGAATTAGAGCACGAGCAAATACGACAGAAGGT
>Dbipectinata_04
GGATCCGATCGACTCTGTGTTGATTATCGTGAACTGAACAGCAATACTGTTTCTGACAGATATCCCTTACCACTAATCAACGATCAGATTGCTAGACTTGCGGGTGCAAAATATTTTGCTTGTCTGGATATGGCTAGTGGATACCATCAGATACCCATTCATCCCGCTTCTGTTAAATGTACTGCGTTTGTTACACCTGATGGGCTCTATGAGTATCTGACAATGCCATTTGGCCTCAAGAACGCCCCGTCTGTTTTCCAGCGAGCCATTATAAACGCATTGGGAAATCTTGCATATTCTTATGTAATAGTCTATATGGACGATATAATGATGGTGTCATCTACCATAGAATCAGGTATAGAAAGATTGAGGATTGTTTTGGATGTATTGACTGCAGCGGGATTCTCTTTTAACATAGCAAAATGTGGATTTTTAAAAACTACTGTATANTACTTGGGGTATGAGGTACGAGCTGGAGAGTTAAGGCCTAATCCGCGAAAAATTATTGCCTTAAATTCCTTGCCACCACCGCAAATAGTTCGTAGCGTAAGACAGTTTATTGGATTGGCGTTTTATTTTCGAAAATTCGTACCTCGGTTCTCACAGATTATGAAACCGATATATTCCTTAACTTCGAATAAAAGTTTGTCTAATTGNAATAACGAGTTGGAAAGTATTAGAAAAAGTAT
>Dbipectinata_06
GGCTCAGCGAGACTTTGCGTTGATTACAGGGAATTAAATAGAAATACCGTAGCTGATAAGTTCCCATTACCGTTAATATCGTATCAAATGGCTAGACTTAGGGGAGCCAAATATTTTACTTCTCTTGACATGGCTAGCGGGTATTACCAGATTTCAATGCACCCTGAATCAATTGAATATACTGCTTTTGTTACCCCTCATGGACAATACGAATTTCTTGCGATGCCTTTTGGATTAAAAAACGCACCTTCAGTGTTCCAGAGAGCTGTGTTAACGGCGCTTGGCAGTCTTGCTCATTCGTTTGTAATTTTTTATATGGATGATTTATTGATTGTTTCAGAAACGAAGGAAGAAGCGTTTGAACGTTTGAAACTTGTATTAGACGTTTTAGTGAAGGCAGGATTCTCCTTTAACATTTCAAAGTGnnnnnnnnnnAGAATTACAGTGCGCTATCTGGGCTATGGGATACAAGCGGGGGAGATACGTCCAAATTCTAACAAAATAGAATCACTAGTGGTGTTGCCTCCAnnnAAGTCAGTTGCTTTTTTAAGACAGTTGATTGGGTTAGCGTCATATTTTCGTCAATTCATTCAGGGGTTTTCTCAGCTGATGAAGCCTTTATATTTTCTCACATCTGAAAAGACTAGTTTTGATTGGCAAACACAACATGAACAAATTCGCAGTAAAAT
>Dbipectinata_08
GGTACAGACCGTCTGTGTGTTGATTATCGTGAGCTTAATGCCAATACCGTTTCCGACAAGTACCCATTGCCACTTATATCTGACCAGATAGCTAGGTTGAGTGGTGCTAGGTTTTTCACGTGCATTGACATGGCGAGTGGCTTCCATCAGATCCCAATACATCCAAGCTCTATTGAACGGACAGCGTTTGTAACCCCAGAAGGGCAGTATGAATACTTGGCTATGCCTTTTGGGCTTAAAAATGCGCCTTCTGTATTCCAGAGGGCCATTAATCGTGCCCTAGGCGATCTGACTCATACATATGCCATCGTTTATATGGACGATGTAATGATAGTTGCACGCACAAAGGAGGAAGCTTTCGACAGGCTAAAAATAACTCTACAAGCACTCGTCGAAGCAGGATTTTCTTTCAACATTAAAAAATGCTCCTTTCTTAAATCTTGTGTAGAATATTTGGGCTTCGAAGTTAGAGCAGGTGAAATTCGACCGAATCCTAGAAAAATACAAGCTCTTACAGATTTACCGCCTCCGCAATCTGTGACTCAACTGAGACAATTTATTGGACTGGTCTCGTATTTTCGTCAGTTTGTACCCAAGTTTTCACAGTTACTGAAACCACTCTATGCTCTAACTTCAAAAAGCATGTCATTTTCATGGGAATTAGAGCACGAGCAAATACGACAGAAGGT
>Dbipectinata_09
GGATCCGATCGACTCTGTTATGCTTATCGTGAACTGAACAGCAATACTGTTTCTGACAGATATCCCTTACCACTAATAAACGATCAGATTGCTAGACTTTCGGGTGCAAAATATTTAACTTGTCTGGATATAGTTAGTGGATATCATCAGATACCCATTCATCCCGATTCTGTTGAATTTACTGCGTTTGTTACACCTGATGGGCACTATGAGTATCTGACAATGCCATTTGGCCTCAAGAACGGCCCGTCTGTTTTCCAGCGACCCATTATAAACGCATTGGGAAATCTTGCATATTCTTATGTAGTAGTCTATATGGACGATATAATGGTGGTGTCATCTACCATAGAATCATGTATAGAAAGATTGAGGATTGTTTTGGATATATTGATAGCAGCGGGATTTTCTTTTAACATAGCAAAATGTGGATTTTTAAAAACTACTGTACAATACTTGGGGTATGAGGTACGAGCTGGAGAGTTAAGGCCTAATCCGCGAAAAATTATTGCGTTAAATTCCTTGCCACCACCGCAAAAAGTTCGTAGCGTAAGACAGTTTATTGGATTGGCGTTTTATTTTTGNAAATTCGTACCTCGGTTCTCACAGATTATGAAACCGATATATTCCTTAACTTCGAGTAAAAGTATGTCTAATTGNAATAAnnnnnnnnnnnnnnnnnnnnnnnnnnn
>Dbusckii_03
NNNNNNNNNNNNNNNNNNNNNNNNNNNNNNNNNNNNNNNNNNNNNNNNNNNNNNNNNNNNNNNNNNNNNNNNNNNNNNNNNNNNNNNNNNNNNNNNNNNNNNNNNNNNNNNTATTTTACTTGTTTAGATATGACTAGTGGATACCATCAGATACCCATTCACCCTGACTCAGTTGAACAGACTGCGTTCGTTACACCTGATGGGCACTATTAnTATCTAACAATGCCATTTGGTCTCAAGAACNNNNNNNNNNNNNNNNNNNNNNNNNNNNNNNNNGCATTCGGAAATCTTGAACATTCTTACGTGATAGTCTATATGGATGATATTTTGGTGGTATCAACTCCCATAGAATTAGGTGTTGAAAGATTGAAGGTAGTGTTGTATGTATTAACTACAGCTGGATTCTAnTTTAACATAGCAAAATGTGGGTTTTTGAAAACTTCTGTACAATACTTGGGCTATGATGTACGANNNNNNNNNNNNNNNNNNNNNNNNNNNNNNNNNNNNNNNNNNNNNNNNNNNNNNNNNNNNNNNNNNNNNNNNNNNNNNNNNNNNNNNNNNNNNNNNNNNNNNNNNNNNNNNNNNNNNNNNNNNNNNNNNNNNNNNNNNNNNNNNNNNNNNNNNNNNNNNNNNNNNNNNNNNNNNNNNNNNNNNNNNNNNNNNNNNNNNNNNNNNNNNNNNNNNNNNNN
>Dbusckii_04
NNNNNNGACAGACTTTGCGTTGACTATAGGGAACTTAATTCAAACACAGTCGCTGACAAATATCCGTTACCACTAATACAGGATCAAATTAATAGACTTGGAGGAGCTAATTACTTTACATGTTTAGATATGGCCAGTGGATATTACCAAATTCCCTTACATGCAGATNNNNNNNNNNNNACAGAGTTCGTAACTCCAGATGGCCAATACGAGTTTNTATCTATGCCATTCGGGCTTAGAAACGCACCGACTGTTTTTCAACGATTAGTAATGCAGGCGCTGGGGGATCTATCAAACTCTTTTTTCATTGTCTATATGGACGATATCTTGATAGTNNNNNNNNNNNNNNNNNNNNNNNNNNNNNNNNNNNNNNNNNNNNNNNNNNNNNNNNNNNNNNNNNNNNNNNNNNNNNNNNNNNNNNNNNNNNNNNNNNNNNNNNNNNNNNNNNNNNNNNNNNNNNNNNNNNNNNNNNNNNNNNNNNNNNNNNNNNNNNNNNNNNNNNNNNNNNNNNNNNNNNNNNNNNNNNNNNNNNNNNNNNNNNNNNNNNNNNNNNNNNNNNNNNNNNNNNNNNNNNNNNNNNNNNNNNNNNNNNNNNNNNNNNNNNNNNNNNNNNNNNNNNNNNNNNNNNNNNNNNNNNNNNNNNNNNNNNNNNNNNNNNNNNNNNNNNNNNNNNNNNNNNNNNNNNNNNN
>Dbusckii_05
NNNNNNNNNNNNNNNNNNNNNNNNNNNNNNNNGCTCAATTCAAACACAGTCGCTGACAAATATCCGTTACCACTAATACAGGGTCAAATTTATAGACTTAGAGGAGCTAATTACTTTACATGTTTAGATATGGCCAGTGGATATTACCAAATTCCCTTACATGCAGATNNNNNNNNNNNNACAGAGTTCGTAACTCCAGATGGCCAATACGAGTTTNTATCTATGCCATTCGGGCTTAGAAACGCACCGACTGTTTTTCAACGATTAGTAATGCAGGCGCTGGGGGATCTATCAAACTCTTTTTTCATTGTCTATATGGACGATATCTTGATAGTTGCTTCACCAAAATGCGAGGCTCTAGAAAGATTACAGATCGTTCTAAATGTTTTATCAAAGACTGGGTTTTCATACAATATTATAAAGTTTACCTTTCTGAAAACAACAGTTCAATACTTGGGCTACATTGTAAGCGCTAAAGAGATTCGTCCAAANNNNNNNNNNNNNNNNNNNNNNNNNNNNNNNNNNNNNNNNNNNNNNNNNNNNNNNNNNNNNNNNNNNNNNNNNNNNNNNNNNNNNNNNNNNNNNNNNNNNNNNNNNNNNNNNNNNNNNNNNNNNNNNNNNNNNNNNNNNNNNNNNNNNNNNNNNNNNNNNNNNNNNNNNNNNNNNNNNNNNNNNNNNNNNNNNNNNNN
>Dbusckii_08
NNNNNNNNNNNNNNNNNNNNNGATTATAGAGAATTAAATGCGAATACAGTATCAGACAAATATCCGTTGCCACTGATTTCTGACCAAATTGCTAGGCTACGCGAAGGAAAATATTTCTCTAGTCTAGATATGGCCAGTGGGTACCATCAGATCCCTATACATGAGGAGTCCATTGAGAGAACGGCATTTGTGACCCCAGACGGACAATACGAATATCTTGCTATGCCGTTTGGGCTTAAAAATGCATCATCAATATTTCAGCGGGCTATAGTACGTGCACTAGGTGAGCTGGCATACTCATATGCAGTAGTCTATATAGACGACGTACTGATTGTAGCTAAATCAAAAGAAGAAGCATTTGAAAGGCTGACTATTGTACTTCAAGCTTTATCTAGTGTAGGATTTTCTTTGAATATAAAAAAATGTAATTTTCTTCAGAGGGGAGTAGAATATCTAGGGTACTATATCAAGGATGGTGAAATTAAACCCAATCCTGGAAAGATAAAAGCTCTATCTGCTCTATCTCAACCAGTTACAGTAACACAAGTAAGACAATTCATAGGGTTAGCATCATATTTTCGACAATTCGTGCCACGATTTTCCGAACAAATGAAGCCATTGTATNNNNNNNNNNNNNNNNNNNNNNNNNNNNNNNNNNNNNNNNNNNNNNNNNNNNNNNNNNNNNNNNN
>Dbuzzatii_FJ748689
GGTACAGACCGACTTTGTGTCGACTACAGAGAGTTAAACTCTAACACAATCGCAGACAGGTACCCTTTGCCGCTCATTAGCGACCAGATCGCTAGGCTGCGTGGCGCAAATTACTTCACGTGTCTTGATATGGCGAGTGGTTTCCACCAAATTCCTATCCACCCCGATTCAATAGAATACACTGCATTTGTGACCCCGGATGGTCAATATGAGTTCCTGACCCTGCCGTTCGGACTCAAAAATGCGCCAACCGTTTTCCAACGGGCAGTCATGCGTGCCTTGGGTGACTTGGCCTATTCATACGTGATTGTTTACATGTTTAATATCA-GATCGTGTCACCCACAGTCGAATTAGGATTGGAAAGATTAAAAATAGTACTAGACATTCTCACAGATGCTGGATTCATTTTTAATGTTAACAAATGTAGTTTTTTAAAAACAGTCGTTCAATATCTGGGATATGAGGTAATAGCAGGGAAAATTCGACCAAACTCGCGAAAGATTGTTGCGTTAACATCATTGCCACCGCCACAGACGGTTTTTGGTGTACGACAGTTTATTGGTCTTGCATCCTATTTTCGCAAATTCGTACCCGGATTCTCTCAAGTCATAAAGCCGTTGTATTCCCTAACATCAGGAAGGGAAAGTTTTGCGTGGACTACTGAGTTGGAAAGCATTCGCAGGAAAAT
>Dbuzzatii_GQ339579
GGTACAGACCGACTTTGTGTCGACTACAGAGAGTTAAACTCTAACACAATCGCAGACAGGTACCCTTTGCCGCTCATTAGCGACCAGATCGCTAGGCTGCGTGGCGCAAATTACTTCACGTGTCTTGATATGGCGAGTGGTTTCCACCAAATTCCTATCCACCCCGATTCAATAGAATACACTGCATTTGTGACCCCGGATGGTCAATATGAGTTCCTGACCATGCCGTTCGGACTCAAAAATGCGCCATCCGTTTTCCAACGGGCAGTCATGCGTGCCTTGGGTGACTTGGCCTATTCATACGTGATTGTTTACATGGATGATATCATGATCGTGTCACCCACAGTCGAATTAGGATTGGAAAGGTTAAAAATAGTACTAGACATTCTCACAGATGCTGGATTCATTTTTAATGTTAACAAATGTAGTTTCTTGAAAACAGTCGTTCAATATCTGGGATATGAGGTAAGAGCAGGGGAAATTCGACCAAACTCGCGAAAGATTGTTGCGTTAACATCATTGCCACCGCCACAGACGGTTTTTGGTGTACGACAGTTTATTAGTCTTGCATCCTATTTTCGCAAATTCGTACCCGGATTCTCTCAAGTCATAAAGCCGTTGTATTCCCTAACATCAGGAAAGGAAAGTTTTGCGTGGACTACTGAGTTGGAAAGCATTCGCAAGAAAAT
>Dbuzzatii_GQ339580
GGTGCAGACCGACTTTGTGTCGACTACAGAGAGTTAAAGTCTAACACAAGCGCAGACAGGTACCCTTTGCCACTCATTAGCGACCAGATCGCTNGGCTGCGTGGCGCAAATTACTTCACGTGTCTTGATATGGCGAGTGGTTTCCACCAAATTCTTATCCACCCCGATTCAATAGAATACACTGCATTTGTGACCCCGGATGGTCAATATGAGTTCCTGACCATGCCGTTCGGACTCAAAAATGCGCCATCCGTTTTCCAACGGGCAGTCATGCGTGCCTTGGGTGACTTGGCCTATTCATACGTGATTGTTTACATGGATGATATCATGATAGTGTCACCCACAGTCGAATTAGGATTGGAAAGGTTAAAAATAGTACTAGACATTCTCACAGATGCTGGATTCATTTTTAATGTTAACAAATGTAGTTTCTTAAAAACAGTCGTTCAATATCTGGGATATGAGGTAAGAGCAGGGGAAATTCGNNNNNNNNNNCGAAAGATTGTTGCGTTAACATCATTGCCACCGCCACAGACGGTTTTTGGTGTACGACAGTTCATTGGTCTTGCATCCTATTTTCGCAAATTCGTACCCGGATTCTCTCAAGTCATAAAGCCGTTGTATTCCCTAACATCNNNAAGGGAAAGTTTTGCGTTGACTACTGAGTTGGAAAGCATTCGCAAGAAAAT
>Dbuzzatii_GQ339582
GGTACAGACCGACTTTGTGTCGACTACAGAGAGTTAAACTCTAACACAATCGCAGACAGGTACCCTTTGCCGCTCATTAGCGACCAGATCGCTAGGCTGCGTGGCGCAAATTACTTCACGTGTCTTGATATGGCGAGTGGTTTCCACCAAATTCCTATCCACCCCGATTCAATAGAATACACTGCATTTGTGACCCCGGATGGTCAATATGAGTTCCTGACCATGCCGTTCGGACTCAAAAATGCGCCATCCGTTTTCCAACGGGCAGTCATGCGTGCCTTGGGTGACTTGGCCTATTCATACGTGATTGTTTACATGGATGATATCATGATCGTGTCACCCACAGTCGAATTAGGATTGGAAAGGTTAAAAATAGTACTAGACATTCTCACAGATGCTGGATTCCTTTTTAACTGTTACAAATGTAGTTTCTTAAAAACCGTCGTTCAATATCTGGGATATGAGGTAAGAGCAGGGGAAATTCGACCAAACTCGCGAAAGATTGTTGCGTTAACATCATTGCCACCGCCACAGACGGTTTTTGGTGTACGACAGTTCATTGGTCTTGCATCCTATTTTCGCCAATTCGTACCCGGNNNNNNNNNNNNNNNNNNNNNNNNNNNNNNNNNNNNNNNNNNNNNNNNNNNNNNNNNNNNNNNNNNNNNNNNNNNNNNNNNNNNNNNNNNNNN
>Dbuzzatti_01t
GGTAGTGATAGACTCTGTGTAGACTACCGTGAACTAAATGCGAATACAGTGTCTGATAAATATCTTCTTCCATTGATATCAGATCAAATATCTAGATTGCGAGGCACAAAATATTTTTCCAGTCTGGACATGGCGAGTGGGTTTTATCAAATATCGATACACGAAGATTCTATTTANCGAACCGCTTTTGTAAATCCAGAGGGTCAATATGAATTTTTAGCTATGCCGTTTGGCCTCAACAACGCCTCATCAGTGTTTCAGCGAGCGATTGTAAAAGCTTTGGGCGAATCGGCATATTCATATGCAGTTGTTTATATCGACGATGTTTTGAATGTGGCAGAATCAAAAGAACAAGCTTTTGAAAGGTTAACAATTGTTTTAAAGGCATTAGCAAATGCCAGATTTTCATCTnnnnnnnnnnnnnnnnnnnnnnnnnnnnnnnnnnnnnnnnnnnnnnnnnnnnnnnnnnnnnnnnnnnnnnnnnnnnnnnnnnnnnnnnnnnnnnnnnnnnnnnnnnnnnnnnnnnnnnnnnnnnnnnnnnnnnnnnnnnnnnnnnnnnnnnnnnnnnnnnnnnnnnnnnnnnnnnnnnnnnnnnnnnnnnnnnnnnnnnnnnnnnnnnnnnnnnnnnnnnnnnnnnnnnnnnnnnnnnnnnnnnnnnnnnnnnnnnnnnnnnnnnnnnnnnnnnnnnn
>Dbuzzatti_02
NNNNNNNNNNNNNNNTGTATTGACTACAGAGAATTAAACTCAAATACCGTCGCTGACAAATACCCCTTGCCTCTCATTAGTGACCAGATTGATAGGTTGCGCGGTTCGTATTNNNNTACTTGTTTAGATATGGCTACTAGTTTTCACCAAATTCCGATTCACCCTGATTCCGTTGAATATATTGCATTTGTGACTCCGGATGGCCAATACGAATTTCTTACAATGCCTTTCGGACTCAAAAATGCGCCTTCCGTTTTTCAAAGGACAGTTATGCAAGCTTTAGGCAATTTTGCATATTCATACGTAATTGTCTATATGGACGACATTATGATCGTGTCACCAACAATTGAGTTAGGGTTCGAAAGATTGAGAACAGTATTGAACGTTCTGACAAGGGCAGGATTCATCTTCAATCTCGANNAATGTTCTTTTCTGAAAACAAAGGTACAGTATTTGGCGTTCGAAGTAAAAGCTGGCGAGATTAGGCCAAACTCACAGAAGACTACTGCATTAANNNNNNNNNNNNNNNNNNNNNNNNNNNNNNNNNNNNNNNNNNNNNNNNNNNNNNNNNNNNNNNNNNNNNNNNNNNNNNNNNNNNNNNNNNNNNNNNNNNNNNNNNNNNNNNNNNNNNNNNNNNNNNNNNNNNNNNNNNNNNNNNNNNNNNNNNNNNNNNNNNNNNNNNNNNNNNN
>Dbuzzatti_02t
GGTAGCGATAGACTCTGTGTAGACTACCGTGAACTAAATGCGAATACAGTGTCTGATAAATATCCGCTTCCATTGATATCAGATCAAATATCTAGATTGCGAGGCGGAAAATATTTTTCCAGTCTGGACATGGCCAGTGGGTTTTATCAAATACCGATACACGAAGATTCTATTGAACGAACCGCTTGTGTAACTCCAGAGGGTCAATATGAATTTTTAGCTATGCCGTTTGGCAACAAGATCGCCTCATCAGTGTTTCAGCGAGCGATTGTAAAAGCTTTGGGCGAATTGGCATATTCATATGCAGCTGTTTATATTGACTATGTTTTGATTGTGGCAGAATCAAAATANTANGCTTTTGAAAGGTTAACAATTnTTTTAAAGGCATTAGCAAATGCCGGATTTTCATTTAATAGAAAGAAATGTGCGTTTTTGCAAACAGGAATTGAGTACCTTGGATTTTATATTAAAAATGGTGAAATAAAACCAAATCCGAGGAAAATAGAAGCACTGTCTGTCTTACCAAAGCCAAACAGTGTCACTCAACTAAGGCAATTTATAGGCCTGGCCTCATATTTCAGGCAGTTTGTCCCAAGATTTTCTGAACAAATGAAACCGTTGTATCATCTGATTGCGAAAAATAACGCATTTGTGTGGAAGGAGGAGCATGAACAAATACGTCAAAAGAT
>Dbuzzatti_03
NNNNNNNNNNNNNNNNNNNNNNNNNNNNNNNNNNNNNNNNNNNNNNNNNNNNNNNNNNNNNNNNNNTTGCCTCTTATTAGTGACCAGATATATAGGTTGCGTAGTTCGTATTACTTTACTTGTTTAGATATAGCTAGTGGTTTTCACTAnATTCCGATTCACCCTGATTCCGTTnAATATACTGCATTTGTGACTCCGGATGGCCAATACGAATTTCTTACAATGACTTTCGGACTCAAAAATGCGCCTTCCGTTTTTCAAAGGATAGTAAGGCAAGCTTTAGGCAATCTTGCATATTCATACGTAGTTGTCTATATGGACGACATTATGNNNNNNTCACCAACAATTGAGTTAGGGTTGGAAAGATTGAGAACAGTATTGAACATTCTGACAAGGGCTGGATTCATCTTCAATATCTCGAAATGCTCTTTTCTAATAACAAAGGTACAGTATTTGGGGTTCGAAGTAAAAGCTAGCGAGACTAGGCCAAACTCACAGAAGACTACTGCATTAAGTTTATTACCACCTCCGCAGACTGTTTCCAGTTTGCGACAGATTATTGGTCTGGATTCCTACTTTCGCAAGTTTGTACCCGATTTCGGAAAAATAATGAAGCCACTCTATTCTCTTACGTCAGGAAAAGGAAGTATTGTCTGGAATATTGAACTCGAGAATATTCGAAAAAAAAN
>Dbuzzatti_04_2
GGTNCAGATCGCCTTTATGTCGATTACAGACAGCTAAATTCTAATACGATAGCAGACAGGTATCCTTTGCCGTTAATTATTGACCAGATTGCTAGGTTGCGAGGTGCAAATTACTTCACTTGCCTTGACATGGCAAGTGGCTTTCACCAGATTCCTATCCACCTCGATTCTATTGAATATACTGCATTTGTTACTCCGGATAGCCAGTATTAnTTCTTAACTATGCCGTTCGGACTGAAAAATGCGCCATCTGTGTTCCAACGGGTGGTTACGCGAGCTTTGGGTGACTTGGCCTTTTCGTACGTGATTGTTTATATGGACGACATAATGGTTGTGTCGCCTACGATTGAGATAGGCTTAGAAAGGCTAAAAACAGTGCTGGACGTTCTCTCAGGAGCTGGATTTATTTTTAATATTAGCAAATGTAGTTTTCTAAAAACAGTCGTCCATAATCCNNNNNNNNAGATAATGACAGGAGAAATTCGACCAAACNNNNNNNNNNNNNNNNNNNNNNNNNNNNNNNNNNNNNNNNNNNNNNNNNNNNNNNNNNNNNNNNNNNNNNNNNNNNNNNNNNNNNNNNNNNNNNNNNNNNNNNNNNNNNNNNNNNNNNNNNNNNNNNNNNNNNNNNNNNNNNNNNNNNNNNNNNNNNNNNNNNNNNNNNNNNNNNNNNNNNNNNNNNNNNNNNNNNN
>Dbuzzatti_04
NNNNNNNNNNNNNNNTGTATTGACTGCAGAGAATTAAACTCAAATACCGTCGCTGACAAATACCACCTGCCGCTCATTAGTGAACAGATGGATAGGTTGCGTGCTCCGTATTACTTTACTTGTTTAGATATGGCTAGTGGTTTTCAACAAATTCCGATTCACCCTGATTCCATTGAATATACTGCATTTGTGACTCCGGATGGCCAATACGAATTTCTTACAATGCCTTTCGGACTCAAAAATGCGCCTTCCGTTTTTCAAAGGACAGTTATATAnGCTTAnGGCAATCTTACATATTCATATGTAATTGTCTATATGGANNNNNNNNNNNNNNNNNNNNNNNNNNNNNNNNNNNNNNNNNNAAGGTTGAGAACAGTATTGAACGTTCTGATAAGGGCTGGATTCATCTTCAATATCTCGAAATATTCTTTTCTGAAAACCATGTTACAGTATTTGAGGTTCGAAGTGAAAGCAGGCAAGATTAGGCCAAACTCACAGAAGACTACTGCATTAAGTTTATTACCACCTCCGCAGACTATTTCCAGTTCGCGACAATTTATTGGTCTGGCTTCCTACTTTCGCAAGTTTGTACCCGATTTCGCCAAAATAATGAAGCCACTCTATTCTCTTACGTCAGGAAAAGGAAGTATTGTCTGGAATGTTGAACTCGAGAATATTCGAAAAAAAAN
>Dbuzzatti_08
GGCACAGATCGACTGTGTGTAGACTATCGCATGCTTAACGAAAACACAGTGGCAGACAAGTACCCGTTGCCCCTCATCTGNGATCAAGTTGCCAGACTACGTGGTGCTAAATATTTTTCGTGCATTGATATGGCAAGTGGCTTTTATCGAATTCCAGTTCACGAGGATTCAATCGAACGAACCGCATTCGTAACGCCAGATGGGCAATGCGAGTTTTTGGCAATGCCTTTTGGTTTGAAAAATGAACCGTCTGTGTTCCAGCGGGCCATAATGAAGGCCTTGGGAGCTCTAGCTTACACTTACGCAATAGTTTATATTGACGATGTTCTCATAATAGCAGAAAGTAAAGAAGATGCGCTAGATAGATTACGGACAGTATTGGAGACGTTAAGTATGGCTGGATTTTCATTTAATGTCACCAAGTGTTCATTTCTTACCACTAGAATAGAGTATCTTGGGTTTGAATTGAGTGACGGATANATCAGACCGAATTCTCGAAAAATTCAAGCTTTAAATAGATTACCACCACCAAnnnnCGTCTCACAGCTAAGGCAGTTTATTGGTTTGACTTCTTATTTTCGGCAATTCGTGTTAAATTTCTCCCAAACACTTAAACCTCTGTATCTCCTCACCTCTAAGGCGAATGACTTTGTTTGGTTACCAGTGCATGAGTATATACGAATATANAT
>Dcardini_FJ748690
GGTACAGACCGACTTTGTGTCGACTACAGAGAGTTCAACTCTAACACAATCGCAGACAGGTACCCTTTGCCGCTCATTAGCGATAAGATCGCTAGGCTGTGTGGCGCAAATTACTTCACGTGTTTTGATATGGCTAGTGGTTTTCACCAAATTCCTATCCACCATGATTCAATAGAATACACCGCATTTGTGACCCCGGATGGTCATTATGTGTTCCTGACCATGCCGTTCGGACTCAAAAATGCGCCATCCGTTTTCCAACGGGCCGTTATGCGTGCCTTGGGTGACTTGGCCTATTCATACGTGATTGTTTACATGGATGATATCATGATCGTGTCACCCACAGTCGAATTAGGATTGAAAAGGTTAAAAATAGTACTAGACATTCTCACAGATGCTGGATTCATTTTTAATGTTAACAAATGTAGTTTCTTAAAAACAGTCGTTCAATATCTGGGATATGAGGTAAGAGCAGGGGAAATTCGACCAAACTCGCGAAAGATTGTTGCGTTAACATCGTTGCCACCGCCACAGACGGTTTTTGGTGTACGACAGTTTATTGGTCTTGCATCCTATTTTCGCAAATTCGTACCCGGATTCTCTCAAGTCATAAAGCCGTTGTATTCCCTAACATCAGGAAGGGAAAGTTTTGCGTGGACTACTGAGTTGGAAAGCATTCGCAAGAAAAT
>Dcardinoides_EF090263
NNNNNNNNNNNNNNNNNNNNNNNNNNNNNNNNNNTCAACTCTAACACAATCGCAGACAGGTACCCTTTGCCGCTCATTAGCGATAAGATCGCTAGGCTGTGTGGCGCAAATTACTTCACGTGTTTTGATATGGCTAGTGGTTTTCACCAAATTCCTATCCACCATGATTCAATAGAATACACCGCATTTGTGACCCCGGATGGTCATTATGTGTTCCTGACCATGCCGTTCGGACTCAAAAATGCGCCATCCGTTTTCCAACGGGCCGTTATGCGTGCCTTGGGTGACTTGGCCTATTCATACGTGATTGTTTACATGGATGATATCATGATCGTGTCACCCACAGTCGAATTAGGATTGAAAAGGTTAAAAATAGTACTAGACATTCTCACAGATGCTGGATTCATTTTTAACGTTAACAAATGTAGTTTCTTAAAAACAGTCGTTCAATATCTGGGATATGAGGTAAGAGCAGGGGAAATTCGACCAAACTCGCGAAAGATTGTTGCGTTAACATCGTTGCCACCGCCACAGACGGTTTTTGGTGTACGACAGTTTATTGGTCTTGCATCCTATTTTCGCAAATTCGTACCCGGATTCTCTCAAGTCATAAAGCCGTTGTATTCCCTAACATCAGGAAGGGAAAGTTTTGCGTGGACTACTGAGTTGGAAAGCATTCGCNNNNNNNN
>Dcardinoides_EU149929
NNNNNNNNNNGACTTTGTGTCGACTACAGAGAGTTCAACTCTAACACAATCGCAGACAGGTACCCTTTGCCGCTCATTAGCGANCAGATCGCTAGGCTGNGTGGCGCAAATTACTTCACGTGTCTTGATATGGCTAGTGGTTTCCACCAAATTCCTATCCACCATGATTCAATAGAATACACCGCATTTGTGACCCCGGATGGTCANTATGNGTTCCTGACCATGCCGTTCGGACTCAAAAATGCGCCATCCGTTTTCCAACGGGCCGTTATGCGTGCCTTGGGTGACTTGGCCTATTCATACGTGATTGTTTACATGGATGATATCATGATCGTGTCACCCACAGTCGAATTAGGATTGAAAAGGTTAAAAATAGTACTAGACATTCTCACAGATGCTGGATTCATTTTTAATGTTAACAAATGTAGTTTCTTAAAAACANTCGTTCAATATCTGGGATATGAGGTAAGAGCAGGGGAAATTCGACCAAACTCGCGAAAGATTGTTGCGTTAACATCGTTGCCACCGCCACAGACGGTTTTTGGTGTACGACAGTTTATTGGTCTTGCATCCTATTTTCGCAAATTCGTACCCGGATTCTCTCAAGTCATAAAGCCGTTGTATTCCCTAACATCAGGAAGGGAAAGTTTTGCGTGGACTACTGAGTTGGAAAGCATTCGCAAGAAAAT
>Dcardinoides_EU149930
NNNNNNNNNNGACTTTGTGTCGACTACAGAGAGTTCAACTCTAACACAATCGCAGACAGGTACCCTTTGCCGCTCATTAGCGATNAGATCGCTAGGCTGTGTGGCGCAAATTACTTCACGTGTNTTGATATGGCTAGTGGTTTNCACCAAATTCCTATCCACCATGATTCAATAGAATACACCGCATTTGTGACCCCGGATGGTCATTATGTGTTCCTGACCATGCCGTTCGGACTCAAAAATGCGCCATCCGTTTTCCAACGGGCCGTTATGCGTGCCTTGGGTGACTTGGCCTATTCATACGTGATTGTTTACATGGATGATATCATGATCGTGTCACCCACAGTCGAATTAGGATTGAAAAGGTTAAAAATAGTACTAGACATTCTCACAGATGCTGGATTCATTTTTAATGTTAACAAATGTAGTTTCTTAAAAACAGTCGTTCAATATCTGGGATATGAGGTAAGAGCAGGGGAAATTCGACCAAACTCGCGAAAGATTGTTGCGTTAACATCGTTGCCACCGCCACAGACGGTTTTTGGTGTACGACAGTTTATTGGTCTTGCATCCTATTTTCGCAAATTCGTACCCGGATTCTCTCAAGTCATAAAGCCGTTGTATTCCCTAACATCAGGAAGGGAAAGTTTTGCGTGGACTACTGAGTTGGAAAGCATTCGCAAGAAAAT
>Delegans_01
GGTACAGACCGTCTGTGTGTTGATTATCGTGAGCTTAATGCCAATACCGTTTCCGACAAGTACCCATTGCCACTTATATCTGACCAGATAGCTAGGTTGAGTGGTGCTAGGTTTTTCACGTGCATTGACATGGCGAGTGGCTTCCATCAGATCCCAATACATCCAAGCTCTATTGAACGGACAGCGTTTGTAACCCCAGAAGGGCAGTATGAATACTTGGCTATGCCTTTTGGGCTTAAGAATGCGCCTTCTGTATTTCAGAGGGCCATTAATCGTGCCCTAGGCGATCTGACTCATACATATGCCATCGTTTATATGGACGATGTAATGATAGTTGCACGCACAAAGGAGGAAGCTTTTGACAGGCTAAAAATAACTCTACAAGCACTCGTCGAAGCAGGATTTTCTTTCAACATTAAAAAATGCTCCTTTCTTAAATCTTGTGTAGAATATTTGGGCTTCGAAGTTAGAGCAGGTGAAATTCGACCGAATCCTAGAAAAATACAAGCTCTTACAGATTTACCGCCTCCGCAATCTGTGACTCAACTGAGACAATTTATTGGACTGGTCTCGTATTTTCGTCAGTTTGTACCCAAGTTTTCACAGTTACTGAAACCACTCTATGCTCTAACTTCAAAAAGCATGTCATTTTCATGGGAATTAGAGCACGAGCAAATACGACAGAAGGT
>Delegans_02
GGTACAGCAAGACTTTGCGTCGACTATAGAGAATTGAATAAAAATACAGTAGCGGATAAGTTTCCATTACCGTTGATCTCAGATCAAATAGCTAGACTTAGGGGAGCTAACTATTTCACTTCTCTTGACATGGCTTGCGGCTATTACCAGATTTTAATGCACCCCGAATCAATTGAATATACAGCATTTGTTACTCCTGATGGGCAGTACGAATTTCTTTCGATGCCCTTTGGTTTAAAGAACGCACCCTCAGTGTTTCAAAGAGCTGTACTGAAAGCACTTGGTAGTTTGGCTCATTCGTTnnnnnnnnnnTATATGGACGATATATTAATTGTTTCGGAAACAAAAGAAGAAGCTTTTGAGCGACTGCAACTGGTATTAGACGTTCTAGTGAAGGCAGGATTCTCATTTAACATTTCAAAGTGCTTCTTCTTGAGAACTACAGTTCGGTACCTTGGCTACGAGATAAAAGCGGGGGAAATACGCCCAAACTTAAACAAAATAGAATCGCTAGTGGCGTTGCCTCCACCGAAATCAGTTGCTACTCTGAGACAGTTTATTGGGTTAGCGTCATATTTTTGTCAATTCATTCCGGGTTTTTCACAATTAATGAAGTCGTTATATTTTCTCACATCTGAAAAGAATAGTTTTGATTGGCAAGTACAGCATGAAGAAATACGCAGCAAAAT
>Delegans_03
GGTACAGCAAGACTTTGCGTCGACTATAGAGAATTGAATAAAAATACAGTAGCGGATAAGTTTCCATTACCGTTGATCTCAGATCAAATAGCTAGACTTAGGGGAGCTAACTATTTCACTTCTCTTGACATGGCTTGCGGCTATTACCAGATTTTAATGCACCCCGAATCAATTGAATATACAGCATTTGTTACTCCTGATGGGCAGTACGAATTTCTTTCGATGCCCTTTGGTTTAAAGAACGCACCCTCAGTGTTTCAAAGAGCTGTACTGAAAGCACTTGGTAGTTTGGCTCATTCGTTTGTAATCGTTTATATGGACGATATATTAATTGTTTCGGAAACAAAAGAAGAAGCTTTTGAGCGACTGCAACTGGTATTAGACGTTCTAGTGAAGGCAGGATTCTCATTTAACATTTCAAAGTGCTTCTTCTTGAGAACTACAGTTCGGTACCTTGGCTACGAGATAAAAGCAGGGGAAATACGCCCAAACTTAAACAAAATAGAATCGCTAGTGGCGTTGCCTCCACCGAAATCAGTTGCTACTCTGAGACAGTTTATTGGGTTAGCGTCATATTTTnnnnnnnnnnnnnnnnnnnnnnCACAATTAATGAAGCCGTTATATTTTCTCACATCTGAAAAGAATAGTTTTGATTGGCAAGTACAGCATGAAGAAATACGCAGAAAAAT
>Delegans_04
GGTACAGACCGTCTGTGTGTTGATTATCGTGAGCTTAATGCCAATACCGTTTCCGACAAGTACCCATTGCCACTTATATCTGACCAGATAGCTAGGTTGAGTGGTGCTAGGTTTTTCACGTGCATTGACATGGCGAGTGGCTTCCATCAGATCCCAATACATCCAAGCTCTATTGAACGGACAGCGTTTGTAACCCCAGAAGGGCAGTATGAATACTTGGCTATGCCTTTTGGGCTTAAAAATGCGCCTTCTGTATTTCAGAGGGCCATTAATCGTGCCCTAGGCGATCTGACTCATACATATGCCATCGTTTATATGGACGATGTAATGATAGTTGCACGCACAAAGGAGGAAGCTTTTGACAGGCTAAAAATAACTCTACAAGCACTCGTCGAAGCAGGATTTTCTTTCAACATTAAAAAATGCTCCTTTCTTAAATCTTGTGTAGAATATTTGGGCTTCGAAGTTAGAGCAGGTGAAATTCGACCGAATCCTAGAAAAATACAAGCTCTTACAGATTTACCGCCTCCGCAATCTGTGACTCAACTGAGACAATTTATTGGACTGGTCTCGTATTTTCGTCAGTTTGTACCCAAGTTTTCACAGTTACTGAAACCACTCTATGCTCTAACTTCAAAAAGCATGTCATTTTCATGGGAATTAGAGCACGAGCAAATACGACAGAAGGT
>Delegans_05
GGTACAGCAAGACTTTGCGTCGACTATAGAGAATTGAATAAAAATACAGTAGCGGATAAGTTTCCATTACCGTTGATCTCAGATCAAATAGCTAGACTTAGGGGAGCTAACTATTTCACTTCTCTTGACATGGCTTGCGGCTATTACCAGATTTTAATGCACCCCGAATCAATTGAATATACAGCATTTGTTACTCCTGATGGGCAGTACGAATTTCTTTCGATGCCCTTTGGTTTAAAGAACGCACCCTCAGTGTTTCAAAGAGCTGTACTGAAAGCACTTGGTAGTTTGGCTCATTCGTTTGTAATCGTTTATATGGACGATATATTAATTGTTTCGGAAACAAAAGAAGAAGCTTTTGAGCGACTGCAACTGGTATTAGACGTTCTAGTGAAGGCAGGATTCTCATTTAACATTTCAAAGTGCTTCTCCTTGAGAACTACAGTTCGGTACCTTGGCTACGAGATAAAAGCGGGGGAAATACGCCCAAACTTAAACAAAATAGAATCGCTAGTGGCGTTGCCTCCACCGAAATCAGTTGCTACTCTGAGACAGTTTATTGGGTTAGCGTCATATTTTCGTCAATTCATTCCGGGTTTTTCACAATTAATGAAGCCGTTATATTTTCTCACATCTGAAAAGAATAGTTTTGATTGGCAAGTACAGCATGAAGAAATACGCAGCAAAAT
>Derecta_01
GGGTTTCAGCGTTTATGCGTTGATTATCGAGAATTAAATTCAAATACGGTCTCAGATAAATATCCTTTGCCTCTTATATCAGATCAGATAGCTAGACTTCATGGAGCGAAATATTTTACATGCTTAGACATGGAAAGTGGGTTCTACCAAATTCCCTTGCATGCAGATTCGGTAGAGTGTACAGCTTTTGTCACCCCAGACGGGCAATACGAATTTTTGGCAATGCCTTTTGGGCTCAAAAATGCTCCTGCCGTTTTTCAGCGTACAGTGATGCAAGCACTTGGAGATCTTGCAAATACATTTGTTGTCGTATATATGGATGACGTAATGGTGGCTGCTTCAACAAAAAGTGAGGCCTTAGAAAGGCTACAGATTACTCTTGATTGTCTCACCAAGGCAGGATTTGCATTTAATTTAAAAAAATGTTCTTTTCTTAAGTCAACAGTTCAATATTTGGGATACGAAGTGAGTGCAGGTGAAATTCGTCCAAACTCGCTAAAAATTGCAGCGTTAACTGCTTTACCACCCCCTCAATCGGTCTCTTCTTTACGACAATTTATAGGATTAGCTTCTTATTTTAGACAATTTATACAGGGATTTTCTTGCTTTATGAAACCGCTATATCTTTTGACTTCGGAAAGGCGTGAATTTATTTGGAATGCAGAGCATATACAAATTAGACAAAGGAT
>Derecta_02
GGTTCTCAGCGTTTATGCGTTGATTATCGAGAATTAAATTCAAATACGGTCTCAGATAGATATCCTTTGCCTCTTATATCAGATCAGATAGCTAGACTTCATGGAGCGAAATATTTTACATGCTTAGACATGGCAAGTGGGTACTACCAAATTCCCTTGCATGCAGATTCGGTAGAGTGTACAGCTTTTGTCACCCCAGATGGGCAATACGAATTTTTGGCAATGCCTTTTGGGCTCAAAAATGCTCCTGCCGTTTTTCAGCGTACAGTGATGCAAGCACTTGGAGATCTTGCAAATACATTTGTTGCCGTATATATGGATTACGTAATGGTGGCTGCTTCAACAAAAAGTGAGGCCTTAGAAAGGCTACAGATTACACTTGATTGTCTCACCAAGGCAGGATTTGCATTTAATTTAAAAAAATGTTCTTTTCTTAAGTCAACAGTTCAATATTTGGGATACGAAGTGAGTGCAGGTGAAATTCGTCCAAACTCGTTCAAAATTGCAGCGTTAACTGCTTTACCACCCCCTCAATCGGTCTCTTCTTTACGACAATTTATAGGATTAGCTTCTTATTTTAGACAATTTATACAGGGATTTTCTTGCTTTATGAAACCGCTATATCTTTTGACTTCGGAAAGGAGTGAATTTATTTGGAATGCAGAGCATGAACAAATTAGACAAAGGAT
>Derecta_03
GGTTCTCAGCGTTTATGCGTTGATTATCGAGAATTAAATTCAAATACGGTCTCAGATAGATATCCTTTGCCTCTTATATCAGATCAGATAGCTAGACTTCATGGAGCGAAATATTTTACATGCTTAGACATGGCAAGTGGGTACTACCAAATTCCCTTGCATGCAGATTCGGTAGAGTGTACAGCTTTTGTCACCCCAGACGGGCAATACGAATTTTTGGCAATGCCTTTTGGGCTCAAAAATGCTCCTGCCGTTTTTCAGCGTACAGTGATGCAAGCACTTGGAGATCTTGCAAATACATTTGTTGTCGTATATATGGATGACGTAATGGTGGCTGCTTCAACAAAAAGTGAGGTCTTAGAAAGGCTACAGATTACTCTTGATTGTCTCACCAAGGCAGGATTTGCATTTAATTTAAAAAAATGTTCTTTTCTTAAGTCAACAGTTCAATATTTGGGATACGAAGTGAGTGCAGGTGAAATTCGTCCAAACTCGTTAAAAATTGCAGCGTTAACTGCTTTACCACCCCCTCAATCGGTCTCTTCTTTACGACAATTTATAGGATTAGCTTCTTATTTTAGACAATTTATACAGGGATTTTCTTGCTTTATGAAACCGCTATATCTTTTGACTTCGGAAAGGAGTGAATTTATTTGGAATGCAGAGCATGAACAAATTAGACAAAGGAT
>Derecta_04
GGTTCTCAGCGTTTATGCGTTGATTATCGAGAATTAAATTCAAATACGGTCTCAGATAGATATCCTTTGCCTCTTATATCAGATCAGATAGCTAGACTTCATGGAGCGAAATATTTTACATGCTTAGACATGGCAAGTGGGTACTACCAAATTCCATTGCATGCAGATTCGGTAGAGTGTACAGCTTTTGTCACCCCATATGGGCAATACGAATTTTTGGCAATGCCTTTTGGGCTCAAAAATGCTCCTGCCGTTTTTCAGCGTACAGTGATGCAAGCACTTGGAGATCTTGCAAATACATTTGTTGCCGTATATATGGATGACGTCATGGTGGCTGCTTCAACAAAAAGTGAGGCCTTAGAAAGGCTACAGATTACTCTTGATTGTCTCACCAAGGCAGGATTTGCATTTAATTTAAAAAAATGTTCTTTTCCTAAGTCAACAGTTCAATATTTGGGATACGAAGTGAGTGCAGGTGAAATTCGTCCAAACTCGTTCAAAATTGCAGCGTTAACTGCTTTACCACCCCCTCAATCGGTCTCTTCTTTACGACAATTTATAGGATTAGCTTCTTATTTTAGACAATTTATACAGGGATTTTCTTGCTTTATGAAACCGCTATATCTTTTGACTTCGGAAAGGAGTGAATTTATTTGGAATGCAGAGCATGAACAAATTAGACAAAGGAT
>Dficusphila_01
GGCAGCGATCGCTTGTGTATCGATTATCGAGAATTGAATGCTAACACCGTCTCAGATAAATACCCGTTGCCTCTAATATCGGACCAAATTGATAGACTGCGCGGCGGCAAGTATTTCTCAAGTCTCGACATGGCGAGTGGTTTCTACCAGATACAAATACATCCCGATTCGGTTGAACGCACAGCATTTGTCACAACAGAAGGCCAATACGAATTCGTGGCCATGCCCTTTGGCTTAAAGAACGCATCATCAGTGTTCCAGCGAGCCATAATGCGAGCCTTGGGTGAAGTGGCACATTCGTACGCAATTGTTTACATCGACGATGTTTTGATTGTTGCTAGTACAAAAGAGGAGGCATTCATGAGACTTAAGGAGGTGTTGCAAAGACTGACTAGTGCTGGGTTTTCCTACAATATAAGCAAGTGTTCCTTTCTGCAGACAAGTGTTGAGTACTTAGGGTACAAAATTGAAAATGGTGAAATAAGACCAAACCCACGAAAGATTCAGGCATTGGCCGCATTGCCACCACCACAGACGGTTACACAACTGAGGCAATTTATTGGCTTGTCATCCTACTTTCGACAGTTCGTCCCTCGGTTTTCTGAATTGATGAAACCATTGTATCTGCTAACGACAAAAACnAGCAAATTTGAGTGGCGCGATAGGCACGAGCAGGTGCGTCAAGAAAT
>Dhydei_X13304
GGTACAGACCGACTTTGTGTCGACTACAGAGAGTTAAACTCTAACACAATCGCAGACAGGTACCCTTTGCCGCTCATTAGCGACCAGATCGCTAGGCTGCGTGGCGCAAATTACTTCACGTGTCTTGATATGGCGAGTGGTTTCCACCAAATTCCTATCCACCCTGATTCCATAGAATACACTGCATTTGTGACCCCGGACGGTCAATATGAGTTCCTGACCATGCCGTTCGGACTCAAAAATGCGCCATCCGTTTTCCAACGGGCAGTCATGCGTGCCTTGGGTGACTTGGCCTATTCATACGTGATTGTTTACATGGATGATATCATGATCGTGTCACCCACAGTCGAATTAGGATTGGAAAGGTTGAAAATAGTACTAGACATTCTCACAGATGCTAGATTCATTTTTAATGTTAACAAATGTAGTTTGTTAAAAACAGTCGTTCAATATCTGGGATATGAGGTAAGAGCAGGGGAAATTCGACCAAACTCGCGAAAGATTGTTGCGTTAACATCGTTGCNNACGCCACAGACGGTTTTTGGTGTACGGCAGTTTATTGGTCTTGCATCCTATTTTCGCAAATTCGTACCCGGATTCTCTCAAGTCATAAAGCCGTTGTATTCCCTAACATCAGGAAGGGAAAGTTTTGCGTGGACTACTGAGTTGGAAACGATTCGCAAGAAAAT
>Dhydei_X13305
NNNNNNNNNNNNNNNNNNNNNNNNNNNNNNNNNNNNNNNNNNNNNNNNNNNNNNNNNNNNNNNNNNNNNNNNNNNNNNNNNNNNNNNNNNNNNNNNNNNNNNNNNNNNNNNNNNNNNNNNNNNNNNNNNNNNNNNNNNNNNNNNNNNNNNNNNNNNNNNNNNNNNNNNNNNNNNNNNNNNNNNNNNNNNNnNNNNNNNNNNNNNNNNNNNNNNNNNNNGACTATGCCATTCGGACTnAAAAATGCGCCATCTGATTTTCAACTGGCAGTCATGNGAGCNNNNNNNNNNNNNNNNNNNNNNNNNNNNNNNNNNNNNATAGGCGATATAATAATCGAGTTACCCACAGTCGAGTTAGGATTGGAAAGGTTAAAAACAGTACTAGACATTCTTACAGAGGCTGTATTCATTATAAATGTCAGCAAATGTAACTTTTTAAAAACAGTCCTTCAGTATTTGGTATATGAGGTAAGANNNNNAGAAATTCGACTAAGCCCCCGAAAAATTGCTGCGTNNNNNNCCTTTACACCGTTACAAATAGTTTTTGGTGTACGACAGTTTATTGGTCTTGCATCCTANNNNNNNNNNNNNNNNNNNNNNNNNNNNNNNNNNNNNNNNNNNNNNNNNNNNNNNNNNNNNNNNNNNNNNAGTTTTGTTAAGAATACNNNNNNNNNNNNAATTCGCAAGAAAAT
>Dkikkaway_01
GGTTCGAACAGACTCTGCGTTGACTATAGAGAGCTAAATTCAAACACAGTGGCTGATAAATATCCGTTGCCACTTATACAGGATCAGATAAATAAACTTCGGGGAGTTAATTATTTTACGTGTCTAGATATGGCCAGTGGATACTACCAAATTCCTATGGATGCTGATTCTATAGAGTACACAGCGTTTGTGACGCCAGATGGTCAGTATGAATTTGTGTCTATGCCATTCGGGCTTAGAAATGCGCCTTCAGTTTTTCAACGGTTAGTAATCCAGGCGCTAGGGGATTTAGCGAATTCCTATGTTATCGTCTATATGGAAGATATTATGATAACTGCCACAACATTAGAGGAAGCTTTTGAAAGATTGGAGATTGTTTTAAATGTTCTGACAGAGGCTGGATTTTCGTTTAATATTACAAAGTGTTCCTTCCTGAAAACATCGGTGCAATATTTAGGCTTTAGTGTCAGTGCTGGAGAAATTCGTCCAAACCCTCAGAAAATTGTAGCGTTAACAGCCCTTATGCCTCCTCAATCTGTAACATCACTTAGACAATTTATTGGATTAGCATCGTATTTCCGGCAGTTTATTAAGGGGTTTTCGCAGTTAATGAAACCGTTATATTTCTTAACTTATGACAAAAATAAATTTAATTGGAAAGCAGAACATGAGCAGATACGGAAGAAGGn
>Dkikkaway_02
GGTTCAGCTAGACTCTGTGTCGATTATAGGGAGTTAAATAAAAATACAGTTGCAGATAAGTTCCCATTACCGTTGATATCAGACCAAATATCTAGACTTAGGGGAGCTAAATATTTCACTTCTCTTGACATGGCTAGCGGGTATTATCAGATTTCAATGCACCCTGAATCAATTGTTTATACTGCTTTTGTTACTCCTGATGGGCAGTACGAATTTCTTTCGATGCCCTTCGGATTAAAAAACGCACCTGCAGTGTTTCAAAGAGCTGTGTTGAAGGCACTAGGTAGCCTTGCTCATTCGTTTGTAATAGTTTATATGGACGATATACTAATTGTGGCAGAAACAAAGGAAGAAGCATTCGAGCGGTTGAAACTCGTTTTAGACATTTTAGTGAAGGCAGGATTTTCATTCAATATTTCAAAGTGTTTTTTCTTGAGAACTACAGTTCACTATCTTGGGTATGAGATAAAAGCGGGAGAGATACGTCCAAACTCAAACAAAATAGAATCGCTAATGGCGTTGCCTCCGCCGAAGTCAGTCACTACTTTAAGACAATTCATAGGATTAGCGTCATATTTTCGTCAGTTCATTCCGGGGTTTTCACAACTGATGAAGCCCTTATATTTTCTGACATCCGAAAAGACTAGTTTTGACTGGCAAACACAGCATGAAGAAATTCGCGGTAAAnn
>Dkikkaway_03
GGCAGCGATAGATTGTGTATTGATTTCCGTGAGCTAAATGCGAATACAATTTCTGATAAATACCCACTACCATTAATTTCGGATCAGATAGAGCGCCTGCGAGGTGGCAAATATTTTTCTATATTGGACATGGCCAGCGGATTTTACCAGATACCAATTCACCCTGATTCCATAGAAAAGACAGCGTTTGTGACCCCAGAGGGTCAGTACGAGTTTCTAGCCATGCCATTTGGGCTAAAAAACGCGTCCTCAATTTTTCAACGTGCCATTGTGCGAGCATTGGGGGACTTAGCCTATTCCTATGCAGTTGTTTATATAGATGATGTACTGATTGTTGCGAATACGAAAGATGAAGCATTTGAAAGGATAAACAAGGTGTTGGAAGTCTTGTCAGAGGCGGGTTTCACGTTTAATGTAAAAAAGTGTGCCTTTCTACGCACTGGAGTTGAGTATTTAGGATTTTACGTTAAAGATGGCGAAATTAAACCGAATCCCAGTAAGATTGAGGCCCTTTCTGTCCTTTCCCCACCAACTACTGTGACGCAGTTAAGACAATTCATAGGTTTGGCATCGTATTTCAGACAATTTGTCCCACGGTTCTCGGAAAAGATGAAACCACTTTATCAGCTAACTTCTAAACTCAAAACATTTCTCTGGAAAGATGAGCATGAGCAAGTTCGACAGAAGAn
>Dkikkaway_04
GGTTCAGCTAGACTCTGTGTCGATTATAGGGAGTTAAATAAAAATACAGTTGCAGATAAGTTCCCATTACCGTTGATATCAGACCAAATATCTAGACTTAGGGGAGCTAAATATTTCACTTCTCTTGACATGGCTAGCGGGTATTATCAGATTTCAATGCACCCTGAATCAATTGTTTATACTGCTTTTGTTACTCCTGATGGGCAGTACGAATTTCTTTCGATGCCCTTCGGATTAAAGAACGCACCTGCAGTGTTTCAAAGAGCTGTGTTGAAGGCACTAGGTAGCCTTGCTCATTCGTTTGTAATAGTTTATATGGACGATATACTAATTGTGGCAGAAACAAAGGAAGAAGCACTCGAGCGGTTGAAACTCGTTTTAGACATTTTAGTGAAGGCAGGATTTTCATTCAATATTTCAAAGTGCTTTTTCTTGAGAACTACAGTTCACTATCTTGGGTATGAGATAAAAGTGGGAGAGATACGTCCAAACTCAAACAAAATAGAATCGCTAATGGCGTTGCCTCCGCCGAAGTCAGTTACTACTTTAAGACAATTCATAGGGTTAGCGTCATATTTTCGTCAGTTCATTCCGGGGTTTTCACAACTGATGAAGCCCTTATATTTTCTGACATCCGAAAAGACTAGTTTTGACTGGCAAACACAGCATGAAGAAATTCGCGGTAAAAn
>Dmelanogaster_01
GGAACCGACCGTCTATGTGTTGATTTTAGAGAGCTAAACTCGAACACGATTTCGGATAAATACCCCTTGCCGCTTATCAGCGATCAAATTGCTAGACTTCGCGGAGCAAATTATTTCACATGCCTGGATATGGCAAGTGGTTTCCACCAAATCCCGATTCACCCTGAATCCGTGGAATATACTGCATTTGTGACCCCAGACGGCCAATTTGAATTTCTTACAATGCCTTTTGGCCTCAAAAATGCGCCATCTGTTTTCCAGCGCGCAGTCATAAATGCACTTGGTGACCTTGCTAACTCTTTTGTAATCGTTTACATGGACGACATAATGGTAGTATCGCCAACCAAGGAATTGGCTTTGGAAAGGTTAAAAACTGTTTTGAATGTTCTTACAAAGGCTGGTTTTACCTTTAACCTTGCTAAATGCAGTTTTCTCAAAACAACGGTTCAGTATTTGGGCTATGAAGTGCGAGCGGGAGAAATTCGTCCGAATGTGCGAAAGATAGCTTCATTAAGCTCCTTGCCTCCTCCTCAAACTGTCTCCGGCGTTAGACAATTCATTGGCTTGGCCTCTTACTTTCGCAAATTCGTGCCTGGATTCTCCCAACTTATGAAACCATTGTATTCACTTTCGTCTGGTAGCGGCAAGATTACATGGAGCGCTGAGCTGGAAGAGATCAGACTTAAAGT
>Dmelanogaster_01t
GGCTCTCATCGTTTGTGTGTTGATTATAGAGAATTAAATTCTAATACGGTATCAGACAGATACCCCTTGCCCCTTATATCAGACCAAATAGCGAGACTTCATGGAGCGAAATATTTTTCATGTCTGGACATGGCAAGTGGATATTATCAAATTCCATTACACCCAGATTCAGTAGAGTGTACAGCTTTTGTCACCCCAGATGGACAATATGAATTCTTGGCAATGCCGTTTGGGCTCAGAAATGCTCCATCTGTTTTCCAGCGTACAGTGATGCAAGCTCTCGGAGACCTTGCAAATAAATTTGTAGTCGTTTATATGGACGATGTAATGGTGGCTGCTTCAACGAAAAGTGAAGCTTTAGAAAGGTTGCAGATTACTCTTGATTGTCTCACAAAAGCTGGATTTTCATTCAATATAAACAAATGTTCTTTTTTAAAGTCAAAGGTTCAATATTTGGGATACGAAGTGAGTGCAGGTGAAATCCGGCCAAATTCGCTTAAAATTGCAGCGTTAACTACTTTACCACCTCCTCAGTCGGTCCCTGCTTTGCGACAATTTATAGGATTAGCGCCTTACTTTCGACAATTTATGCAAGGATTTTCTGGTTTTATGAAGCCGTTATATCTTTTGACTTCAGAAAGGAATGAATTTATTTGGAAGCCAGAGCATGAAGAAATAAGACAGAAGGT
>Dmelanogaster_02
GGAACCGACCGTCTATGTGTTGATTTTAGAGAGCTAAACTCGAACACGATTTCGGATAAATACCCCTTGCCGCTTATCAGCGATCAAATTGCTAGACTTCGCGGAGCAAATTATTTCACATGCCTGGATATGGCAAGTGGTTTCCACCAAATCCCGATTCACCCTGAATCCGTGGAATATACTGCATTTGTGACGCCAGACGGCCAATTTGAATTTCTTACAATGCCTTTTGGCCTCAAAAATGCGCCATCTGTTTTCCAGCGCGCAGTCATAAATGCACTTGGTGACCTTGCTAACTCTTTTGTAATCGTTTACATGGACGACATAATGGTAGTATCGCCAACCAAGGAATTGGCTTTGGAAAGGTTAAAAACTGTTTTGAATGTTCTTACAAAGGCTGGTTTTACCTTTAACCTTGCTAAATGCAGTTTTCTCAAAACAACGGTTCAGTATTTGGGCTATGAAGTGCGAGCGGGAGAAATTCGTCCGAATGTGCGAAAGATAGCTTCATTAAGCTCCTTGCCTCCTCCTCAAACTGTCTCCGGCGTTAGACAATTCATTGGCTTGGCCTCTTACTTTCGCAAATTCGTGCCTGGATTCTCCCAACTTATGAAACCATTGTATTCACTTTCGTCTGGTAGCGGCAAGATTACATGGAGCGCTGAGCTGGAAGAGATCAGACTTAAAGT
>Dmelanogaster_03t
GGTAGTGACAGGTTGTGTATAGATTTTCGTGAGCTAAACCTAAATACGATTTCGGATAAGTTTCCATTACCGCTGATTTCCGATCAAATAGATCGCTTACGGGGTGGCAAATATTTTTCCATCTTAGACATGGCCAGCGGATTTTATCAAATACCGATTCATCCAGATTCTATAGAAAAAACAGCATTTGTGACTATCAAGGGTCAGTACGAATTTCTGGCCATGCCATTTGGTCTAAAGAATGCATCGGCTGTTTTTCAACGGGCTATTGTTCGAGCCTTGGGGGACTTAGCCTATTCCTATGCAGTTGTTTACATAGACGATGTGCTGGTAATTGCGAATACAAAAGAGGAGGCATATGAGAGGTTGAATACAGTGCTAAAAGCGTTATCAGAGGCAGGGTTCTCGTTTAATATAAAAAAATGTAATTTTCTTTGTACAGGAATAGAGTACCTAGGATTCTACATCAAGGATGGAGAAATTAAACCAAATCCTCGTAAGATAGAAGCTCTTTCTGTTTTATCTCAGCCAACCTCGGCAACGCAGTTAAGGCAGTTTATAGGTCTGGCATCATACTTCAGACAATTTGTTCCACGATTCTCAGAGAAGATGAAGCCACTGTATCAGTTAACCTCTAAGCTAAATACTTTTGCTTGGAAGGAGGAACACGAGAGGATACGGCAGAATAT
>Dmelanogaster_04
GGAACCGACCGTCTATGTGTTGATTTTAGAGAGCTAAACTCGAACACGATTTCGGATAAATACCCCTTGCCGCTTATCAGCGATCAAATTGCTAGACTTCGCGGAGCAAATTATTTCACATGCCTGGATATGGCAAGTGGTTTCCACCAAATCCCGATTCACCCTGAATCCATGGAATATACTGCATTTGTGACCCCAGACGGCCAATTTGAATTTCTTACAATGCCTTTTGGCCTCAAAAATGCGCCATCTGTTTTCCAGCGCGCAGTCATAAATGCACTTGGTGACCTTGCTAACTCTTTTGTAATCGTTTACATGGACGACATAATGGTAGTATCGCCAACCAAGGAATTGGCTTTGGAAAGGTTAAAAACTGTTTTGAATGTTCTTACAAAGGCTGGTTTTACCATTAACCTTGCTAAATGCAGTTTTCTCAAAACAACGGTTCAGTATTTGGGCTCTGAAGTGCGAGCGGGAGAAATTCGTCCGAGTGTGCGAAAGATAGCTTCATTAAGCTCCTTGTCTCCTCCTCAAACTGTCTCCGGCGTTAGACAATTCATTGGCTTGGCCTCTTACTTTCGCAAATTCGTGCCTGGATTCTCCCAACTTATGAAACCATTGTATTCACTATCGTCTGGTAGCGGCAAGATTACATGGAGCGCTGAGCTGGAAGAGATCAGACTTAAAGT
>Dmelanogaster_05
GGAACCGACCGTCTATGTGTTGATTTTAGAGAGCTAAACTCGAAGACGATTTCGGATAAATACCCCTTGCCGCTTATCAGCGATCAAATTGCTAGACTTCGCGGAGCAAATTATTTCACATGCCTGGATATGGCAAGTGGTTTCCACCAAATCCCGATTCACCCTGAATCCGTGGAATATACTGCATTTGTGACCCCAGACGGCCAATTTGAATTTCTTACAATGCCTTTTGGCCTCAAAAATGCGCCATCTGTTTTCCAGCGCGCAGTCATAAATGCACTTGGTGACCTTGCTAACTCTTTTGTAATCGTTTACATGGACGACATAATGGTAGTATCGCCAACCAAGGAATTGGCTTTGGAAAGGTTAAAAACTGTTTTGAATGTTCTTA-AAAGGCTGGTTTTACCTT-AACCTTGCTAAATGCAGTTTTCTCAAA-CACCGGT-CAGTATTGGGGCTATGAAGTGCGAGCGGGAGAAATTCGTCCGAATGTGCGAAAGATAGCTTCATTAAGCTCCTTGCCTCCTCCTCAAACTGTCTCCGGCGTTAGACAATTCATTGGCTTGGCCTCTTACTTTCGCAAATTCGTGCCTGGATTCTCCCAACTTATGAAACCATTGTATTCACTTTCGTCTGGTAGCGGCAAGATTACATGGAGCGCTGAGCTGGAAGAGATCAGACTTAAAGT
>Dmelanogaster_06
NNNNNNNNNNNTCTATGTGTTGATTTTAGAGAGCTAAACTCGAACACGATTTCGGATAAATACCCCTTGCCGCTTATCAGCGATCAAATTGCTAGACTTCGCGGAGCAAATTATTTCACATGCCTGGATATGGCAAGTGGTTTCCACCAAATCCCGATTCACCCTGAATCCGTGGAATATACTGCATTTGTGACCCCAGACGGCCAATTTGAATTTCTTACAATGCCTTTTGGCCTCAAAAATGCGCCATCTGTTTTCCAGCGCGCAGTCATAAATGCACTTGGTGACCTTGATAACTCTTTTGTAATCGTTTACATGGACGACATAATGGTAGTATCGCCAACCAAGGAATTGGCTTTGGAAAGGTTAAAAACTGTTTTGAATGTTCTTACAAAGGCTGGTTTTACCTTTAACCTTGCTAAATGCAGTTTTCTCAAAACAACGGTTCAGTATTTGGGCTATGAAGTGCGAGCGGGAGAAATTCGTCCGAATGTGCGAAAGATAGCTTCATTAAGCTCCTTGCCTCCTCCCCAAACTGTCTCCGGCGTTAGACAATTCATTGGCTTGGCCTCTTACTTTCGCAAATTCGTGCCTGGATTCTCCCAACTTATGAAACCATTGTATTCACTTTCGTCTGGTAGCGGCAAGNNNNNNNNNNNNNNNNNNNNNNNNNNNNNNNNNNNNNNNNN
>Dmelanogaster_X14037
GGAACCGACCGTCTATGTGTTGATTTTAGAGAGCTAAACTCGAACACGATTTCGGATAAATACCCCTTGCCGCTTATCAGCGATCAAATTGCTAGACTTCGCGGAGCAAATTATTTCACATGCCTGGATATGGCAAGTGGTTTCCACCAAATCCCGATTCACCCTGAATCCGTGGAATATACTGCATTTGNNNNNNNNNNNNNNNNNNNNNNNNNNNNNNNNNTGCCCGACGGCCTCAAAAATGCGCCATCTGTTTTCCAGCGCACAGTCATAAATGCACTTGGTGACCTTGCTAACTCTTTTGTAATCGTTTACATGGACGACATAATGGTAGTATCGCCAACCAAGGAATTGGCTTTGGAAAGGTTAAAAACTGTTTTGAATGTTCTTACAAAGGCTGGTTTTACCTTTAACCTTGCTAAATGCAGTTTTCTCAAAACAACGGTTCAGTATTTAGGCTATGAAGTGCGAGCGGGAGAAATTCGTCCGAATGTGCGAAAGATAGCTTCTTTAAGCTCCTTGCCTCCTCCTCAAACTGTCTCCGGCGTTAGACAATTCATTGGCTTGGCCTCTTACTTTCGCAAATTCGTGTCTGGATTCTCCCAACTTATGAAACCATTGTATTCACTTTCGTCTGGTAGCGGCAAGATTACATGGAGCGCTGAGCTGGAAGAGATCAGACTTAAAGT
>Dmercatorum_FJ748693
NNNNNNNNNNNNNNNNNNNNNNNNNNNNNNNNNNNNNNNNNNNNNNNNNNNNNNNNNNNNNNNNCTTTGCCGCTCATTAGCGACCAGATCGCTAGGCTGCGTGGCGCAAATTACTTCACGTGTCTTGATATGGCGAGTGGTTTCCACCAAATTCCTATCCACCCTGATTCAATAGAATACACTGCATTTGTGACCCCGGATGGTCAATATGAGTTCCTGACCATGCCGTTCGGACTCAAAAATGCGCCATCCGTTTTCCAACGGGCAGTCATGCGTGCCTTGGGTGACTTGGCCTATTCATACGTGATTGTTTACATGGATGATATCATGATCGTGTCACCCACAGTCGAATTAGGATTGGAAAGGTTAAAAATAGTACTAGACATTCTCACAGATGCTGGATTCATTTTTAATGTTAACAAATGTAGTTTCTTAAAAACAGTCGTTCAATATTTGGGATATGAAGTAAGAGCAGGGGAAATTCGACCAAACTCGCGAAAGATTGTTGCGTTAACATCGTTGCCACCGCCACAGACGGTTTTTGGTGTGCGACAGTTTATTGGTCTTGCATCCTATTTTCGCAAATTCGTACCCGGATTCTCTCAAGTCATAAAGCCGTTGTATTCCCTAACATCAGGAAGGGAAAGTTTTGCGTGGACTACTGAGTTGGAAAGCATTCGCAAGAAAAT
>Dmercatorum_FJ748694
NNNNNNNNNNNNNNNNNNNNNNNNNNNNNNNNNNNNNNNNNNNNNNNNNNNNNNNNNNNNNNNNCTTTGCCGCTCATTAGCGACCAGATCGCTAGGCTGCGTGGCGCAAATTACTTCACGTGTCTTGATATGGCGAGTGGTTTCCACCAAATTCCTATCCACCCTGATTCAATAGAATACACTGCATTTGTGACCCCGGATGGTCAATATGAGTTCCTGACCATGCCGTTCGGACTCAAAAATGCGCCATCCGTTTTCCAACGGGCAGTCATGCGTGCCTTGGGTGACTTGGCCTATTCATACGTGATTGTTTACATGGATGATATCATGATCGTGTCACCCACAGTCGAATTAGGATTGGAAAGGTTAAAAATAGTACTAGACATTCTCACAGATGCTGGATTCATTTTTAATGTTAACAAATGTAGTTTCTTAAAAACAGTCGTTCAATATTTGGGATATGANGTAAGAGCAGGGGAAATTCGACCAAACTCGCGAAAGATTGTTGCGTTAACATCGTTGCCACCGCCACAGACGGTTTTTGGTGTGCGACAGTTTATTGGTCTTGCATCCTATTTTCGCAAATTCGTACCCGGATTCTCTCAAGTCATAAAGCCGTTGTATTCCCTAACATCAGGAAGGGAAAGTTTTGCGTGGACTACTGAGTTGGAAAGCATTCGCAAGAAAAT
>Dmercatorum_GQ339583
GGTACAGACCGACTTTGTGTCGACTACAGAGAGTTAAACTCTAACACAATCGCAGACAGGTACCCTTTGCCGCTCATTAGCGACCAGATCGCTGGGCTGCGTGGCGCAAATTACTTCACGTGTCTTGATATGGCGAGTGGTTTCCACCAAATTCCTATCCACCCTGATTCAATAGAATACACTGCATTTGTGACCCCGGATGGTCAATATGAGTTCCTGACCATGCCGTTCGGACTCAAAAATGCGCCATCCGTTTTCCAACGGGCAGTCATGCGTGCCTTGGGTGACTTGGCCTATTCATACGTGATTGTTTACATGGATGATATCATGATCGTGTCACCCACAGTCGAATTAGGATTGGAAAGGTTAAAAATAGTACTAGACATTCTCACAGATGCTGGATTCATNTTTAATGTTAACAAATGTAGTTTCTTTAAAACAGTCGTTCAATATTTGGGATATGAAGTAAGAGCAGGGGAAATTCGACCAAACTCGCGAAAGATTGTTGCGTTAACATCGTTGCCACCGCCACAGACGGTTTTTGGTGTGCGACAGTTTATTGGTCTTGCATCCTATTTTCGCAAATTCGTACCCGGATTCTCTCAAGTCATAAAGCCGTTGTATTCCCTAACATCAGGAAGGGAAAGTTTTGCGTGGACTACTGAGTTGGAAAGCATTCGCAAGAAAAT
>Dmercatorum_GQ339584
GGTACAGACCGACTTTGTGTCGACTACAGAGAGTTAAACTCTAACACAATCGCAGACCGGTACCCTTTGCCGCTCATTAGCGACCAGATCGCTAGGCTGCGTGGCGCAAATTACTTCACGTGTCTTGATATGGCGAGTGGTTTCCACCAAATTCCTATCCACCCTGATTCAATAGAATACACTGCATCTGTGACCCCGGATGGTCAATATGAGTTCCTGACCATGCCGTTCGGACTCAAAAATGCGCCATCCGTTTTCCAACGGGCAGTCATGCGTGCCTTGGGTGACTTGGCCTATTCATACGTGATTGTTTACATGGATGATATAATGATCGTGTCACCCACAGTCGAATTAGGATTGGAAAGGTTAAAAATAGTACTAGACATTCTCACAGATGCTGGATTCATTTTTAATGTTAACAAATGTAGTTTCTTAAAAACAGTCGTTCAATATTTGGGATATGAAGTAAGAGCAGGGGAAATTCGACCAAACTCGCGAAAGATTGTTGCGTTAACATCGTTGCCACCGCCACAGACGGTTTTTGGTGTGCGACAGTTTATTGGTCTTGCATCCTATTTTCGCAAATTCGTACCCGGATTCTCTCAAGTCATAAAGCCGTTGTATTCCCTAACATCAGGAAGGGAAAGTTTTGCGTGGACTACTGAGTTGGAAAGCATTCGCAAGAAAAT
>Dmercatorum_GQ339585
GGTACAGACCGACTTTGTGTCGACTACAGAGAGTTAAACTCTAACACAATCGCAGACCGGTACCCTTTGCCGCTCATTAGCGACCAGATCGCTAGGCTGCGTGGCACAAATTACTTCACGTGTCTTGATATGGCGAGTGGTTTCCACnAAATTCATATCCACCCTGATTCAATAGAATACACTGCATTTGTGACCCCGGATGGTCAATATGAGTTCCTGACCATGCCGTTCGGACTCAAAGATGCGCCATCCGTTTTCCAACGGGCAGTCATGCGTGCCTTGGGTGACTTGGCCTATTCATACGTGATTGTTTACATGGATGATATAATGATCGTGTCACCCACAGTCGAATTAGGATTGGAAAGGTTAAAAATAGTACTAGACATTCTCACAGATGCTGGATTCATTTTTAATGTTAACAAATGTAGTTTCTTAAAAACAGTCGTTCAATATTTGGGATATAAGGTAAGAGCAGGGGAAATTCGACCAAACTCGCGAAAGATTGTTGCGTTAACATCGTTGCCACCGCCACAGACGGTTTTTGGTGTGCGACAGTTTATTGGTCTTGCATCCTATTTTCGCAAATTCGTACCCGGATTCTCTCAAGTCATAAAGCCGTTGTATTCCCTAACATCAGGAAGGGAAAGTTTTGCGTGGACTACTGAGTTGGAAAGCATTCGCAAGAAAAT
>Dmercatorum_GQ339586
GGTACAGACCGACTTTGTGTCGACTACAGAGAGTTAAACTCTAACACAATCGCAGACAGGTACCCTTTGCCGCTCATTAGCGACCAGATCGCTGGGCTGCGTGGCGCAAATTACTTCACGTGTCTTGATATGGCGAGTGGTTTCCACCAAATTCCTATCCACCCTGATTCAATAGAATACACTGCATTTGTGACCCCGGATGGTCAATATGAGTTCCTGACCATGCCGTTCGGACTCAAAAATGCGCCATCCGTTTTCCAACGGCCAGTCATGCGTGCCTTGGGTGACTTGGCCTATTCATACGTGATTGTTTACATGGATGATATCATGATCGTGTCACCCACAGTCGAATTAGGATTGGAAAGTTTAAAAATAGTACTAGACATTCTCACAGATGCTGGATTCATTTTTAATGTTAACAAATGTAGTTTCTTAGAAACAGTCGTTCAATATTTGGGATATGAGGTAAGAGCAGGGGAAATTCGACCAAACTCGCGAAAGATTGTTGCGTNAACATCGTTGCCACCGCCACAGACGGTTTTTGGTGTGCGACAGTTTATTGGTCTTGCATCCTATTTTCGCAAATTCGTACCCGGATTCTCTCAAGTCATAAAGCCGTTGTATTCCCTAACATCAGGAAGGGAAAGTTTTGCGTGGACCACTGAGTTGGAAAGCATTCGCAAGAAAAT
>Dmojavensis_01
NNNNNNNNNNNNNNNNNNNNNNNNNNNNNNNNNNNNNNNNNNNNNNNNNNNNNNNNNNNNNNNNNNNNNNNNNNNNNNNNNNNNNNNNNNNNNNNNNNNNNNNNNNNNNNNNNNNNNNNNNNNNNNNNNNTGGCNAGTGGCTTCCACCAGATTCCAATACACCCTGATTCTATAGAATACACTGCGTTTGTGACCCCTGATGGTCAATATGAGTTTTTGACAATGCCTTTTGGACTTAAGAACGCACCATCTGTCTTTCAACGGGCAGTTATGAAGGCCCTAGGCGAGGTGGCGTACTCATACGTAATTGTCTATATGGATGATATTATGATAGTGTCTCCAACGATAGATGTAGGCCTTGAAAGGTTGAAAACTGTCCTCGACGTACTCATGAAGGCTGGATTTTTCTTTAACATTACCAAGTGTAGTTTTTTGAAAAGTAAAGTTGAGTATCTAGGATACGAAGTTAGTGCTGGCGAAGTTCGTCCAAATCCACGCAAAATTGTTGCATTAAGCGCATTGCCNCCCCCACGAACTGTTACGGGACTGAGACAGTTTATTGGCCTCGCGTCATACTTTCGTAAATTTGTTCCAGGGTTTGCTCAACTCATGAAGCCTTTGTACTCGCTTACTTCTGGAAGTGGCGATATAACTTGGGATTCAGAATTAGAAGAAATTAGAAAACGTAT
>Dmojavensis_02t
GGCTCCCATCGACTGTGCGTCGATTACCGCGAATTAAATGCTAATACTGTTTCAGATAGGTACCCTTTGCCCCTCATAGCAGATCAGATAGCAAGACTTCATGGAGCGAAATATTTCACATGTTTAGATATGGCAAGCGGATATTACCAAATCCCTATGCATGATGATTCGATCGAGTTTACAGCTTTTGTCACCCCTGATGGCCAGTACGAGTATTTGTCAATGCCGTTGGGTCTTAAAAACGCGCCTTCAGTCTTTCAGCGTACAGTTATGCAAACACTTGGAGAACTTGCAAATACATTTGTTGTAGTTTATATGGACGACGTATTAATTGTGGGTGCAACGATAAGTGAAGCCTTGGAAAGACCACATGTCACTCTGGATCTTCTTACTAAAGCCGGGTTTTCGTTCAATATTAAAAAGTGTTTCTTCTTGAAGTCGACGGTTCAATATTTAGGATATGAAGTAAGCGCAGGCCAAATACGCCCAAATCCACTTAAAACCTCAGCACTAACTGCTCTACCACCTCCAAAGTCGGTTTCGGCTTTAAGACAATTTATCGGATGNGCATCATATTTTCGGCAATTTATACAAGGATTTTCGTGTTTGATGAAGCCATTATATATTTTGACGTCGGAACAGAATGAGTTTGTCTGGAAGCCAGAGCATGAACAAATAAGACAAAAAGT
>Dmojavensis_03
GGCTCAGACCGCCTATGCGTTGATTATAGGGCACTAAATTCAAATACAGTTTCAGACAAATATCCGTTGCCACTTATCAGTGATCAGATTGATAGACTCCGTGGGGCGAATTATTTTACATGTTTGGACATGGCAAGTGGTTTCCACCAGATTCCAATACACCCTGATTCTATAGAATACACGGCGTTCGTGACCCCTGATGGTCAATATGAGTTTTTGACAATGCCTTTTGGACTTAAGAACGCACCATCTGTCTTTCAACGGGCAGTTATGAAGGCCCTAGGCGAGCTGGCGTACTCATACGTAATTGTCTATATGGATGATATTATGATAGTGTCTCCAACGGTAGATGTAGGCCTTGAAAGGTTGAAAACTGTCCTCGACGTACTCATGAAGGCTGGATTTTTCTTTAACATTACCAAGTGTAGTTTTTTGAAAGGTAAAGTTGAGTATCTAGGATACGAAGTCAGTGCTGGAGAAGTTCGTCCAAATCCACGCAAAATTGTTGCATTAAGCGCATTGCCNCCCCCACGAACTGTTACGGGATTGAGACAGTTTATTGGCCTCGCGTCATACTTTCGTAAATTTGTTCCAGGGTTTTCTCAATTCATGAAGCCTTTGTACTCGCTTACTTCTGGAAGTGGCGACATAACTTGGGATTCAGAATTAGAAGAAATTAGAAAACGTAT
>Dmojavensis_03t
GGCTCCCATCGACTGTGCGTCGATTACCGCGAATTAAATGCTAATACTGTTTCAGATAGGTACCCTTTGCCCCTCATAGCAGATCAGATAGCAAGACTTCATGGAGCGAAATATTTCACATGTTTAGATATGGCAAGCGGATATTACCAAATCCCTATGCATGAAGATTCGATCGAGTTTACAGCTTTTGTCACCCCTGATGGCCAGTACGAGTATTTGTCAATGCCGTTTGGTCTTAAAAACGCGCCTTCACTCTTTCAGCGTACAGTTATGCAAACACTTGGAGAACTTGCAAATACATTTGTTGTAGTTTATATGGACGACGTATTAATTGTGGGTGCAACGATAAGTGAAGCCTTGGAAAGACTACAGATCACTCTGGATCTTCTTACTAAAGCCGGGTTTTCGTTCAATATTAAAAAGTGTTCCTTCTTGAAGTCGATGATTAAATATTTAGGATATGAAGTAAGCGCAGGCCAAATACnnnnnnnnnCACTTAAAACCTCAGCACTAACTGCTCTACCACCTCCAAAGTCGGTTTCGGCTTGNAGACAATTTATCGGATTAGCATCATATTTTCGGCAATTTATACAAGGATTTTCGTGTTTGATGAAGCCATTATATATTTTGACGTCGGAAAAGAATGAGTTTGTCTGGAAGCCAGAGCATGAACAAATAAGACAAAAAGT
>Dnavojoa_04
nnnnnnnnnnnnnnnnnnnnnnnnnnnnnnnTTCAAATCTATAACACAGTAGATGATAAAGATCCGTTGCCGTTGATAAACGATCAAATAGCTAGGATTTGCGGTTCAAAATTTTTTTCTTGTCTAGATATGGCGAGCGGGCTCTATCAGATTCCTATCCACTCTAATTCGATAAATCGCACAGATTTCGTCACTCCGGAnGGTCAATATGAGTTCTTGGCTATGCTCTTCGGGCTAAAAATAGCCCCGTCAGTGCTTCAACGAGCAGTGATGAAAGCTCTGGGAGAACTTGCATTTTCATACGTAATCGTTTACATGGATGGCATAATAATAGTNNNNNNNNNNNNNNNNNNNNNNNNNNNNNNNNNNNNNNNNNNNNNNNNNNNNNNNNNNNNNNNNNNNNNNNNNNNNNNNNNNNNNNNNNNNNNNNNNNNNNNNNNNNNNNNNNNNNNNNNNNNNNNNNNNNNNNNNNNNNNNNNNNNNNNNNNNNNNNNNNNNNNNNNNNNNNNNNNNNNNNNNNNNNNNNNNNNNNNNNNNNNNNNNNNNNNNNNNNNNNNNNNNNNNNNNNNNNNNNNNNNNNNNNNNNNNNNNNNNNNNNNNNNNNNNNNNNNNNNNNNNNNNNNNNNNNNNNNNNNNNNNNNNNNNNNNNNNNNNNNNNNNNNNNNNNNNNNNNNNNNNNNNNNNNNNNN
>Dnavojoa_07
NNNNNNNNNNNNNNNNNNNNNGATTACCGAGAATTGAACTCAAATACTGTTTCTGATAGGTATCCATTGCCATTAATTGCGGATCAGATTTCTAGATTAAAGGGGTCAATGTACTTTTCTTGCTTAGACATGGCAAGTGGATGTTACCAAATACCTGTACATCCAGACTCAATAGAGCGAACAGCCTTTGTAACACCGGATGGGCAATATGAAGGTTTGGTGATGCCATTCGGATTAAAGAATGCTCCGTCAGTGTTTCAGCGTGCCGTCATTAAGGTATTAGGTGACCTAGCTTATTCATACGTCATCGTTTATATTGATGATATTTTGATCATTGCACAGACAAAAGAAG---CATACGAAAGGTTGCAAACGGTTATAGACATTNNNNNNNNNNNNNNNNNNNNNNNNNNNNNNNNNNNNNNNNNNNNNNNNNNNNNNNNNNNNNNNNNNNNNNNNNNNNNNNNNNNNNNNNNNNNNNNNNNNNNNNNNNNNNNNNNNNNNNNNNNNNNNNNNNNNNNNNNNNNNNNNNNNNNNNNNNNNNNNNNNNNNNNNNNNNNNNNNNNNNNNNNNNNNNNNNNNNNNNNNNNNNNNNNNNNNNNNNNNNNNNNNNNNNNNNNNNNNNNNNNNNNNNNNNNNNNNNNNNNNNNNNNNNNNNNNNNNNNNNNNNNNNNNNNNNNNNNNNNNNN
>Dnavojoa_08
NNNNNNNNNNNNNNNNNNNNNNNNNNNNNNNNNNNNNNNNNNNNNNNNNNNNNNNNNNNNNNNNNNNNNNNNNNNNNNNNNNNNNNNNNNNNNNNNNNNNNNNNNNNNNNNNNNNNNNNNNNNNNNNNNNNNNNNNNNNNNNNNNNNNNNNNNNNNNNNNNNNNNNNNNNNNNNNNNNNNNNNNNNNNNNnNNNNNNNNATGGCCAGTACGAGTATTTGTCAATGCCGTTTGGTCTTAAAAACGCACCTTCAGTCTTTCAGCGTACAGTGATGCAAACACTTGGAGAACTTGCAAATACATTTGTTGTAGTTTATATGGACGACGTATTAATTGTGGGTGCAACGATAAGTGAAGCCTTGAAAAGATTACAGATCACTCTGGATCTTCTTACCAAAGCCGGGTTTTCGTTCAATATTAAAAAGTGTTCCTTCTTGAAGTCGACAGTTCAATATTTAGGATATGAAGTAAGCGCAGGCCAAATACGCCCGAATCCACTTAAAACCTCAGCACTAACTGCTCTACCACCTCCTAAGTCGGTTTCGGCCTTAAGACAATTTATCGGATTGGCATCATATTTTCGGCAATTTATACAAGGATNNNNNNNNNNNNNNNNNNNNNNNNNNNNNNNNNNNNNNNNNNNNNNNNNNNNNNNNNNNNNNNNNNNNNNNNNNNNNNNNNNNNNNNNNNN
>Dneocardini_EF090264
NNNNNNNNNNGACTTTGTGTCGACTACAGAGAGTTAAACTCTAACACAATCGCAGACAGGTACCCTTTGCCGCTCATTAGCGACCAGATCGCTAGGCTGCGTGGCGCAAATTACTTCACGTGTCTTGATATGGCTAGTGGTTTCCACCAAATTCCTATCCACCATGATTCAATAGAATACACCGCATTTGTGACCCCGGATGGTCAATATGAGTTCCTGACCATGCCGTTCGGACTCAAAAATGCGCCATCCGTTTTCCAACGGGCCGTTATGCGTGCCTTGGGTGACTTGGCCTATTCATACGTGATTGTTTACATGGATGATATCATGATCGTGTCACCCACAGTCGAATTAGGATTGAAAAGGTTAGAAATAGTACTAGACATTCTCACAGATGCTGGATTCATTTTTAATGTTAACAAATGTAGTTTCTTAAAAACAGTCGTTCAATATCTGGGATATGAGGTAAGAGCAGGGGAAATTCGACCAAACTCGCGAAAGATTGTTGCGTTAACATCGTTGCCACCGCCACAGACGGTTTTTGGTGTACGACAGTTTATTGGTCTTGCATCCTATTTTCGAAAATTCGTACCCGGATTCTCTCAAGTCATAAAGCCGTTGTATTCCCTAACATCAGGAAGGGAAAGTTTTGCGTGGACTACTGAGTTGGAAAGCATTCGCAAGAAAAT
>Dneocardini_EU149931
NNNNNNNNNNGACTTTGTGTCGACTACAGAGAGTTAAACTCTAACACAATCGCAGACAGGTACCCTTTGCCGCTCATTAGCGACCAGATCGCTAGGCTGCGTGGCGCAAATTACTTCACGTGTCTTGATATGGCTAGTGGTTTCCACCAAATTCCTATCCACCATGATTCAATAGAATACACCGCATTTGTGACCCCGGATGGTCAATATGAGTTCCTGACCATGCCGTTCGGACTCAAAAATGCGCCATCCGTTTTCCAACGGGCCGTTATGCGTGCCTTGGGTGACTTGGCCTATTCATACGTGATTGTTTACATGGATGATATCATGATCGTGTCACCCACAGTCGAATTAGGATTGAAAAGGTTAGAAATAGTACTAGACATTCTCACAGATGCTGGATTCATTTTTAATGTTAACAAATGTAGTTTCTTAAAAACAGTCGTTCAATATCTGGGATATGAGGTAAGAGCAGGGGAAATTCGACCAAACTCGCGAAAGATTGTTGCGTTAACATCGTTGCCACCGCCACAGACGGTTTTTGGTGTACGACAGTTTATTGGTCTTGCATCCTATTTTCGAAAATTCGTACCCGGATTCTCTCAAGTCATAAAGCCGTTGTATTCCCTAACATCAGGAAGGGAAAGTTTTGCGTGGACTACTGAGTTGGAAAGCATTCGCAAGAAAAT
>Dneocardini_EU149932
NNNNNNNNNNGACTTTGTGTCGACTACAGAGAGTTAAACTCTAACACAATCGCAGACAGGTACCCTTTGCCGCTCATTAGCGACCAGATCGCTAGGCTGCGTGGCGCAAATTACTTCACGTGTCTTGATATGGCTAGTGGTTTCCACCAAATTCCTATCCACCATGATTCAATAGAATACACCGCATTTGTGACCCCGGATGGTCAATATGAGTTCCTGACCATGCCGTTCGGACTCAAAAATGCGCCATCCGTTTTCCAACGGGCCGTTATGCGTGCCTTGGGTGACTTGGCCTATTCATACGTGATTGTTTACATGGATGATATCATGATCGTGTCACCCACAGTCGAATTAGGATTGAAAAGGTTAGAAATAGTACTAGACATTCTCACAGATGCTGGATTCATTTTTAATGTTAACAAATGTAGTTTCTTAAAAACAGTCGTTCAATATCTGGGATATGAGGTAAGAGCAGGGGAAATTCGACCAAACTCGCGAAAGATTGTTGCGTTAACATCGTTGCCACCGCCACAGACGGTTTTTGGTGTACGACAGTTTATTGGTCTTGCATCCTATTTTCGAAAATTCGTACCCGGATTCTCTCAAGTCATAAAGCCGTTGTATTCCCTAACATCAGGAAGGGAAAGTTTTGCGTGGACTACTGAGTTGGAAAGCATTCGCAAGAAAAT
>Dneocardini_EU149933
NNNNNNNNNNGACTTTGTGTCGACTACAGAGAGTTAAACTCTAACACAATCGCAGACAGGTACCCTTTGCCGCTCATTAGCGACCAGATCGCTAGGCTGCGTGGCGCAAATTACTTCACGTGTCTTGATATGGCTAGTGGTTTCCACCAAATTCCTATCCACCATGATTCAATAGAATACACCGCATTTGTGACCCCGGATGGTCAATATGAGTTCCTGACCATGCCGTTCGGACTCAAAAATGCGCCATCCGTTTTCCAACGGGCCGTTATGCGTGCCTTGGGTGACTTGGCCTATTCATACGTGATTGTTTACATGGATGATATCATGATCGTGTCACCCACAGTCGAATTAGGATTGAAAAGGTTAGAAATAGTACTAGACATTCTCACAGATGCTGGATTCATTTTTAATGTTAACAAATGTAGTTTCTTAAAAACAGTCGTTCAATATCTGGGATATGAGGTAAGAGCAGGGGAAATTCGACCAAACTCGCGAAAGATTGTTGCGTTAACATCGTTGCCACCGCCACAGACGGTTTTTGGTGTACGACAGTTTATTGGTCTTGCATCCTATTTTCGAAAATTCGTACCCGGATTCTCTCAAGTCATAAAGCCGTTGTATTCCCTAACATCAGGAAGGGAAAGTTTTGCGTGGACTACTGAGTTGGAAAGCATTCGCAAGAAAAT
>Dneomorpha_FJ748695
GGTACAGACCGACTTTGTGTCGACTACAGAGAATTAAACTCTAACACAATCGCAGACAGGCACCCTTTGCCGCTCATTAGCGACCAGATCGCTAGGCTGCGTGGCGCAAATTACTTCACGTGTCTTGATATGGCTAGTGGTTTCCACCAAATTCCTATCCACCCTGATTCAATAGAATACACCGCATTTGTGACCCCGGATGGTCAATATGAGTTCCTGACCATGCCGTTCGGACTCAAAAATGCGCCATCCGTTTTCCAACGGGCAGTTATGCGTGCCTTGGGTGACTTGGCCTATTCATACGTGATTGTTTACATGGATGATATCATGATCGTATCACCCACAGTCGAATTAGGATTGGAAAGGTTAAAAATAGTACTAGACATTCTCACAGATGCTGGATTCATTTTTAATGTTAACAAATGTAGTTTCTTAAAAACAGTCGTTCAATATCTGGGATATGAGGTAAGAGCAGGGGAAATTCGACCAAACCCGCGAAAGATTGTTGCGTTAACATCGTTGCCACCGCCACAGACGGTTTTTGGTGTACGTCAGTTTATTGGTCTTGCATCCTATTTTCGTAAATTCGTACCTGGATTCTCTCAAGTCATAAAGCCGTTGTATTCCCTAACATCAGGAAGGGAAAGTTTTGCGTGGACTACTGAGTTGGAAAGCATTCGCAAGAAAAT
>Dneomorpha_FJ748696
GGTACAGGCCGACTTTGTGTCGACTACAGAGAGTTAAACTCTAACACAATCGCAGACAGGTACCCTTTGCCGCTCATTAGCGACCAGATCGCTTGGCTNNNNGGCGCAAATTACTTCACGTGTCTTGATATGGCTAGTGGTTTCCACCAAATTCCTATCCACCCTGATTCAATAGAATACACCGCATTTGTGACCCCGGATGGTNNNNNNNNNNNNNNNNCCATGCCGTTCGGACTCAAAAATGCGCCATCCATTTTCCAACGGGCAGTTATGCGTGCCTTGGGTGACTTGGCCTATTCATACGTGATTGTTTACATGGATGATATCATGATCGTGTCACCCACAGTCGAATTAGGATTGGAAAGGTTAAAAATAGTACTAGACATTCTCACAGATGCTGGATTCATTTTTAATGTTAACAAATGTAGTTTCTTAAAAACAGTCGTTCAATATCTGGGATATGAGGTAAGAGCAGGGGAAATTCGACCAAACCCGCGAAAGATTGTTGCGTNAACATCGTTGCCACCGCCACAGACGGTTTTTGGTGTACGACAGTTTATTGGTCTTGCATCCTATTTTCGCAAATTCGTACCTGGATTCTCTCAAGTCATAAAGCCGTTGTATTCCCTAACATCAGGAAGGGAAAGTTTTGCGTGGACTACTGANNNNNNNNNNNNNNNNNNNNNNNN
>Dneomorpha_FJ748697
GGTACAGACCGACTTTGCGTCGACTACAGAGAATTAAACTCTAACACAATCGCAGACAGGTACCCTTTGCCGCTCATTAGCGACCAGATCGCTAGGCTGCGTGGCGCAAATTACTTCACGTGTCTTGATATGGCTAGTGGTTTCCACCAAATTCCTATCCACCCTGATTCAATAGAATACACCGCATTTGTGACCCCGGATGGTCAATATGAGTTCCTGACCATGCCGTTCGGACTCAAAAATGCGCCATCCGTTTTCCAACGGGCAGTTATGCGTGCCTTGGGTGACTTGGCCTATTCATACGTGATTGTTTACATGGATGATATCATGATCGTGTCACCCACAGTCGAATTAGGATTGGAAAGGTTAAAAATAGTACTAGACATTCTCACAGATGCTGGATTCATTTTTAATGTTAACAAATGTTGTTTCTTAAAAACAGTCGTTCAATATCTGGGATATGAGGTAAGAGCAGGGGAAATTCGACCAAACCCGCGAAAGATTGTTGCGTCAACATCGTTGCCACCGCCACAGACGGTTTTTGGTGTACGACAGTTTATTGGTCTTGCATCCTATTTTCGCAAATTCGTACCTGGATTCTCTCAAGTCATACAGCCGTTGTATTCCCTAACATCAGGAAGGGAAAGTTTTGCGTGGACTACTGAGTTGGAAAGCATTCGCAAGAAAAT
>Dparthenogenetica_FJ748698
GGTACAGACCGACTTTGTGTCGACTACAGAGAGTTCAACTCTAACACAATCGCAGACAGGTACCCTTTGCCGCTCATTAGCGATAAGATCGCTAGGCTGCGTGGCGCAAATTACTTCACGTGTCTTGATATGGCTAGTGGTTTCCACCAAATTCCTATCCACTTTGATTCAATAAAACACACTGCTTTTGTGACCCCGGATGGTCAATATGAGTTCCTGACCATGCCGTTCGGACTCAAAAATGCGCCATCTGTTTTCCAACGGGCAGTCATGCGTGCCTTGGGTGACTTGGCCTATTCATACGTGATTGTTTACATGGATGATATTATGATCGTGTCACCCACAGTCGAATTAGGATTGAAAAGGTTAAAAATAGTACTAGACATTCTCACAGATGCTGGATTCATTTTTAATGTTAACAAATGTAGTTTCTTAAAAACAGTCGTTCAATATCTGGGATATGAGGTAAGAGCAGGGGAAATTCGACCAAACTCGCGAAAGATTGTTGCGTTAACATCGTTGCCACCGCCACAGACGGTTTTTGGTGTACGACAGTTTATTGGTCTTGCATCCTATTTTCGCAAATTCGTACCCGGATTCTCTCAAGTCATAAAGCCGTTGTATTCCCTAACATCAGGAAGGGAAAGTTTTGCGTGGACTACTGAGTTGGAAAGCATTCGCAAGAAAAT
>Dparthenogenetica_FJ748699
GGTACAGACCGACTTTGTGTCGACTACAGAGAGTTCAACTCTAACACAATCGCAGACAGGTACCCTTTGCCGCTCATTAGCGATAAGATCGCTAGGCTGCGTGGCGCAAATTACTTCACGTGTCTTGATATGGCTAGTGGTTTCCACCAAATTCCTATCCACTTTGATTCAATAAAACACACTGCTTTTGTGACCCCGGATGGTCAATATGAGTTCCTGACCATGCCGTTCGGACTCAAAAATGCGCCATCTGTTTTCCAACGGGCAGTCATGCGTGCCTTGGGTGACTTGGCCTATTCATACGTGATTGTTTACATGGATGATATTATGATCGTGTCACCCACAGTCGAATTAGGATTGAAAATGTTAAAAATAGTACTAGACATTCTCACAGATGCTGGATTCATTTTTAATGTTAACAAATGTAGTTTCTTAAAAACAGTCGTTCAATATCTGGGATATGAGGTAAGAGCAGGGGAAATTCGACCAAACTCGCGAAAGATTGTTGCGTTAACATCGTTGCCACCGCCACAGACGGTTTTTGGTGTACGACAGTTTATTGGTCTTGCATCCTATTTTCGCAAATTCGTACCCGGATTCTCTCAAGTCATAAAGCCGTTGTATTCCCTAACATCAGGAAGGGAAAGTTTTGCGTGGACTACTGAGTTGGAAAGCATTCGCAAGAAAAT
>Dparthenogenetica_GQ339587
GGTACAGACCGACTTTGTGTCGACTACATAGAGTTAAACTCTAACACAATCGCAGACAGTTACCCTTTGCCACTCATTAGCGACCAGATCGCTAGGCTGCGTGGCGCAAATTACTTCACGTGTCTTGATATGGCTAGTGGTTTCCACCAAATTCCTATCCACTTTGATTCAATAAAACACACTGCTTTTGTGACCCCGGATGGTCAATATGAGTTCCTGACCATGCCGTTCGGACTCAAAAATGCGCCATCTGTTTTCCAACGGGCAGTCATGCGTGCCTTGGGTGACTTGGCCTATTCATACGTGATTGTTTACATGGATGACATCATGATCGTGTCACCCACAGTCGAATTAGGATNNNNNNNNNNNNNNNTAGTACTAGACATTCTCACAGATGCTGGATTCATTTTTAATTTTAACAAATGTAGTTTCTTCAAAACAGTCGTTCAATATCGGGGATATGAGGTAAGAGGATGGGAAATTCGACCAAACTCGCGAAAGATTGTTGCGTTAACATCGTTGCCACCGCCACAGACGGTTATTGGTGTACGACAGTTTATTGGTCTTGCATCTTATTTTCGCAAATTCGTACCCGGATTCTCTCAAGTCATAAAGCCGTTGTATTCCCTAACATCAGGAAGGGAAAGTTTTGCGTGGACTACTGAGTTGGAAAGCATTCGAAAGAAAAT
>Dparthenogenetica_GQ339588
GGTACAGACCGACTTTGTGTCGACTACAGAGAGTTCAACTCTAACACAATCGCAGACAGGTACCCTTTGCCGCTCATTAGCGATAAGATCGCTAGGCTGTGTGGCGCAAATTACTTCACGTGTTTTGATATGGCTAGTGGTTTTCACCAAATTCCTATCCACCATGATTCAATAGAATACACCGCATTTGTGACCCCGGATGGTCATTATGAGTTCCTGACCATGCCGTTCGGACTCAAAAATGCGCCATCCGTTTTCCAACGGGCCGTTATGCGTGCCTTGGGTGACTTGGCCTATTCATACGTGATTGTTTACATGGATGATATTATGATCGTGTCACCCACAGTCGAATTAGGATTGAAAAAGTTAAAAATAGTACTAGACATTCTCACAGATGCTGGATCCATTTTTAATGTTAACAAATGTAGTTTCTTAAAAACAGTCGTTCAATATCTGGGATATGAGGTAAGAGCAGGGGAAATTCGACCAAACTCGCGAAAGATTGTTGCGTTAACATCGTTGCCACCGCCACAGACGGTTTTTGGTGTACGACAGTTTATTGGTCTTGCATCCTATTTTCGCAAATTCGTACCCGGATTCTCTCAAGTCATAAAGCCGTTGTATTCCCTAACATCAGGAAGGGAAAGTTTTGCGTGGACTACTGAGTTGGAAAGCATTCGCAAGAAAAT
>Dparthenogenetica_GQ339589
GGTACAGACCGACTTTGTGTCGACTATAGAGAGTTCAACTCTAACACAATCGCAGACAGGTACCCTTTGCCGCTCATTAGCGATAAGATCGCTAGGCTGTGTGGCGCAAATTACTTCACGTGTTTTGATATGGCTAGTGGTTTTCACCAAATTCCTATCCACCATGATTCAATAGAATACACCGCATTTGTGACCCCGGATGGTCATTATGAGTTCCTGACCATGCCGTTCGGACTCAAAAATGCGCCATCCGTTTTCCAACGGGCCGTTATGCGTGCCTTGGGTGACTTGGCCTATTCATACGAGATTGTTTACATGGATGATATCATGATCGTGTCACCCACAGTCGAATTAGGATTGAAAATGTTAAAAATAGTACTAGACATTCTCACAGATGCTGGATTCATTTTTAATGTTAACAAATGTAGTTTCTTAAAAACAGTCGTTCAATATCTGGGATATGAGGTAAGAGCAGGGGAAATTCGACCAAACTCGCGAAAGATTGTTGCGTTAACATCGTTGCCACCGCCACAGACGGTTTTTGGTGTACGACAGTTTATTGGTCTTGCATCCTATTTTCGCAAATTCGTACCCGGATTCTCTCAAGTCATAAAGCCGTTGTATTCCCTAACATCAGGAAGGGAAAGTTTTGCGTGGACTACTGAGTTGGAAAGCATTCGCAAGAAAAT
>Dparthenogenetica_GQ339590
GGTACAGACCGACTTTGTGTCGACTACAGAGAGTTAAACTCTAACACAATCGCAGACAGGTACCCTTTGCCGCTCATTAGCGACCAGATCGCTAGGCTGCGTGGCGCAAATTACTTCACGTGTCTTGATATGGCTAGTGGTTTCCACCAAATTCCTATCCACCATGATTCAATAGAATACACCGCATTTGTGACCCCGGATGGTCAATATGAGTTCCTGACCATGCCGTTCGGACTTAAAAATGCGCCATCCGTTTTCCAACGGGCCGTTATGCGTGCCTTGGGTGACTTGGCCTATTCATACGAGATTGTTTACATGGATGATATCATGATCGTGTCACCCACAGTCGAATTAGGATTGAAAATGTTAAAAATAGTACTAGACATTCTCACAGATGCTGGATTCATTTTTAATGTTAACAAATGTAGTTTCTTAAAAACAGTCGTTCAATATCTGGGATATGAGGTAAGAGCAGGGGAAATTCGACCAAACTCGCGAAAGATTGTTGCGTTAACATCGTTGCCACCGCCACAGACGGTTTTTGGTGTACGACAGTTTATTGGTCTTGCATCCTATTTTCGCAAATTCGTACCCGGATTCTCTCAAGTCATAAAGCCGTTGTATTCCCTAACATCAGGAAGGGAAAGTTTTGCGTGGACTACTGAGTTGGAAAGCATTCGCAAGAAAAT
>Dpolymorpha_EF090265
NNNNNNNNNNGACTTTGTGTCGACTACAGAGAGTTAAACTCTAACACAATCGCAGACAGGTACCCTTTGCCGCTCATTAGCGACCAGATCGCTAGGCTGCGTGGCGCAAATTACTTCACGTGTCTTGATATGGCTAGTGGTTTCCACCAAATTCCTATCCACCATGATTCAATAGAATACACCGCATTTGTGACCTCGGATGGTCAATATGAGTTCCTGACCATGCCGTTCGGACTCAAAAATGCGCCATCCGTTTTCCAACGGGCCGTTATGCGTGCGTTGGGTGACTTGGCCTATTCATACGTGATTGTTTACATGGATGATATCATGATCGTGTCACCCACAGTCGAATTAGGATTGAAAAGGTTAAAAATAGTACTAGACATTCTCACAGATGCTGGATTCATTTTTAATGTTAACAAATGTAGTTTCTTAAAAACAGTCGTTCAATATCTGGGATATGAGGTAAGAGCAGGGGAAANNNNNNNNNNNNNNNNNNNNNNNNNNNNNNNNNNNNNNNNNNNNNNNNNNNNNNNNNNNNNNNNNNNNNNNNNNNNNNNNNNNNNNNNNNNNNNNNNNNNNNNNNNNNNNNNNNNNNNNNNNNNNNNNNNNNNNNNNNNNNNNNNNNNNNNNNNNNNNNNNNNNNNNNNNNNNNNNNNNNNNNNNNNNNNNNNNNNNNNNNNNNNNNN
>Dpolymorpha_EU149934
NNNNNNNNNNGACTTTGTGTCGACTACAGAGAGTTAAACTCTAACACAATCGCAGACAGGTACCCTTTGCCGCTCATTAGCGACCAGATCGCTAGGCTGCGTGGCGCAAATTACTTCACGTGTCTTGATATGGCTAGTGGTTTCCACCAAATTCCTATCCACCATGATTCAATAGAATACACCGCATTTGTGACCTCGGATGGTCAATATGAGTTCCTGACCATGCCGTTCGGACTCAAAAATGCGCCATCCGTTTTCCAACGGGCCGTTATGCGTGCCTTGGGTGACTTGGCCTATTCATACGTGATTGTTTACATGGATGATATCATGATCGTGTCACCCACAGTCGAATTAGGATTGAAAAGGTTAAAAATAGTACTAGACATTCTCACAGATGCTGGATTCATTTTTAATGTTAACAAATGTAGTTTCTTAAAAACAGTCGTTCAATATCTGGGATATGAGGTAAGAGCAGGGGAANNNNNNNNNNNNNNNNNNNNNNNNNNNNNNNNNNNNNNNNNNNNNNNNNNNNNNNNNNNNNNNNNNNNNNNNNNNNNNNNNNNNNNNNNNNNNNNNNNNNNNNNNNNNNNNNNNNNNNNNNNNNNNNNNNNNNAGCCGTTGTATTCTCTAACATCAGGAAGGGAAAGTTTTGCGTGGACTACTGAGTTGGAAAGCATTCGCAAGAAAAT
>Dpolymorpha_EU149935
NNNNNNNNNNGACTTTGTGTCGACTACAGAGAGTTAAACTCTAACACAATCGCAGACAGGTACCCTTTGCCGCTCATTAGCGACCAGATCGCTAGGCTGCGTGGCGCAAATTACTTCACGTGTCTTGATATGGCTAGTGGTTTCCACCAAATTCCTATCCACCATGATTCAATAGAATACACCGCATTTGTGACCNCGGATGGTCAATATGAGTTCCTGACCATGCCGTTCGGACTCAAAAATGCGCCATCCGTTTTCCAACGGGCCGTTATGCGTGCCTTGGGTGACTTGGCCTATTCATACGTGATTGTTTACATGGATGATATCATGATCGTGTCACCCACAGTCGAATTAGGATTGAAAAGGTTAAAAATAGTACTAGACATTCTCACAGATGCTGGATTCATTTTTAATGTTAACAAATGTAGTTTCTTAAAAACAGTCGTTCAATATCTGGGATATGAGGTAAGNGCAGGGGAANNNNNNNNNNNNNNNNNNNNNNNNNNNNNNNNNNNNNNNNNNNNNNNNNNNNNNNNNNNNNNNNNNNNNNNNNNNNNNNNNNNNNNNNNNNNNNNNNNNNNNNNNNNNNNNNNNNNNNNNNNNNNNNNNNNNNAGCCGTTGTATTCTCTAACATCAGGAAGGGAAAGTTTTGCGTGGACTACTGAGTTGGAAAGCATTCGCAAGAAAAT
>Dpolymorpha_EU149936
NNNNNNNNNNGACTTTGTGTCGACTACAGAGAGTTAAACTCTAACACAATCGCAGACAGGTACCCTTTGCCGCTCATTAGCGACCAGATCGCTAGGCTGCGTGGCGCAAATTACTTCACGTGTCTTGATATGGCTAGTGGTTTCCACCAAATTCCTATCCACCATGATTCAATAGAATACACCGCATTTGTGACCTCGGATGGTCAATATGAGTTCCTGACCATGCCGTTCGGACTCAAAAATGCGCCATCCGTTTTCCAACGGGCCGTTATGCGTGCCTTGGGTGACTTGGCCTATTCATACGTGATTGTTTACATGGATGATATCATGATCGTGTCACCCACAGTCGAATTAGGATTGAAAAGGTTAAAAATAGTACTAGACATTCTCACAGATGCTGGATTCATTTTTAATGTTAACAAATGTAGTTTCTTAAAAACAGTCGTTCAATATCTGGGATATGAGGTAAGAGCAGGGGAANNNNNNNNNNNNNNNNNNNNNNNNNNNNNNNNNNNNNNNNNNNNNNNNNNNNNNNNNNNNNNNNNNNNNNNNNNNNNNNNNNNNNNNNNNNNNNNNNNNNNNNNNNNNNNNNNNNNNNNNNNNNNNNNNNNNNAGCCGTTGTATTCTCTAACATCAGGAAGGGAAAGTTTTGCGTGGACTACTGAGTTGGAAAGCATTCGCAAGAAAAT
>Dpolymorpha_EU149937
NNNNNNNNNNGACTTTGTGTCGACTACAGAGAGTTAAACTCTAACACAATCGCAGACAGGTACCCTTTGCCGCTCATTAGCGACCAGATCGCTAGGCTGCGTGGCGCAAATTACTTCACGTGTCTTGATATGGCTAGTGGTTTCCACCAAATTCCTATCCACCATGATTCAATAGAATACACCGCATTTGTGACCTCGGATGGTCAATATGAGTTCCTGACCATGCCGTTCGGACTCAAAAATGCGCCATCCGTTTTCCAACGGGCCGTTATGCGTGCCTTGGGTGACTTGGCCTATTCATACGTGATTGTTTACATGGATGATATCATGATCGTGTCACCCACAGTCGAATTAGGATTGAAAAGGTTAAAAATAGTACTAGACATTCTCACAGATGCTGGATTCATTTTTAATGTTAACAAATGTAGTTTCTTAAAAACAGTCGTTCAATATCTGGGATATGAGGTAAGNGCAGGGGAANNNNNNNNNNNNNNNNNNNNNNNNNNNNNNNNNNNNNNNNNNNNNNNNNNNNNNNNNNNNNNNNNNNNNNNNNNNNNNNNNNNNNNNNNNNNNNNNNNNNNNNNNNNNNNNNNNNNNNNNNNNNNNNNNNNNNAGCCGTTGTATTCNCTAACATCAGGAAGGGAAAGTTTTGCGTGGACTACTGAGTTGGAAAGCATTCGCAAGAAAAT
>Dprocardinoides_FJ748700
TGTACAGACCGACTTTGTGTCGACTACAGAGAGTTAAACTCTAACATAATCGCAGACAGGTACCCTTTGCCGCTCATTAGCGACCAGATCGCTAGGCTGCGTGGCGCAAATTACTTCACGTGTCTTGATATGGCTAGTGGTTTCCACCAAATTCCTATTCACCCTGACTCAATAGAATACACTGCATTTGTGACCCCGGATGGTCAATATAAGTTCCTGACCATGCCGTTCGGACTCAAAAATCCGCCACCCGTTTTCCAACGGGCAGTCATGCGTGCCTTGGGTGACTTGGACTATTCATACGTGATTGTTTACATGGATGATATCATGATCGTGTCACCCACAGTCGAATTAGGATTGGAGAGGTTAAAAATAGTACTAGACATTCTCACAGATGCTGGATTCATTTTTAATGTTAAAAAATGTAGTTTCTTAAAAACAGTCGTTCAATATCTGCGATATGAGGTAAGAGCAGGGAAAATTCGACCAAACTCGCCAAAGATTGTCGCGTTAACATCGTTGCCACCGCCACAGACGGTTTTTGGTGTACGACAGTTTATTGGTTTTGCATCCTATTTTCGCAAACTCGTACCCGGATTCTCTCAAGTCATAAAGCCGTTGTATTCCCTAAGGAAAGGAAGGGAAAGTTTTGCGTGGACTACTGAGTTGAAAAGCATTCGCAAGAAAAT
>Dprocardinoides_FJ748701
TGTACAGACCGACTTTGTGTCGACTACAGAGAGTTAAACTCTAACATAATCGCAGACAGGTACCCTTTGCCGCTCATTAGCGACCAGATCGCTAGGCTGCGTGGCGCAAATTACTTCACGTGTCTTGATATGGCTAGTGGTTTCCACCAAATTCCTATTCACCCTGACTCAATAGAATACACTGCATTTGTGACCCCGGATGGTCAATATAAGTTCCTGACCATGCCGTTCGGACTCAAAAATCCGCCATCCGTTTTCCAACGGGCAGTCATGCGTGCCTTGGGTGACTTGGACTATTCATACGTGATTGTTTACATGGATGATATCATGATCGTGTCACCCACAGTCGAATTAGGATTGGAGAGGTTAAAAATAGTACTAGACATTCTCACAGATGCTGGATTCATTTTAAATGTTAAAAAATGTAGTTTCTTAAAAACAGTCGTTCAATATCTGCGATATGAGGTAAGAGCAGGGAAAATTCGACCAAACTCGCCAAAGATTGTCGCGTTAACATCGTTGCCACCGCCACAGACGGTTTTTGGTGTACGACAGTTTATTGGTTTTGCATCCTATTTTCGCAAACTCGTACCCGGATTCTCTCAAGTCATAAAGCCGTTGTATTCCCTAAGGAAAGGAAGGGAAAGTTTTGCGTGGACTACTGAGTTGAAAAGCATTCGCAAGAAAAT
>Dprocardinoides_FJ748702
TGTACAGACCGACTTTGTGTCGACTACAGAGAGTTAAACTCTAACATAATCGCAGACAGGTACCCTTTGCCGCTCATTAGCGACCAGATCGCTAGGCTGCGTGGCGCAAATTACTTCACGTGTCTTGATATGGCTAGTGGTTTCCACCAAATTCCTATTCACCCTGACTCAATAGAATACACTGCATTTGTGACCCCGGATGGTCAATATAAGTTCCTGACCATGCCGTTCGGACTCAAAAATCCGCCATCCGTTTTCCAACGGGCAGTCATGCGTGCCTTGGGTGACTTGGACTATTCATACGTGATTGTTTACATGGATGATATCATGATCGTGTCACCCACAGTCGAATTAGGATTGGAGAGGTTAAAAATAGTACTAGACATTCTCACAGATGCTGGATTCATTTTAAATGTTAAAAAATGTAGTTTCTTAAAAACAGTCGTTCAATATCTGCGATATGAGGTAAGAGCAGGGAAAATTCGACCAAACTCGCCAAAGATTGTCGCGTTAACATCGTTGCCACCGCCACAGACGGTTTTTGGTGTACGACAGTTTATTGGTTTTGCATCCTATTTTCGCAAACTCGTACCCGGATTCTCTCAAGTCATAAAGCCGTTGTATTCCCTAAGGAAAGGAAGGGAAAGTTTTGCGTGGACTACTGAGTTGAAAAGCATTCGCAAGAAAAT
>Drhopaloa_01
GGCAGTGATCGTTTGTGCGTAGATTATAGAGAGCTAAATGCAAATACAGTGGCTGACAAATATCCTTTGCCTCTAATATCAGATCAAGTAAACAGACTGCGTCGGGGTAAATACTTCTCTTGCTTAGATATGGCTAGTGGATTTTATCAGATTCCAATAGACGCAGGATCCATAGAGCGAACCGCGTTTGTAACACCTGAGGGACAGTATGAGTTTTTATCTATGCCATTTGGGCTGAAGAATGCCTCTTCGATTTTTCAGCGAGCTATAGCGCGAGCACTAGGTGACTTGGCGTACTCCTATGCGATAGTTTACATTGATGATGTAGTGATAGTAGCGAGGTCAAAAGAGGAAGCATTTGAAAGATTGACAGTCGTGCTAAAGGCTCTATCGGAAGCAGGATTTTCATTTAATATAAACATGTGCTCTTTTCTGAAAGCTGAAATAGAATATCTTGGCTACTTGGTCAAGGACGGTAGTATCGAGCCAAATCCGCGAAAAATACAAGCTCTGGCTGGCCTATCTCAACCAAAGAATGTCTCACCATTGAGACAATTTATAGGTTTAGCGTCGTATTTCCGTAAATTTGTCCCGCAGTTCTCTGAACAAATGAAACCGTTGTATCAGTTGACTTCCAAGAATAGTAGCTTCGTTTGGAAATCACAGCATGAAGAAATACGTCAGAAGAT
>Drhopaloa_02
GGCACTCATTGTCTGTGTGTTGATTACCGTGAATTAAATTCTAATACAGTCGCAGATAGATATCCCTTGCCCCTTATATCAGACCAGATAGCCAGACTTTATGGAGCGAAATATTTTACATGCTTAGACATGGCAAGTGGGTATTATCAAATTCCCATGCACGAAGAATCGGTAGAGCGCACAGCATTTGTCACTCCAGAAGGACAATATGAATTTTTGGCAATGCCGTTTGGGCTCAGGAATGCACCTTCAATATTTCAACGCACAGTCATGCAAGCACTAGGAGACCTTGCAAATACGTTTGTTGTCGTTTATATGGATGACGTAATGGTGGCTGCTGCAACAAAAAGTGAGGCGTTGGAAAGGTTGCAAATTACCCTTGATTGTCTCACGAATGCTGGATTCTCATTTAATATAAAAAAATGTTCTTTTCTCAAGTCAACAGTTCAATATCTCGGATTTGAAGTGAGTGCAGGTGAAATCCGCCCCAATTCGGTTAAAGTCACAGCGTTAACTACCTTGCCACCACCTCAGTCAGTGTCTGCTTTACGCCAATTTATTGGATTAGCGTCTTACTTCAGGCAATTTATGCAAGGATTTTCCTGTTTTATGAAACCGTTATATCTTTTAACTTCGGAGAAGAATGATTTTGTTTGGAGATCGGAACACGAAGAAATTAGACAAAAAGT
>Drhopaloa_03
GGTACAGACCGTCTCTGTGTTGATTATCGGGAGCTTAATGCCAATACTGTTTCCGACAAGTACCCGTTGCCACTTATATCTGGCCAAATAGCTAGGTTGAGTGGGACTAGGTTTTTCACGTGTATTGATATGGCCAGTGGCTTCCATCAGATCCCAATACATACCAATTTCATTGAACGAACAGCTTTTGTAACCCCAGAAGGGCAGTACGAATACTTGGCTGCGCCGTTTGGGCTTAAAAATGCGCCTTCTGTATTCCAAAGGGCTATTAATCATGCCTTAGGTGATCTGACTTATAAATATGTCATTGTTTATATGGACGATGTAATGATAGTCGCACGTACAAAGGAGGAAGCTTTTGAGAGATTACAAATCACCTTACAAACACTAGCCGAAGCAGGATTTTCTTTCAACATAAAGAAATGTTCCTTTCTCAAATCTTGTGTCGAATACTTAGGCTTTGAAGTTAGAGCAGGTGAAATTCGACCGAATCCTAGTAAAATACAAGCTCTAGTAGACTTACCGCCCCCGCAGTCCGTCACCCAACTGAGACAATTTATTGGACTGGTCTCGTATTTTCGTCAGTTTGTTCCCAAGTTTTCACAGTTGCTAAAACCCCTATATGCTCTAACTTCAAAAAGTATGTANTTTTTATGGGAATTAGAGCACGAGCAAATACGACAGAAAGT
>Drosophila_X15066
GGAACCGACCGTCTATGTGTTGATTTTAGAGAGCTAAACTCGAACACGATTTCGGATAAATACCCCTTGCCGCTTATCAGCGATCAAATTGCTAGACTTCGCGGAGCAAATTATTTCACATGCCTGGATATGGCAAGTGGTTTCCACCAAATCCCGATTCACCCTGAATCCGTGGAATATACTGCATTTGnnnnnnnnnnnnnnnnnnnnnnnnnnnnnnnnnTGCCAGACGGCCTCAAAAATGCGCCATCTGTTTTCCAGCGCACAGTCATAAATGCACTTGGTGACCTTGCTAACTCTTTTGTAATCGTTTACATGGACGACATAATGGTAGTATCGCCAACCAAGGAATTGGCTTTGGAAAGGTTAAAAACTGTTTTGAATGTTCTTACAAAGGCTGGTTTTACCTTTAACCTTGCTAAATGCAGTTTTCTCAAAACAACGGTTCAGTATTTAGGCTATGAAGTGCGAGCGGGAGAAATTCGTCCGAATGTGCGAAAGATATCTTCATTAAGCTCCTTGCCTCCTCCTCAAACTCTCTCCGGCGTTAGACAATTCATTGGCTTGGCCTCTTACTTTCGCAAATTCGTGTCTGGATTCTCCCAACTTATGAAACCATTGTATTCACTTTCGTCTGGTAGCGGCAAGATTACATGGAGCGCTGAGCTGGAAGAGATCAGACTTAAAGT
>Dsechellia_01
NNNNNNGACCGTCTATGTGTTGATTTTAGGGAGCTAAACTCGAACACGATTTCAGATAAATACCCCTCGCCGCTTATCAGCGATCAAATTGCTAGACTTCGCGGAGCAAATTATTTCACATGCCTGGATATGGCAAGTGGTTTCCACCAAATCCCGATTCACCCTGAATCCGTGGAATATACTGCATTTGTGACCCCAGACGGCCAATTTGAATTTCTTACAATGCCTTTTGGCCTCAAAAATGCGCCATCTGTTTTCCAGCGCGCAGTCATAAATGCACTTGGTGACCTTGCTAAATCTTTTGTAATCGTTTACATGGACGATATAATGGTAGTATCGCCAACCAAGGAATTGGCTTTGGAGAGGTTAAAAACTGTTTTGAATGTTCTTACAAAGGCTGGTTTTACCTTTAACCTTGCTAAATGCAGTTTTCTCAAAACAACGGTTCAGTATTTGGGCTATGAAGTGCGAGCGGGAGAAATTCGTCCGAATGTGCGAAAGATAGCTTCATTAAGCTCCTTGCCTCCTCCCCAAACTGTCTCCGGCGTTAGACAATTCATTGGCTTGGCCTCTTACTTTCGCAAATTCGTGCCTGGATTCTCCCAACTTATGAAACCATTTTATTCACTNNNNNNNNNNNNNNNNNNNNNNNNNNNNNNNNNNNNNNNNNNNNNNNNNNNNNNNNNNNN
>Dsechellia_01t
GGCTCCCATCGCTTGTGTGTAGATTACCGGGAATTAAATGGTAATACCGTTGCAGATAGATACCCTTTGCCCCTTATATCAGACCAGATAGCCAGGCTTCATGGAGCAAAATATTTCACATGCTTAGATATGGCAAGTGGATATTATCAAATACCCATGCATGAAGACTCAGTAGAGTGTACAGCGTTCGTCACTCCAGACGGACAATATGAATTCTTAGCAATGCCGTTTGGGCTTAAAAATGCGCCTTCAGTTTTTCAGCGTACCGTTATACAAGCCCTGGGAGATCTTGCTAATACATTTGTGGTCGTTTATATGGACGACGTAATGGTGGCTGCTTCAACGAAAACTGAGGCTTTAGAGAGATTAAAGATTACTCTTGACTGTCTTACGTGTGCCGGATTTTCCTTTAATATAAAAAAATGTTCTTTTCTTAAGTCAACAGTACAATATTTGGGATATGAAGTGAGTGCAGGTGAAATTCGTCCAAATCCGCTTAAAATTGCTGCGTTAACTGCATTACCACCTCCTCAGTCGATCCCAGCTTTAAGACAATTTATAGGGCTGGCGTCTTATTTTAGGCAATTTATTCAAGGATTTTCTTGTTTTATGAAGCCCTTATATCTGTTGACCTCAGGGAAGAACGAGTTTGTTTGGGAACCAGAACATGAGCAAATAAGAAAGAAGGT
>Dsechellia_02
GGAACCGACCGTCTATGTGTTGATTTTAGAGAGCTAAACTCGAATACGATTTCGGATAAGTACCCCTTGCCGGTTATCAGCGATCAAATTGCTAGACTTCGCGGAGCAAATTATTTCACATGCCTGGATATGGCAAGTGGTTTCCACCAAATCCCGATTCACCCTGAATCCGTGGAATATACTGCATTTGTGACCCCAGACGGTCAATTTGAATTTCTTACAATGCCTTTTGGCCTCAAAAATGCGCCATCTGTTTTCCAGCGCGCAGTCATAAATGCACTTGGTGACCTTGCTAACTCTTTTGTAATCGTTTACATGGACGATATAATGGTAGTATCGCCAACCAAGGAATTGGCTTTGGAAAGGTTAAAAACTGTTTTGAATGTTCTTACAAAAGCTGGTTTTACCTTTAACCTTGCTAAATGCAGTTTTCTCAAAACANNNNNNNNNNNNNNNNNNNNNNNNNNNNNNNNNNNNNNNNNNNNNNNNNNNNNNNNNNNNNNNNNNNNNNNNNNNNNNNNNNNNNNNNNNNNNNNNNNNNNNNNNNNNNNNNNNNNNNNNNNNNNNNNNNNNNNNNNNNNNNNNNNNNNNNNNNNNNNNNNNNNNNNNNNNNNNNNNNNNNNNNNNNNNNNNNNNNNNNNNNNNNNNNNNNNNNNNNNNNNNNNNNNNNNNNNNNNNNNNNNNNNNNN
>Dsechellia_03
GGAACCGACCGTCTATGTGTTGATTTTAGAGAGCTAAACTCGAACACGATTTCGGATAAATACCCCTTGCCGCTTATCAGCGATCAAATTGCTAGACTTCGCGGAGCAAATTATTTCACATGCCTGGATATGGCAAGTGGTTTCCACCAAATCCCGATTCACCCTGAATCCGTGGAATATACTGCATTTGTGACCCCAGACGGCCAATTTGAATTTCTTACAATGCCTTTTGGCCTCAAAAATGCGCCATCTGTTTTCCAGCGCGCAGTCATAAATGCACTTGGTGACTTTGGTAACTCTTTTGTAATCGTTTACATGGACGATATAATGGTAGTATCGCCAACCAAGGAATTGGCTTTGGAAAGGTTAAAAACTGTTTTGAATGTTCTTACAAAGGCTGGTTTTACCTTTAACCTTGCTAAATGCAGTTTTCTCAAAACAACGGTTCAGTATTTGGGCTATGAAGTGCGAGCGGGAGAAATTCAGCNNNNNNNNNNNNNNNNNNNTTCATTAAGCTCCTTGCCTCCTCCTCAAACTGTCTCCGGCGTTAGACAATTCATTGGCTTGGCCTCTTACTTTCGCAAATTCGTGCCTGGATTCTCCCAACTTATGAAACCATTGTATTCACTTTCGTCTGGTAGCGGCAAGATTACATGGAGCGCTGAGCTGGAANNNNNNNNNNNNNNNNN
>Dsechellia_03t
gGCTCCCATCGCTTGTGTGTAGATTACCGGGAATTAAATGGTAATACCGTTGCAGATAGATACCCTTTGCCCCTTATATCAGACCAGATAGCCAGGCTTCATGGAGCAAAATATTTCACATGCTTAGATATGGCAAGTGGATATTATCAAATACCCATGCATGAAGACTCAGTAGAGTGTACAGCGTTCGTCACTCCAGACGGACAATATGAATTCTTAGCAATGCCGTTTGGGCTTAAAAATGCGCCTTCAGTTTTTCAGCGTACCGTTATACAAGCCCTGGGAGATCTTGCTAATACATTTGTGGTCGTTTATATGGACGACGTAATGGTGGCTGCTTCAACGAAAACTGAGGCTTTAGAGAGATTAAAGATTACTCTTGACTGTCTTACGTGTGCCGGATTTTCCTTTAATATAAAAAAATGTTCTTTTCTTAAGTCAACAGTACAATATTTGGGATATGAAGTGAGTGCAGGTGAAATTCGTCCAAATCCGCTTAAAATTGCTGCGTTAACTGCATTACCACCTCCTCAGTCGATCCCAGCTTTAAGACAATTTATAGGGCTGGCGTCTTATTTTAGGCAATTTATTCAAGGATTTTCTTGTTTTATGAAGCCCTTATATCTGTTGACCTCAGGGAAGAACGAGTTTGTTTGGGAACCAGAACATGAGCAAATAAGAAAGAAGGT
>Dsechellia_04
GGAACCGACCGTCTATGTGTTGATTTTAGAGAGCTAAACTCGAACACGATTTCGGATAAATACCCCTTGCCGCTTATCAGCGATCAAATTGCTAGACTTCGCGGAGCAAATTATTTCACATGCCTGGATATGGCAAGTGGTTTCCACCAAATCCCGATTCACCCTGAATCCGTGGAATATACTGCATTTGTGACCCCAGACGGCCAATTTGAATTTCTTACAATGCCTTTTGGCCTCAAAAATGCGCCATCTGTTTTCCAGCGCGCAGTCATAAATGCACTTGGTGACCTTGCTAACTCTTTTGTAATCGTTTACATGGACGACATAATGNNNNNNNNNNNNNNNNNNNNNNNNNNNNNNNNNNNNNNNNNNNNNNNNNNNNNNNNNNNNNNNNNNNNNNNNNNNNNNNNNNNNNNNNNNNNNNNNNNNNNNNNNNNNNNNNNNNNNNNNNNNNNNNNNNNNNNNNNNNNNNNNNNNNNNNNNNNNNNNNNNNNNNNNNNNNNNNNNNNNNNNNNNNNNNNNNNNNNNNNNNNNNNNNNNNNNNNNNNNNNNNNNNNNNNNNNNNNNNNNNNNNNNNNNNNNNNNNNNNNNNNNNNNNNNNNNNNNNNNNNNNNNNNNNNNNNNNNNNNNNNNNNNNNNNNNNNNNNNNNNNNNNNNNNNNNNNNNNNNNNNNNNNNNNNNNNNNNNNN
>Dsechellia_04t
GGTACTGACCGCCTCTGCGTGGATTATAGAGAGCTAAATGCAAATACCGTTTCAGACAGGTACCCTTTGCCGCTAATTTCTGAACAAATAGCCAGGCTGAGTGGTGCTAGGTTTTTCAGCTGTATAGACATGGCAAGCGGATTTCACCAGATCCCAATTCACCCGAATTCAGTCGAGCGAACGGCATTTGTTACCCCAGAAGGCCAGTACGAATACTTGACTATGCCATTCGGGCTTAAGAATGCACCTTCTGTATTCCAAAGAGCTATTAATCGTGCCTTAGGTGATCTTACCCATTCGTATGCCATTGTTTATATGGATGACTTAATGATAATTGGACGTACAAAAGAAGAAGCTTTTAATAGATTGCGAGTAGTACTGCAAGCACTTACGCATGCTGGATTTTCTTTTAATATTACAAAATGTTCCTTTCTCAAGTCTTGTGTTGAATATTTGGGTTTCGAGGTTAAGTCAGGTGAGATTCGGCCAAATCCCAGGAAAATTCGAGCCCTTTTGAATTTGCCACCTCCGCAGTCCGTTACTCAGTTGAGACAATTTATTGGGCTAGTCTCGTATTTTCGACAATTTGTACCCAAGTTTTCACAACTGATGAAACCTCTTTACGCCTTTACTTCAAAGAGCAGGTANTTTTTGTGGGAATTGGAGCATGAACAAATACGGCAAAAAGT
>Dsechellia_05
GGAACCGACCGTCTATGTGTTGATTTTAGAGAGCTAAACTCGAACACGATTTCGGATAAATACCCCTTGCCGCTTATCAGCGATCAAATTGCTAGACTTCGCGGAGCAAATTATTTCACATGCCTGGATATGGCAAGTGGTTTCCACCAAATCCCGATTCACCCTGAATCCGTGGAATATACTGCATTTGTGACCCCAGACGGCCAATTTGAATTTCTTACAATGCCTTTTGGCCTCAAAAATGCGCCATCTGTTTTCCAGCGCGCAGTCATAAATGCACTTGGTGACCTTGCTAACTCTTTTGTAATCGTTTACATGGACGATATAATGGTAGTATCGCCAACCAAGGAATTGGCTTTGGAAAGGTTAAAAACTGTTTTGAATGTTCTTACAAAGGCTGGTTTTACCTTTAACCATGCTAAATGCAGTTTTCTCAAAACAACGGTTCAGTATTTGGGCTATGAAGTGCGAGCGGGAGAAATTCGTCCGAATGTGCGAAAGATAGCTTCATTAAGCTCCTTGCCTCCTCCTCAAACTGTCTCCGGCGTTAGACAATTCATTGGCTTGGCCTCTTACTTTCGCAAATTCGTGCCTGGATTCTCCCAACTTATGAAACCATTGTATTCACTTTCGTCTGGTAGCGGCAAGATTACATGGAGCGCTGAGCTGGAAGAGATCAGACTTAAAGT
>Dsechellia_06
GGAACCGACCGTCTATGTGTTGATTTTAGGGAGCTAAACTCGAACACGATTTCGGATAAATACCCCTTGCCGCTTATCAGCGATCAAATTGCTAGACTTCGCGGAGCAAATTATTTCACATGCCTGGATATGGCAAGTGGTTTCCACCAAATCCCGATTCGCCTTGAATCCGTGGAATATACTGCATTTGTGACCCCAGACGGCCAATTTGAATTTCTTACAATGCCTTTTGGCCTCAAAAATGCGCCATCTGTTTTCCAGCGCGCAGTCATAAATGTACTTGGTGACCTTGCTAACTCTTTTGTAATCGTTTACATGGACGATATAATGGTAGTATCGCCAACCAAGGAATTGGCTTTGGAAAGGTTAAAAACTGTTTTGAATGTTCTTACAAAGGCTGGTTTTACCTTTAACCTTGCTAAATGCAGTTTTCTCAAAACAACGGTTCAGTATTTGGGCTATGAAGTGCGAGCGGGAGAAATTCGTCCGAATGTGCGAAAGATAGCTTCATTAAGCTCCTTGCCTCCTCCTCAAACTGTCTCCGGCGTTAGACAATTCATTGGCTTGGCCTCTTACTTTCGCAAATTCGTGCCTGGATTCTCCCAACTTATGAAACCATTGTATTCACTTTCGTCTGGTAGCGGCAAGATTACATGGAGCGCTGAGCTGGAAGAGATCAGACTTAAAGT
>Dsechellia_06t
GGATCAGCTAGGCTTTGTGTGGATTATAGAGAATTGAATTCGAATACAGTAGCTGACAAGTTTCCGTTGCCTTTAATATCTGATCAGATAGCCAGGATGCGTGGTGCAAAGTTCTTTACCTGCTTGGACATGGCAAGTGGCTATTATCAGGTTCCCATGCATCCGAACTCTGTCGAGTACACGGCATTTATCACCCCTGACGGCCAATATGAGTTCCTGTCGATGCCATTTGGACTTAAGAATGCGCCATCAGTCTTTCAAAGAGCAGTTATAAAGGCATTAAGCGAGGTCGCTTATTCGTATGTCATTGTGTATATGGACGACATAATGATTGTAGCTCCAACCAAGGAAACGGCACTCGAAAGGTTAAAGATTGTTTTGGATATTTTATCAAAGGCAGGATTTTCATTCAATGTTGAAAAATGCTTCTTTCTGAGGACTTCTGTGCAATATTTAGGATTCGAAGTACGAGCAGGTGAGATTATTCCAAATACTCGCAAAGTAGAATCTTTGAATGCCTTGCCACCTCCTAGGTCAGTGACAACATTGAGACAGTTCATTGGGTTAGCATCGTACTTTCGTCAGTTTGTTCCAGGATTTTCACAGCTAATGAAGCCTTTATATTTTCTCACCTCAGAGAAAAATAAATTTGAGTGGAATATAGAACATGAGGAAATTCGTAGAAAAAT
>Dsechellia_07
GGAACCGACCGTCTATGTGTTGATTTTAGAGAGCTAAACTCGAACACGATTTCGGATAAATACCCCTTGCCGCTTATCAGCGATCAAATTGCTAGACTTCGCGGAGCAAATTATTTCACATGCCGGGATATGGCAAGTGGTTTCCACCAAATCCCGATTCACCCTGAATCCGTGGAATATACTGCATTTGTGACCCCAGACGGCCAATTTGAATTTCTTACAATGCCTTTTGGCCTCAAAAATGCGCCATCTGTTTTCCAGCGCGCAGTCATAAATGCACTTGGTGACCTTGCTAACTCTTTTGTAATCGTTTACATGGACGATATAATGGTAGTATCGCCAACCAAGGAATTGGCTTTGGAAAGGTTAAAAACTGTTTTGAATGTTCTTACAAAGGCTGGTTTTACCTTTAACCATGCTAAATGCAGTTTTCTCAAAACAACGGTTCAGTATTTGGGCTATGAAGTGCGAGCGGGAGAAATTCGTCCGAATGTGCGAAAGATAGCTTCATTAAGCTCCTTGCCTCCTCCTCAAACTGTCTCCGGCGTTAGACAATTCATTGGCTTGGCCTCTTACTTTCGCAAATTCGTGCCTGGATTCTCCCAACTTATGAAACCATTGTATTCACTTTCGTCTGGTAGCGGCAAGATTACATGGAGCGCTGAGCTGGAAGAGATCAGACTTAAAGT
>Dsechellia_07t
GGCTCCCATCGTTTGTGTGTTGATTATAGAGAATTAAATTCTAATACGGTATCAGACAGATACCCCTTGCCCCTTATATCAGACCAAATAGCGAGACTTCATGGAGCGAAATATTTTTCATGTCTGGACATGGCAAGTGGATACTATCAAATTCCATTACACCCAGATTCAGTAGAGTGTACAGCTTTTGTCACCCCAGATGGACAATATGAATTCTTGGCAATGCCGTTTGGGCTCAGAAATGCTCCATCTGTTTTCCAGCGTACAGTGATGCAAGCTCTCGGAGACCTTGCAAATAAATTTGTAGTCGTTTATATGGGCGATGTAATGGTGGCTGCTTCAACGAAAAGTGAAGCTTTAGAAAGGTTGCAGATTACTCTTGATTGTCTCACAAAAGCTGGATTTTCATTCAATATAAACAAATGTTCTTTTTTAAAGTCAAAGGTTCAATATTTGGGATACGAAGTGAGTGCAGGTGAAATCCGGCCAAATTCGCTTAAAATTGCAGCGTTAACTGCTTTACCACCTCCTCAGTCGGTCCCTGCTTGGCGACAATTTATAGGATTAGCGTCTTACTTTCGACAATTTATGGAAGGATTTTCTTGTTTTATGAAGCCGTTATATCTTTTGACTTCAGAAAGAAATGAATTTATTTGGAAACCAGAGCATGAAGAAATAAGACAAAAGGT
>Dsechellia_08
NNNNNNNNNNNNNNNNNNNNNNNNNNNNNNNNNNNNNNNNNNNNNNNNNNNNNNNNNNNNNNNNNNNNNNNNNNNNNNNNNNNNNNNNNNNNNNNNNNNNNNNNNNNNNNNNNNNNNNNNNNNNNNNNNNNNNNNNNNNNNNNNNACCAAATCCCGATTCGCCTTGAATCCGTGGAATATACTGCATTTGTGACCCCAGACGGCCAATTTGAATTTCTTACAATGCCTTTTGACCTCAAAAATGCGCCATCTGTTTTCCAGCGCGCAGTCATAAATGTACTTGGTGACCTTGCTAACTCTTTTGTAATCGTTTACATGGACGATATAATGGTAGTATCGCCAACCAAGGAATTGGCTTTGGAAAGGTTAAAAACTGTTTTGAATGTTCTTACAAAGGCTGGTTTTACCTTTAACCTTGCTAAATGCAGTTTTCTCAAAACAACGGTTCAGTATTTGGGCTATGAAGTGCGAGCGGGAGAAATTCGTCCGAATGTGCGAAAGATAGCTTCATTAAGCTCCTTGCCTCCTCCTCAAACTGTCTCCGGCGTTAGACAATTCATTGGCTTGGCCTCTTACTTTCGCAAATTCGTGCCTGGATTCTCCCAACTTATGAAACCATTGTATTCACTTTCGTCTGGTAGCGGCAAGATTACATGGAGCGCTGAGCTGGAAGAGATCAGACTTAAAGT
>Dsechellia_08t
GGCTCTCATCGTTTGTGTGTTGATTATAGAGAATTAAATTCTAATACGGTATCAGACAGATACCCCTTGCCCCTTATATCAGACCAAATAGCGAGACTTCATGGAGCGAAATATTTTTCATGTCTGGACATGGCAAGTGGATATTATCAAATTCCATTACACCCAGATTCAGTAGAGTGTACAGCTTTTGTCACCCCAGATGGACAATATGAATTCTTGGCAATGCCGTTTGGGCTCAGAAATGCTCCATCTGTTTTCCAGCGTACAGTGATGCAAGCTCTCGGAGACCTTGCAAATAAATTTGTAGTCGTTTATATGGACGATGTAATGGTGGCTGCTTCAACGAAAAGTGAAGCTTTAGAAAGGTTGCAGATTACTCTTGATTGTCTCACAAAAGCTGGATTTTCATTCAATATAAACAAATGTTCTTTTTTAAAGTCAAAGGTTCAATATTTGGGATACGAAGTGAGTGCAGGTGAAATCCGGCCAAATTCGCTTAAAATTGCAGCGTTAACTGCTTTACCACCTCCTCAGTCGGTCCCTGCTTTGCGACAATTTATAGGATTAGCGTCTTACTTTCGACAATTTATGCAAGGATTTTCTTGTTTTATGAAGCCGTTATATCTTTTGACTTCAGAAAGGAATGAATTTATTTGGAAGCCAGAGCATGAAGAAATAAGACAAAAGGT
>Dsechellia_09
GGAACCGACCGTCTATGTGTTGATTTTAGAGAGCTAAACTCGAACACGATTTCGGATAAATACCCCTTGCCGCTTATCAGCGATCAAATTGCTAGACTTCGCGGAGCAAATTATTTCACATGCCTGGATATGGCAAGTGGTTTCCACCAAATCCCGATTCACCCTGAATCCGTGGAATATACTGCATTTGTGACCCCAGACGGCCAATTTGAATTTCTTACAATGCCTTTTGGCCTCAAAAATGCGCCATCTGTTTTCCAGCGCGCAGTCATAAATGCACTTGGTGACCTTGCTAACTCTTTTGTAATCGTTTACATGGACGACATAATGGTAGTATCGCCAACCAAGGAATTGGCTTTGGAAAGGTTAAAAACTGTTTTGAATGTTCTTACAAAGGCTGGTTTTACCTTTAACCTTTCTAAATGCAGTTTTCTCAAAACAACGGTTCAGTATTTGGGCTATGAAGTGCGAGCTGGAGAAATTCGTCCGAATGTGCGAAAGATAGCTTCATTAAGCTCCTTGCCTCCTCCTCAAACTGTCTCCGGCGTTAGACAATTCATTGGCTTGGCCTCTTACTTTCGCAAATTCGTGCCTGGATTCTCCCAACTTATGAAACCATTGTATTCACTTTCCTCTGGTAGCGGCAAGATTACATGGAGCGCTGAGCTGGAAGAGATCAGACTTAAAGT
>Dsechellia_09t
GGTACTGACCGCCTCTGCGTGGATTATAGAGAGCTAAATGCAAATACCGTTTCAGACAGGTACCCTTTGCCGCTAATTTCTGAACAAATAGCCAGGCTGAGTGGTGCTAGGTTTTTCAGCTGTATAGACATGGCAAGCGGATTTCACCAGATCCCAATTCACCCGAATTCAGTCGAGCGAACGGCATTTGTTACCCCAGAAGGCCAGTACGAATACTTGACTATGCCATTCGGTCTTAAGAATGCACCTTCTGTATTCCAAAGAGCTATTAATCGTGCCTTAGGTGATCTTACCCAGTTGTATGCCATTGTTTATATGGATGACGTAATGATAATTGGACGTACAAAAGAAGAAGCTTTTGATAGATTGCGAGTAGTACTGCAAGCACTTACGCATGTTGGATTTTCTTTTAATATTACAAAATGTTCCTTTCTCAAGTCTTGTGTTGAATATTTGGGTTTCGAGGTTAAGTCAAATGAGATTCGGCCAAATCCCAGGAAAATTCGAGCCCTTTTGAATTTGCCACCTCCGCAGTCCGTCACTCAGTTGAGACAATTTATTGGGCTAGTCTCGTATTTTCAACAATTTGTACCCAAGTTTTCACAACTGATGAAACCTCTTTACGCCTTTACTTCAAAGAGCAGGTCATTTTTGTGGGAATANGAGCATGAACGAATACGGCAAAAAGT
>Dsechellia_10
GGAACCGACCGTCTATGTGTTGATTTTAGAGAGCTAAACTCGAACACGATTTCGGATAAATACCCCTTGCCGCTTATCAGCGATCAAATTGCTAGACTTCGCGGAGCAAATTATTTCACATGCCTGGATATGGCAAGTGGTTTCCACCAAATCCCGATTCACCCTGAATCCGTGGAATATACTGCATTTGTGACCCCAGACGGCCAATTTGAATTTCTTACAATGCCTTTTGGCCTCAAAAATGCGCCATCTGTTTTCCAGCGCGCAGTCATAAATGCACTTGGTGACCTTGCTAACTCTTTTGTAATCGTTTACATGGACGACATAATGGTAGTATCGCCAACCAAGGAATTGGCTTTGGAAAGGTTAAAAACTGTTTTGAATGTTCTTACAAAGGCTGGTTTTACCTTTAACCTTTCTAAATGCAGTTTTCTCAAAACAACGGTTCAGTATTTGGGCTATGAAGTGCGAGCTGGAGAAATTCGTCCGAATGTGCGAAAGATAGCTTCATTAAGCTCCTTGCCTCCTCCTCAAACTGTCTCCGGCGTTAGACAATTCATTGGCTTGGCCTCTTACTTTCGCAAATTCGTGCCTGGATTCTCCCAACTTATGAAACCATTGTATTCACTTTCCTCTGGTAGCGGCAAGATTACATGGAGCGCTGAGCTGGAAGAGATCAGACTTAAAGT
>Dsechellia_10t
GACTCTCATCGTTTGTGTGTTGATTATAGAGAATTAAATTCTAATACGGTATCAGACAGATACCCCTTGCCCCTTATATCAGACCAAATAGCGAGACTTCGTGGAGCGAAATATTTTTCATGTCTGGACATGGCAAGTGGATATTATCAAATTCCATTACACCCAGATTCAGTAGAGTGTACAGCTTTTGTCACCCCAGATGGACAATATGAATTCTTGGCAATGCCGTTTGGGCTCAGAAATGCTCCATCTGTTTTCCAGCGTAAAGTGATGCAAGCTCTCGGAGACCTTGCAAATAAATTTGTAGTCGTTTATATGGACGATGTAATGATGGCTGCTTCAACGAAAAGTGAAGCTTTAGAAAGGTTGCAGATTACTCTTGATTGTCTCACAAAAGCTGGATTTTnATTCAATATAAAAAAATGTTCTTTTTTAAAGTCAAAGGTTCAATATATGGGATACGAAGTGAGTGCAGGTGAAATCCGGCCAAATTCGCTTAAAATTGCAGCGTTAACTGCTTTACCACCTCCTCAGTCGGTCCCTGCTTTGCGACAATTTATAGGATTAGCGTCTTACTTTCGACAATTTATGGAAGGATTTTCTTGTTTTATGAAGCCGTTATATCTTTTGACTTCAGAAAGGAATGAATTTATTTGGAAGCCAGAGCATGAAGAAATAAGACAAAAGGT
>Dsechellia_11
GGAACCGACCGTCTATGTGTTGATTTTAGAGAGCTAAACTCGAACACGATTTCGGATAAATACCCCTTGCCGCTTATCAGCGATCAAATTGCTAGACTTCGCGGACAGAATTATTTCACATGCCTGGATATGGCAAGTGGTTTCCACCAAATCCCGATTCACCCTGAATCCGTGGAATATACTGCATTTGTGACCCCAGACGGCCAATTTGAATTTCTTACAATGCCTTTTGGCCTCAAAAATGCGCCATCTGTTTTCCAGCGCGCAGTCATAAATGCACTTGGTGACCTTGCTAACTCTTTTGTAATCGTTTACATGGACGACATAATGGTAGTATCGCCAACCAAGGAATTGGCTTTGGAAAGGTTAAAAACTGTTTTGAATGTTCTTACAAAGGCTGGTTTTACCTTTAACCTTTCTAAATGCAGTTTTCTCAAAACAACGGTTCAGTATTTGGGCTATGAAGTGCGAGCTGGAGAAATTCGTCCGAATGTGCGAAAGATAGCTTCATTAAGCTCCTTGCCTCCTCCTCAAACTGTCTCCGGCGTTAGACAATTCATTGGCTTGGCCTCTTACTTTCGCAAATTCGTGCCTGGATTCTCCCAACTTATGAAACCATTGTATTCACTTTCCTCTGGTAGCGGCAAGATTACATGGAGCGCTGAGCTGGAAGAGATCAGACTTAAAGT
>Dsechellia_11t
GGCTGTCATCGTTTGTGTGTTGATTATAGAGAATTAAATTCTAATACGGTATCAGACAGATACCCCTTGCCCCTTATATCAGACCAAATAGCGAGACTTCATGGAGCGAAATATTTTTCATGTCTGGACATGGCAAGTGGATATTATCAAATTCCATTACACACAGATTCAGTAGAGTGTACAGCTTTTGTCACCCCAGATGGACAATATGAATTCTTGGCAATGCCGTTTGGGCTCAGATATGCTCCATCTGTTTTCCAGCGTACAGTGATGCAATCTCTCGGAGACCTTGCAAATAAATTTGTAGTCGTTTATATGGACGATGTAATGGTGGCTGCTTCAACGAAAAGTGAAGCTTTAGAAAGGTTGCAGATTGCTCTTGATTGTCTCACAAAAGCTGGATTTTCATTCAATATAAACAAATGTTCTTTTTTAAAGTCAAAGGTTCAATATTTGGGATACGAAGTGAGTGTAGGTGAAATCCGGCCAAATTCGCTTAAAATTGCAGCGTTAACTGCTTTACCACCTCCTCAGTCGGTCCCTGCTTTGCGACAATTTATAGGATTAGCGTCTTACTTTCGACAATTTATGCAAGGATTTTCTTGTTTTATGAAGCCGTTATATCTTTTGACTTCAGAAAGGAATGAATTTATTTGGAAGCCAGAGAACGAAGAAATAAGACAATANGT
>Dsechellia_12
GGAACCGACCGTCTATGTGTTGATTTTAGAGAGCTAAACTCGAACACGATTTCGGATAAATACCCCTTGCCGCTTATCAGCGATCAAATTGCTAGACTTCGCGGAGCAAATTATTTCACATGCCTGGATATGGCAAGTGGTTTCCACCAAATCCCGATTCACCCTGAATCCGTGGAATATACTGCATTTGTGACCCCAGACGGCCAATTTGAATTTCTTACAATGCCTTTTGGCCTCAAAAATGCGCCATCTGTTTTCCAGCGCGCAGTCATAAATGCACTTGGTGACCTTGCTAACTCTTTTGTAATCGTTTACATGGACGATATAATGGTAGTATCGCCAACCAAGGAATTGGCTTTGGAAAGGTTAAAAACTGTTTTGAATGTTCTTACAAAGGCTGGTTTTACCTTTAACCATGCTAAATGCAGTTTTCTCAAAACAACGGTTCAGTATTTGGGCTATGAAGTGCGAGCGGGAGAAATTCGTCCGAATGTGCGAAAGATAGCTTCATTAAGCTCCTTGCCTCCTCCTCAAACTGTCTCCGGCGTTAGACAATTCATTGGCTTGGCCTCTTACTTTCGCAAATTCGTGCCTGGATTCTCCCAACTTATGAAACCATTGTATTCACTTTCGTCTGGTAGCGGCAAGATTACATGGAGCGCTGAGCTGGAAGAGATCAGACTTAAAGT
>Dsechellia_12t
GGCTCCCATCGTTTGTGTGTTGATTATAGAGAATTAAATTCTAATACGGTATCAGACAGATACCCCTTGCCCCTTATATCAGACCAAATAGCGAGACTTCATGGAGCGAAATATTTTTCATTTCTGGACATGGCAAGTGGATATTATCAAATTCCATTACACCCAGATTCAGTAGAGTGTACAGCTTTTGTCACCCCAGATGGACAATATGAATTCTTGGCAATGCCGTTTGGGCTCAGAAATGCTCCATCTGTTTTCCAGCGTACAGTGATGCAAGCTCTCGGAGACCTTGCAAATAAATTTGTAGTCGTTTATATGGACGATGTAATGGTGGCTGCTTCAACAAAAAGTGAAGCTTTAGAAAGGTTGCAGATTACTCTTGATTGTCTCACAAAAGCTGGATTTTCATTCAATATAAACAAATGTTCTTTTTTAAAGTCAAAGGTTCAATATTTGGGATACGAAGTGAGTGCAGGTGAAATCCGGCCAAATTCGCTTAAAATTGCAGCGTTAACTGCTTTACCACCTCCTCAGTCGGTCCCTGCATTGCGACAATTTATAGGATTAGCGTCTTACTTTCGACAATTTATGCAAGGATTTTCTTGTTTTATGAAGCCGTTATATCTTTTGACTTCAGAAAGGAATGAATTTATTTGGAAGCCAGAGCATGAAGAAATAAGACAAAAGGT
>Dsechellia_13
GGAACCGACCGTCTATGTGTTGATTTTAGAGAGCTAAACTCGAACACGATTTCGGATAAATACCCCTTGCCGCTTATCAGCGATCAAATTGCTAGACTTCGCGGAGCAAATTATTTCACATGCCTGGATATGGCAAGTGGTTTCCACCAAATCCCGATTCACCCTGAATCCGTGGAATATACTGCATTTGTGACCCCAGACGGCCAATTTGAATTTCTTACAATGCCTTTTGGCCTCAAAAATGCGCCATCTGTTTTCCAGCGCGCAGTCATAAATGCACTTGGTGACCTTGCTAACTCTTTTGTAATCGTTTACATGGACGATATAATGGTAGTATCGCCAACCAAGGAATTGGCTTTGGAAAGGTTAAAAACTGTTTTGAATGTTCTTACAAAGGCTGGTTTTACCTTTAACCATGCTAAATGCAGTTTTCTCAAAACAACGGTTCAGTATTTGGGCTATGAAGTGCGAGCGGGAGAAATTCGTCCGAATGTGCGAAAGATAGCTTCATTAAGCTCCTTGCCTCCTCCTCAAACTGTCTCCGGCGTTAGACAATTCATTGGCTTGGCCTCTTACTTTCGCAAATTCGTGCCTGGATTCTCCCAACTTATGAAACCATTGTATTCACTTTCGTCTGGTAGCGGCAAGATTACATGGAGCGCTGAGCTGGAAGAGATCAGACTTAAAGT
>Dsechellia_13t
GGATCAGCTAGGCTTTGTGTGGATTATAGAGAATTGAATTCGAATACAGTAGCTGACAAGTTTCCGTTGCCTTTAATATCTGATCAGATAGCCAGGTTGCGTGGTGCAAAGTTCTTTACCTGCTTGGACACGGCAAGTGGCTATTATCCGGTTCCTATGCATCCGAACTCTGTCGAGTACACGGCATTTGTCACCCCTGACGGCCAATATGAGTTCCTGTCGATGCCATTTGGACTTAAGAATGCGCCATCAGTCTTTCAAAGAGCAGTTATAAAGGCATTAAGCGAGGTCGCTTATTCGTATGTCATTGTGTATATGGACGACATAATGATTGTAGCTCCAATCAAGGAAACGGCACTCGAAAGGTTAAAGATTGTTTTGGATATTTTATTTAAGGCAGGATTTTCATTCAATGTTGAAAAATGCTTCTTTCTGAGTACTTCTGTCCAATATTTAGGATTCGAAGTACGAGCAGGTGAGATTAGTCCAAATACTCGCAAAGTAGAATCTTTGAATGCCTTGCCACCTCCTAGGTCAGTGACAACATTGAGACAGTTCATTGGGTTAGCATCGTACTTTCGTCAGTTTGTTCCAGGATTTTCACAGCTAATGAAGCCTTTATATTTTCTCACCTCAGAGAAAAATAAATTTGAGTGGAATATAGAACATGAGGAAATTCGTAGAAAAAT
>Dsechellia_14
GGAACCGACCGTCTATGTGTTGATTTTAGAGAGCTAAACTCGAACACGATTTCGGATAAATACCCCTTGCCGCTTATCAGCGATCAAATTGCTAGACTTCGCGGAGCAAATTATTTCACATGCCTGGATATGGCAAGTGGTTTCCACCAAATCCCGATTCACCCTGAATCCGTGGAATATACTGCATTTGTGACCCCAGACGGCCAATTTGAATTTCTTACAATGCCTTTTGGCCTCAAAAATGCGCCATCTGTTTTCCAGCGCGCAGTCATAAATGCACTTGGTGACTTTGGTAACTCTTTTGTAATCGTTTACATGGACGATATAATGGTAGTATCGCCAACCAAGGAATTGGCTTTGGAAAGGTTAAAAACTGTTTTGAATGTTCTTACAAAGGCTGGTTTTACCTTTAACCTTGCTAAATGCAGTTTTCTCAAAACAACGGTTCAGTATTTGGGCTATGAAGTGCGAGCGGGAGAAATTCGTCCGAATGTGCGAAAGATAGCTTCATTAAGCTCCTTGCCTCCTCCTCAAACTGTCTCCGGCGTTAGACAATTCATTGGCTTGGCCTCTTACTTTCGCAAATTCGTGCCTGGATTCTCCCAACTTATGAAACCATTGTATTCACTTTCGTCTGGTAGCGGCAAGATTACATGGAGCGCTGAGCTGGAAGAGATCAGACTTAAAGT
>Dsechellia_14t
GGATANGCTAGGCTTTGTGTGGATTATAGAGAATTGAATTCGAATACAGTAGCTGACAAGTTTCCGTTGCCTTTAATATCTGATCAGATAGCCAGGTTGCGTGGTGCAAAGTTCTTTACCTGCTTGGACATGGCAAGTGGCTATTATCAGGTTCCTATGCATCCGAACTCTGTCGAGTACACGGCATTTGTCACCCCTGACGGCCAATATGAGTTCCTGTCGATGCCATTTGGACTTAAGAATGCGCCATCAGTCTTTCAAAGAGCAGTTATAAAGGCATTAAGCGAAGTCGCTTATTCGTATGTCATTGTGTATATGGACGACATAATGATTGTAGCTCCAACCAAGGAAACGGCACTCGAAAGGTTAAAGATTGTTTTGGATATTTTATCAAAGGCAGGATTTTANTTCAATGTTGAAAAATGCTTCTTTCTGAGGACTTCTGTCCAATATTTAGGATTCGAAGTACGAGCAGGTGAGATTAGTCCAAATACTCGTAAAGTAGAATCTTTGAATGCCTTGCCACCTCCTAGGTCAGTGACAACATTGAGACAGTTCATTGGGTTAGCATCGTACTTTCGTCAGTTTGTTCCAGGATTTTCACAGCTAATGAAGCCTTTATATTTCCTCACCTCAGAGAAAAATAAATTTGAGTGGAATATAGAACATGAGGAAATTCGTAGAAAAAT
>Dsechellia_15
GGAACCGACCGTCTATGTGTTGATTTTAGAGAGCTAAACTCGAACACGATTTCGGATAAATACCCCTTGCCGCTTATCAGCGATCAAATTGCTAGACTTCGCGGAGCAAATTATTTCACATGCCTGGATATGGCAAGTGGTTTCCACCAAATCCCGATTCACCCTGAATCCGTGGAATATACTGCATTTGTGACCCCAGACGGCCAATTTGAATTTCTTACAATGCCTTTTGGCCTCAAAAATGCGCCATCTGTTTTCCAGCGCGCAGTCATAAATGCACTTGGTGACTTTGGTAACTCTTTTGTAATCGTTTACATGGACGATATAATGGTAGTATCGCCAACCAAGGAATTGGCTTTGGAAAGGTTAAAAACTGTTTTGAATGTTCTTACAAAGGCTGGTTTTACCTTTAACCTTGCTAAATGCAGTTTTCTCAAAACAACGGTTCAGTATTTGGGCTATGAAGTGCGAGCGGGAGAAATTCGTCCGAATGTGCGAAAGATAGCTTCATTAAGCTCCTTGCCTCCTCCTCAAACTGTCTCCGGCGTTAGACAATTCATTGGCTTGGCCTCTTACTTTCGCAAATTCGTGCCTGGATTCTCCCAACTTATGAAACCATTGTATTCACTTTCCTCTGGTAGCGGCAAGATTACATGGAGCGCTGAGCTGGAAGAGATCAGACTTAAAGT
>Dsechellia_16
GGAACCGACCGTCTATGTGTTGATTTTAGAGAGCTAAACTCGAACACGATTTCGGATAAATACCCCTTGCCGCTTATCAGCGATCAAATTGCTAGACTTCGCGGAGCAAATTATTTCACATGCCTGGATATGGCAAGTGGTTTCCACCAAATCCCGATTCACCCTGAATCCGTGGAATATACTGCATTTGTGACCCCAGACGGCCAATTTGAATTTCTTACAATGCCTTTTGGCCTCAAAAATGCGCCATCTGTTTTCCAGCGCGCAGTCATAAATGCACTTGGTGACTTTGGTAACTCTTTTGTAATCGTTTACATGGACGATATAATGGTAGTATCGCCAACCAAGGAATTGGCTTTGGAAAGGTTAAAAACTGTTTTGAATGTTCTTACAAAGGCTGGTTTTACCTTTAACCTTGCTAAATGCAGTTTTCTCAAAACAACGGTTCAGTATTTGGGCTATGAAGTGCGAGCGGGAGAAATTCGTCCGAATGTGCAAAAGATAGCTTCATTAAGCTCCTTGCCTCCTCCTCAAACTGTCTCCGGCGTTAGACAATTCATTGGCTTGGCCTCTTACTTTCGCAAATTCGTGCCTGGATTCTCCCAACTTATGAAACCATTGTATTCACTTTCGTCTGGTAGCGGCAAGATTACATGGAGCGCTGAGCTGGAAGAGATCAGACTTAAAGT
>Dsechellia_17
GGAACAGACCGTCTATGTGTTGATTTTAGGGAGCTAAACTCGAACACGATTTCGGATAAATACCCCTTGCCGCTTATCAGCGATCAAATTGCTAGACTTCGCGGAGCAAATTATTTCACATGCCTGGATATGGCAAGTGGTTTCCACCAAATCCCGATTCACCCTGAATCCGTGGAATATACTGCATTTGTGACCCCAGACGGCCAATTTGAATTTCTTACAATGCCTTTTGGCCTCAAAAATGCGCCATCTGTTTTCCAGCGCGCAGTCATAAATGCGCTTGGTGACCTTGCTAACTCTTTTGTAATCGTTTACATGGACGATATAATGGTAGTATTGCCAACCAAGGAATTGGCTTTGGAAAGGTTAAAAACTGTTTTGAATGTTCTTACAAAGGCTGGTTTTACCTTTAACCTTGCTAAATGCAGTTTTCTCAAAACAACGGTTCAGTATTTGGGCTATGAAGTGCGAGCGGGAGAAATTCGTCCGAATGTGCGAAAGATAGCTTCATTAAGCTCCTTGCCTCCTCCTCAAACTGTCACCGGCGTTAGACAATTCATTGGCTTGGCCTCTTACTTTCGCAAATTCGTGCCTGGATTCTCCCAACTTATGAAACCATTGTATTCACTTTCGTCTGGTAGCGGCAAGATTACATGGAGCGCTGAGCTGGAAGAGATCAGACTTAAAGT
>Dsechellia_19
NNNNNNNNNNNNNNNNNNNNNNNNNNNNNNNNNNNNNNNNNNNNNNNNNNNNNNGATAGATACCCTTTGCCCCTTATATCAGACCAGATAGCCAGGCTTCATGGAGCAAAATATTTCACATGCTTAGATATGGCAAGTGGATATTATCAAATACCCATGCATGAAGACTCAGTAGAGTGTACAGCGTTCGTCACTCCAGACGGACAATATGAATTCTTAGCAATGCCGTTTGGGCTTAAAAATGCGCCTTCAGTTTTTCAGCGTACCGTTATACAAGCCCTGGGAGATCTTGCTAATACATTTGTGGTCGTTTATATGGACGACGTAATGGTGGCTGCTTCAACGAAAACTGAGGCTTTAGAGAGATTAAAGATTACTCTTGACTGTCTTACGTGTGCCGGATTTTCCTTTAATATAAAAAAATGTTCTTTTCTTAAGTCAACAGTACAATATTTGGGATATGAAGTGAGTGCAGGTGAAATTCGTCCAAATCCGCTTAAAATTGCTGCGTTAACTGCATTACCACCTCCTCAGTCGATCCCAGCTTTAAGACAATTTATAGGGCTGGCGTCTTATTTTAGGCAATTNNNNNNNNNNNNNNNNNNNNNNNNNNNNNNNNNNNNNNNNNNNNNNNNNNNNNNNNNNNNNNNNNNNNNNNNNNNNNNNNNNNNNNNNNNNNNNNNNNNNNN
>Dsimulans_01
NNNNCCGACCGTCTATGTGTTGATTTTAGAGAGCTAAACTCGAACACGATTTCGGATAAATACCCCTTGCCGCTTATCAGCGATCAAATTGCTAGACTTCGCGGAGCAAATTATTTCACATGCCTGGATATGGCAAGTGGTTTCCACCAAATCCCGATTCACCCTGAATCCGTGGAATATACTGCATTTGTGACCCCAGACGGCCAATTTGAATTTCTTACAATGCCTTTTGGCCTCAAAAATGCGCCATCTGTTTTCCAGCGCGCAGTCATAAATGCACTTGGTGACCTTGCTAACTCTTTTGTAATCGTTTACATGGACGACATAATGGTAGTATCGCCAACCAAGGAATTGGCTTTGGAAAGGTTAAAAACTGTTTTGAATGTTCTTACAAAGGCTGGTTTTACCTTTAACCTTGCTAAATGCAGTTTTCTCAAAANNNNNNNNNNNNNNNNNNNNNNNNNNNNNNNNNNNNNNNNNNNNNNNNNNNNNNNNNNNNNNNNNNNNNNNNNNNNNNNNNNNNNNNNNNNNNNNNNNNNNNNNNNNNNNNNNNNNNNNNNNNNNNNNNNNNNNNNNNNNNNNNNNNNNNNNNNNNNNNNNNNNNNNNNNNNNNNNNNNNNNNNNNNNNNNNNNNNNNNNNNNNNNNNNNNNNNNNNNNNNNNNNNNNNNNNNNNNNNNNNNNNNNNNNN
>Dsimulans_02
GGAACCGACCGTCTATGTGTTGATTTTAGAGAGCTAAACTCGAACACGATTTCGGATAAATACCCCTTGCCGCTTATCAGCGATCAAATTGCTAGACTTCGCGGAGCAAATTATTTCACATGCCTGGATATGGCAAGTGGTTTCCACCAAATCCCGATTCACCCTGAATCCGTGGAATATACTGTATTTGTGACCCCAGACGGCCAATTTGAATTTCTTACAATGCCTTTTGGCCTCAAAAAGGCACCATCTGTTTTCCAGCGCGCAGTCATAAATGCACTTGGTGACCTTGCTAACTCTTTTGTAATCGTTTACATGGGCGATATAATGGTAGTATCGCCAACCAAGGAATTGGCTTTGGAAAGGTTAAAAACTGTTTTAAATGTTCTTACAAAGGCTGGTTTTACCTTTAACCTTGCTAAATGCAGTTTTCTCAAAACAACGGTTCAGTATTTGGGCTATGAAGTGCGAGCGGGAGAAATTCGTCCGAATGTGCGAAAGATAGCTTCATTAAGCTCCTTGCCTCCTCCTCAAACTGTCTCCGGCGTTAGACAATTCATTGGCTTGGCCTCTTACTTTCGCAAATTCGTGCCTGGATTCTCCCAACTTATGAAACCATTGTATTCACTTTCGTCTGGTAGCGGCAAGATTACATGGAGCGCTGAGCTGGAAGAGATCAGACTTAAAGT
>Dsuzukii_02
NNNNNNNNNNNNNNNNNNNNNGATTATAGAGAGCTAAATGCAAATACAGTGGCTGACAAATATCCTTTGCCTCTAATATCAGATCAAGTAAACAGACTGCGTGTGGGTAAATACTTCTCTTGTTTAGATATGGCTAGTGGGATTTATCAGATTCCAATAGATGTAGGATCTATAGAGCGAATTGCTTTTGTAACTCCTAAGGGCCAGTACGAGTTTCTATCTATGCCATTTGGGCTGAAGAATGCCTCTTAnATTTTTCAGCGAGCTATAGCGCGAGCACTTGGTGACCTGGCGTACTCCTATGCAATTGTTTACATAGATGATGTAGTGATAGTNNNNNNNNNNNNNNNNNNNNNNNNNNNNNNNNNNNNNNNNNNNNNNNNNNNNNNNNNNNNNGCCGGATTTTCTTTTAATATCACCAAATGCTCATTTCTTAAATCCTGTGTTGAATATTTGGGGTTTGAAGTTAAGGCAGGTAAAATAAGACCCAATCCAAGGAAAATAAAAGCATTGTCTGATCTGCCACCCCCACAGTCTGTGACCCAGCTGAGACAGTTTATTGGTCTCGTTTCTTATTTTAGGCAATTTGTCCCTCAGTTCTCACAATTGTTGAAACCTCTGTATGCTTTAACTTCNNNNNNNNNNNNNNNNNNNNNNNNNNNNNNNNNNNNNNNNNNNNNNNNNNNNNN
>Dsuzukii_03e05e41e50e70e71
NNNNNNNNNNNTTTGTGCATAGATTATAGAGAGCTAAATGCAAATACAGTGGCTGACAAATATCCTTTGCCTCTAATATCAGATCAAGTAAACAGACTGCGTGGGGGTAAATACTTCTCTTGTTTAGATATGGCTAGTGGGTTTTATCAGATTCCAATAGATGTAGGATCTATAGAGCGAACTGCTTTTGTAACCCATACGGGCCAGTACGAGTTTCTATCTATGCCATTTCGGCTGAAGAATGCCTCTTCGATTTTTCAGCGAGCTATAGCGCGAGCACTGGGTGACCTGGCGTACTCCTATGCAATTGTTTACATTGATGATGTAGTGATAGTNNNNNNNNNNNNNNNNNNNNNNNNNNNNNNNNNNNNNNNNNNNNNNNNNNNNNNNNNNNNNNNNNNNNNNNNNNNNNNNNNNNNNNNNNNNNNNNNNNNNNNNNNNNNNNNNNNNNNNNNNNNNNNNNNNNNNNNNNNNNNNNNNNNNNNNNNNNNNNNNNNNNNNNNNNNNNNNNNNNNNNNNNNNNNNNNNNNNNNNNNNNNNNNNNNNNNNNNNNNNNNNNNNNNNNNNNNNNNNNNNNNNNNNNNNNNNNNNNNNNNNNNNNNNNNNNNNNNNNNNNNNNNNNNNNNNNNNNNNNNNNNNNNNNNNNNNNNNNNNNNNNNNNNNNNNNNNNNNNNNNNNNNNNNNNNNNN
>Dsuzukii_04
NNNNNNNNNNNNNNNNNNNNNNNNNNNNNNNNNNNNNNNNNNNNNNNNNNNNNNNNNNNNNNNNNNNNNNNNNNNNNNNNNNNNNNNNNNNNNNNNNNNNNNNNNNNNAATTGTTTTACATGTTTAGATATGGCCAGTGGATACTACCGAATTCCTTTGCATGCGGATTCTATTGAGTACACAGCGTTTGTGACTCCAGATGGCCAGTATGAGTTTCTGTCTATGCCATTCGGGCTTAAAAACGCGCCTTCTGTTTTTCAGTGCTTAGTAATGCAGGCGCTAGGGGATTTAAAAAATTCTTATGTTATCGTCTATATGGATGATATCATGATAACTGCCACAACACAATGCGACGCTTTTGAAAGATTAGAGATTGTTTTAAATGTTCTGACAAAGACTGGGTTTTCATTCAACATTACAAACTGTTCTTTCCTGAAAACATCGGTTCAATATTTAGGCTACAGTGTTAGTGCTGGTAAAATTCGNCCTAACCCTCAGAAAATTGTAGCGTTAACTGCCCTTCCGCCTCCACAGTGTGTAACAGCACTTAGACAATTTATTGGATTAGCGTCGTATTCCCGGCAGCTTATAAAGGGCTTTTCACAGTTGATGAAACCGTTATATTTCTTAACTTCAGNNNNNNNNNNNNNNNNNNNNNNNNNNNNNNNNNNNNNNNNNNNNNNNNNNNN
>Dsuzukii_06
GGTACAGACCGCCTGTGTGTTGATTATCGGGAGCTTAATGCCAATACTGTTTCCAACAAGTACCCGTTGCCACTTATATCTGACCAGATAGCTAGGTTGAGTGGTGCTAGGTNNNNNNNNNNNnTTGATATGGCGAGTGGCTTCCATCAGATCCCAATACATGCATGCTCTATTGAACGGACAGCGTTTGTAACCCCAGAAGGGCAGTACGAATACTTGGCTATGCCTTTTGGGCTTAAAAATGCGCCTTCTGAATTCCAAAGGGCTATTAGTCGTGCACTAGGTGATCTGACTTATACATATGCCATCGTTTGCATGGACGATGTAATGATAGTTGCACGTACAANNNNNNNAGGANNGGA-AGCTTTCGACATACTACAAATANNCTCGCCGAAGCAGGATTTTCTTTTAACATCAAAAAATGCTCCTTTCTTAAATCTTGTGTAGAATATTTGGGCTTCGAAGTTAGAGCAGGTGAAATTCGANNNNNNNNNNNNNNNNNNNNNNNNNNNNNNNNNNNNNNNNNNNNNNNNNNNNNNNNNNNNNNNNNNNNNNNNNNNNNNNNNNNNNNNNNNNNNNNNNNNNNNNNNNNNNNNNNNNNNNNNNNNNNNNNNNNNNNNNNNNNNNNNNNNNNNNNNNNNNNNNNNNNNNNNNNNNNNNNNNNNNNNNNNNNNNNNNNNNNNNNNNN
>Dsuzukii_07
GGAACTGACCGTGTCTGnGTTGATTATAGGGAACTGAATTCGAACACTATTTCTGACAAGTATCCGTTGCCACTTATTTCGGACCAGATAGGTAGACTATGnGGTGCTAAGTTCTTCACCTGCATAGATATGGCAAGAGGAGTTCACCAAATCCCAATTCTTCCGAATTCGGTCGAACGAACAGCGTTCGTTACTGCGGGCGGACAGTATGAGTTTGTTACCATGCCATTTGGGTTAAAGAATGCCCCTTCCGTATTTTAnCGAGCTATTAATCGTGCTTTAGGTGATATTGTTCATTCGTATGTAGTCGTCTACATGGACGANNNNNNNNNNNNNNNNNNNNNNNNNNNNNNNNNNNNNNNNNNNNNNNNNNNNNNNNNNNNNNNNNNNNNNNNNNNNNNNNNNNNNNNNNNNNNNNNNNNNNNNNNNNNNNNNNNNNNNNNNNNNNNNNNNNNNNNNNNNNNNNNNNNNNNNNNNNNNNNNNNNNNNNNNNNNNNNNNNNNNNNNNNNNNNNNNNNNNNNNNNNNNNNNNNNNNNNNNNNNNNNNNNNNNNNNNNNNNNNNNNNNNNNNNNNNNNNNNNNNNNNNNNNNNNNNNNNNNNNNNNNNNNNNNNNNNNNNNNNNNNNNNNNNNNNNNNNNNNNNNNNNNNNNNNNNNNNNNNNNNNNNNNNNNNNNNNNNNNNNNNNNNN
>Dsuzukii_09
GTTACAAACCGTCTGTGTGTTGATTATCGGGAGCTTAATGCCAATACTGTTTCCGACAAGTACCCGTTGCCACTTGCATCTGACCAGATAGCTAGGTTGAGTGGTGCTAGGTTTTTCACTTGCATTGATATGGCGAGTGACTTCCATCAGATCCCAATACATACAAGCTCTATTGAACGGACAGCGTTTGTAACCCCAGAAGGGTAnTNNNNNNNNNNNNNNNNGCCTTTTGGGCTTAAAAATGCGCCTTCTGTGTTCCAAAGGACTATTAATCGTGTCCTAGGTGATCTGACTTATACATATGCCATCGTTTAnATGGACGATGTAATGATAGTTGCACGTACAAAGGAGGAAGCTTTCGACAGACGAAAAATTACTTTACAAGCACTCGCCGAAGCAGGATTTTCTTTCAACATCAAAAAATGCTCCTTTCTTAAATCTTGTGTAGAATTTTTGGGCTTCGAAGTTAGAGCGGGTGAAATTCGACCGAANNNNNNNNNNNNNNNNNNNNNNNNNNNNNNNNNNNNNNNNNNNNNNNNNNNNNNNNNNNNNNNNNNNNNNNNNNNNNNNNNNNNNNNNNNNNNNNNNNNNNNNNNNNNNNNNNNNNNNNNNNNNNNNNNNNNNNNNNNNNNNNNNNNNNNNNNNNNNNNNNNNNNNNNNNNNNNNNNNNNNNNNNNNNNNNNNNNNNN
>Dsuzukii_21
NNNNNNNNNNNNNNNNNNNNNNNNNNNNNNNNNNNNNNNNNNNNNNNNNNNNNNNNNNNNNNNNNNNNNNNNNNNNNNNNNNNNNNNNNNNNNNNNNNNNNNNNNNNNNNNNNNNNNNNNNNNNNNNNNNNNNNNNNNNNNNNNNNNNNNNNNNNNNNNNNNNNNNNNNNNNNNNNNNNNACAGCGTTCGTTACTCCGGACGGACAGTATGAGTTTGTTACCATGCCAANNGGGTTTAAGAATGCCCCTTCCGTATTTCAACGAGCTATTAATTGTGTTTCAGGGGATCTTGTTCAATCGTACGTAGTCGTCTACATGGACGACGTTATGGTAGTAGCAGGTACCAAAGACGAAGCTTTAGAAAGACTTGAGGTAGTTTTTCAAACCCTAACTAAAGCCGGCTTTTCTTTTAATATCACCAAATGCTCATTTCTTAAATCCTGTGTTGAATATTTGGGGTTTGAAGTTAAGGAAGGTGAAATAAGACCCAATCCAAGGAAAATAAAAGCATTGACTGATCTGCCACCCCCACAGTCTGTGACCCAGCTGAGACAGTTTATTGGTCTCGTTTCTTATTTTAGGCAATTTGTCCCTCAGTTCTCACAATTGTTGAAACCTCTGTATGCTTTAACTTCNNNNNNNNNNNNNNNNNNNNNNNNNNNNNNNNNNNNNNNNNNNNNNNNNNNNNN
>Dsuzukii_24
NNNNNNNNNNNNNNNNNNNNNNNNNNNNNNNNNNNNNNNNNNNNNNNNNNNNNNNNNNNNNNNNNNNNNNNNNNNNNNNNNNNNNNNNNNNNNNNNNNNNNNNNNNNNNNNNNNNNNNNNNNNNNNNNNNNNNNNNNNNNNNNNNNNNNNNNNNNNNNNNNNNNNNNNNNNNNNNNNNNNNNNNNNNNNNNNNNNNNNNNNNNNNNNNNNNNNNNNNNNNNNNNNNNNNNNNNNNNNNNNNNNNNNNNNNNNNNNNNNNNNNNNNNNNNNNNNNNNNNNNNNNNNNNNNNNNNNNNNNNNNNNNNNNNNNTTTANATGGATGATATCATGATAACTGCCACAACACAATGCGACGCGTTTGAAAGATTAAAAATTGTTTTAAATGTTCTGACAAAGGCTGGGTTTTCATTCAATATTACAAAGTGTTCTTTCCTGAAAACATCGGTTCAGTATTTAGGATACAGTTTTAGTGCTGGTGAAATTCGTCCCGACCCACAGAAAATTGTAGCGTTAACTGCCCTTCCGCCTCCACAGTCTGTAACAGCACTTAGGAAATTTATTGGACTATCATCGTATTTCCGGCAGTTTATAAAGGGCTTTTCNNAGTTGATGAAACCGTTATATTTCTTAACTTCAGNNNNNNNNNNNNNNNNNNNNNNNNNNNNNNNNNNNNNNNNNNNNNNNNNNNN
>Dsuzukii_25
NNNNNNNNNNGACTTTGTGTTGATTACAGAGAATTAAAAAAAAATAACGTAGCTGATAAGTTTCCATTACAGTTAATATCAGATCAAATAGTTAGACTTAGGGGAGCTAAATATTTCACTTCTCTTGACATGGCTAGCGGGTATTACTAnATTTCAATGCACCCTGAATCAATCGAATATACTGCTTTTGTAACTCCTGATGGGCAGTTCGAATTTCTTGCGATGCCTTTTGGATTAAAAAACGCACCTTCAGTGTTTCAGAGTGCTGTATTAAACACACTCGGCAGTCTTGCTCATTCGTTTGTAATTGTTTATATGGACGATATATTATTTGTTTCAGAAACGAAGGAAGAAGCGTATGAGCGTTTGAAACTCGTATTAGACGTTTTAGTGAAGGCAGGATTCTCTTTTAACATTTCAAAGTGGTTTTTCTTGAAAACTGTAGTTCGCTACCTTGGCTATGAGATACAAGCGGAGGAGATACGCCCAAATCTTAACAAAATATAnTCACTAGTAGCGTTGCCTCCTCCGAAGTCAGTTGCTTCTCTAAGACAATTCATTGGGTTAGCGTCATATTTTCGTCAATTCAATCCGGGGTTTTCTCAACTGATGAACCCTTTATATTTTCAAACATCTGAAAAGAATAGTTTTGNNNNNNNNNNNNNNNNNNNNNNNNNNNNNNNNNNNNN
>Dsuzukii_27
NNNNNNNNNNNNNNNNNNNNNNNNNNNNNNNNNNNNNNNTCGAACACTATTTCAGACAAGTATCCTTTGCCACTTATTTCGGACCGGATAGGTAGACTAAGTCGTGCTAAGTTTTTCACCTGCATAGATATGGCAAGCGGATTTCACCAAATCCCAATTCATTCGAATTCGATCGAACGAACAGCGTTCGTTACTCCGTACGGACAGTATGAGTTTGTTGCCATGTCATTTGGTTTGAAGAATGCCCCCTCCGTNNNNNAACGAGCTATGAATTGTGCTTTAGGGGATCTTGTTCATTCGTATGTAGTAGTCTACATGGACGACGTTATGGTAGTAGCAGGTACCAAAGACGAAGCTTTAGAAAGACTTGAGGTAGCTTTGCAAATCCTAACTAAAGCCGGATTTTCTTTTAAAATCACCAAATGCTCATTTCTTAAATCCTGTGTTGAATATTTAGGGTTTGAAGTTAAGGCAAGTGAAATAAGACCTAATCCAAGAAAAATAAAAGCATTGATTGATCTGCCACCCCCACAGTCTGTGACCCAGCTGAGACAGTTTATTGGTCTCGTTTCATATTTTAGGCAATTTGTCCCACAGTTCTCACAATTGTTGAAACCTCTGTATGCGCTAACTTCCAAAAGCATATCGTTTGCGTGGANNNNNNNNNNNNNNNNNNNNNNNNNNNNNNN
>Dsuzukii_32
NNNNNNNNNNNNNNNNNNNNNNNNNNNNNNNNNNNNNNNNNNNNNNNNNNNNNNGACAGATATCCCTTACCACTTATCAACGACCAGATTGCTAGACTGGCGGGTGCAAAATATTATACTTGTCTGGATATGGCTAGTGGATACCATCAGATACCCATTCATCCCGATTCTGTTGAATATACCGCGTTTGTTACACCTGATGGGCACTATGAGTATCTGACAATGCCATTTGGCCTCAAGAACGCCCCGTCTGTTTTCCAGCGAGCCATTATAAACGCATTGGGAAATCTTGCATATTCTTATGTAATAGTCTATATGGACGACATAATGGTGGTGTCATCTACCATAGAATAnGGTATGGAAAGATTGAGGATTGTCTTGGATGTATTGACTGCAGCGGGATTCTCTTTTAACGTAACAAAATGTGGATTCTTAAAAACTACTGTACAATATTTGGGGTATGAGGTTCGAGCTGCAGAGTTAAGGCCTAATCCGCGAAAATTTCTTGCGTTAAATTCCTTGCCACCACCGCAAACAGTCCGTAGCGTAAGACAGTTTATGGGATTGGCGTCTTATTTTCAAAAATTCGTGCCTNNNNNNNNNNNNNNNNNNNNNNNNNNNNNNNNNNNNNNNNNNNNNNNNNNNNNNNNNNNNNNNNNNNNNNNNNNNNNNNNNNNNNNNNNNNNNNN
>Dsuzukii_33e65
GGTTCGGATAGACTCTGCGTTGACTATTGnGAGCTAAATTCGAACACAGTCGCTGATAAATACCCGCTGCCACTCATACAAGATCAAATAGATAGACTTCGAGGAGCTATTTATTTTACATGTTTAGATATGGCCAGTGGATACTACCAAATTCCTTTGCATGCGGATTCTATTGAGTACACAGCGTTTGTGACGCCAGATGGCCAGTATGAGTTTCTGTCAATGCCATTCGGGCTTAAAAACGCGCCTGCTGTTTTTCAACGCTTAGTAATGCAGGCGTTAGGGGATTTAGCAAATTCTTATGTTATCATCTATATGGATGATATCATGATAACTGCCACAACACAATGCGACGCGTTTGAAAGATTAGAAATTGTTTTAAATGTTTTGACGAAGGCTGGGTTTTCATTCAATATTACAAAGTGTTCTTTCCTGAAAACATCGGTTCAATATTTAGGCTACAATGTTACTGCTGGTGAAATTCGTCCCAACCCTCAGAAAATTGTAGCGTTAACNNNNNNNNNNNNNNNNNNNNNNNNNNNNNNNNNNNNNNNNNNNNNNNNNNNNNNNNNNNNNNNNNNNNNNNNNNNNNNNNNNNNNNNNNNNNNNNNNNNNNNNNNNNNNNNNNNNNNNNNNNNNNNNNNNNNNNNNNNNNNNNNNNNNNNNNNNNNNNNNNNNNNNNNNNNNNN
>Dsuzukii_34
NNNNNNNNNNNNNNNTGCATAGATTATAGAGAGCTAAATGCAAATACAGTGGCTGACAAATATCCTTTGCCTCTAATATCAGATCAAGTAAACAGACTGCGTGGGGGTAAATACTTCTCTTGTTTAGATATGGCTAGTGGGTTTTATCAGATTCCAATAGATGTAGGATCTATAGAGCGAACTGCTTTTGTAACCCCTGAGGGCCAGTATGAGTTTCTGTCTATGCCATTTGGGCTGAAGAATGCCTCTTCGATTTTTCAGCGAGCTATAGCGCGAGCACTGGGTGACCTGGCGTACTCCTATGCAATTGTTTACATTGATGATGTAGTGATAGTAGCAAGGTCAAAAGAGGAAGCATTTGAAAGATTGACAGTTGTGCTAAAGGCTCTATCGGAAGCAGGATTTTCATTTAATATAAANAAATGTTTTTTTCTGAAAACTGAAATAGAATATCTTGGCTACTTGGTCAAGGATGGTAGTATTGAACCAAATCCGCGAAAAATNNNNNNNNNNNNNNNNNNNNNNNNNNNNNNNNNNNNNNNNNNNNNNNNNNNNNNNNNNNNNNNNNNNNNNNNNNNNNNNNNNNNNNNNNNNNNNNNNNNNNNNNNNNNNNNNNNNNNNNNNNNNNNNNNNNNNNNNNNNNNNNNNNNNNNNNNNNNNNNNNNNNNNNNNNNNNNNNNNNNNNNNNN
>Dsuzukii_37
GGAACTGACCGTCTCTGCGTTGATTATAGGGAACTGAATTCGAAAACTATTTCTGACAAGTATCCGTAnCCACTTATTTCGGACCAGATAGGTAGACTAAGTGGTGCTAAGTTTTTCACCTGCATAGATATAGCAAGCGGATTTCACCAAGTCCCAATTCAACTGAATTCGATCGAACGAACAGCGTTCGTTACTTCGGATGGACAGTATGAGTTTGTTGCCANNNNNNNNNNNNNNNNNNNNNNNNCTTCCGCATTTCAACGAGCTATTAATTGTGCTTTAGGTGATCTTGTTCATTCGTATGTAGTAGTCTACATGGACGATGTTATGGTAGTAGCAGGTACCATAGACGAAGCTTTAGAAAGACTTGAGGTAGTTTTGCAAACCCTAACTAAAGCCGGATTTTCTTTTAATATCACCAAATGCTCATTTCTTAACTCCTGTGTTGAAAATTTTGGGTTTGAAGTTAAGGCATGTGAAATAAGACCCAATCCAAGAAAAACAAAAGCATTGACTGATCTGCCACCCCCACAGACTGTGACCCAGCTGAGACAGTTTATTGGTCTCGTTTCTTATTTTAGGCAATTTGTCCCTCAGTTCTCACAANNNNNNNNNNNNNNNNNNNNNNNNNNNNNNNNNNNNNNNNNNNNNNNNNNNNNNNNNNNNNNNNNNNNNNNNNNNNNNNNNNN
>Dsuzukii_38
NNNNNNNNNNNNNNNTGCATAGATTATAGAGAGCTAAATGCAAATACAGTGGCTGACATATATCCTTTGCCTCTAATATCAGATCAAGTTAACAGACTGCGTGGGGGTAAATTCTTCTCTTGCTTAGATATGGCTAGTGGCTTTTTTCAGATTCCAATAGATGTAGGATCTATAGAGCGAACTGCTTTCGTAACCCCTGAGGGCCAGTACGAGTTTCTATCTATGCCATTTGGGCTGAAGAATGAATCTTCGATTTTTCAGCGAGCTTTAGCGCGAGCACTGGGTGACCTGGCGTACTCCTATGCAATTGTTTCCATTGACGATGTGGTGATAGTAGCAAGGTCAAAAGAGGAAGCATTTGAAAGGTTGACAGTTGTGCTAAAGGCTCTATCGGAAGCAGTATTTTCATTTAATATAAAAAAATGnTCTTTTCTGAAAACTGAAATAGAATATCTTGGCTACTTGGTCAAGGACGGTAGTATTGAACCAAATCCGCGAAAAATNNNNNNNNNNNNNNNNNNNNNNNNNNNNNNNNNNNNNNNNNNNNNNNNNNNNNNNNNNNNNNNNNNNNNNNNNNNNNNNNNNNNNNNNNNNNNNNNNNNNNNNNNNNNNNNNNNNNNNNNNNNNNNNNNNNNNNNNNNNNNNNNNNNNNNNNNNNNNNNNNNNNNNNNNNNNNNNNNNNNNNNNNN
>Dsuzukii_40
NNNNNNNNNNNTTTGTGCATAGATTATAGAGAGCTAAATGCAAATACAGTGGCTGACAAATATCCTTTGCCTCTTATATCAGATCAAGAAAACAGACTGCGTGGGGATAAATACTTCTCTTGTTTAGATATGGCTAGTGGGTTTTATCAGATTCCAATAGATGTAGGATCTACAGAGCGAACTGCTTTTGTAACCCCTGAGGGCCAGTACGAGTTTCTGTCTATGCCATTTGGGCTGAAGAATGTCTCTTCGATTTTTCAGCGAGCTATAGCGCGAGCACTGGGTGACCTGGCGTACTCCTATGCAATTGTTTACATTGATGATGTAGTGATAGTNNNNNNNNNNNNNNNNNNNNNNNNNNNNNNNNNNNNNNNNNNNNNNNNNNNNNNNNNNNNNNNNNNNNNNNNNNNNNNNNNNNNNNNNNNNNNNNNNNNNNNNNNNNNNNNNNNNNNNNNNNNNNNNNNNNNNNNNNNNNNNNNNNNNNNNNNNNNNNNNNNNNNNNNNNNNNNNNNNNNNNNNNNNNNNNNNNNNNNNNNNNNNNNNNNNNNNNNNNNNNNNNNNNNNNNNNNNNNNNNNNNNNNNNNNNNNNNNNNNNNNNNNNNNNNNNNNNNNNNNNNNNNNNNNNNNNNNNNNNNNNNNNNNNNNNNNNNNNNNNNNNNNNNNNNNNNNNNNNNNNNNNNNNNNNNNNN
>Dsuzukii_49
NNNNNNGACCGTCTCTGTGTTGATTATAGGGAACTGAATTCGAACACTATTTCTGACAAGTATCCGTTGCCACTTATTTCGGACCAGATAGGTAGACTAAGTGGTGCTAAGTTTTTCACCTGCATAGATATGGCAAGCGGATTTCACCAAATCCCAATTCATCCGAATTCGATCGAACGAACAGCGTTCGTTACTCCGGACGGACAGTATGAGTTTGTTGCCATGCCATTTGGGTTAAAGAATGCCCCTTCCGTATTTCAACGAGCTATAAATTGTGCTTTAGGTGATCTTGTTCATTCGTATGTAGTAGTCTACATGGACGACGTTATGGTAGTAGCAGGTACCATAGACGAAGCTTTAGAAAGACTTGAGGTAGTTTTGCAAACCCTAACTGAAGTCGGATTTTCTTTAAATATCACTAGATGCTCATTTCTTAAATCTTGTGTTGAATATTTGGGGTTTGAAGTTAAGGCAGGTGAAATAAGACCTAANNNNNNNNNNNNNNNNNNNNNNNNNNNNNNNNNNNNNNNNNNNNNNNNNNNNNNNNNNNNNNNNNNNNNNNNNNNNNNNNNNNNNNNNNNNNNNNNNNNNNNNNNNNNNNNNNNNNNNNNNNNNNNNNNNNNNNNNNNNNNNNNNNNNNNNNNNNNNNNNNNNNNNNNNNNNNNNNNNNNNNNNNNNNNNNNNNNNNN
>Dsuzukii_51
NNNNNNNNNNNTTTGTGCATAGATTATAGAGAGCTAAATGCAAATACAGTGGCTGACAAATATGCTTTGCCTCTAATATCAGATCAAGTAAACAGACTGCGTAGGGGTAAATACTTCTCTTGTTTAGATATGGCTGGTGGGTTTTATCAGATTCCAATAGATGNNNNNTCTATAGAGCGAACTGCTTTTGTAACCCCTGAGGGCCAGTACGAGTTTCTATCTATGCCATTTGGGCTGAAGAATGCCTCTTCGATTTTTCAGCGAGCTATAGCGCGAGCACTGGGTGACCTGGCGTACTCCTATGCAATTGTTTACATTGATGATGTAGTGATAGTAGCAAGGTCATAnGAGGAAGCATTTGAAAGATTGACAGTTGTGCTAAAGGCTCTATCGGAAGCAGGATTTTCATTTAATATAAAAAAATGCTCTTTTCTGAAAACTGAAATAGAATATCTTGGCTANNNNNNNNNNNNNNNNNNNNNNNNNNNNNNNNNNNNNNNNNNNNNNNNNNNNNNNNNNNNNNNNNNNNNNNNNNNNNNNNNNNNNNNNNNNNNNNNNNNNNNNNNNNNNNNNNNNNNNNNNNNNNNNNNNNNNNNNNNNNNNNNNNNNNNNNNNNNNNNNNNNNNNNNNNNNNNNNNNNNNNNNNNNNNNNNNNNNNNNNNNNNNNNNNNNNNNNNNNNNNNNNNNNN
>Dsuzukii_55
GGTTCGGATAGACTCTGCGTTGACTATAAAGAGCTAAATTCAAACACAGTCGCTGATAAATACCAGCTGCCACTAATACAGGATCAAAAAGATAGACTTCGAGTAGTTAATTATTTTACCTGTTTAGATATGGCCAGTGGATACTACCAAATTCCTTTGCATGCGGATTCTATTGAGTACACAGCGTTTGTGACGCCAGATGGCCAGTACGAGTTTCTGTCTATGCCATTAGGGCTTAAAAACGCGCCTGCTGTTTTTCAACGCTTAGTAATGCAGGCGCTAGGGGATTTAGCAAATTCTTATGGTATCGTCTACATGGATGATATCATGATAACTGCCACCACAATGCGACNNGCGTTTGAAAGATTTGAGATTGGTTTAAATGTTCTGACAGAGGCTGGGCTTTCATTTAACATTANCAAAGGTTCTTTCCTGAAAACNNNNNNNNNNNNNNNNNNNNNNNNNNNNNNNNNNNNNNNNNNNNNNNNNNNNNNNNNNNNNNNNNNNNNNNNNNNNNNNNNNNNNNNNNNNNNNNNNNNNNNNNNNNNNNNNNNNNNNNNNNNNNNNNNNNNNNNNNNNNNNNNNNNNNNNNNNNNNNNNNNNNNNNNNNNNNNNNNNNNNNNNNNNNNNNNNNNNNNNNNNNNNNNNNNNNNNNNNNNNNNNNNNNNNNNNNNNNNNNNNNNNNNNNN
>Dsuzukii_56
GGCACCGATCGACTGTGTGTGGACTATCGCATGTTTAACGAAAACACAGTGGCTGACAAGTACCCATTGCCCCTCATCTCAGACCAAATTGCTAGACTTCGTGGTGCTAAATATTTTTCGTGCATAGATATGGCAAGCGACTTTTACCAAATTCCAGTTCATGAGGACTCAATCGAACGAACTGCATTTGTAACGCCAGAGGGTCAATACGAGTTCTTGACAATGCCGTTTGGTTTGAAGAACGCACCATCTGTGTTCCAGCGGGCTATAATGAAGGCCTTAGGAGCTTTAGCTTACACTTACGCAATTGTGTATATAGATGATNNNNNNNNNNNNNNNNNNNNNNNNNNNNNNNNNNNNNNNNNNNNNNNNNNNNNNNNNNNNNNNNNNNNNNNNNNNNNNNNNNNNNNNNNNNNNNNNNNNNNNNNNNNNNNNNNNNNNNNNNNNNNNNNNNNNNNNNNNNNNNNNNNNNNNNNNNNNNNNNNNNNNNNNNNNNNNNNNNNNNNNNNNNNNNNNNNNNNNNNNNNNNNNNNNNNNNNNNNNNNNNNNNNNNNNNNNNNNNNNNNNNNNNNNNNNNNNNNNNNNNNNNNNNNNNNNNNNNNNNNNNNNNNNNNNNNNNNNNNNNNNNNNNNNNNNNNNNNNNNNNNNNNNNNNNNNNNNNNNNNNNNNNNNNNNNNNNNNNNNNNNNN
>Dsuzukii_57
GGCACCGATCGACTGTGTGTGGACTATCGCATGTTTAACGAAAACACAGTGGCTGACAAGTACCCATTGCCCCTCATCTCAGACCAAATTGCTAGACTTCGTGGTGCTAAATATTTTTCGTGCATAGATATGGCAAGCGGCTTTTACCAAATTCCAGTTCATGAGGACTCAATCGAACGAACTGCATTTGTAACGCCAGAGGGTCAATACGAGTTCTTGACAATGCCGTTTGGTTTGAAGAACGCACCATCTGTGTTCCAGCGGGCTATAATGAAGGCCTTAGGAGCTTTAGCTTACACTTACGCAATTGTGTATATAGATGATNNNNNNNNNNNNNNNNNNNNNNNNNNNNNNNNNNNNNNNNNNNNNNNNNNNNNNNNNNNNNNNNNNNNNNNNNNNNNNNNNNNNNNNNNNNNNNNNNNNNNNNNNNNNNNNNNNNNNNNNNNNNNNNNNNNNNNNNNNNNNNNNNNNNNNNNNNNNNNNNNNNNNNNNNNNNNNNNNNNNNNNNNNNNNNNNNNNNNNNNNNNNNNNNNNNNNNNNNNNNNNNNNNNNNNNNNNNNNNNNNNNNNNNNNNNNNNNNNNNNNNNNNNNNNNNNNNNNNNNNNNNNNNNNNNNNNNNNNNNNNNNNNNNNNNNNNNNNNNNNNNNNNNNNNNNNNNNNNNNNNNNNNNNNNNNNNNNNNNNNNNNNN
>Dsuzukii_58
NNNNNNNNNNGACTCTGCGTTGACTATAGAGAGCTAAATTCGAACACAGTCGCTGATAAATACCCGCTGCCACTCATACAGGATCAAATAGATAGACTTCGAGGAGCTAATTATTTTACATGTTTAGATATGGCCAGTGGACACTACCAAAATCCTTTGCATGCGGGTTCTATTAAGTACACAGCGTTTGTGACGCCAGATGGCCAGTATGAGTTTCTGTCTATGCCATTCGGGCTTAAAAACGCGGTTTCTGTTTTTCAACGCTTAGTAATGCAGGCGCTAGGGGACTTAGCAAATTCTTATGTTATCGTCTATATGGATGATATCATGATANNNNNNNNNACTGCCACAACACAATGCGACGCGTTTTTNNTTGTTTTAAATGTTCTGACAAAGGCTGGGTTTTCATTCAATATTACAAAGTGTTCTTTCCTGAAAACATCGGTTCAATATTTAGGCTACAGTGTTAGTGCTGGTGAAATTCGTCCCAACCCTCAGAAAATTGTAGCGTTAACTGCCCTTCCGCCTCCACAGTCTGTAACAGCACTTAGACAATTTATTGGATTAGCATCGTATTTCCGGAAANNNNNNNNNNNNNNNNNNNNNNNNNNNNNNNNNNNNNNNNNNNNNNNNNNNNNNNNNNNNNNNNNNNNNNNNNNNNNNNNNNNNNNNNNNNNNNNNNNNNNNNN
>Dsuzukii_59
GGTTCCGATAGGCTCTGCGTTGACTAnAGAGAGCTAAATTCGAACACAGTCGCTGATAAATACCCGCTGCGACTCATACATGATCAAATAGATAGACTTCGAGGAGCTAATTATTTTACATGTTTAGATATGGCCAGTGGATACTACCAAATTCCTTTGCATGCGGATTCTATTGAGTACACAGCGTTTGTGACGCCAGATGGCCAGTATGAGTTTCTGTCTATGCCATTCGTGCTTAAAAATGCGCCTTCTGTTTTTCAACGCTTAGTAATGCAGGCGCTAGGGGAATTAGCAAATTCAAACNNNNNNNNNNNNNNNNNNNNTGCCACAGNNNNNNNNNNCACAATGCGACNNGCGTTTGAAAGATTAGAGATTGATTTAAATGTTCTGACAAAGGCTGGGTTTTCATTCAATATTACAAAGTGTTCTTTCCTGAAAACATCGGTTCAATATTTAGGCTACAGTGTTAGTGCTGGTGAAATTCGTCCCAACCCTCAGAAAATTGTAGCGTTAACNNNNNNNNNNNNNNNNNNNNNNNNNNNNNNNNNNNNNNNNNNNNNNNNNNNNNNNNNNNNNNNNNNNNNNNNNNNNNNNNNNNNNNNNNNNNNNNNNNNNNNNNNNNNNNNNNNNNNNNNNNNNNNNNNNNNNNNNNNNNNNNNNNNNNNNNNNNNNNNNNNNNNNNNNNNNNN
>Dsuzukii_60
GGAACTGACCGTCTCTGCGTTGATTATAGGGAACTGAATTCGAACACTATTTCTGACAAGTATCCGTTGCCACTTATTTCGGACCAGATAGGTAGACTAAGTGGTGCTAAGTTTTTCACCTGCATAGATATGGCAAGCGGATTTCACCAAGTCCCAATTCATCTGAATTCGATCGAACGAACAGCGTTCGTTACTCCGGACGGACAGTATGAGTTTGTTACCATGTCATTTGGGTTAAAGAATGCCCCTTCCGTATTTCAACGAGCTATTAATTGTGCTTTAGGTGATCTTGTTCATTCGTATGTAGTCGTTTACATGGACGACGTTATAGTAGTAGCAGGTACCAAAGACGAAGCTTTAGAAAGACTTGAGGTAGTTTTGCAAACCCTAACTAAAGCCGGATTTTCTTTCAATATCACCAAATGCTCATTTCTTAAATCCTGTGTTGAATATTTGGGGTTTGAAGTTAAGGAAGGTGAAATAAGACCCAATCTAAGGAAAATAAAAGCATTGACTGATCTGCCACCCCCACAGTCTGTGACCCAGCTGAGACAGTTTATTGGTCTCGTTTCTTATTTTAGGCAATTTGTCCCTCAGTTCTCACAATTGTTGAAACCTCTGTATGCTTTAACTTCNNNNNNNNNNNNNNNNNNNNNNNNNNNNNNNNNNNNNNNNNNNNNNNNNNNNNN
>Dsuzukii_66
GGAACTGACCGTCTCTGTGTTGATTATAGGGAACTGAATTCGAACACTATTTCTGACAAGTATCCGTTGCCACTTATTTCGGACCAGATAGGTAGACTAAGTGGTGCTAAGTTTTTCACCTGCATAGATATGGCAAGCGGATTTCACCAAATCCCAATTCATCCGAATTCGATCGAACGAACAGCGTTCGTTACTCCGGACGGACAGTATGAGTTTGTTACCATGCCATTTGGGTTAAAGAATGCCCCTTCCGTATTTCAACGAGCTATAAATTGTGCTTTAGGTGATTTTCTTCATTCGTATGTAGTAGTCTACATGGACGACGTTATGGTAGTAGCAGGTACCAAAGACGAAGCGTTAGAAAGACTGGAGGTAGTTTTGCAAACCCTAACTAAAGCCGGATTTTCTTTTAATATCACCAAATGCTCATTTCTTAAATCCTGTGTTGAATATTTGGGGTTTGAAGTTAAGGCAGGTGAAATAAGACCAAANNNNNNNNNNNNNNNNNNNNNNNNNNNNNNNNNNNNNNNNNNNNNNNNNNNNNNNNNNNNNNNNNNNNNNNNNNNNNNNNNNNNNNNNNNNNNNNNNNNNNNNNNNNNNNNNNNNNNNNNNNNNNNNNNNNNNNNNNNNNNNNNNNNNNNNNNNNNNNNNNNNNNNNNNNNNNNNNNNNNNNNNNNNNNNNNNNNNNN
>Dsuzukii_69
NNNNNNNNNNNNNNNNNNNNNNNNNNNNNNNNNNNNNNNNNNNNNNNNNNNNNNNNNNNNNNNNNNNNNNNNNNNNNNNNNNNNNNNNNNNNNNNNNNNNNNNNNNNNNNNNNNNNNNNNNNNTTAGATATGGCCAGTGGATACTACCAAATTCCTTAnCATGCGGATTCTATTGAGTACACAGCGTTTGTGACTCAAGATGGCCAGTATGAGTTTCTGTCTATGCCATTCGGGCTTAAAAACGCGCCTTCTGTTTTTGAACGCTTAGTAATGCAGGCTCTAGGGGACTTAGCAAATTCTTATGTTATCGTCTATATGGATGATATCATGATAACTGCCACAACACAATGCGACGCTTTTGAAAGATTAGAGATTGTTTTAAATGTTCTGACAAAGACTGGGTTTTCATTCAACATTACAAACTGTTCTTTCCTGAAAACATCGGTTCAATATTTAGGCTACAGTGTTAGTGCTGGTGAAATTCGTCCCAAACCTCAGAAAATTGTAGCTTTAACTGTCCTGCCGCCTCCACAGTCTGTAACAGCACTTAGAGAATTTATTGGATTAGCATCGTATTTTCGGCAGTTTATAAAGGGCTTTTCACAGTTGTTGAAACCGTTATATTTCTTAACTTCAGNNNNNNNNNNNNNNNNNNNNNNNNNNNNNNNNNNNNNNNNNNNNNNNNNNNN
>Dsuzukii_72
GGTACAGACCGTCTGTGTGTTGATTATCGGGAGCTTAATGCCAATATTGTTTCCGACAAGTACCCGTTGTATCTNNNNNNNGACCAGATAGCTAGGTTGAGTGGTGCTAGATTTTTCACGTGTATTGATANNNNNNNNNNNNNCCATCAGATCCCAATACATGCAAGCTCTATTGAACGGACAGCGTTTGTAACCCCAGAAGGGCAGTACGAATACTTGGCTATGCCTTTTGGGCTTAAAAATGCTCCTTCTGTATTCCAAAGGGCTATTAATCGTGCCCTAGGTGATCTGACTTATACATATGCCATCGTTTACATGGACGATGTAATGATAGTNNNNNNNNNNNNNNNNNNNNNNNNNNNNNNNNNNNNNNNNNNNNNNNNNNNNNNNNNNNNNNNNNNNNNNNNNNNNNNNNNNNNNNNNNNNNNNNNNNNNNNNNNNNNNNNNNNNNNNNNNNNNNNNNNNNNNNNNNNNNNNNNNNNNNNNNNNNNNNNNNNNNNNNNNNNNNNNNNNNNNNNNNNNNNNNNNNNNNNNNNNNNNNNNNNNNNNNNNNNNNNNNNNNNNNNNNNNNNNNNNNNNNNNNNNNNNNNNNNNNNNNNNNNNNNNNNNNNNNNNNNNNNNNNNNNNNNNNNNNNNNNNNNNNNNNNNNNNNNNNNNNNNNNNNNNNNNNNNNNNNNNNNNNNNNNNNN
>Dsuzukii_73
NNNNNNNNNNNTTTGTGCATAGATTATAGAGAGCTAAATGCAAATACAGTGGCTGACAAATATGCTTTGCCTCTAATATCAGATCAAGTAAACAGACTGCGTAGGGGTAAATACTTCTCTTGTTTAGATATGGCTGGTGGGTTTTATCAGATTCCAATAGATGNNNNNTCTATAGAGCGAACTGCTTTTGTAACCCCTGAGGGCCAGTACGAGTTTCTATCTATGCCATTTGGGCTGAAGAATGCCTCTTCGATTTTTCAGCGAGCTATAGCGCGAGCACTGGGTGACCTGGCGTACTCCTATGCAATTGTTTACATTGATGATGTAGTGATAGTNNNNNNNNNNNNNNNNNNNNNNNNNNNNNNNNNNNNNNNNNNNNNNNNNNNNNNNNNNNNNNNNNNNNNNNNNNNNNNNNNNNNNNNNNNNNNNNNNNNNNNNNNNNNNNNNNNNNNNNNNNNNNNNNNNNNNNNNNNNNNNNNNNNNNNNNNNNNNNNNNNNNNNNNNNNNNNNNNNNNNNNNNNNNNNNNNNNNNNNNNNNNNNNNNNNNNNNNNNNNNNNNNNNNNNNNNNNNNNNNNNNNNNNNNNNNNNNNNNNNNNNNNNNNNNNNNNNNNNNNNNNNNNNNNNNNNNNNNNNNNNNNNNNNNNNNNNNNNNNNNNNNNNNNNNNNNNNNNNNNNNNNNNNNNNNNNN
>Dsuzukii_74
GGTTCGGATAGACTCTGCTTTGACTATAGAGAGCTAAATTCGAAGACAGTCGCTGATAAATACCCGCTGCCACTCATACAGGATCAAATAGATAGACTTCGAGGAGCTAAATATTTTACATGCTTGGATATGGCCAGTGGATACTACCAAATTCCTTTCCGTGCGGATTCTATTGAGTACACAGCGTTTGTGACGCCAGACGGCCAGTATGAGTTTCTGTCTATGCCATTCGGGCTTAAAAACGCACCTTCTGTTTTTCAACGCTTAGTAATGCAGGCGCTAGGGGATTTAGGTAATTCTTATTTTATCGTCTATATGGATGATATCATGATNNNNNNNNNNNNNNNNNNNNNNNNNNNNNNNNNNNNNNNNNNNNNNNNNNNNNNNNNNNNNNNNNNNNNNNNNNNNNNNNNNNNNNNNNNNNNNNNNNNNNNNNNNNNNNNNNNNNNNNNNNNNNNNNNNNNNNNNNNNNNNNNNNNNNNNNNNNNNNNNNNNNNNNNNNNNNNNNNNNNNNNNNNNNNNNNNNNNNNNNNNNNNNNNNNNNNNNNNNNNNNNNNNNNNNNNNNNNNNNNNNNNNNNNNNNNNNNNNNNNNNNNNNNNNNNNNNNNNNNNNNNNNNNNNNNNNNNNNNNNNNNNNNNNNNNNNNNNNNNNNNNNNNNNNNNNNNNNNNNNNNNNNNNNNNNNNNNNN
>Dsuzukii_81
GGAACTGACCGTCTCTGTGTTGATTATAGGGAACTGAATTCGAACACTATTTCTGACAAGTATCCGTTGCCACTTATTTCGGACCAGATAGGTAGACCAAGAGGTGCTAAGTTTTTCACCTGCATAGATATGGCAAGAGGAGTTCACCAATTCCCAATTCTTCCGAATTCGATCGAACGAACAGCGTTCGTTACTCCGGACGGACAGTATGAGTTTGTTACCATGCCATTTGGGTTAAAGAATGCCCCTTCCGTATTTCAACGAGCTATTAATTGTGCTTTAGGTGATCTTGTTCANTCGTATGTAGTCGTCTACATGGACGACGTTATGGTAGTAGCAGGTACCAAAGACGAAGCTTTAGAAAGACTTGAGGTAGTTTTGCAAACCCTAACTAAAGCCGGATTTTCTTTTAATATCACCAAATGCTCATTTATTAAATCCTGTGTTGAATATTTGGGGTTTNNNNNNNNNNNNNNNNNNNNNNNNNNNNNNNNNNNNNNNNNNNNNNNNNNNNNNNNNNNNNNNNNNNNNNNNNNNNNNNNNNNNNNNNNNNNNNNNNNNNNNNNNNNNNNNNNNNNNNNNNNNNNNNNNNNNNNNNNNNNNNNNNNNNNNNNNNNNNNNNNNNNNNNNNNNNNNNNNNNNNNNNNNNNNNNNNNNNNNNNNNNNNNNNNNNNNNNNNNNNNNNNNNN
>Dsuzukii_83
GGAACTGACCGTGTCTGnGTTGATTATAGGGAACTGAATTCGAACACTATTTCTGACAAGTATCCGTTGCCACTTATTTCGGACCAGATAGGTAGACCAAGAGGTGCTAAGTTTTTCACCTGCATAGATATGGCAAGAGGAGTTCACCAATTCCCAATTCTTCCGAATTCGATCGAACGAACAGCGTTCGTTACTGCGGGCGGACAGTATGAGTTTGTTACCATGCCATTTGGGTTAAAGAATGCCCCTTCCGTATTTCAACGAGCTATTAATTGTGCTTTAGGTGATCTTGTTCANTCGTATGTAGTCGTCTACATGGACGACGTTATGGTAGTAGCAGGTACCAAAGACGAAGCTTTAGAAAGACTTGAGGTAGTTTTGCAAACCCTAACTAAAGCCGGATTTTCTTTTAATATCACCAAATGCTCATTTATTAAATCCTGTGTTGAATATTTGGGGTTTGAAGTNNNNNNNNNNNNNNNNNNNNNNNNNNNNNNNNNNNNNNNNNNNNNNNNNNNNNNNNNNNNNNNNNNNNNNNNNNNNNNNNNNNNNNNNNNNNNNNNNNNNNNNNNNNNNNNNNNNNNNNNNNNNNNNNNNNNNNNNNNNNNNNNNNNNNNNNNNNNNNNNNNNNNNNNNNNNNNNNNNNNNNNNNNNNNNNNNNNNNNNNNNNNNNNNNNNNNNNNNNNNNN
>Dsuzukii_84AeB
NNNNNNNNNNNNCTTTGTGTTGATTAnAGAGAATTAAATAAAAATACCGTAGCTGATAAATTTCCATTACCGNTTATATCAGATCAAATAGCTAGACTTAGGGGAGCCTAnTGTTTCACTTCTCTTGACATGGCTAGCGGGTATTACCAGATTTCAGTGCACCCTGAATCAATCGAATATACTGCTTTTGNNNNNNNNNNNNNNNNNNNNNNNNNNNNNNNNNNNNNNNNNNNNNNnAAAAACGCACCTTCAGTGTTTCGGAGAGCTGTATTAAAGACACTCGGCAGTCTTGCTCATTCGTTTGTAATTGTTTATATGGACGATATATTAATTGTTTTAGAAACGGAGGAAG---CGTATGAGCATTTGAAACTTGTACGTTGGAGTTTCAGTGAGGCAGGATTCTCTTTTAACATTTCAAAGTGCTTTTTCTTGAAAACTACAGTTCGCTACCTTGGCTATGAGATACAAGCAGGGGAGATACGTCCAAATCTTAACAAAATAGAATCACTAGTGGCGTTGCCTCCTCCGAAGTCAGTTGCTTCTCTAAGGCAATTCAGTGGGTTGCTGTCACATTTTCGTCAGTTCATTCCGGGTTTTTCTCAACTGATGAAGCCTTTATATTNNNNNNNNNNNNNNNNNNNNNNNNNNNNNNNNNNNNNNNNNNNNNNNNNNNNNNNNNNNNNNNN
>Dsuzukii_91A
GGATCCGATCGACCTTGCGTTGACTATCGTGAACTGAACAGCAATACTGTTTCTGACAGATATCCCTTACCACTTATCAATGACCAGATTGCTAGACTGGCGAGTGCAAAATATTTTACTTGTCTGGATATGGCTAGTGGATACCATCAGATACCCAATTATTCCGATTCTGTTGAATATACCGCGTTTGTTACACCTGATGGGCACTATGAGTATCTGACAATGCCATTTGGCCTCAAGAACGCCCCGTCTGTTTTCCAGCGAGCCATTATAAACGCATTGGGAAATCTTGCATATTCTTATGTAATAGTCTATATGGACGACATAATGGTGGTTTCATCTACCATAGATTTAGGTATGGAAAGATTGAGGANNNTGTTGGATGTATTGACTGCAGCGGGATTCTCTTTTAACATAGCCAAATTGTGGATTCTTAAAAACTACTTACAATACTTGGGGTATGAGGTACGAGCTGGAGAGTTAAGGCCTAGTCCGCGAAAAATTCTTGCGTTAAATTCCTTGCCACCACCGCAATCAGTTCGTAGCGTAAGACAGTTTATAGGATTAGCGTCTTATTTTCGAAAATTCGTGCCTCGGTTCTCACAGATTATGAAACCGATATATTCNNNNNNNNNNNNNNNNNNNNNNNNNNNNNNNNNNNNNNNNNNNNNNNNNNNNNNNNNNNNNNN
>Dsuzukii_91B
GGATCCGATCGACCTTGCGTTGACTATCGTGAACTGAACAGCAATACTGTTTCTGACAGATATCCCTTACCACTTATCAACGACCAGATTGCTAGACTGGCGGGTGCAAAATATTTTACTTGTCTGGATATGGCTAGTGGATACCATCAGATACCCATTCATCCCGATTCTGTTGAATATACCGCGTTTGTTACACCTGATGGGCACTATGAGTATCTGACAATGCCATTTGGCCTCAAGAACGCCCCGTCTGTTTTCCAGCGAGCCATTATAAACGCATTGGGAAATCTTGCATATTCTTATGTAATAGTCTATATGGACGACATAATGGTGGTGTCATCTACCATAGTATTAGGTATGGAAAGNNNNNNNNNNNNNNNNNNNNNNNNNNNNNNNNNNNNNNNNNNNNNNNNNNNNNNNNNNNNNNNNNNNNNNNNNNNNNNNNNNNNNNNNNNNNNNNNNNNNNNNNNNNNNNNNNNNNNNNNNNNNNNNNNNNNNNNNNNNNNNNNNNNNNNNNNNNNNNNNNNNNNNNNNNNNNNNNNNNNNNNNNNNNNNNNNNNNNNNNNNNNNNNNNNNNNNNNNNNNNNNNNNNNNNNNNNNNNNNNNNNNNNNNNNNNNNNNNNNNNNNNNNNNNNNNNNNNNNNNNNNNNNNNNNNNNNNNNNNNNNNNNNNNNNNNNNNNNNNNNNNn
>Dsuzukii_94
NNNNNNNNNNNNNNNNNNNNNNNNNNNNNNNNNNNNNNNNNNNNNNNNNNNNNNNNNNNNNNNNNNNNNNNNNNNNNNNNNNNNNNNNNNNNNNNNNNNNNNNNNNNNNNNNNNNNNNNNNNNNNNNNNNNNNNNNNNNNNNNNNNNNNNNNNNNNNNNNNNNNNNNNNNNNNNNNNNNNNNNNNNNNNNnNNNNNNNNNNNNNNNNNNNNNNNNNNNNNNNNNNNNNNNNNNNNNNNNNNNNNNNNNNNNNNNNNNNNNNNNNNNNNNNNNNNNNNNNNNNNNNNNNNNTGCTCATTCGTTTGTAATTGTTTATATGGACAATATATTAGTTGTTTCAGAAACGAAGGAAGAAGCGTATGAGCGTTTGAAACTCGTACTAGACGTTTTAGTGAAGGCAGGATTCTCTTTTAACAATTCAAAGTGCTTTTTCTTAAAAACTACAGTTCGCTACCTTGGCTATGAGATACAAGCGGGGGAGATACGTCCAAGTCTTAACAAAATGGAATCACTAGTGGCGTTGCCTACACCGAAGTCAGTTGCTTCTCTAAGACAATTCATTGGGTTAGCGTCATATTTTCGTCAATTCATTCCGCGGTTTTCTCAACTGATGAAGCCTTTATATTNNNNNNNNNNNNNNNNNNNNNNNNNNNNNNNNNNNNNNNNNNNNNNNNNNNNNNNNNNNNNNNN
>Dtakahashii_01
GGCAGTGATAGACTATGCATTGATTTTCGCGAATTAAATGCGAATACGGTGTCTGATAAATATCCATTGCCATTAATAGCAGATCAGATAGATAGATTACGTGGTAGTAAATACTTTAGCAGTTTGGACATGGCCAGCGGATTTTATCAGATACCGATnnnTGATGATTCCATCGAGAAGACAGCTTTCGTGACTCCAGAAGTCCAATATGAGTTCATTGCTATGCCATTCGGTTTGAAGAACGCTTCGTCAGTATTTCAAAGAGCGATTGTACGAGCCTTAGGTGATTTGGCATACTTGTATGCAATTGTCTATATTGATGATGTGTTAATAGTCGCAAACTCCAAAGAAGAAGCTTTTACAAGATTGAAAGTTGTTCTTAAAGCCTTGTCAGATGCCGGGTTTTTATTCAATATAAAGAAGTGCACATTCTTCAAGACAGGAATAGAGTATCTCGGGTTTTATATTAAAGATGGCGAAATTAAACCCAATCCTAGAAAAATAGAAGCTCTATCCGCATTAAGTCAACCAACTACTGCCACGCAGTTAAGACAATTTATAGGTTTGGCTTCATATTTCAGAAAGTTTGTTCCACGATTCTCTGAACAGATGAAACTATTGTTTCAATTAACTTCTAAGGCAAATGGATTTGCTTGGAAGGAAAATCATGAACAAATACGTAAAAAGAT
>Dtakahashii_02
GGTTCAGCAAGACTTTGTGTTGAATATAGGGAATTGAATAAAAATACAGTAGCTGATAGGTTTTCATTGCCGTTTATAGCAGATCAAATAGCTAGACTTAGAGGAGCTAAATATTTCACTTCTCTTGACATGGCTAGCGGGTATTACCAGATTTCAATGCACCCTGAATCAATTGAGTATACTGCTTTTGTTACTCCAGATGGGCAGTACGAATTTCTATCGATGCCCTTTGGATTAAAGAACGCACCCTCAGTGTTTCAAAGAGCTGTGCTTAAAGCACTTGGCAGTCTTGCTCATTTGTTTGTAATCGTTTATATGGACGATATATTAATTGTTTCAGAnnnnnnnnnnnnAGCGTTTGAGCGGTTGCAACGTGTACTAGACGTTCTAGTAAAGGCTGGATTGACATTTAACATTTCAAAGGGCTTTTTCTTGAGGTCTACAGTTCGCTACCTTGGCTATGAAATAAAAGCAGGGGAGGTACGTCCAAGTTTAAACAAAATAGAATCGCTAGTGGCGTTGCTTCCACCTAAGTCAGTTGCTACTCTAAGACAGTTCATCGGGTTAGCTTCATATTTTCGTCAATTCATTCCGGGGTTTTCACAATTGATGAAGCCTTTATATTTTCTCACATCTGAAAAGAATAGTTTTGTTTGGCAAACACAGCATGAAGAAGTTCGCAGTAAAGT
>Dtakahashii_03
GGTTCAGCAAGACTTTGTGTTGACTATAGGGAATTGAATAGAAATACAGTAGCTGATAGGTTTCCATTACCGTTAATAGCAGATCAAATAGCAAGACTGAGGGGAGCTAAATATTTCACTTCTCTTGACATGGCTAGCGGGTATTATCAGATTTCAATGCACCCTGAATCTATTGAGTATACTGCTTTTGTTACTCCTGATGGGCAGTACGAATTTCTATCGATGCCCTTTGGATTAAAGAACGCACCCTCAGTGTTTCAAAGAGCTGTGTTGAAGGCACTTGGCAGTCTTGCTTATTCGTTTGTTATCGTTTATATGGACGATATATTAATTGTTTCAGAGACAAAGGAAGAAGCGTTTGAGCGGTTGCAACTTGTATTAGACGTTCTAGTAAAGGCTGGATTCACATTTAACATTTCAAAGTGCTTTTTCTTGAGGTCTACAGTTCGCTACCTTGGCTATGAGATAAAAGCGGGGGAGATACGTCCAAATTTAAACAAAATAGAATCGCTAGTTGCGTTACCTCCACCTAAGTCAGTTGCTACTCTAAGACAGTTCATTGGGTTAGCTTCATATTTTCGTCAATTCATTCCGGGGTTTTCTCAATTGATGAAGCCTTTATATTTTCTCACATCTGAAAAGAATAGTTTTGTTTGGCAAACACAGCATGAAGAAGTTCGCAGTAAAGT
>Dvirilis_01
GGAACCGATCGACTATGTGTCGATTATCGGGAACTGAATGCTAATACGGTCGCTGACAAATATCCGCTGCCTTTGATTTCTGATCAAATTAATAGACTGAGTGAAGGCAAATATTTCTCCAGTTTAGACATGGCAAGTGGTTTTTACCAAGTTCCAATACACCCAGACTCTATCGAGCGCACTGCTTTTGTCACGCCAGAAGGACAGTATGAATTTTTGGCCATGCCTTTTGGATTAAAAAATGCTTCCTCGATTTTCCAGCGCGCAATCGTGAGAGCATTGGGTGATTTGGCTCAAACGTATGCCATCGTCTATATAGATGACGTGTTAATTCTAGCGAAGACAAAGGAAGAGGCACTTGAAAGGCTACAAACGGTCTTGGAAAACTTGTCTAGAGCTGGATTCTCATTTAACATTACAAAATGCTCGTTCTTGAAAACAAGCATAGAATATTTAGGATACTTGGTTGAAGCGGGTCAAATTCGACCAAATCCACGCAAGATACAAGCGTTGGCCGAATTGCCGTCACCGCAGTCAGTAACGCAGGTGCGACAATTCATAGGCCTAGCCTCGTATTTTAGGCAATTCATACCAAAATTTTCTGAGCAGATGAAAGCTTTATATAATCTCACCTCCAAGAATAATAAATTTGTCTGGAAGCCGGAATATGAGGAAATTCGTCAAAAAAT
>Dvirilis_02
GGAACCGATCGACTATGTGTCGATTATCGGGAACTGAATGCTAATACGGTCGCTGACAAATATCCGCTGCCTTTGATTTCTGATCAAATTAATAGACTGAGTGAAGGCAAATATTTCTCCAGTTTAGACATGGCAAGTGGTTTTTACCAAGTTCCAATACACCCAGACTCTATCGAGCGCACTGCTTTTGTCACGCCAGAAGGACAGTATGAATTTTTGGCCATGCCTTTTGGATTAAAAAATGCTTCCTCGATTTTCCAGCGCGCAATCGTGAGAGCATTGGGTGATTTGGCTCAAACGTATGCCATCGTCTATATAGATGACGTGTTAATTCTAGCGAAGACAAAGGAAGAGGCACTTGAAAGGCTACAAACGGTCTTGGAAAACTTGTCTAGAGCTGGATTCTCATTTAACATTACAAAATGCTCGTTCTTGAAAACAAGCATAGAATATTTAGGATACTTGGTTGAAGCGGGTCAAATTCGACCAAATCCACGCAAGATACAAGCGTTGGCCGAATTGCCGTCACCGCAGTCAGTAACGCAGGTGCGACAATTCATAGGCCTAGCCTCGTATTTTAGGCAATTCGTACCAAAATTTTCTGAGCAGATGAAAGCTTTATATAATCTCACCTCCAAGAATAATAAATTTGTCTGGAAGCCGGAATATGAGGAAATTCGTCAAAAAAT
>Dvirilis_03
GGCACAGATCGTCTTTGTGTAGATTACCGCGTTTTAAATGACAATACAATTGCCGATAAATATCCTTTGCCTCTTATTTCGGATCAAATAGCTCGTCTTCGTGGTGCAAGGTACTTTTCGTGTATAGATATGGCAAGTGGATTTTACCAAATCCCAGTACACCCAGATTCAATTGAGTGNACGGCTTTCGTTACACCTGATGGACAGTACGAATTCTTAATCATGCCCTTTGGTCTGAAGAAAGCACCTTCTGTGTTTCAGCGTGCAATAATAAAAGCCCTGGGTCCGTTGGCACACACATTCGCAATTGTTTACATTGACGATGCTATGGTAGTAGCTAAAACGAAAGATGAAGCGTTAGAACGACTAGAGATAGTGTTGGACACCTTAAGTAAAGCCGGATTTTCATTTAATATAACGAAATGTTCGTTTCTTAAAACTAAAATCGAGTACCTTGGGTTTGAAATAACGAATGGAGAAATTCGCCCAAATGCACGAAAGATCCAGGCATTGATAGGGTTGCCACCTCCGGAAACTGTAACTCAATTACGACAGTTCATTGGTTTAGCTTCTTACTTTCGGCAATTCATTCCAnnnTTTTCCGAAATATTAAAACCATTGTACATGCTTACTTCAAAGAATAATAATTTTGTCTGGTTGTCAGAGCATGAACAAATACGTTTGAAAAT
>Dvirilis_04
GGAACCGATCGACTATGTGTCGATTATCGGGAACTGAATGCTAATACGGTCGCTGACAAATATCCGCTGCCTTTGATTTCTGATCAAATTAATAGACTGAGTGAAGGCAAATATTTCTCCAGTTTAGACATGGCAAGTGGTTTTTACCAAGTTCCAATACACCCAGACTCTATCGAGCGCACTGCTTTTGTCACGCCAGAAGGACAGTATGAATTTTTGGCCATGCCTTTTGGATTAAAAAATGCTTCCTCGATTTTCCAGCGCGCAATCGTGAGAGCATTGGGTGATTTGGCTCAAACGTATGCCATCGTCTATATAGATGACGTGTTAATTCTAGCGAAGACAAAGGAAGAGGCACTTGAAAGGCTACAAACGGTCTTGGAAAACTTGTCTAGAGCTGGATTCTCATTTAACATTACAAAATGCTCGTTCTTGAAAACAAGCATAGAATATTTAGGATACTTGGTTGAAGCGGGTCAAATTCGACCAAATCCACGCAAGATACAAGCGTTGGCCGAATTGCCGTCACCGCAGTCAGTAACGCAGGTGCGACAATTCATAGGCCTAGCCTCGTATTTTAGGCAATTCGTACCAAAATTTTCTGAGCAGATGAAAGCTTTATATAATCTCACCTCCAAGAATAATAAATTTGTCTGGAAGCCGGAATATGAGGAAATTCGTCAAAAAAT
>Dvirilis_05
GGAACCGATCGACTATGTGTCGATTATCGGGAACTGAATGCTAATACGGTCGCTGACAAATATCCGCTGCCTTTGATTTCTGATCAAATTAATAGACTGAGTGAAGGCAAATATTTCTCCAGTTTAGACATGGCAAGTGGTTTTTACCAAGTTCCAATACACCCAGACTCTATCGAGCGCACTGCTTTTGTCACGCCAGAAGGACAGTATGAATTTTTGGCCATGCCTTTTGGATTAAAAAATGCTTCCTCGATTTTCCAGCGCGCAATCGTGAGAGCATTGGGTGATTTGGCTCAAACGTATGCCATCGTCTATATAGATGACGTGTTAATTCTAGCGAAGACAAAGGAAGAGGCACTTGAAAGGCTACAAACGGTCTTGGAAAACTTGTCTAGAGCTGGATTCTCATTTAACATTACAAAATGCTCGTTCTTGAAAACAAGCATAGAATATTTAGGATACTTGGTTGAAGCGGGTCAAATTCGACCAAATCCACGCAAGATACAAGCGTTGGCCGAATTGCCGTCACCGCAGTCAGTAACGCAGGTGCGACAATTCATAGGCCTAGCCTCGTATTTTAGGCAATTCGTACCAAAATTTTCTGAGCAGATGAAAGCTTTATATAATCTCACCTCCAAGAATAATAAATTTGTCTGGAAGCCGGAATATGAGGAAATTCGTCAAAAAAT
>Dvirilis_06
GGAACCGATCGACTATGTGTCGATTATCGGGAACTGAATGCTAATACGGTCGCTGACAAATATCCGCTGCCTTTGATTTCTGATCAAATTAATAGACTGAGTGAAGGCAAATATTTCTCCAGTTTAGACATGGCAAGTGGTTTTTACCAAGTTCCAATACACCCAGACTCTATCGAGCGCACTGCTTTTGTCACGCCAGAAGGACAGTATGAATTTTTGGCCATGCCTTTTGGATTAAAAAATGCTTCCTCGATTTTCCAGCGCGCAATCGTGAGAGCATTGGGTGATTTGGCTCAAACGTATGCCATCGTCTATATAGATGACGTGTTAATTCTAGCGAAGACAAAGGAAGAGGCACTTGAAAGGCTACAAACGGTCTTGGAAAACTTGTCTAGAGCTGGATTCTCATTTAACATTACAAAATGCTCGTTCTTGAAAACAAGCATAGAATATTTAGGATACTTGGTTGAAGCGGGTCAAATTCGACCAAATCCACGCAAGATACAAGCGTTGGCCGAATTGCCGTCACCGCAGTCAGTAACGCAGGTGCGACAATTCATAGGCCTAGCCTCGTATTTTAGGCAATTCGTACCAAAATTTTCTGAGCAGATGAAAGCTTTATATAATCTCACCTCCAAGAATAATAAATTTGTCTGGAAGCCGGAATATGAGGAAATTCGTCAAAAAAT
>Dvirilis_07
GGAACCGATCGACTATGTGTCGATTATCGGGAACTGAATGCTAATACGGTCGCTGACAAATATCCGCTGCCTTTGATTTCTGATCAAATTAATAGACTGAGTGAAGGCAAATATTTCTCCAGTTTAGACATGGCAAGTGGTTTTTACCAAGTTCCAATACACCCAGACTCTATCGAGCGCACTGCTTTTGTCACGCCAGAAGGACAGTATGAATTTTTGGCCATGCCTTTTGGATTAAAAAATGCTTCCTCGATTTTCCAGCGCGCAATCGTGAGAGCATTGGGTGATTTGGCTCAAACGTATGCCATCGTCTATATAGATGACGTGTTAATTCTAGCGAAGACAAAGGAAGAGGCACTTGAAAGGCTACAAACGGTCTTGGAAAACTTGTCTAGAGCTGGATTCTCATTTAACATTACAAAATGCTCGTTCTTGAAAACAAGCATAGAATATTTAGGATACTTGGTTGAAGCGGGTCAAATTCGACCAAATCCACGCAAGATACAAGCGTTGGCCGAATTGCCGTCACCGCAGTCAGTAACGCAGGTGCGACAATTCATAGGCCTAGCCTCGTATTTTAGGCAATTCGTACCAAAATTTTCTGAGCAGATGAAAGCTTTATATAATCTCACCTCCAAGAATAATAAATTTGTCTGGAAGCCGGAATATGAGGAAATTCGTCAAAAAAT
>Dvirilis_08
GGAACCGATCGACTATGTGTCGATTATCGGGAACTGAATGCTAATACGGTCGCTGACAAATATCCGCTGCCTTTGATTTCTGATCAAATTAATAGACTGAGTGAAGGCAAATATTTCTCCAGTTTAGACATGGCAAGTGGTTTTTACCAAGTTCCAATACACCCAGACTCTATCGAGCGCACTGCTTTTGTCACGCCAGAAGGACAGTATGAATTTTTGGCCATGCCTTTTGGATTAAAAAATGCTTCCTCGATTTTCCAGCGCGCAATCGTGAGAGCATTGGGTGATTTGGCTCAAACGTATGCCATCGTCTATATAGATGACGTGTTAATTCTAGCGAAGACAAAGGAAGAGGCACTTGAAAGGCTACAAACGGTCTTGGAAAACTTGTCTAGAGCTGGATTCTCATTTAACATTACAAAATGCTCGTTCTTGAAAACAAGCATAGAATATTTAGGATACTTGGTTGAAGCGGGTCAAATTCGACCAAATCCACGCAAGATACAAGCGTTGGCCGAATTGCCGTCACCGCAGTCAGTAACGCAGGTGCGACAATTCATAGGCCTAGCCTCGTATTTTAGGCAATTCGTACCAAAATTTTCTGAGCAGATGAAAGCTTTATATAATCTCACCTCCAAGAATAATAAATTTGTCTGGAAGCCGGAATATGAGGAAATTCGTCAAAAAAT
>Dvirilis_09
GGAACCGATCGACTATGTGTCGATTATCGGGAACTGAATGCTAATACGGTCGCTGACAAATATCCGCTGCCTTTGATTTCTGATCAAATTAATAGACTGAGTGAAGGCAAATATTTCTCCAGTTTAGACATGGCAAGTGGTTTTTACCAAGTTCCAATACACCCAGACTCTATCGAGCGCACTGCTTTTGTCACGCCAGAAGGACAGTATGAATTTTTGGCCATGCCTTTTGGATTAAAAAATGCTTCCTCGATTTTCCAGCGCGCAATTGTGAGAGCATTGGGTGATTTGGCTCAAACGTATGCCATCGTCTATATAGATGACGTGTTAATTCTAGCGAAGACAAAGGAAGAGGCACTTGAAAGGCTACAAACGGTCTTGGAAAACTTGTCTAGAGCTGGATTCTCATTTAACATTACAAAATGCTCGTTCTTGAAAACAAGCATAGAATATTTAGGATACTTGGTTGAAGCGGGTCAAATTCGACCAAATCCACGCAAGATACAAGCGTTGGCCGAATTGCCGTCACCGCAGTCAGTAACGCAGGTGCGACAATTCATAGGCCTAGCCTCGTATTTTAGGCAATTCGTACCAAAATTTTCTGAGCAGATGAAAGCTTTATATAATCTCACCTCCAAGAATAATAAATTTGTCTGGAAGCCGGAATATGAGGAAATTCGTCAAAAAAT
>Dvirilis_11
GGAACCGATCGACTATGTGTCGATTATCGGGAACTGAATGCTAATACGGTCGCTGACAAATATCCGCTGCCTTTGATTTCTGATCAAATTAATAGACTGAGTGAAGGCAAATATTTCTCCAGTTTAGACATGGCAAGTGGTTTTTACCAAGTTCCAATACACCCAGACTCTATCGAGCGCACTGCTTTTGTCACGCCAGAAGGACAGTATGAATTTTTGGCCATGCCTTTTGGATTAAAAAATGCTTCCTCGATTTTCCAGCGCGCAATCGTGAGAGCATTGGGTGATTTGGCTCAAACGTATGCCATCGTCTATATAGATGACGTGTTAATTCTAGCGAAGACAAAGGAAGAGGCACTTGAAAGGCTACAAACGGTCTTGGAAAACTTGTCTAGAGCTGGATTCTCATTTAACATTACAAAATGCTCGTTCTTGAAAACAAGCATAGAATATTTAGGATACTTGGTTGAAGCGGGTCAAATTCGACCAAATCCACGCAAGATACAAGCGTTGGCCGAATTGCCGTCACCGCAGTCAGTAACGCAGGTGCGACAATTCATAGGCCTAGCCTCGTATTTTAGGCAATTCGTACCAAAATTTTCTGAGCAGATGAAAGCTTTATATAATCTCACCTCCAAGAATAATAAATTTGTCTGGAAGCCGGAATATGAGGAAATTCGTCAAAAAAT
>Dwillistoni_01
NNNNNNNNNNNNNTTTGTGTCGATTACAGAGAGCTAAATTCTAATACGGTAGCAGACAGATATCCTTTGCCGTTAATTAATGACCAGATTGCTAGGTTGCGAGGTGCGAATTACTTTACTTGTCTTGATATGGCAAGTGGCTTTCATCAGATTCCAATCCACCCCGATTCCATAGAATATACTGCATTTGTTACTCCGGATGGCCAGTATGAATTTTTAACTATGCTGTTCGGACTGAAAAATGCGCCATCTGTGTTCCAACGGGCGGTTATGTGnGCTCTGGGTGACTTGGCCTTTTCGTACGTGATTGTTTATATGGATGACATAATGATTGTTTCACCTGCGATTGAGATAGGCTTAGAAAGGTTAAAAGCAGTGCAGAACGT-CTAGCAGGAGCTGGATTTATTTTTAATATTAGCAAATGTAGTTTTCTGAAAACAGTCGTCCAGTATCTGGGATACGAGATAAAGGCCGGAGAAATTCGACCAAACATCTTAAAGATTTCTGCTTTGATTTCATTGCCACCGCCACAGACAGTTTTTAGTGTACGGCAGTTCATCGGTTTAGCATCCTATTTCCGTAAGTTTATACCCGGCTTCTCACAAATAATGAAACCATTATACGCTCTAACGTTAAGAAAAGACAGTTTCACTTGGGATTCTGAATTCGAAGGTATTCGTAAAAAAAT
>Dwillistoni_01t
GGCTCCCATCGCTTGTGTGTAGATTACCGGGAATTAAATGGTAATACCGTTGCAGATAGATACCCTTTGCCCCTTATATCAGACCAGATAGCCAGGCTTCATGGAGCAAAATATTTCACATGCCTAGATATGGCAAGTGGATATTATCAAATACCCATGCATGAAGACTCAGTAGAGTGTACAGCGTTTGTCACTCCAGACGGACAATATGAATTCTTAGCAATGCCGTTTGGGCTTAAAAATGCGCCTTCAGTTTTTCAGCGTACCGTTATACAAGCCCTGGGAGATCTTGCTAATACATTTGTGGTCGTTTATATGGACGACGTAATGGTGGCTGCTTCAACGAAAACTGAGGCTTTAGAAAGATTAAAGATTACTCTTGACTGTCTTACGTGTGCCGGATTTTCCTTTAATATAAAAAAATGTTCTTTTCTTAAGTCAACAGTACAATATTTGGGATACGAAGTGAGTGCAGGTGAAATTCGTCCAAATCCGCTTAAAATTGCTGCGTTAACTGCATTACCACCTCCTAAGTCGGTCCCAGCTTTAAGACAATTTATAGGGCTGGCGTCTTATTTTAGGCAATTCATGCAAGGATTTTCTTGTTTTATGAAGCCTTTATATATGTTGACCTCAGGGAAGAACGAGTTTGTTTGGGAACCAGAACATAAGnAAAGAAGGTTGTCTCT
>Dmojavensis_02
NNNNNNNNNNNNNNNNNNNNNNNNNNNNNNNNNNTAAATTCAAATACAGTTTCAGACAAATATCCGTTGCCACTTATCAGTGATCAGATTGATAGACTCCGTGGGGCGAATTATTTTACATGTTTGGACATGGCAAGTGGTTTCCACCAGATTCCAATACACCCTGATTCTATAGAATACACGGCGTTCGTGACCCCTGATGGTCAATATGAGTTTTTGACAATGCCTTTTGGACTTAAGAACGCACCATCTGTCTTTCAACGGGCAGTTATGAAGGCCCTAGGCGAGCTGGCGTACTCATACGTAATTGTCTATATGGATGATATTATGATAGTGTCTCCAACGGTAGATGTAGGCCTTGAAAGGTTGAAAACTGTCCTCGACGTACTCATGAAGGCTGGATTTTTCTTTAACATTACCAAGTGTAGTTTTTTGAAAGGTAAAGTTGAGTATCTAGGATACGAAGTCAGTGCTGGAGAANNNNNNNNNNNNNNNNNNNNNNNNNNNNNNNNNNNNNNNNNNNNNNNNNNNNNNNNNNNNNNNNNNNNNNNNNNNNNNNNNNNNNNNNNNNNNNNNNNNNNNNNNNNNNNNNNNNNNNNNNNNNNNNNNNNNNNNNNNNNNNNNNNNNNNNNNNNNNNNNNNNNNNNNNNNNNNNNNNNNNNNNNNNNNNNNNNNNNNNNNNNNNNNNN
>Dwillistoni_03
GGGACAGATCGCCTTTGTGTTGATTACAGAGAGCTAAATTCTAAAACGGTAGCAGACAGATATCCTTTGCCGTTAATTAATGACCAGATCGTTAGGTTGCGAGGTGCGAATTACTTTACTTGTCTTGATATGGCAAGTGGCTTTCACCAGATTCCAATCCACCCCGATTCCATAGAATATACTGCATTTGTTACTCCGGATGGCTAnTATGAATTTTTAGCTATGCCGCTCGGACTGAAAAATGCGCCATCTGTGTTCCAGCGGGCGGTTATGCGAGCTCTGGGTGACTTGGCCTTTTCGTAnGTGATTGTTTATATGAACGACATAATGATTGTGTCACCTACCATTGAGATAGGCTTAGAAAGGTTAAAAACAGTGCTAGACGTTTTCTCAGGAGCTGGATTTATTTTTAATATTAGCAAATGTAGTTTTCTCAAAC-AGTCGCCCAGGATCTGGGATACGAGACAAAGGCCTGnGAAATTCGACCAAATATCTTAAAAATTTCTGCTTTGATTTCATTGCCACCGGCACAGACAGTTTTTAGTGTACGGCAGTTCATCGGTTTAGCATCCTATTTCCGTAAGTTTATACCCGGCTTCTCACAAATAATGAAACCATTTTACGCTCTAGCGTAnnGAAAAGACAGTTTCACTTGGGATCCTGAGCTTGAAGTTATTCGTAAAAAAAN
>Dwillistoni_04
NNNNNNNNNNNNNNNNNNNNNNNNNNNNNNNNNNNNNNNNNNNNNNNNNNNNNNNNNNNNNNNNNNNNNNNNNNNNNNNNNNNNNNNNNNNNNNNNNNNNNNNNNNNNNNNNNNNNNNNNNNNNNNNNNNNNNNNNNNNNNNNNNNNNNNNNNNNNNNNNNNNNNNNNNNNNNnNNATATACTGCATTTGTTACTCCGGATGGCCAATATGAATTTTTAACTATGCCGTTCGGACTGAAAAATGCGCCTTCTGTGTTCCAACGGGCGGTTATGCGAGCTCTGGGTGACTTGGCTTTTTCGTACGTGATTGTTTATATGGACGACATAATGATTGTGCTACATACGATTGAGATAGGCTTAGAAAGGTTAAAGACAGTGCTAGACGTTCTCTCAGGATCTGGATTTATTTTTAATATTAGCAAATGTAGTTTTCTGAAAACAGTCGTCCAGTATCTGGAATACGAGATAAAGGCCGGAGAAATTCGACCAAACATCTTAAAAATTTCTGCTTTGATTTCATTGCCACCGCCACAGACAGTTTTTAGTGTACGGCAGTTCATCGGTTTAGCATCCTATTTCCGTAAGTTNNNNNNNNNNNNNNNNNNNNNNNNNNNNNNNNNNNNNNNNNNNNNNNNNNNNNNNNNNNNNNNNNNNNNNNNNNNNNNNNNNNNNNNNNNNNNNNNNNNNNN
>Dwillistoni_05
NNNNNNNNNNNACTATGTGTAGACTATCGCGAGTTGAATTCGAACACGGTTTCTGATAGGTTTCCTTTGCCATTGATTGCGGATCAAATAGCCAGACTAAGAGGCGCAAAATACTTTACCTGCTAnGATATGGCAAGCGGATTTTGTCAGGTTCCAATGGATTTAAATTCTATTGAATATACGTCATCCGATACACCAGATGGGCAATATGAATTTTTGTCGTTGCCCTTTGGACTTAAAAACGCTCCACCAGTCTTCCAAAGAGCAGTTTTGAAGGCATTGGGAGATGTAGCATATTCGGACGTTATAGTTTACATGGATGATATCATNNNNNNNNNNNNNNNNNNnnnNNNNNNNNNNNNNNNNNNNNNNNNNNNNNNNNNNNNNNNNNNNNNNNNNNNNNNNNNNNNNNNNNNNNNNNNNNNNNNNNNNNNNNNNNNNNNNNNNNNNNNNNNNNNNNNNNNNNNNNNNNNNNNNNNNNNNNNNNNNNNNNNNNNNNNNNNNNNNNNNNNNNNNNNNNNNNNNNNNNNNNNNNNNNNNNNNNNNNNNNNNNNNNNNNNNNNNNNNNNNNNNNNNNNNNNNNNNNNNNNNNNNNNNNNNNNNNNNNNNNNNNNNNNNNNNNNNNNNNNNNNNNNNNNNNNNNNNNNNNNNNNNNNNNNNNNNNNNNNNNNNNNNNNNNNNNNNNNNNN
>Dwillistoni_06
NNNNNNNNNNNNNNNNNNNNNNNNNNNNNNNNNNNNNNNNNNNNNNNNNNNNNNNNNNNNNNNNNNNNNNNNNNNNNNNNNNNNNNNNNNNNNNNNNNNNNNNNNNNNNNNNNNNNNNNNNNNNNNNNNNNNNNNNNNNNNNNNNNNNNNNNNNNNNNNNNNNNNNNNNNNNnNNAATATACTGCATTTGTTACTCCGGATGGCCAATATGAATTTTTAACTATGCCGTTCGGACTGAAAAATGCGCCTTCTGTGTTTTAnCGGGCGGTTATGCGAGCTCTGGGTGACTTGGCTTTTTCGTACGTGATTGTTTATATGGACGACATAATGATTGTGTTACATACGATTGAGATAGGCTTAGAAAGGTTAAAAACAGTGCTAGACGTTCTCTCAGGATCTGGATTTATTTTTAATATTAGCAAATGTAGTTTTCTGAAAACAGTCGTCCAGTATCTGGAATACGAGATAAAGGCCGGAGAAATTCGACCAAACATCATAAAAATTTCTGCTTTGATTTCATTGCCACCGCCACAGACAGTTTTTAGTGTACGGCAGTTCATCGGTTTAGCATCCTATTTCCGTAAGTTNNNNNNNNNNNNNNNNNNNNNNNNNNNNNNNNNNNNNNNNNNNNNNNNNNNNNNNNNNNNNNNNNNNNNNNNNNNNNNNNNNNNNNNNNNNNNNNNNNNNNN
>Dwillistoni_07
NNNNNNNNNNNACTTTGCGTTGATTACAGAGAGCTAAGTTCAAACACAGTCGCCGATAAATACCCGTTGCCACTTATACAGGATCTAATAAATAGACTTCAAGTAGTTAATTATTTTACGTGTTTAGATATGGCCAGCGGTTATTACCAAATTCCCTTACACACCGATTCTATTGAGTATACAGCATTTGTGACCCCAGATGGTCAATATGAATTTTTATCAATGCCGTTTGGGCTTAGAAACGCGCCTTCTGTGTTTTAnCGTTTAGTAATGCAAGCTCTAGATGATTTAGCAAATTCGTATGTTATCGTCTATATGGACGATATAATGATAATTGCCTCAACAAAAGATCAAGCGCTAGAAAGATTAGAAATTGTTCTAAACACATTAACAGAAGCTGGATTCTCATTCAACATTACAAATTGTTCTTTTTTGAAAACATTGGTTCAATATTTAGGCTACAATATTAGTGCTGGTGAAATTCGTCCAAACCCTCAGAAAATTGTAGCATTAACTGCTCTTCCGCCTCCACAGTCAGTCACATCGCTAAGACAATTCATTGGCTTAGCATCTTATTTCCGNNNNNNNNNNNNNNNNNNNNNNNNNNNNNNNNNNNNNNNNNNNNNNNNNNNNNNNNNNNNNNNNNNNNNNNNNNNNNNNNNNNNNNNNNNNNNNNNNNNNNNNNNNNN
>Dwillistoni_08
GGTACAGACCGACTTTGTGTCGACTACAGAGAGTTAAACTCAAACACAATCGCAGACAGGTACCCTTTGCCGCTCATTAGCGACCAGATCGCTAGGCTACGTGGCGCAAATTACTTCACGTGTCTTGATATGGCGAGTGGTTTCCACCAAATTCCTATCCACCCCGATTCAATAGAATGCACTGCATTTGTGACCCCGGATGGTCAATATGAGTTCCTGACCATGCCATTCGGGCTCAAAAATGCGCCATCCGTTTTCCAACGGGCAGTCATGCGTGCCTTGGGTGACTTGGCCTATTCATACGTGATTGTTTACATGGACGATATCATGATCGTGTCACCCACAGTCGAATTAGGATTGGAAAGGTTAAAAATAGTACTAGACATTCTCACAGATGCTGGACTTATTTTTAATGTTAACAAATGTAGTTTCTTAAAAACAGTCGTTCAATATCTGGGATATGAAGTAATAGCAGGGGAAATTCGACCAAACTCGCGAAAGATTGTTGCGTTAACATCGTTGCCACCGCCACAGACGGTTTATGGTGTACGACAGTTTATTGGTCTTGCATCCTATTTTCGCAAATTCGTACCCGGATTTTCTTAnGTCATAAAGCCGTTGTATTCCCTAACATCAGGAAGGGAAAGTTTTGCGTGGACTACTGAGTTGGAAAGCATTCGCAAGAAAAT
>Dwillistoni_09
GGGACAGATCGCCTTTGnGTCGATTACAGAAAGCTAAATTCTAATACGGTAGCAGACAGATATCCTTTGCCGTTAATTAATGACCAGATTGCTAGGTTGCGAGGTGCGAATTACTTTACTTGTCTTGATATGGCAAGTGGCTTTTACCAGATTCCAATCCACCCCGATTCCATAGAATATACTGCATTTGTTACTCCGGATGGCCAATATGAATTTTTAACTATGCAGTTCGGACTGAAAAATGCGCCATCTGTGTTCCAACGGGCGGTTATGCGAGCTCTGGGTGACTTGGCCTTTTCGTACGTGATTGTTTATATGGACGACATAATGATTGTGTCACCTACGATTGAGATAGGCTTAGAAAGGTTAAAAACAGTGCTAGACGTTCTCTCAGGAGCTGGACTTATTTTTAATATTAGCAAATGTAGTTTTCTGAAAACAGTCGTCCAGTGTCTGGGATATGAGATAAAGGCCGGAGAAATTCGACCAAACATCTTAAAAATTTCTGCTTTGATTTCATTGCCACCGCCACAGACAGTTTTTAGTGTACGGCAGTTCATCGGGTTAGCATCCTATTTCCGTAAGTTTATACCCGGCTTCTCACAAATAATGAAACCATTATACACTCTAACGTCGAGAAAAGACAGCTTCACTTGGGATCCTGAGCTCGAAGGTATTCGTAAAAAAAN
>Dwillistoni_10
GGGACAGATCGCCTTTGTGTCGATTACAGAGAGCTAAATTCTAATACGGTAGCAGACAGATATCCTTTGCCGTTAATTAATGACCAGATTGCnnnnnnnnGAGGTGCGAATTACTTTACTTGTCTTGATATGGCAAGTGGCTTTCACCAGATTCCAATCCACCCCGATTCCATAGAATATACTGCATTTGTTACTCCGGATGGCCAATATGAATTTTTAACTATGCCGTTCGGACTGAAAAATGCGCCATCTGTGCTCCAACGGGCAGTTATGCGAGCTCTGGGTGACTTGGCCTTTTCGTACGTGATTGTTTATATGGACGACATAATGATTGTGTCACCTACGATTGAGATAGGCTTAGAAAGGTTAAAAACAGTGCTAGACGTTCTCTCAGAAGCTGGATTTATTTATAATATTAGCAAATGTAGTATTCTGAAAACAGTCGTCCAGTATCTGGGATACGAGATAAAGGCCGGAGAAATTCGACCAAACATCTTAAAAATTTCTGCTTTGATTTCATTGCCACCGCCACAGACAGTTTTTAGTGTACGGCAGTTCATCGGTTTAGCATCCTATTTCCGTAAGTTTATACCCGGCTTCTCACAAATAATGAAACCATTATACGCTTTAACGTCAAGAAAAGACTGTTTCACTTGGGATCCTGAGCTCGAAGGTATTCGTAAAAAAAN
>Dwillistoni_11
GGGACAGATCGCCTTTGTGTTGATTACAGAGAGCTAAATTCTAAAACGGTAGCAGACAGATATCCTTTGCCGTTAATTAATGACCAGATCGTTAGGTTGCGAGGTGCGAATTACTTTACTTGTCTTGATATGGCAAGTGGCTTTCACCAGATTCCAATCCACCCCGATTCCATAGAATATACTGCATTTGTTACTCCGGATGGCTAnTATGAATTTTTAGCTATGCCGCTCGGACTGAAAAATGCGCCATCTGTGTTCCAGCGGGCGGTTATGCGAGCTCTGGGTGACTTGGCCTTTTCGTAnGTGATTGTTTATATGAACGACATAATGATTGTGTCACCTACCATTGAGATAGGCTTAGAAAGGTTAAAAACAGTGCTAGACGTTTTCTCAGGAGCTGGATTTATTTTTAATATTAGCAAATGTAGTTTTCTCAAANCAGTCGCCCAGGATCTGGGATACGAGACAAAGGCCTGnGAAATTCGACCAAATATCTTAAAAATTTCTGCTTTGATTTCATTGCCACCGGCACAGACAGTTTTTAGTGTACGGCAGTTCATCGGTTTAGCATCCTATTTCCGTAAGTTTATACCCGGCTTCTCACAAATAATGAAACCATTTTACGCTCTAGCGTnAAGAAAAGACAGTTTCACTTGGGATCCTGAGCTTGAAGTTATTCGTAAAAAAAN
>Dwillistoni_12
NNNNNNNNNNNNNNNNNNNNNNNNNNNNNNNNNNNNNNNNNNNNNNNNNNNNNNNNNNNNNNNNNNNNNNNNNNNNNNNNNNNNNNNNNNNNNNNNNNNNNNNNNNNNNNNNNNNNNNNNNNNNNNNNNNNNNNNNNNNNNNNNNNNNNNNNNNNNNNNNNNNNNNNNNNNNNNNNNNNNNNNNNNNNNNnNNNNNCGGATGGCCAATATGAATTTTTAACTATGCCGTTCGGACTGAAAAATGCGCCTTCTGTGTTCCAACGGGCGGTTATGCGAGCTCTGGGTGACTTGGCTTTTTCGTACGTGATTGTTTATATGGACGACATAATGATTGTGTTACATACGATTGAGATAGGCTTAGAAAGGTTAAAAACAGTGCTAGACGTTCTCTCAGGATCTGGATTTATTTTTAATATTAGCAAATGTAGTTTTCTGAAAACAGTCGTCCAGTATCTGGAATACGAGAAAAAGGCCGGAGAAATTCGACCAAACATCTTAAAAATTTCTGCNNNNNNNNNNNNNNNNNNNNNACAGATAGTTTTTAGTGTACGGCAGTTCATCGGTTTAGCATCCTATTTCCGTAAGTTNNNNNNNNNNNNNNNNNNNNNNNNNNNNNNNNNNNNNNNNNNNNNNNNNNNNNNNNNNNNNNNNNNNNNNNNNNNNNNNNNNNNNNNNNNNNNNNNNNNNNN
>Dwillistoni_14
NNNNNNNNNNNACTATGTGTAGACTATCGCGAGTTGAATTCGAACACGGTTTCTGATAGGTTTCCTTTGCCATTGATTGCGGATCAAATAGCCAGACTAAGAGGCGCAAAATACTTTACCTGCTAnGATATGGCAAGCGGATTTTGTCAGGTTCCAATGGATTTAAATTCTATTGAATATACGTCATCCGATACACCAGATGGGCAATATGAATTTTTGTCGTTGCCCTTTGGACTTAAAAACGCTCCACCAGTCTTCCAAAGAGCAGTTTTGAAGGCATTGGGAGATGTAGCATATTCGGACGTTATAGTTTACATGGATGATATCATNNNNNNNNNNNNNNNNNNNNNNNNNNNNNNNNNNNNNNNNNNNNNNNNNNNNNNNNNNNNNNNNNNNNNNNNNNNNNNNNNNNNNNNNNNNNNNNNNNNNNNNNNNNNNNNNNNNNNNNNNNNNNNNNNNNNNNNNNNNNNNNNNNNNNNNNNNNNNNNNNNNNNNNNNNNNNNNNNNNNNNNNNNNNNNNNNNNNNNNNNNNNNNNNNNNNNNNNNNNNNNNNNNNNNNNNNNNNNNNNNNNNNNNNNNNNNNNNNNNNNNNNNNNNNNNNNNNNNNNNNNNNNNNNNNNNNNNNNNNNNNNNNNNNNNNNNNNNNNNNNNNNNNNNNNNNNNNNNNNNNNNNNNNNNNNNNNNNNNNN
>Dwillistoni_16
NNNNNNNNNNGACTCTGTGTCGATTATAGGGAATTAAATAGAAATACCATTGCAGATAAGTTTCCTCTACCATTAATTTCAGATCAGATAGCTAGATTGCGTGGAGCAAGATACTTTACTTGCTTGGACATGGCTTGCGTGTATTATCAGGTCCCTTTACACGAGAACTCCATTGAGTACACTGCATTCGTCACTCCCGACGGACAATTTGAGTTTTTAGCGATGCCGTTTGGTCTAAAGAACGCACCGTCGGTTTTTCAAAGAGCAGTGATGAAAGCAGTGGGCGATTTGGCATTTTCGTACGTTATCGTCTATATGGATGATATAATGATCGTGGCGTCAACCAAGGAAGAAGCTATTGAAAGATTAGAGATCGTCTTGAATATTTTGACTAAGGCAGGCTTTTCGTTATATGTAGAAAAATGCTCATTTTTAAGGGGATTCTTTCAGTATCTAGGATACGAAGTACAGGCGGGTGAGATTCGTCCAAATTTGCGTAAAATTGAAGCATTAAGCGCATTGCCACCACCCAGGTCAATTACAACATTGAGGCAATTTATAGGATTGGCTTCGTATTTTCGCCAATTTGTCCCAGGATTCTCCCANNNNNNNNNNNNNNNNNNNNNNNNNNNNNNNNNNNNNNNNNNNNNNNNNNNNNNNNNNNNNNNNNNNNNNNNNNNNNNNNNNNN
>Dwillistoni_17
NNNNNNNNNNNNNNNNNNNNNNNNNNNNNNNNNNNNNNNNNNNNNNNNNNNNNNNNNNNNNNNNNNNNNNNNNNNNNNNNNNNNNNNNNNNNNNNNNNNNNNNNNNNNNNNNNNNNNNNNNNNNNNNNNNNNNNNNNNNNNNNNNNNNNNNNNNNNNNNNNNNNNNNNNNNnNAAAATATACTGCATTTGTTACTCCGGATGGCCAATATGAATTTTTAACTATGCCGTTCGGACTGAAAAATGCGCCTTCTGTGTTCCAACGGGCGGTTATGCGAGCTCTGGGTGACTTGGCTTTTTCGTACGTGATTGTTTATATGGACGACATAATGATTGTGCTACATACGATTGAGATAGGCTTAGAAAGGTTAAAGACAGTGCTAGACGTTCTCTCAGGATCTGGATTTATTTTTAATATTAGCAAATGTAGTTTTCTGAAAACAGTCGTCCAGTATCTGGAATACGAGATAAAGGCCGGAGAAATTCGACCAAACATCTTAAAAATTTCTGCTTTGATTTCATTGCCACCGCCACAGACAGTTTTTAGTGTACGGCAGTTCATCGGTTTAGCATCCTATTTCCGTAAGTTNNNNNNNNNNNNNNNNNNNNNNNNNNNNNNNNNNNNNNNNNNNNNNNNNNNNNNNNNNNNNNNNNNNNNNNNNNNNNNNNNNNNNNNNNNNNNNNNNNNNNN
>Dwillistoni_18
GGTACAGACCGACTTTGTGTCGACTACAGAGAGTTAAACTCAAACACAATCGCAGACAGGTACCCTTTGCCGCTCATTAGCGACCAGATCGCTAGGCTACGTGGCGCAAATTACTTCACGTGTCTTGATATGGCGAGTGGTTTCCACCAAATTCCTATCCACCCCGATTCAATAGAATGCACTGCATTTGTGACCCCGGATGGTCAATATGAGTTCCTGACCATGCCATTCGGGCTCAAAAATGCGCCATCCGTTTTCCAACGGGCAGTCATGCGTGCCTTGGGTGACTTGGCCTATTCATACGTGATTGTTTACATGGACGATATCATGATCGTGTCACCCACAGTCGAATTAGGATTGGAAAGGTTAAAAATAGTACTAGACATTCTCACAGATGCTGGACTTATTTTTAATGTTAACAAATGTAGTTTCTTAAAAACAGTCGTTCAATATCTGGGATATGAAGTAATAGCAGGGGAAATTCGACCAAACTCGCGAAAGATTGTTGCGTTAACATCGTTGCCACCGCCACAGACGGTTTATGGTGTACGACAGTTTATTGGTCTTGCATCCTATTTTCGCAAATTCGTACCCGGATTTTCTTAnGTCATAAAGCCGTTGTATTCCCTAACATCAGGAAGGGAAAGTTTTGCGTGGACTACTGAGTTGGAAAGCATTCGCAAGAAAAT
>Dwillistoni_19
GGTACAGACCGACTTTGTGTCGACTACAGAGAGTTAAACTCAAACACAATCGCAGACAGGTACCCTTTGCCGCTCATTAGCGACCAGATCGCTAGGCTACGTGGCGCAAATTACTTCACGTGTCTTGATATGGCGAGTGGTTTCCACCAAATTCCTATCCACCCCGATTCAATAGAATGCACTGCATTTGTGACCCCGGATGGTCAATATGAGTTCCTGACCATGCCATTCGGGCTCAAAAATGCGCCATCCGTTTTCCAACGGGCAGTCATGCGTGCCTTGGGTGACTTGGCCTATTCATACGTGATTGTTTACATGGACGATATCATGATCGTGTCACCCACAGTCGAATTAGGATTGGAAAGGTTAAAAATAGTACTAGACATTCTCACAGATGCTGGACTTATTTTTAATGTTAACAAATGTAGTTTCTTAAAAACAGTCGTTCAATATCTGGGATATGAAGTAATAGCAGGGGAAATTCGACCAAACTCGCGAAAGATTGTTGCGTTAACATCGTTGCCACCGCCACAGACGGTTTATGGTGTACGACAGTTTATTGGTCTTGCATCCTATTTTCGCAAATTCGTACCCGGATTTTCTTAnGTCATAAAGCCGTTGTATTCCCTAACATCAGGAAGGGAAAGTTTTGCGTGGACTACTGAGTTGGAAAGCATTCGCAAGAAAAT
>Dyakuba_02
GGTACAGACCGCCTCTGTGTGGATTATAGGGAGCTTAAnnnnnnTACAGTCTCGGAGAAATACCCATTGCCGCTTATTTCAGATCAGATCGCTAGGCTGAGTGGTGCCAGGTTTTTCAGTTGTATAGACATGGCAAGCGGGTTTCACCAGATCCCAATTCACCCGAATTCAATTGAGCGGACGGCGTTCGTTACCCCAGAAGGCCAATTCGAATATTTAACTATGCCATTCGGACTCAAAAATGCCCCTGCTGTGTTCCAAAGAGCCATTAATCGTGCCTTAGGTGATCTTACCCACTCATACGCAATTGTCTACATGGATGACGTAATGATAGTTGCACATACAAAGGAAGAGGCGCTTGATAGGCTACGAGTAGTATTGCAAACACTCACTCAAGCAGGATTTTCTTTTAATATTGAAAAATGCTCGTTTCTTAAGTCTTGTGTAGAGTATTTGGGTTTTGAAGTTAGAGAAGGTGAGATTCGACCAAACCCTAGAAAAATTCAAGCCCTTGTTAATCTGCCACTTCCGCGGTCCATCACTCAGTTGAGACAATTTATCGGACTCGCCTCGTATTTTCGCCAATTTGTACCAAAGTTTTCACAACTGCTCAAACCCCTTTACGCTTTAACTTCAAAGAGCAAACCATTTGTGTGGGAATTGGAGCATGAGCAAATCCGGCAACAAGT
>Dyakuba_03
GGATCAGCCAGACTTTGCGTGGATTATCGAGAATTGAATTGCAATACAGTTTCCGACAAGTTTCTTTTGCCTTTAATATCTGATCAGATAGCCAGGCTGCGCGGTGCAAAGTTTTTCACCCGCTTAGACATGGCAAGTGGATATTACCAAGTTCCTATGCATCCGAACTCTGTCGAATATACGGCATTCGTCACCCCTGATGGACAGTACGAGTTCCTGTCGATGCCATTCGGACTCAAGAATGCACCGTCAGTTTTTCAAAGAGCAGTCATAAAGGCCTTGGGTGATCTCGCCTTTTCGTATGTCATTGTGTATATGGACGACATAATGATTGTAGCTCCAACCAAGGAATCGGCACTTGAAAGACTAAAAATTGTTTTGGATATTTTAACAAAGGCTGGATTCTCATTTAATGTTGAAAAATGTTTCTTTTTACGGACTTCTGTCCAATATTTAGGATTTGAAGTACGAGCAGGGGAGATTAGCCCAAATACTCGCAAGGTAGAATCTTTGAATGCTTTGCCCCCTCCGAGGTCTGTAACAACATTGAGACAGTTTATTGGGCTAGCATCGTACTTTCGACAGTTTATTCCCGGATTTTCTCAGCTAATGAAGCCTTTATATTTTCTCACCTCAGAGAAAAATAAGTTTGAGTGGAATACAGAACACGAGGCAATTCGAAGAAAAAT
>Dyakuba_04
GGTACAGACCGCCTCTGTGTGGATTATAGGGAGCTTAATGCAAATACAGTCTCGGAGAAATACCCATTGCCGCTTATTTCAGATCAGATCGCTAGGCTGAGTGGTGCCAGGTTTTTCAGTTGTATAGACATGGCAAGCGGGTTTCACCnnnnnnnnnnnnnnnCGAATTCAATTGAGCGGACGGCGTTCGTTACCCCAGAAGGCCAATTCGAATATTTAACTATGCCATTCGGACTCAAAAATGCCCCTGCTGTGTTCCAAAGAGCCATTAATCGTGCCTTAGGTGATCTTACCCACTCATACGCAATTGTCTACATGGATGACGTAATGATAGTTGCACATACAAAGGAAGAGGCGCTTGATAGGCTACGAGTAGTATTGCAAACACTCACTCAAGCAGGATTTTCTTTTAATATTGAAAAATGCTCGTTTCTTAAGTCTTGTGTAGAGTATTTGGGTTTTGAAGTTAGAGAAGGTGAGATTCGACCAAACCCTAGAAAAATTCAAGCCCTTGTTAATCTGCCACTTCCGCGGTCCATCACTCAGTTGAGACAATTTATCGGACTCGCCTCGTATTTTCGCCAATTTGTACCAAAGTTTTCACAACTGCTCAAACCTCTTTACGCTTTAACTTCAAAGAGCAAACCATTTGTGTGGGAATTGGAGCATGAGCAAATCCGGCAACAAGT
>Dyakuba_05
GGCACCGACCGTCTGTGTGTCGATTTTAGAGAGCTAAATTCAAACACGATTTCGGATAAATACCCCCTACCGCTTATTAGCGATCAAATTGCTACACTTCGGGGAGCAAAATATTTCACATGCTTAGATATGGCAAGTGGCTTCCACCAAATCCCGATTTACCCTGAATCCGTGGAATATACTGCATTTGTGACCCCAGACGGTCAATTTGAATTTCTTACAATGCCTTTTGGCCTCAAAAATGCGCCATCTGTTTTCCAGCGTGCAGTCATAAATGCACTTGGTGACCTTGCTTATTCTTTTGTAATAGTTTTCATGAACGATATAATGGTAGTATCGCCAACCAAGGAATTGGCTTTGGAAAGGCTTATAACTGTTTTGGATGGTCTTACAAAGGCTGGTTTTACCTTTAATCTTGCTAAATGTAGTTTTCTCAAAACAACGGTCCAGTATTTGGGTTATGAAGTGCGAGCTGGGGATATTCGCCCGAATGTGCGAAAGATAGCTTCATTAAGCTCTTTCCCTCCTCCTCAAACTGTCTCCGGCGTTAGACAATTCATTGGCCTGGCCTCGTACTTTCGCAAATTCGTTCCTGGATTCTCACACCTTTTGAAACCTTTGTATTCACTTTCGTCTGGTAACGGCAAGATTACATGGAGCGCCGAGCTAGAAGAAATCAGACTCAAAGT
>Dyakuba_06
GGTACAAACCGCCTCTGTGTGGATTATAGGGAGCTTAATGCAAATACAGTCTCGGAGAAATATCCATTGCCGCTTATTTCAGATCAGATCGCTAGGCTGAGTGGTGCCAGGTTTTTCAGTTGTATAGACATGGCAAGCGGGTTTCACCAGATCCCAATTCACCCGAATTCAATTGAGCGGACGGCGTTCGTTACCCCAGAAGGCCAATTCGAATATTTAACTATGCCATTCGGACTCAAAAATGCCCCTGCTGTGTTCCAAAGAGCCATTAATCGTGCCTTAGGTGATCTTACCCACTCATACGCAATTGTCTACATGGATGACGTAATGATAGTTGCACATACAAAGGAAGAGGCGCTTGATAGGCTACGAGTAGTATTGCAAACACTCACTCAAGCAGGATTTTCTTTTAATATTGAAAAATGCTCGTTTCTTAAGTCTTGTGTAGAGTATTTGGGTTTTGAAGTTAGAGAAGGTGAGATTCGACCAAACCCTAGAAAAATTCAAGCCCTTGTTAATCTGCCACTTCCGCGGTCCATCACTCAGTTGAGACAATTTATCGGACTCGCCTCGTATTTTCGCCAATTTGTACCAAAGTTTTCACAACTGCTCAAACCTCTTTACGCTTTAACTTCAAAGAGCAAACCATTTGTGTGGGAATTGGAGCATGAGCAAATCCGGCAACAAGT
>Dyakuba_07
GGATCAGCCAGACTTTGCGTGGATTATAGAGAATTGAATTCCAATACAGTTGCCGACAAGTTTCCCTTGCCTTTAATATCTGATCAGATAGCCAGGCTGCGCGGTGCAAAGTTTTTCACCTGCTTAGACATGGCAAGTGGATATTACCAAGTTCCTATGCATCCGAACTCTGTCGAATATACGGCATTTGTCACCCCTGATGGACAGTACGAGTTCCTGTCGATGCCATTCGGACTCAAGAATGCACCGTCAGTTTTTCAAAGAGCAGTCATAAAGGCCTTGGGTGATCTCGCCTATTCGTATGTCATTGTGTATATGGACGACATAATGATTGTAGCTCCAACCAAGGAATTGGCACTTGAAAGACTAAAAATTGTTTTGGATATTTTATCAAAGGCTGGATTCTCATTTAATGTTGAAAAATGTTTCTTTTTACGGACTTCTGTCCAATATTTAGGATTTGAAGTACGAGCAGGGGAGATTAGCCCAAATAATCGCAAGGTAAAATCTCTGAATGCTTTGCCCCCTCCGAGGTCTGTAACAACATTGAGACAGTTTATTGGGCTAGCATCGTACTTTCGACAGTTTGTTCCCGGATTTTCTCAGCTAATGAAGCCTTTATATTTTCTCACCTCAGAGAAAAATAAGTTTGAGTGGAATACAGAACACGAGGCAATTCGAAGAAAAAC
>Dyakuba_08
GGCAGTGATAGGTTGTGTATCGATTTTCGTGAGCTAAACTTAAATACGATTTCTGATAAGTTTCCGTTGCCACTGATTTCGGTnnnGATAGATCGTTTGCGGGGTGGTAAATATTTTTCCATCCTAGACATGGCCAGCGGATTTTATCAAATACCGATTCATCCAGATTCTATAGAAAAAACAGCATTTGTGACTACAGAGGGTCAGTATGAGTTTCTTGCCATGCCATTTGGTCTAAAAAATGCGTCGTCTATTTTTCAACGTGCCATTGTTCAAGCTTTGGGGGACTTAGCCTATTCTTACGCAGTTGTTTACATAGACGATGTGCTAGTAGTTGCGAATACAAAGGAGGAAGCATATGAGAGGTTGAATACAGTGTTAAAAGCATTGTCAGAGGCAGGGTTCTCGTTTAATATAAAAAAATGTAATTTTCTTTGTACAGGAATAGAGTACCTAGGATTCTATATCAAGGATGGAGAAATTAAACCAAATCCTCGTAAGATAGAAGCTCTTTCTGTTTTATCTCAGCCAACCTCGACAACACAGTTAAGGCAGTTTATAGGTCTGGCATCGTATTTCAGACAATTTGTTCCACGATTCTCAGAGAAGATGAAGCCACTGTATCAGTTAACCTCTAAGCTGAATGCTTTTGTTTGGAAGGAGGAACACGAGAAGATACGGCAGGATAT
>Dyakuba_09
GGATCAGCCAGACTTTGCGTGGATTATAGAGAATTGAATTTCAATACAGTTGCCGACAAGTTTCCCTTGCCTTTAATATCTGATCAGATAGCCAGGCTGCGCGGTGCAAAGTTTTTCACCTGCTTAGACATGGCAAGTGGATATTACCAAATTCCTATGCATCCGAACTCTGTCGAATATACGGCATTCGTCACCCCTGATGGACAGTACGAGTTCCTGTCGATGCCATTCGGACTCAAGAATGCACCGTCAGTTTTTCAAAGAGCAGTCATAAAGGCCTTGGGTGATCTCGCCTATTCGTATGTCATTGTGTATATGGACGACATAATGATTGTAGCTCCAACCAAGGAATTGGCACTTGAAAGACTAAAAATTGTTTTGGATATTTTATCAAAGGCTGGATTCTCATTTAATGTTGAAAAATGTTTCTTTTTACGGACTTCTGTCCAATATTTAGGATTTGAAnnnnnnnnnnnnnnnnnnnnnnnnnnTACTCGCAAGGTGGAATCTCTGAATGCTTTGCCCCCTCCGAGGTCTGTAACAACATTGAGGCAGTTTATTGGGCTAGCATCGTACTTTCGACAGTTTGTTCCCGGATTTTCTCAGCTAATGAAGCCTTTATATTTTCTCACCTCAGAGAAAAATAAGTTTGAGTGGAATACAGAACACGAGGCAATTCGAAGAAAAAT
>Dyakuba_10
GGTACAGACCGCCTCTGTGTGGATTATAGGGAGCTTAATGCAAATACAGTCTCGGAGAAATATCCATTGCCGCTTATTTCAGATCAGATCGCTAGGCTGAGTGGTGCCAGGTTTTTCAGTTGTATAGACATGGCAAGCGGGTTTCACCAGATCCCAATTCACCCGAATTCAATTGAGCGGACGGCGTTCGTTACCCCAGAAGGCCAATTCGAATATTTAACTATGCCATTCGGACTCAAAAATGCCCCTGCTGTGTTCCAAAGAGCCATTAATCGTGCCTTAGGTGATCTTACCCACTCATACGCAATTGTCTACATGGATGACGTAATGATAGTTGCACATACAAAGGAAGAGGCGCTTGATAGGCTACGAGTAGTATTGCAAACACTCACTCAAGCAGGATTTTCTTTTAATATTGAAAAATGCTCGTTTCTTAAGTCTTGTGTAGAGTATTTGGGTTTTGAAGTTAGAGAAGGTGAGATTCGACCAAACCCTAGAAAAATTCAAGCCCTTGTTAATCTGCCACTTCCGCGGTCCATCACTCAGTTGAGACAATTTATCGGACTCGCCTCGTATTTTCGCCAATTTGTACCAAAGTTTTCACAACTGCTCAAACCTCTTTACGCTTTAACTNNNNNNNNNNNNNNNNNNNNNNNNNNNNNNNNNNNNNNNNNNNNNNNNNNNNNNNN
>Dyakuba_11
GGTACAGACCGCCTCTGTGTGGATTATAGGGAGCTTAATGCAAATACAGTCTCGGAGAAATACCCATTGCCGCTTATTTCAGATCAGATCGCTAGGCTGAGTGGTGCCAGGTTTTTCAGTTGTATAGACATGGCAAGCGGGTTTCACCAGATCCCAATTCACCCGAATTCAATTGAGCGGACGGCGTTCGTTACCCCAGAAGGCCAATTCGAATATTTAACTATGCCATTCGGACTCAAAAATGCCCCTGATGTGTTCCAAAGAGCCATTAATCGTGCCTTAGGTGATCTTACCCACTCATACGCAATTGTCTACATGGATGACGTAATGATAGTTGCACATACAAAGGAAGAGGCGCTTGATAGGCTACGAGTAGTATTGCAAACACTCACTCAAGCAGGATTTTCTTTTAATATTGAAAAATGCTCGTTTCTTAAGTCTTGTGTAGAGTATTTGGGTTTTGAAGTTAGAGAAGGTGAGATTCGACCAAACCCTAGAAAAATTCAAGCCCTTGTTAATCTGCCACTTCCGCGGTCCATCACTCAGTTGAGACAATTTATCGGACTCGCCTCGTATTTTCGCCAATTTGTACCAAAGTTTTCACAACTGCTCAAACCCCTTTACGCTTTAACTTCAAAGAGCAAACCATTTGTGTGGGAATTGGAGCATGAGCAAATCCGGCAACAAGT
>Dzottii_FJ748703
NNNNNAGACCGACTTTGTGTCGACTACAGAGAGCTAAACTCTAACACAGTCGCAGACAGGTACCCTTTGCCGCTCATTAGCGACCAGATCGCTAGGCTGCGTGGCGCAAATTATTTCACGTGTCTTGATATGGCGAGAGGGTTCCACCAAATTCCTATTCACCCTGATTCGATAGAATACACTGCATTTGTGACCCCGGATGGTCAATATGAGTTCCTGACCATGCCGTTCGGACTCAGAAATGCGCCATCCGTTTTCCAACGGGCAGTCATGCGTGCCCTGGGTGACTTGGTCTATTCATACGTGATTGTTTACATGGACGATATCATGATCGTGTCACCCACAGTCGAGTTAGGATTAGAAAGGTTAAAAACAGTACTAGACATTCTCACAGATGCTGGATTCATTTTTAATGTTAACAAATGTAGATTTTTAAAAACAGCCGTCCAATATCTGGGATATGAAGTAAAAGCAGGGGAAATTCGACCAAACTCGGGAAAGATTGTTGCGTTAACATCGTTGCCACCGCCACAAACGGTTTTTGGTGTACGACAGTTTATTGGTCTTGCATCCTATTTTCGTAAATTCGTACCCGGATTCTCTCAAGTCATAAAGCCGTTGTATTCTCTAACATCAGGAAGGGAAAGTTTTGTGTGGACTACGGAGTTGGAAAGCATTCGCAAGAAAAT
>Dzottii_GQ339578
NNNNNNNNNNNNNNNNNNNNNNNNNNNNNNNNNNNNNNNNNNNNNNNNNNNNNNNNNNNNNNNNNNNNNNNNNNNNNNNNNNNNNNNNNNNNNNNNNNNNNNNNNNNNNNNNNNNNNNNNNNNNNNNNNNNNNNNNNNNNNNNNNNNNNNNNNNNNNNNNNNNNNNNNNNNNNNNNNNNNNNNNNNNNNNnNNNNNNNNNNNNNNNNNNNNNNNNNNNNNNNNNNNNNNNNNNNNNNNNNNNNNNNNNNNNNNNNNNNNNNNNNNNNNNNNNNNNNNNNNNNNNNNNNNNNNNNNNNNNNNNNNNNNNNNNNNNNNNNNNCGATATCATGATCGTGTCACCCACAGTCGAGTTAGGATTAGAAAGGTTAAAAACAGTACTAGACATTCTCACAGATGCCGGAATCATTTTAAAGGTAACCAAAAGGAGGAATTTAAAAACAGCCGTTCAATATCTGGGATATGGGGTAAAAGCGGGGGAAATTCGACCAAACTCGGGAAAGATTGTTGCGTTAACATCGTTGCCACCGCCACAAACGGTTTTTGGTGTACGACAGTTTATTGGTCTTGCATCCTATTTTCGTAAATTCGTACCCGGATTCTCTCAAGTCATAAAGCCGTTGTATTCTCTAACATCAGGAAGGGAAAGTTTTGTGTGGACTACGGAGTTGGAAAGCATTCGCAAGAAAAT
>Slebanonensis_01
NNNNNNNNNNNNNNNNNNNNNNNNNNNNNNNNNNNNNNNNNNNNNNNNNNNNNNNNNNNNTACCCTTTGCCCCTTATAGCAGATCAGATAGCCAGACTTCATGGAGCGAATTATTTTACATGCTTAGACATGGCGAGCGGATATTACCAAATCCCTCTGCANNNNGATTCGATAGNNNNTACAGCTTTTGTCACCCCAGTTGGTCAATATCCATTTTTGTCCATGCCGTTTGGGCTCAAAAATGCGCCTTAnGTTTTCCAACGTACAATGATGCAAGCTCTGGGCGACCTTGCAAATACATTTGTTGTTGTTTATATGGATGATGTATTGATAGTAGTTTCAACAAAAAATGAGCCCTTAGAAAGGCTAAAGATTACTCTTGATATACTCACGAAAGCTGGATTTTCATTTAATATAAAAAAGTGTTCTTTTCTTAAGTCAACTATTCAATATTTAGGATATGAAGTGAGTGCGGGTGAAATTCGTCCAAATTCGCGTAAAAATTCAACGTTGACTGCCCTACCGCCTCCTCAATCGGTCAGTGCTTTAAGACAATTTATTGGACTAGCGTCTTATTTTCGGCAATTTATTCAAGGGTTTTCTTGTTTCATTAAACCGTTATATATTTTAACAGCAGAAANNNNNNNNNNNNNNNNNNNNNNNNNNNNNNNNNNNNNNNNNNNNNNNNN
>Slebanonensis_10
NNNNNNNNNNNNNNNNNNNNNNNNNNNNNNNNNNNNNNNNNNNNNNNNNNNNNNNNNNNNNNNNNNNNNNNNNNNNNNNNNNNNNNNNNNNNNNNNNNNNNNNNNNNNNNNNNNNNNNNNNNNNNNNNNNNNNNNNNNNNNNNNNNNNNNNNNNNNNNNNNNNNNNNNNNNNNNNNNNNNNNNNNNNNNNnNNNNNNNNNNNNNNNNNNNNNNNNNNNNNNNNNNNNNNNNNNNNNNNNNNNNNNNNNNNNNNNNNNNNNNNNNNNNNNNNNNNNNNNNNNNNNNNNNNNNNNNNATTCATTTGTAATCGTTTATATGGACGATATAATGATCGTGTCACCAACAAAAGAATTAGCATTTGAAAGATCAAAAATAGTGTTAGAAGTATTGACACGAGCTGGATTTTCGTTCAATATTTCAAAATGTTTCTTCTTGAGAACTACTGTACAGTATCTAGGGTACGAGATACAGGCAGGAGAAATACGTCCTAATTCGAGTAAAATAGAGGCGCTTGTTTCGTTACCACCGCCGATATCGGTTTACACGTTGAGACAATTTATTGGATTGGCATCATATTTTAGGCAGTTTATTTCGGGGTTTTCACAGTTGTTGAAACCTTTGTATTTTCTCACCTCANNNNNNNNNNNNNNNNNNNNNNNNNNNNNNNNNNNNNNNNNNNNNNNNNNNNN
>Slebanonensis_11
GGTTCCCATCGTCTGTGTGTTGATTACCGAGAGTTGAATTCCAACACAGTATCTGATAAATATCCTTTGCCCCTTATAGCCGATCAAATAGCCAGACTTCATGGAGCGAATTATTTTTCATGCTTAGACATGGCAAGCGGATATTACCAAATCCCTCTGCATGAAGATTCGATAGAATGTACAGCTTTTGTGACCCCAGATGGTCAATATGAATTTTTGTCCATGCCGTTTTGGnnnAAAAATGCGCCCTCAGTTTTCCAACGTACAGTGATGCAAGCTCTGGGGGACCTTGCAAATACATTTGTTGTCATTTATATGGATGACGTATTGATAGTAGCTTCAACAAAAAATGAGGCCTTAGAAAGGCTAAAGATTACTCTTGACATACTCACGAAAGCTGGATTTTCATTCAATATAAAAAAGTGTTCTTTTCTTAAGGCAACTGTTCAATATTTAGGATATGAAGTGAGTGCGGGTGAAATTCGTCCAAATTCGCGTAAAATTTCAGCGTTGACAGCTCTACCCCCTCCTCAGTCGGTCAGTGCTTTAAGGCAATTTATTGGACTTGCGTCTTATTTTCGGCAATTNNNNNNNNNNNNNNNNNNNNNNNNNNNNNNNNNNNNNNNNNNNNNNNNNNNNNNNNNNNNNNNNNNNNNNNNNNNNNNNNNNNNNNNNNNNNNNNNNNNNNN
>Slebanonensis_17
NNNNNNNNNNNNCTCCATCCTGATTCCGTCGAGTGTACGGCGTGTGTGACTCCAGATGGGCAGTNNNNNNNACGAATTTATGTCTATGCCATTTGGGCTCANNNNNNAGAATGCCCCTTCGGTTTTTNTATNNNNNNCATTATTTATCATATCCCTCTCCATCCTGATTCCGTCGAGTGTACGGCGTGTGTGACTCCAGATGGGCAGTACGAATTTATGTCTATGCCATTTGGGCTCAAGAATGCCCCTTCGGTTTTTCAACGAGTAGTTATGAAAGCTCTTGGGGATCTGGCAAACACATACGTAGTCGTTTACATGGACGACATTATGGTAATAGCTTCAACAAAAAAAGAAGCATTTGACAGATTGCACATTGTTTTAGATATTCTTGTCACTTCGGGGTTTTCGTTCAATATCACAAAATGCTCTTTCCTCAAAACTAAGGTACAATATCTGGGCTATGAGGTTAGTGCCGGCGAAATTAGACCAAATCCTCATAAGATTATAGCGCTAACCGCATTGCCTTCTCCAAAATCCGTTACAGGAGTGAGATAnTTCATTGGACTGGCTTCCTATTTTCGGCAATTTATACATGGATTNNNNNNNNNNNNNNNNNNNNNNNNNNNNNNNNNNNNNNNNNNNNNNVNNNNNNNNNNNNNNNNNNNNNNNNNNNNNNNNNNNNNNNNNNN
>Slebanonensis_18
NNNNNNNNNCGTCTTTGTGTAGACTATCGCATATTAAATGAGAACACTATTGCAGATAAGTATCCGTTACCTCTAATTTCAGACCAGATAGCTAGGTTACGAGGAGCAAAGTNANNNNNNNNNNNNGATATGGCAAGTGGCTTCTACCAAATTCCGGTACATCCAAACTCAATTGAGCGTACTGCTTTCGTTGACCCAGAAGGACAGTATGAGTTTTTGACCATTCCATTTGGTCTGAAAAACGCGGCTTCTGTATTTCAACGGGCCATAATGAAAGCATTAGGTACTTTAGCATACACATATGCAATCGTTTATATTGATGATGTGGTTATTATAGCCCAAACCAAAGACAAAGCGTTAGATAGATTGCAGATAGTGCTAGAAACATTAAGTAAAGCTGGTTTTTCATTTAACGTAACTAAATGTTCCTTTCTCAAAACAAGTATAGAGTATCTCGGATTCGAAATAAGCAACGGTGAAATCCGGCCAAATGAGCGTAAAATTCAAGCATTGGTNNNNCTACCACCTCCACAAACTGTGTCACAATTAAGGCAATTTATAGGCTTAGCATCCTATTTTCGGCAGTTCGTCCCAAAATTTTCCGAAACACTAAAGCCTTTATATNNNNNNNNNNNNNNNNNNNNVNNNNNNNNNNNNNNNNNNNNNNNNNNNNNNNNNNNNNNNNNNNN
>Slebanonensis_19
GGCACCGATCGTCTTTGTGTAGACTATCGCATATTAAATGAGAACACTATTGCAGATAAGTATCCGTTACCTCTAATTTCAGACCAGATAGCTAGGTTACGAGGAGCAAAATATTTTTCGTGCGTAGATATGGCAAGTGGCTTTTACCAAATTCCGGTACATCCAAACTCAATTGAGCGTACTGCTTTCGTTACCCCAGAAGGACAGTATGAGTTTTTTAACATGCCCTTTGGTCTGAAAAACGCGCCATANNNNNNNNNNNNNNNNNNNATGAAAGCGTTAGGTACTTTAGCACACACATATGTAATCGTTTACATTGTTGATGTGTTAATTATAGCCCAAACTAAAGACGAAGCGTTAGATCGATTGCAGAAAGTGCTAGAAACATTAAGTAAAGCTGGTTTTTCATTTAACGTAACTAAATGTTCCTTTCGCAAAACAAGTATAGAGTATCTCGGATTCGAAATAAGCAACCGTGAAATCCGGCCAAATGAGCATAAAATTCGAGCATTGGTAGGTCTGCCACCTCCACAAACTGTGTCACAGTTAAGGCAATTTATAGGTTTAGCATCCTATTTTCGNNNNNNNNNNNNNNNNNNNNNNNNNNNNNNNNNNNNNNNNNNNNNNNNNNNNNNNNNNNNNNNNNNNNNNNNNNNNNNNNNNNNNNNNNNNNNNNNNNNNNNNNNNNN
>X01472_Dmelanogaster_copia_like
CAGAAATTTAGAATTGTAATAGACTACCGAAAATTAAATGAAATAACAGTAGGAGACAGACACCCAATCCCAAACATGGACGAAATCTTGGGAAAATTGGGCAGATGTAATTACTTCACAACTATAGACTTGGCAAAGGGTTTCCACCAGATCGAAATGGATCCAGAATCAGTTTCAAAGACAGCCTTTTCTACCAAGCACGGTCATTATGAATATTTGCGCATGCCATTCGGATTAAAAAACGCGCCAGCCACCTTTCAACGGTGCATGAATGATATTTTAAGACCACTCTTAAACAAACACTGTCTTGTGTATTTGGACGACATAATTGTATTCTCGACATCCCTTGATGAACACCTGCAATCGCTCGGACTAGTTTTCGAAAAATTAGCAAAAGCCAACCTTAAATTACAACTTGACAAATGTGAGTTTCTCAAGCAAGAAACCACATTTTTAGGACATGTTCTAACACCAGATGGAATAAAACCAAACCCTGAAAAAATTGAAGCCATTCAAAAATATCCAATTCCCACTAAACCAAAAGAAATAAAAGCTTTTCTTGGACTGACAGGATATTATCGTAAATTTATTCCAAACTTTGCAGACATAGCCAAACCNNNNNNNNNNNNNNNNNNNNNNNNNNNNNNNNNNNNNNNNNNNNNNNNNNNNNNNNNNNNNNNNNNNNNNNN
