# Supplementary material for: Evolutionary history and classification of Micropia retroelements in Drosophilidae species
Source: PLoS One. 2019 Oct 17;14(10):e0220539. doi: 10.1371/journal.pone.0220539 (PMC6797199; doi:10.1371/journal.pone.0220539)
Supplement: S3 File — This alignment comprises the 247 amino acid Micropia sequences plus the sequence used as outgroup (a Copia retroelement sequence from D. melanogaster genome) recovered after the first filtering strategy and employed for the assessment of reciprocal monophyly patterns regarding sequences retrieved from the same species (see S3 Fig). (FAS) [file pone.0220539.s012.fas]

>Dacutilabella_FJ748684
GTDRLCVDYRELNSNTIADRYPLPLISDQIARLRGANYFTCLDMASGFHQIPIHPDSIEYTAF?????QYEFLTMPFGLKNAPSVFQRAVMRGLGDLAYSYVIVYMDDIMIVSPTVELGLESLKTILDILTDAGFIFNVNKCSFLKTVVQYLGYVVRAGDIRPNSRKIVACT???????VFGVRQFIGLASHFRKFVPGFSQVIKPLYSLTSGRESFAWTTELESIRKK
>Dacutilabella_FJ748685
GTDRLCVDYRELNSNTIADRYPLPLISDQIARLRGANYFTCLDMASGFHQNPIHPDSIE?TSFVTPDGQYEFLTMPFGLKNAPSVFQRAVMRALGDLAYSYVIVYMDDITIVSPTVELGLESLKTILDILTDAGFIFNVNKCSFLKTVVQYLGYVVRAGDIRPNSRKIVACTSLPPPQTVFGVRQFIGLASYFRKFVPGFSQVIKPLNSLTSGRESFAWTTELESIRKK
>Dacutilabella_FJ748686
GTDRLCVDYRELNSNTIADRYPLPLISDQIARLRGANYFTCLDMASGFHQIPIHPDSIEYTAF?????QYEFLTMPFGLKNAPSVFQRAVMRGLGDLAYSYVIVYMDDIMIVSPTVELGLESLKTILDILTDAGFIFNVNKCSFLKTVVQYLGYVVRAGDIRPNSRKIVACT???????VFGVRQFIGLASHFRKFVPGFSQVIKPLYSLTSGRESFAWTTELESIRKK
>Dacutilabella_FJ748687
?????CVDYRELNSNTIADRYPLPLISDQIARLRGANYFTCLDMASGFHQIPIHPDSIEYTAF?????QYEFLTMPFGLKNAPSVFQRAVMRGLGDLAYSYVIVYMDDIMIVSPTVELGLESLKTVLDILTDAGFIFNVNKCSFLKTVIQYLGYEVRAGESRPNSRKIVALTSLPPPQTVFGVRQFIGLASYFRKFVPGFSQVIKPLYTLTSG?ESFAWTTELESIRKK
>Dacutilabella_FJ748688
GTDRLCVDYRELNSNTIADRYPLPLISDQIARLRGANYFTCLDMASGFHQIPIHPDSIE?TSFVTPDGQYEFLTMPFGLKNAPSVFQRAVMRALGDLAYSYVIVYMDDITIVSPIVELGLERLKTVLDILTDAGFIFNVNKCSFLKTVIQYLGYEVRAGESRPNSRKIVALTSLPPPQTVFGVRQFIGLASYFRKFIPGFSQVIKPLY?????????????????????
>Dalbomicans_01
GTHRLCVDYRELNSNTVADRYLLPLISDQIARLYGAKYFTCLDMASGYYQIPMHKESVECTAFVTPDGQYEFLAMPFGLRNTPSVFQRTVMQALGDLANTFVVVYMDDVMVAAATKSEALERLQITLDCLTNAGFSFNIKKCSFLKSTVQYLGYEVSAGEIRPNSLKVTALTTLPPPQSVSALRQFIGLASYFRQFMQGFSCFMKPLYLLTSEKNDFVW??????????
>Damericana_06
??????????????????????LPLINDQIAQIRGSKYFTCLDMASGYHQIPIHPDSIEITAFVTPKGPYEYLTMPFGLKNSPSVFQRTVLDALGNLAHS??IVYMDDIMVISPTIELDFERLMVVLDVLTSAGFPFNIAKCGFLKSTVEYLGYVVRAGELGPNPRKILALSSLAPPPTISSVGQFIGLTSYFRKFVPQFSQIMKPIYSLTSSKNILSWNNELE?????
>Damericana_07e08e19e21e22
VSYRLCIDYRELNTNTVSDR?SLSLINDQITR?RGSKYFMC?DMASGYHQIAIHPI????????TSEGQYEYLTMSFG?RNAPSVFQRTVLNALGNLAHT??IVY?DNIMVISPTIELGFERLKVVLDVLTAAGFSFN??KCGFLKTTVQYLGYVVRAGELRPNPRKILALSSLAPPPTNNSVRQFIGLASNFR?FVPQFSQIMKPIYSLT??????????????????
>Damericana_09e44e87
?????CVDYRVLNDNTIADKYPLPLISDQIARLRGARYFSCIDMASGFYQIPVHPDSIERTAFVTPDGQYEFLTMPFGLKNAPSVFQRAII?ALGPLAHTFAIVYIDDVM???????????????????????????????????????????????????????????????LPPPQSVSDLRQFIGLASYF????????????????????????????????????
>Damericana_101e115
GTDRLCVDYRVLNDNTIADKYHLPLISDQIARLRGARYFSCIDIASGFYQIPVHPDSIERTAFVTPDGQYELLTMPFGLKNAPSMFQRAIIKALGPLAHTFAIAYIDDVMVVAKTKDEALKRLEKVLNTLSKAGFSFNITKCSFLKTKIKYLGFEITNGEIRPNARKIQALIGLPPPETVTQLRQFIGLASYFRQF?????????????????????????????????
>Damericana_102
GTDRLCVDYRVLNDNTIADKYHLPLISDQIARLRGARYFSCIDIASGFYQIPVHPDSIERTAFVTPDGQYELLTMPFGLKNAPSMFQRAIIKALGPLAHTFAIAYIDDVMVVAKTKDEALKRLEKVLNTLSKAGFSFNITKCSFLKTKIKYLGFEITNGEIRPNARKIQALIGLPPPETVTQLRQFIGLASYFRQF?????????????????????????????????
>Damericana_108
???RLCVDYRELNSNTVSDKYPLPLIADQIARLNGAKF??CLEMSSGYYQIPLHD???ECTAFVTPDGHYEYFCMPFGLKSAPSVVERTVMQALGDLANKFVVVYMDDVLVDASTKSEALGRLKITLDVLIKAGCSFN?KKHFILKSSVRY?GYEVSAGEIRPNSLKISALTALPPPQSVSALKQFIGLASYFRHFMKGFSCFMKPLYLLTSE????????????????
>Damericana_10e27e93e94e112
?????CVDYRELNANTVSDKFPLPLISDQIARLRGGRYFSCLDMASGFYQIPFHPDSVERTAFVTPEGQFEF?AMPFGLKNA??VFQRAIIKELGPLSYSYVVVYIDDVLVVAETKDGAISRLQKDIEILIHAGFSFNIEKCTFFKSKIEYLGYEVEAGE?????????????LPPPQSVSDLRQFIGLASYF????????????????????????????????????
>Damericana_110
???RLCVDYRELNSNTVSDKYPLPLIADQIARLNGAKF??CLEMSSGYYQIPLHD???ECTAFVTPDGHYEYFCMPFGLKSAPSVVERTVMQALGDLANKFVVVYMDDVLVDASTKSEALGRLKITLDVLIKAGCSFN?KKHFILKSSVRY?GYEVSAGEIRPNSLKISALTALPPPQSVSALKQFIGLASYFRHFMKGFSCFMKPLYLLTSE????????????????
>Damericana_121
?????????????????????????????????????????????????????????????????????????????????APSVFQRTVLNALGNLAH??VIVY?DNIMVISPTIELGFERLKVVLDVLTAAGFSFN??KCGFLKTTVQYLGYVVRAGELRPNPRKILALSSLAPPPTNNSVRQFIGLASNFR?FVPQFSQIMKPIYS????????????????????
>Damericana_15e31e109
????LCVDYRELNSNTVSDKYPLPLIADQIARLNGAKF??CLEMSSGYYQIPLHD???ECTAFVTPDGHYEYFCMPFGLKSAPSVVERTVMQALGDLANKFVVVYMDDVLVDASTKSEALGRLKITLDVLIKAGCSFN?KKHFILKSSVRY?GYEVSAGEIRPNSLKISALTALPPPQSVSALKQFIGLASYFRHFMKGFSCFMKPLYLLTSE????????????????
>Damericana_18e98e99
??????????????????????LPLINDQIAQIRGSKYFTCLDMASGYHQIPIHPDSIEITAFVTPKGPYEYLTMPFGLKNSPSVFQRTVLDALGNLAHS??IVYMDDIMVISPTIELDFERLMVVLDVLTSAGFPFNIAKCGFLKSTVEYLGYVVRAGELGPNPRKILALSSLAPPPTISSVGQFIGLTSYFRKFVPQFSQIMKPIYSLTSSKNILSWNNELE?????
>Damericana_25e97e111
????LCVDYRELNSNTVSDKYPLPLIADQIARLNGAKF??CLEMSSGYYQIPLHD???ECTAFVTPDGHYEYFCMPFGLKSAPSGVERTVMQALGDLANKFVVVYMDDVLIDASTKSEALGRLKITLDVLIKAGFSFN?KKHFILKSSVRY?GYEVSAGEIRPNSLKFSALTALPPPQSVSALKQFIGLASYFRHFMKGFSCFMKPLYLLTSE????????????????
>Damericana_26e43
????LCVDYRVLNDNTIADKYPLPLISDQIARLRGARYFSCIDMASGFYQIPVHPDSIERTAFVTPDGQYEFLTMPFGLKNAPSVFQRAII?ALGPLAHTFAIVYIDDVM???????????????????????????????????????????????????????????????????????????????????????????????????????????????????????
>Damericana_28
??????VDYRELNKN?VADKFPLPLISDQIARLRGAKYFTSLDMASVYYQISMHPESIEY??LVTPDGQYEFLSIPFGLKNAPSEFQRAVLKALGSLAHSFVIVYMDD?????????????????????????????????????????????????????????????????????????????????????????????????????????????????????????
>Damericana_30
?????????????????????????????????????????LDMASGFHQIPIYPDSIERTAFV?SEGQYEFLTMPFGLKDAPTEFQRAVMKALG?LAHSF?IAYMDDIMIIFQTNEKAFERLKAVLKILSQAGLSLNVAKCSFLRSSVEYMGFEIKKGE?????????????????????????????????????????????????????????????????????
>Damericana_36e37
??????????????????????????????????????TSRVLIWLAVSTKSLYADSI??????????????????????????????????????????????????????????????ERLKNTHDVLTKAGFSFNVKKFSFLKSSVRYLEYEVSAGEIHSNSLKILALTALPPP?SVSALRKFIGLASYFRQFMQGFS????????????????????????????
>Damericana_45e89e95e96
?????????????????????????????????????????????????QIPIHPDSVERTAFVTPEGQFEFLAMPFGLKNAPSVFQRAIIKALGSLSYSYVVVYVDNVLVVAETKDEAISRLQEVLKILIQAGFSFN?EKCTFLKSKIEYLGYEV?????????????????????????????????????????????????????????????????????????
>Damericana_59e60e61e72e73
GTDRLCVDYRELNANTVADKYPLPLISDQINRLSEGKYFSSLDMASGFYQVPIHPDSIERTAFVTPEGQYEFLAMPFG????????????????????????????????????????????????????????????????????????????WLKRVKFDQIHARYKRWPNCRHRSQ?RRCDNS?A?PRILGNSY????????????????????????????????
>Damericana_62e74e113e114e122e123
GTDRLCVDYRELNANTVADKYPLPLISDQINRLSEGKYFSSLDMASGFYQVPIHPDSIERTAFVTP???????????????????????????????????????????????????????????????????????????????????????????????????????????????????????????????????????????????????????????????????
>Dananassae_01
GTDRLCVDYRELNANTVSDKYPLPLISDQIARLSGARFFTCIDMASGFHQIPIHPSSIERTAFVTPEGQYEYLAMPFGLKNAPSVFQRAINRALGDLTHTYAIVYMDDVMIVARTKEEAFDRLKITLQALVEAGFSFNIKKCSFLKSCVEYLGFEVRAGEIRPNPRKIQALTDLPPPQSVTQLRQFIGLVSYFRQFVPKFSQLLKPLYALTSKSMSFSWELENEQIRQK
>Dananassae_02
GSDRLCIDYRELNANTVSDRYPLPLISDQIDRLQGGKYFSSLDMASGFYQVPIHPDSVERTAFVTPEGQYEFLAMPFGLKNASSVFQRAIVRALGDLVNKYAVIYIDDVLIVSSTIEEAFDRLETVLSVLSK?GFSFNIKKCKFLQTEIEYLGFLIRDGELKPNPRKIQALTQLPKPESVTQTTQFIDLASYFRKFVPHFSEVMKPLYLLTSKINEFEWSEKHEEIRKK
>Dananassae_03
GTDRLCVDYRELNANTVSDKYPLPLISDQIARLSGARFFTCIDMASGFHQIPIHPSSIERTAFVTPEGQYEYLAMPFGLKNAPSVFQRAINRALGDLTHTYAIVYMDDVMIVARTKEEAFDRLKITLQALVEAGFSFNIKKCSFLKSCVEYLGFEVRAGEIRPNPRKIQALTDLPPPQSVTQLRQFIGLVSYFRQFVPKFSQLLKPLYALTSKSMSFSWELENEQIRQK
>Dananassae_06
GTDRLCVDFRELNSNTVADKYPLPHIQDQINRLGGVNYFTCLDMASGYYQIPLHSDSIENTAFVTPDGQYEFLSMPFGLKNAPSVFQRLVIQALGDLANSLVIVYMDDIMIAASTKCEALERLQIVLDVLTKAGFSFNLTKCSFMKTSV?YLGYNISAGEIRPNPQKVVALTALPPPQSVTSLRQFIGLASYFRQFIKGFSQLMKPLYFLTADKNKFIWKTVHEQIRKK
>Dananassae_07
GTDRLCVDYRELNANTVSDKYPLPLISDQIARLSGARFFTCIDMASGFHQIPIHPSSIERTAFVTPEGQYEYLAMPFGLKNAPSVFQRAINRALGDLTHTYAIVYMDDVMIVARTKEEAFDRLKITLQALVEAGFSFNIKKCSFLKSCVEYLGFEVRAGEIRPNPRKIQALTDLPPPQSVTQLRQFIGLVSYFRQFVPKFSQLLKPLYALTSKSMSFSWELEHEQIRQK
>Dananassae_08
GSDRLCIDYRELNANTVSDRYPLPLISDQIDRLQGGKYFSSLDMASGFYQVPIHPDSVE?TAFVTPEGQYEFLAMPFGLKNASSVFQRAIVRALGDLVNKYAVVYIDDVLIVSSTIEEAFDRLETVLRVLSKSGFSFNIKKCKFLQTEIEYLGFLIRDGELKPNPRKIQALTQLPKPESVTQTRQFIGLASYFRKFVPHFSEVMKPLYLLTSKINEFEWSEKHEEIRKK
>Dananassae_09
GSDRLCIDFRELNSNTISDKYPLPLISDQIDRLRGGKYFSTLDMASGFYQIPIHPDSIERTALVTPEGQYEFLVMPFGLKNASSIFQRAIVRALGDLAYSYVVVYIDDVLIVAETKEEAYERLSIVLRVLSEAGFTFNVKKCAFLRTGIEYLGFYIKDGEIKPNPSKIEALTVLSPPSTVTQLRQFIGLASYFRQFVPRFSEQMKPLYELTSKLKTFDWKEKHEQIRQK
>Dananassae_11
GTHRLCVDYRELNSNTVADRYPLPLISDQIARLYGAKYFTCLDMASGYYQITMHKESVEFIAFVTPDGHYEFLPMPFGLRNAPSVFQRTVMQALGDLANTFVVVYMDDVMEAAATKSEALERLQTNLVCLTNSGISFNIKKCSFLKSTVQYLGYEVSAGDIRPNSLKVTALTSLPPPQSVSALRQFIGLASYFRQFMQGFSCFMKPLYLLTSEKNDFVCKSEHEEIRQK
>Dananassae_13
GTDRLCVDYRELNANTVSDKYPLPLISDQIARLSDARFFTCIDMASGFHQIPIHPSSIERTAFVTPEGQYEYLAMPFGLKNAPSVFQRAINRALGDLTHTYVIVYMDDVMIVARTKEEAFDRLKITLQALVEAGFSFNIKKCSFLKSCVEYLGFEVRAGEIRPNPRKIQALTDLPPPQSVTQLRQFIGLVSYFRQFVPKFSQLLKPLYALTSKSMSFSWELEHEQIRQK
>Dananassae_14
GTDRLCVDYRELNANTVSDKYPLPLISDQIARLSGARFFTCIDMASGFHQIPIHPSSIERTAFVTPEGQYEYLAMPFGLKNAPSVFQRAINRALGDLTHTYAIVYMDDVMIVARTKEEAFDRLKITLQALVEAGFSFNIKKCSFLKSCVEYLGFEVRAGEIRPNPRKIQALTDLPPPQSVTQLRQFIGLVSYFRQFVPKFSQLLKPLYALTSKSMSFSWELEHEQIRQK
>Dananassae_15
GTDRLCVDYRELNANTVSDKYPLPLISDQIARLSDARFFTCIDMASGFHQIPIHPSSIERTAFVTPEGQYEYLAMPFGLKNAPSVFQRAINRALGDLTHTYAIVYMDDVMIVARTKEEAFDRLKITLQALVEAGFSFNIKKCSFLKSCVEYLGFEVRAGEIRPNPRKIKALTDLPPPQSVTQLRQFIGLVSYFRQFVPKFSQLLKPLYALT?KNMSFPWKLEHEQKPKK
>Dananassae_16
GTDRLCVDYRELNANTVSDKYPLPLISDQIARLSGDRFFTCIDMASGFHQIPIHPSSIERTAFVTPEGQYEYLAMPFALKNAPSVFQRAINRALGDLTHTYAIVYMDDLMIVARTKEEAFDRLKITLQALVEAGFSFNIKKCSFLKSCVEYLGFEVRAGEIRPNPRKIQALTDLPPPQSVTQLRQFIGLVSYFRQFVPKFSQLLKPLYAQTSKSMSFSWELEHEQIRQK
>Dananassae_17
GTDRLCVDYRELNANTVSDKYPLPLISDQIARLSGARFFTCIDMASGFHQIPIHPSSIERTAFVTPEGQYEYLAMPFGLKNAPSVFQRAINRALGDLTHTYAIVYMDDVMIVARTKEEAFDRLKITLQALVEAGFSFNIKKCSFLKSCVEYLGFEVRAGEIRPNPRKIQALTDLPPPQSVTQLRQFIGLVSYFRQFVPKFSQLLKPLYALTSKSMSFSWELENEQIRQK
>Dananassae_19
GTDRLCVDYRELNANTVSDKYPLPLISDQIARLSDARFFTCIDMASGFHQIPIHPSSIERTAFVTPEGQYEYLAMPFGLKNAPSVFQRAINRALGDLTHTYVIVYMDDVMIVARTKEEAFDRLKITLQALVEAGFSFNIKKCSFLKSCVEYLGFEVRAGEIRPNPRKIQALTDLPPPQSVTQLRQFIGLVSYFRQFVPKFSQLLKPLYALTSKSMSFSWELEHEQIRQK
>Darizonae_04
??????????????????????????????????????????????????????????????FVTPDGQYEYLSMPFGLKNAPSVFQCTEMHALGELASTFVVVYMDDVLDVGATQGNALETLQITLHLLTQAGFPFNIKKCSFLK?TVQYLGYEVSVGEIR?NPLKTSPLTALPPPKSVSALRQFIGLASYFLQ??????????????????????????????????
>Darizonae_07
??????????????????????????????????????????????????????????????????DGQYESLTMPFRLKNAPSVFQR?IMKALGELAY??VIVYIDDIMIVSTAIDVGLERLKTIFDVLTKAGFFFNMTKCSFLKSKVEYLGYEASAGEIRPSPRKIVALSALPPPRTVTGLRQFIGLASYCRKFVPGLS?LMKLLYSLTSG????????????????
>Darizonae_09
???????????????????????????????????????????????????????????????????????????????KNAPSVFQRAVMEALGELAYSYVIVYMDDIMIVSPTIDVGLERLKTVFDVLTKAGFFFNMTKCSFLKSKVEYLGYEVSAGEVRPNPRKIVALSALPPPQSVTGLRQFIGLTSY?RKFFPGFS?LMKLLYSLTSG????????????????
>Darizonae_10
GTDRLCVDYRELNSNTVSDRYPLPLIADQISRLKGSMYFSCLDMASGFYQIPVHPDSIERTAFVTPDGQYEFLVMPFGLKNAPSVFQRAVIKALGDLAYSYVIVYIDDILIIAQTKEEAYERLQTVIDILSKTGFTFNISKCSFLRTTNTYLGYEISCGQIRPNEGKIAALVGLPPPQSVTQVRQFIGLASYFRQ??????????????????????????????????
>Dbipectinata_01
GSDRLCVDYRELNSNTVSDRYPLPLINDQIARLAGAKYFACLDMASGYHQTPIHPASVKCTAFVTPDGLYEYLTMPFGLKNAPSVFQRAIINALGNLAYSYVIVYMDDIMMVSSTIESGIERLRIVLDVLTAAGFSFNIAKCGFLKTTV?YLGYEVRAGELRPNPRKIIALNSLPPPQKVRSVRQFIGLAFYFRKFVPRFSQIMKPIYSLTSNKSLSN?NNELESIRKS
>Dbipectinata_02
PLNRLCVDYRELNSNTVSDRYPVPLINDQIARLAGAKYFTCLDTASGYH?IPIHPDSVECTAFVTPDGHYEYLTMPFGLKNAPSVFQRAFINALGNLAYSYVVVYMDDIMVVSSTIESYIERLRIVLDVLTAAGFSFNIAKCGFLKTTVQYLGYEVRAGELRPNPRKNIALKSLPPPQTVRSVKQLIGLASTFRKFVPRFSQIMKPIYSLTSSKNVFNWNNELESIRKN
>Dbipectinata_03
GTDRLCVDYRELNANTVSDKYPLPLISDQIARLSGARFFTCIDMASGFHQIPIHPSSIERTAFVTPEGQYEYLAMPFGLKNAPSVFQRAINRALGDLTHTYAIVYMDDVMIVARTKEEAFDRLKITLQALVEAGFSFNIKKCSFLKSCVEYLGFEVRAGEIRPNPRKIQALTDLPPPQSVTQLRQFIGLVSYFRQFVPKFSQLLKPLYALTSKSMSFSWELEHEQIRQK
>Dbipectinata_04
GSDRLCVDYRELNSNTVSDRYPLPLINDQIARLAGAKYFACLDMASGYHQIPIHPASVKCTAFVTPDGLYEYLTMPFGLKNAPSVFQRAIINALGNLAYSYVIVYMDDIMMVSSTIESGIERLRIVLDVLTAAGFSFNIAKCGFLKTTV?YLGYEVRAGELRPNPRKIIALNSLPPPQIVRSVRQFIGLAFYFRKFVPRFSQIMKPIYSLTSNKSLSN?NNELESIRKS
>Dbipectinata_06
GSARLCVDYRELNRNTVADKFPLPLISYQMARLRGAKYFTSLDMASGYYQISMHPESIEYTAFVTPHGQYEFLAMPFGLKNAPSVFQRAVLTALGSLAHSFVIFYMDDLLIVSETKEEAFERLKLVLDVLVKAGFSFNISK????RITVRYLGYGIQAGEIRPNSNKIESLVVLPP?KSVAFLRQLIGLASYFRQFIQGFSQLMKPLYFLTSEKTSFDWQTQHEQIRSK
>Dbipectinata_08
GTDRLCVDYRELNANTVSDKYPLPLISDQIARLSGARFFTCIDMASGFHQIPIHPSSIERTAFVTPEGQYEYLAMPFGLKNAPSVFQRAINRALGDLTHTYAIVYMDDVMIVARTKEEAFDRLKITLQALVEAGFSFNIKKCSFLKSCVEYLGFEVRAGEIRPNPRKIQALTDLPPPQSVTQLRQFIGLVSYFRQFVPKFSQLLKPLYALTSKSMSFSWELEHEQIRQK
>Dbipectinata_09
GSDRLCYAYRELNSNTVSDRYPLPLINDQIARLSGAKYLTCLDIVSGYHQIPIHPDSVEFTAFVTPDGHYEYLTMPFGLKNGPSVFQRPIINALGNLAYSYVVVYMDDIMVVSSTIESCIERLRIVLDILIAAGFSFNIAKCGFLKTTVQYLGYEVRAGELRPNPRKIIALNSLPPPQKVRSVRQFIGLAFYF?KFVPRFSQIMKPIYSLTSSKSMSN?N?????????
>Dbusckii_03
?????????????????????????????????????YFTCLDMTSGYHQIPIHPDSVEQTAFVTPDGHY?YLTMPFGLKN???????????AFGNLEHSYVIVYMDDILVVSTPIELGVERLKVVLYVLTTAGF?FNIAKCGFLKTSVQYLGYDVR????????????????????????????????????????????????????????????????????????
>Dbusckii_04
??DRLCVDYRELNSNTVADKYPLPLIQDQINRLGGANYFTCLDMASGYYQIPLHAD????TEFVTPDGQYEF?SMPFGLRNAPTVFQRLVMQALGDLSNSFFIVYMDDILI??????????????????????????????????????????????????????????????????????????????????????????????????????????????????????
>Dbusckii_05
???????????LNSNTVADKYPLPLIQGQIYRLRGANYFTCLDMASGYYQIPLHAD????TEFVTPDGQYEF?SMPFGLRNAPTVFQRLVMQALGDLSNSFFIVYMDDILIVASPKCEALERLQIVLNVLSKTGFSYNIIKFTFLKTTVQYLGYIVSAKEIRP??????????????????????????????????????????????????????????????????
>Dbusckii_08
???????DYRELNANTVSDKYPLPLISDQIARLREGKYFSSLDMASGYHQIPIHEESIERTAFVTPDGQYEYLAMPFGLKNASSIFQRAIVRALGELAYSYAVVYIDDVLIVAKSKEEAFERLTIVLQALSSVGFSLNIKKCNFLQRGVEYLGYYIKDGEIKPNPGKIKALSALSQPVTVTQVRQFIGLASYFRQFVPRFSEQMKPLY?????????????????????
>Dbuzzatii_FJ748689
GTDRLCVDYRELNSNTIADRYPLPLISDQIARLRGANYFTCLDMASGFHQIPIHPDSIEYTAFVTPDGQYEFLTLPFGLKNAPTVFQRAVMRALGDLAYSYVIVYMFNI?IVSPTVELGLERLKIVLDILTDAGFIFNVNKCSFLKTVVQYLGYEVIAGKIRPNSRKIVALTSLPPPQTVFGVRQFIGLASYFRKFVPGFSQVIKPLYSLTSGRESFAWTTELESIRRK
>Dbuzzatii_GQ339579
GTDRLCVDYRELNSNTIADRYPLPLISDQIARLRGANYFTCLDMASGFHQIPIHPDSIEYTAFVTPDGQYEFLTMPFGLKNAPSVFQRAVMRALGDLAYSYVIVYMDDIMIVSPTVELGLERLKIVLDILTDAGFIFNVNKCSFLKTVVQYLGYEVRAGEIRPNSRKIVALTSLPPPQTVFGVRQFISLASYFRKFVPGFSQVIKPLYSLTSGKESFAWTTELESIRKK
>Dbuzzatii_GQ339580
GADRLCVDYRELKSNTSADRYPLPLISDQIA?LRGANYFTCLDMASGFHQILIHPDSIEYTAFVTPDGQYEFLTMPFGLKNAPSVFQRAVMRALGDLAYSYVIVYMDDIMIVSPTVELGLERLKIVLDILTDAGFIFNVNKCSFLKTVVQYLGYEVRAGEI????RKIVALTSLPPPQTVFGVRQFIGLASYFRKFVPGFSQVIKPLYSLT??RESFALTTELESIRKK
>Dbuzzatii_GQ339582
GTDRLCVDYRELNSNTIADRYPLPLISDQIARLRGANYFTCLDMASGFHQIPIHPDSIEYTAFVTPDGQYEFLTMPFGLKNAPSVFQRAVMRALGDLAYSYVIVYMDDIMIVSPTVELGLERLKIVLDILTDAGFLFNCYKCSFLKTVVQYLGYEVRAGEIRPNSRKIVALTSLPPPQTVFGVRQFIGLASYFRQFVP???????????????????????????????
>Dbuzzatti_01t
GSDRLCVDYRELNANTVSDKYLLPLISDQISRLRGTKYFSSLDMASGFYQISIHEDSI?RTAFVNPEGQYEFLAMPFGLNNASSVFQRAIVKALGESAYSYAVVYIDDVLNVAESKEQAFERLTIVLKALANARFSS????????????????????????????????????????????????????????????????????????????????????????????
>Dbuzzatti_02
?????CIDYRELNSNTVADKYPLPLISDQIDRLRGSY??TCLDMATSFHQIPIHPDSVEYIAFVTPDGQYEFLTMPFGLKNAPSVFQRTVMQALGNFAYSYVIVYMDDIMIVSPTIELGFERLRTVLNVLTRAGFIFNL??CSFLKTKVQYLAFEVKAGEIRPNSQKTTAL??????????????????????????????????????????????????????????
>Dbuzzatti_02t
GSDRLCVDYRELNANTVSDKYPLPLISDQISRLRGGKYFSSLDMASGFYQIPIHEDSIERTACVTPEGQYEFLAMPFGNKIASSVFQRAIVKALGELAYSYAAVYIDYVLIVAESK??AFERLTI?LKALANAGFSFNRKKCAFLQTGIEYLGFYIKNGEIKPNPRKIEALSVLPKPNSVTQLRQFIGLASYFRQFVPRFSEQMKPLYHLIAKNNAFVWKEEHEQIRQK
>Dbuzzatti_03
??????????????????????LPLISDQIYRLRSSYYFTCLDIASGFH?IPIHPDSV?YTAFVTPDGQYEFLTMTFGLKNAPSVFQRIVRQALGNLAYSYVVVYMDDIM??SPTIELGLERLRTVLNILTRAGFIFNISKCSFLITKVQYLGFEVKASETRPNSQKTTALSLLPPPQTVSSLRQIIGLDSYFRKFVPDFGKIMKPLYSLTSGKGSIVWNIELENIRKK
>Dbuzzatti_04
?????CIDCRELNSNTVADKYHLPLISEQMDRLRAPYYFTCLDMASGFQQIPIHPDSIEYTAFVTPDGQYEFLTMPFGLKNAPSVFQRTVI?A?GNLTYSYVIVYM???????????????RLRTVLNVLIRAGFIFNISKYSFLKTMLQYLRFEVKAGKIRPNSQKTTALSLLPPPQTISSSRQFIGLASYFRKFVPDFAKIMKPLYSLTSGKGSIVWNVELENIRKK
>Dbuzzatti_04_2
G?DRLYVDYRQLNSNTIADRYPLPLIIDQIARLRGANYFTCLDMASGFHQIPIHLDSIEYTAFVTPDSQY?FLTMPFGLKNAPSVFQRVVTRALGDLAFSYVIVYMDDIMVVSPTIEIGLERLKTVLDVLSGAGFIFNISKCSFLKTVVHN????IMTGEIRPN?????????????????????????????????????????????????????????????????
>Dbuzzatti_08
GTDRLCVDYRMLNENTVADKYPLPLI?DQVARLRGAKYFSCIDMASGFYRIPVHEDSIERTAFVTPDGQCEFLAMPFGLKNEPSVFQRAIMKALGALAYTYAIVYIDDVLIIAESKEDALDRLRTVLETLSMAGFSFNVTKCSFLTTRIEYLGFELSDG?IRPNSRKIQALNRLPPP??VSQLRQFIGLTSYFRQFVLNFSQTLKPLYLLTSKANDFVWLPVHEYIRI?
>Dcardini_FJ748690
GTDRLCVDYREFNSNTIADRYPLPLISDKIARLCGANYFTCFDMASGFHQIPIHHDSIEYTAFVTPDGHYVFLTMPFGLKNAPSVFQRAVMRALGDLAYSYVIVYMDDIMIVSPTVELGLKRLKIVLDILTDAGFIFNVNKCSFLKTVVQYLGYEVRAGEIRPNSRKIVALTSLPPPQTVFGVRQFIGLASYFRKFVPGFSQVIKPLYSLTSGRESFAWTTELESIRKK
>Dcardinoides_EF090263
????????????NSNTIADRYPLPLISDKIARLCGANYFTCFDMASGFHQIPIHHDSIEYTAFVTPDGHYVFLTMPFGLKNAPSVFQRAVMRALGDLAYSYVIVYMDDIMIVSPTVELGLKRLKIVLDILTDAGFIFNVNKCSFLKTVVQYLGYEVRAGEIRPNSRKIVALTSLPPPQTVFGVRQFIGLASYFRKFVPGFSQVIKPLYSLTSGRESFAWTTELESIR??
>Dcardinoides_EU149929
????LCVDYREFNSNTIADRYPLPLIS?QIARL?GANYFTCLDMASGFHQIPIHHDSIEYTAFVTPDG?Y?FLTMPFGLKNAPSVFQRAVMRALGDLAYSYVIVYMDDIMIVSPTVELGLKRLKIVLDILTDAGFIFNVNKCSFLKT?VQYLGYEVRAGEIRPNSRKIVALTSLPPPQTVFGVRQFIGLASYFRKFVPGFSQVIKPLYSLTSGRESFAWTTELESIRKK
>Dcardinoides_EU149930
????LCVDYREFNSNTIADRYPLPLISD?IARLCGANYFTC?DMASG?HQIPIHHDSIEYTAFVTPDGHYVFLTMPFGLKNAPSVFQRAVMRALGDLAYSYVIVYMDDIMIVSPTVELGLKRLKIVLDILTDAGFIFNVNKCSFLKTVVQYLGYEVRAGEIRPNSRKIVALTSLPPPQTVFGVRQFIGLASYFRKFVPGFSQVIKPLYSLTSGRESFAWTTELESIRKK
>Delegans_01
GTDRLCVDYRELNANTVSDKYPLPLISDQIARLSGARFFTCIDMASGFHQIPIHPSSIERTAFVTPEGQYEYLAMPFGLKNAPSVFQRAINRALGDLTHTYAIVYMDDVMIVARTKEEAFDRLKITLQALVEAGFSFNIKKCSFLKSCVEYLGFEVRAGEIRPNPRKIQALTDLPPPQSVTQLRQFIGLVSYFRQFVPKFSQLLKPLYALTSKSMSFSWELEHEQIRQK
>Delegans_02
GTARLCVDYRELNKNTVADKFPLPLISDQIARLRGANYFTSLDMACGYYQILMHPESIEYTAFVTPDGQYEFLSMPFGLKNAPSVFQRAVLKALGSLAHS????YMDDILIVSETKEEAFERLQLVLDVLVKAGFSFNISKCFFLRTTVRYLGYEIKAGEIRPNLNKIESLVALPPPKSVATLRQFIGLASYFCQFIPGFSQLMKSLYFLTSEKNSFDWQVQHEEIRSK
>Delegans_03
GTARLCVDYRELNKNTVADKFPLPLISDQIARLRGANYFTSLDMACGYYQILMHPESIEYTAFVTPDGQYEFLSMPFGLKNAPSVFQRAVLKALGSLAHSFVIVYMDDILIVSETKEEAFERLQLVLDVLVKAGFSFNISKCFFLRTTVRYLGYEIKAGEIRPNLNKIESLVALPPPKSVATLRQFIGLASYF????????QLMKPLYFLTSEKNSFDWQVQHEEIRRK
>Delegans_04
GTDRLCVDYRELNANTVSDKYPLPLISDQIARLSGARFFTCIDMASGFHQIPIHPSSIERTAFVTPEGQYEYLAMPFGLKNAPSVFQRAINRALGDLTHTYAIVYMDDVMIVARTKEEAFDRLKITLQALVEAGFSFNIKKCSFLKSCVEYLGFEVRAGEIRPNPRKIQALTDLPPPQSVTQLRQFIGLVSYFRQFVPKFSQLLKPLYALTSKSMSFSWELEHEQIRQK
>Delegans_05
GTARLCVDYRELNKNTVADKFPLPLISDQIARLRGANYFTSLDMACGYYQILMHPESIEYTAFVTPDGQYEFLSMPFGLKNAPSVFQRAVLKALGSLAHSFVIVYMDDILIVSETKEEAFERLQLVLDVLVKAGFSFNISKCFSLRTTVRYLGYEIKAGEIRPNLNKIESLVALPPPKSVATLRQFIGLASYFRQFIPGFSQLMKPLYFLTSEKNSFDWQVQHEEIRSK
>Derecta_01
GFQRLCVDYRELNSNTVSDKYPLPLISDQIARLHGAKYFTCLDMESGFYQIPLHADSVECTAFVTPDGQYEFLAMPFGLKNAPAVFQRTVMQALGDLANTFVVVYMDDVMVAASTKSEALERLQITLDCLTKAGFAFNLKKCSFLKSTVQYLGYEVSAGEIRPNSLKIAALTALPPPQSVSSLRQFIGLASYFRQFIQGFSCFMKPLYLLTSERREFIWNAEHIQIRQR
>Derecta_02
GSQRLCVDYRELNSNTVSDRYPLPLISDQIARLHGAKYFTCLDMASGYYQIPLHADSVECTAFVTPDGQYEFLAMPFGLKNAPAVFQRTVMQALGDLANTFVAVYMDYVMVAASTKSEALERLQITLDCLTKAGFAFNLKKCSFLKSTVQYLGYEVSAGEIRPNSFKIAALTALPPPQSVSSLRQFIGLASYFRQFIQGFSCFMKPLYLLTSERSEFIWNAEHEQIRQR
>Derecta_03
GSQRLCVDYRELNSNTVSDRYPLPLISDQIARLHGAKYFTCLDMASGYYQIPLHADSVECTAFVTPDGQYEFLAMPFGLKNAPAVFQRTVMQALGDLANTFVVVYMDDVMVAASTKSEVLERLQITLDCLTKAGFAFNLKKCSFLKSTVQYLGYEVSAGEIRPNSLKIAALTALPPPQSVSSLRQFIGLASYFRQFIQGFSCFMKPLYLLTSERSEFIWNAEHEQIRQR
>Derecta_04
GSQRLCVDYRELNSNTVSDRYPLPLISDQIARLHGAKYFTCLDMASGYYQIPLHADSVECTAFVTPYGQYEFLAMPFGLKNAPAVFQRTVMQALGDLANTFVAVYMDDVMVAASTKSEALERLQITLDCLTKAGFAFNLKKCSFPKSTVQYLGYEVSAGEIRPNSFKIAALTALPPPQSVSSLRQFIGLASYFRQFIQGFSCFMKPLYLLTSERSEFIWNAEHEQIRQR
>Dficusphila_01
GSDRLCIDYRELNANTVSDKYPLPLISDQIDRLRGGKYFSSLDMASGFYQIQIHPDSVERTAFVTTEGQYEFVAMPFGLKNASSVFQRAIMRALGEVAHSYAIVYIDDVLIVASTKEEAFMRLKEVLQRLTSAGFSYNISKCSFLQTSVEYLGYKIENGEIRPNPRKIQALAALPPPQTVTQLRQFIGLSSYFRQFVPRFSELMKPLYLLTTK?SKFEWRDRHEQVRQE
>Dhydei_X13304
GTDRLCVDYRELNSNTIADRYPLPLISDQIARLRGANYFTCLDMASGFHQIPIHPDSIEYTAFVTPDGQYEFLTMPFGLKNAPSVFQRAVMRALGDLAYSYVIVYMDDIMIVSPTVELGLERLKIVLDILTDARFIFNVNKCSLLKTVVQYLGYEVRAGEIRPNSRKIVALTSL?TPQTVFGVRQFIGLASYFRKFVPGFSQVIKPLYSLTSGRESFAWTTELETIRKK
>Dhydei_X13305
?????????????????????????????????????????????????????????????????????????TMPFG?KNAPSDFQLAVM??????????????IGDIIIELPTVELGLERLKTVLDILTEAVFIINVSKCNFLKTVLQYLVYEVR??EIRLSPRKIAA???FTPLQIVFGVRQFIGLAS????????????????????????SFVKN?????IRKK
>Dkikkaway_01
GSNRLCVDYRELNSNTVADKYPLPLIQDQINKLRGVNYFTCLDMASGYYQIPMDADSIEYTAFVTPDGQYEFVSMPFGLRNAPSVFQRLVIQALGDLANSYVIVYMEDIMITATTLEEAFERLEIVLNVLTEAGFSFNITKCSFLKTSVQYLGFSVSAGEIRPNPQKIVALTALMPPQSVTSLRQFIGLASYFRQFIKGFSQLMKPLYFLTYDKNKFNWKAEHEQIRKK
>Dkikkaway_02
GSARLCVDYRELNKNTVADKFPLPLISDQISRLRGAKYFTSLDMASGYYQISMHPESIVYTAFVTPDGQYEFLSMPFGLKNAPAVFQRAVLKALGSLAHSFVIVYMDDILIVAETKEEAFERLKLVLDILVKAGFSFNISKCFFLRTTVHYLGYEIKAGEIRPNSNKIESLMALPPPKSVTTLRQFIGLASYFRQFIPGFSQLMKPLYFLTSEKTSFDWQTQHEEIRGK
>Dkikkaway_03
GSDRLCIDFRELNANTISDKYPLPLISDQIERLRGGKYFSILDMASGFYQIPIHPDSIEKTAFVTPEGQYEFLAMPFGLKNASSIFQRAIVRALGDLAYSYAVVYIDDVLIVANTKDEAFERINKVLEVLSEAGFTFNVKKCAFLRTGVEYLGFYVKDGEIKPNPSKIEALSVLSPPTTVTQLRQFIGLASYFRQFVPRFSEKMKPLYQLTSKLKTFLWKDEHEQVRQK
>Dkikkaway_04
GSARLCVDYRELNKNTVADKFPLPLISDQISRLRGAKYFTSLDMASGYYQISMHPESIVYTAFVTPDGQYEFLSMPFGLKNAPAVFQRAVLKALGSLAHSFVIVYMDDILIVAETKEEALERLKLVLDILVKAGFSFNISKCFFLRTTVHYLGYEIKVGEIRPNSNKIESLMALPPPKSVTTLRQFIGLASYFRQFIPGFSQLMKPLYFLTSEKTSFDWQTQHEEIRGK
>Dmelanogaster_01
GTDRLCVDFRELNSNTISDKYPLPLISDQIARLRGANYFTCLDMASGFHQIPIHPESVEYTAFVTPDGQFEFLTMPFGLKNAPSVFQRAVINALGDLANSFVIVYMDDIMVVSPTKELALERLKTVLNVLTKAGFTFNLAKCSFLKTTVQYLGYEVRAGEIRPNVRKIASLSSLPPPQTVSGVRQFIGLASYFRKFVPGFSQLMKPLYSLSSGSGKITWSAELEEIRLK
>Dmelanogaster_01t
GSHRLCVDYRELNSNTVSDRYPLPLISDQIARLHGAKYFSCLDMASGYYQIPLHPDSVECTAFVTPDGQYEFLAMPFGLRNAPSVFQRTVMQALGDLANKFVVVYMDDVMVAASTKSEALERLQITLDCLTKAGFSFNINKCSFLKSKVQYLGYEVSAGEIRPNSLKIAALTTLPPPQSVPALRQFIGLAPYFRQFMQGFSGFMKPLYLLTSERNEFIWKPEHEEIRQK
>Dmelanogaster_02
GTDRLCVDFRELNSNTISDKYPLPLISDQIARLRGANYFTCLDMASGFHQIPIHPESVEYTAFVTPDGQFEFLTMPFGLKNAPSVFQRAVINALGDLANSFVIVYMDDIMVVSPTKELALERLKTVLNVLTKAGFTFNLAKCSFLKTTVQYLGYEVRAGEIRPNVRKIASLSSLPPPQTVSGVRQFIGLASYFRKFVPGFSQLMKPLYSLSSGSGKITWSAELEEIRLK
>Dmelanogaster_03t
GSDRLCIDFRELNLNTISDKFPLPLISDQIDRLRGGKYFSILDMASGFYQIPIHPDSIEKTAFVTIKGQYEFLAMPFGLKNASAVFQRAIVRALGDLAYSYAVVYIDDVLVIANTKEEAYERLNTVLKALSEAGFSFNIKKCNFLCTGIEYLGFYIKDGEIKPNPRKIEALSVLSQPTSATQLRQFIGLASYFRQFVPRFSEKMKPLYQLTSKLNTFAWKEEHERIRQN
>Dmelanogaster_04
GTDRLCVDFRELNSNTISDKYPLPLISDQIARLRGANYFTCLDMASGFHQIPIHPESMEYTAFVTPDGQFEFLTMPFGLKNAPSVFQRAVINALGDLANSFVIVYMDDIMVVSPTKELALERLKTVLNVLTKAGFTINLAKCSFLKTTVQYLGSEVRAGEIRPSVRKIASLSSLSPPQTVSGVRQFIGLASYFRKFVPGFSQLMKPLYSLSSGSGKITWSAELEEIRLK
>Dmelanogaster_05
GTDRLCVDFRELNSKTISDKYPLPLISDQIARLRGANYFTCLDMASGFHQIPIHPESVEYTAFVTPDGQFEFLTMPFGLKNAPSVFQRAVINALGDLANSFVIVYMDDIMVVSPTKELALERLKTVLNVL?KAGFT?NLAKCSFLK?P?QYWGYEVRAGEIRPNVRKIASLSSLPPPQTVSGVRQFIGLASYFRKFVPGFSQLMKPLYSLSSGSGKITWSAELEEIRLK
>Dmelanogaster_06
????LCVDFRELNSNTISDKYPLPLISDQIARLRGANYFTCLDMASGFHQIPIHPESVEYTAFVTPDGQFEFLTMPFGLKNAPSVFQRAVINALGDLDNSFVIVYMDDIMVVSPTKELALERLKTVLNVLTKAGFTFNLAKCSFLKTTVQYLGYEVRAGEIRPNVRKIASLSSLPPPQTVSGVRQFIGLASYFRKFVPGFSQLMKPLYSLSSGSGK?????????????
>Dmelanogaster_X14037
GTDRLCVDFRELNSNTISDKYPLPLISDQIARLRGANYFTCLDMASGFHQIPIHPESVEYTAF????????????PDGLKNAPSVFQRTVINALGDLANSFVIVYMDDIMVVSPTKELALERLKTVLNVLTKAGFTFNLAKCSFLKTTVQYLGYEVRAGEIRPNVRKIASLSSLPPPQTVSGVRQFIGLASYFRKFVSGFSQLMKPLYSLSSGSGKITWSAELEEIRLK
>Dmercatorum_FJ748693
??????????????????????LPLISDQIARLRGANYFTCLDMASGFHQIPIHPDSIEYTAFVTPDGQYEFLTMPFGLKNAPSVFQRAVMRALGDLAYSYVIVYMDDIMIVSPTVELGLERLKIVLDILTDAGFIFNVNKCSFLKTVVQYLGYEVRAGEIRPNSRKIVALTSLPPPQTVFGVRQFIGLASYFRKFVPGFSQVIKPLYSLTSGRESFAWTTELESIRKK
>Dmercatorum_FJ748694
??????????????????????LPLISDQIARLRGANYFTCLDMASGFHQIPIHPDSIEYTAFVTPDGQYEFLTMPFGLKNAPSVFQRAVMRALGDLAYSYVIVYMDDIMIVSPTVELGLERLKIVLDILTDAGFIFNVNKCSFLKTVVQYLGY?VRAGEIRPNSRKIVALTSLPPPQTVFGVRQFIGLASYFRKFVPGFSQVIKPLYSLTSGRESFAWTTELESIRKK
>Dmercatorum_GQ339583
GTDRLCVDYRELNSNTIADRYPLPLISDQIAGLRGANYFTCLDMASGFHQIPIHPDSIEYTAFVTPDGQYEFLTMPFGLKNAPSVFQRAVMRALGDLAYSYVIVYMDDIMIVSPTVELGLERLKIVLDILTDAGF?FNVNKCSFFKTVVQYLGYEVRAGEIRPNSRKIVALTSLPPPQTVFGVRQFIGLASYFRKFVPGFSQVIKPLYSLTSGRESFAWTTELESIRKK
>Dmercatorum_GQ339584
GTDRLCVDYRELNSNTIADRYPLPLISDQIARLRGANYFTCLDMASGFHQIPIHPDSIEYTASVTPDGQYEFLTMPFGLKNAPSVFQRAVMRALGDLAYSYVIVYMDDIMIVSPTVELGLERLKIVLDILTDAGFIFNVNKCSFLKTVVQYLGYEVRAGEIRPNSRKIVALTSLPPPQTVFGVRQFIGLASYFRKFVPGFSQVIKPLYSLTSGRESFAWTTELESIRKK
>Dmercatorum_GQ339585
GTDRLCVDYRELNSNTIADRYPLPLISDQIARLRGTNYFTCLDMASGFH?IHIHPDSIEYTAFVTPDGQYEFLTMPFGLKDAPSVFQRAVMRALGDLAYSYVIVYMDDIMIVSPTVELGLERLKIVLDILTDAGFIFNVNKCSFLKTVVQYLGYKVRAGEIRPNSRKIVALTSLPPPQTVFGVRQFIGLASYFRKFVPGFSQVIKPLYSLTSGRESFAWTTELESIRKK
>Dmercatorum_GQ339586
GTDRLCVDYRELNSNTIADRYPLPLISDQIAGLRGANYFTCLDMASGFHQIPIHPDSIEYTAFVTPDGQYEFLTMPFGLKNAPSVFQRPVMRALGDLAYSYVIVYMDDIMIVSPTVELGLESLKIVLDILTDAGFIFNVNKCSFLETVVQYLGYEVRAGEIRPNSRKIVA?TSLPPPQTVFGVRQFIGLASYFRKFVPGFSQVIKPLYSLTSGRESFAWTTELESIRKK
>Dmojavensis_01
?????????????????????????????????????????????SGFHQIPIHPDSIEYTAFVTPDGQYEFLTMPFGLKNAPSVFQRAVMKALGEVAYSYVIVYMDDIMIVSPTIDVGLERLKTVLDVLMKAGFFFNITKCSFLKSKVEYLGYEVSAGEVRPNPRKIVALSAL?PPRTVTGLRQFIGLASYFRKFVPGFAQLMKPLYSLTSGSGDITWDSELEEIRKR
>Dmojavensis_02
????????????NSNTVSDKYPLPLISDQIDRLRGANYFTCLDMASGFHQIPIHPDSIEYTAFVTPDGQYEFLTMPFGLKNAPSVFQRAVMKALGELAYSYVIVYMDDIMIVSPTVDVGLERLKTVLDVLMKAGFFFNITKCSFLKGKVEYLGYEVSAGE?????????????????????????????????????????????????????????????????????
>Dmojavensis_02t
GSHRLCVDYRELNANTVSDRYPLPLIADQIARLHGAKYFTCLDMASGYYQIPMHDDSIEFTAFVTPDGQYEYLSMPLGLKNAPSVFQRTVMQTLGELANTFVVVYMDDVLIVGATISEALERPHVTLDLLTKAGFSFNIKKCFFLKSTVQYLGYEVSAGQIRPNPLKTSALTALPPPKSVSALRQFIG?ASYFRQFIQGFSCLMKPLYILTSEQNEFVWKPEHEQIRQK
>Dmojavensis_03
GSDRLCVDYRALNSNTVSDKYPLPLISDQIDRLRGANYFTCLDMASGFHQIPIHPDSIEYTAFVTPDGQYEFLTMPFGLKNAPSVFQRAVMKALGELAYSYVIVYMDDIMIVSPTVDVGLERLKTVLDVLMKAGFFFNITKCSFLKGKVEYLGYEVSAGEVRPNPRKIVALSAL?PPRTVTGLRQFIGLASYFRKFVPGFSQFMKPLYSLTSGSGDITWDSELEEIRKR
>Dmojavensis_03t
GSHRLCVDYRELNANTVSDRYPLPLIADQIARLHGAKYFTCLDMASGYYQIPMHEDSIEFTAFVTPDGQYEYLSMPFGLKNAPSLFQRTVMQTLGELANTFVVVYMDDVLIVGATISEALERLQITLDLLTKAGFSFNIKKCSFLKSMIKYLGYEVSAGQI????LKTSALTALPPPKSVSA?RQFIGLASYFRQFIQGFSCLMKPLYILTSEKNEFVWKPEHEQIRQK
>Dnavojoa_04
???????????QIYNTVDDKDPLPLINDQIARICGSKFFSCLDMASGLYQIPIHSNSINRTDFVTP?GQYEFLAMLFGLKIAPSVLQRAVMKALGELAFSYVIVYMDGIII??????????????????????????????????????????????????????????????????????????????????????????????????????????????????????
>Dnavojoa_07
???????DYRELNSNTVSDRYPLPLIADQISRLKGSMYFSCLDMASGCYQIPVHPDSIERTAFVTPDGQYEGLVMPFGLKNAPSVFQRAVIKVLGDLAYSYVIVYIDDILIIAQTKE??YERLQTVIDI????????????????????????????????????????????????????????????????????????????????????????????????????
>Dnavojoa_08
???????????????????????????????????????????????????????????????????GQYEYLSMPFGLKNAPSVFQRTVMQTLGELANTFVVVYMDDVLIVGATISEALKRLQITLDLLTKAGFSFNIKKCSFLKSTVQYLGYEVSAGQIRPNPLKTSALTALPPPKSVSALRQFIGLASYFRQFIQG??????????????????????????????
>Dneocardini_EF090264
????LCVDYRELNSNTIADRYPLPLISDQIARLRGANYFTCLDMASGFHQIPIHHDSIEYTAFVTPDGQYEFLTMPFGLKNAPSVFQRAVMRALGDLAYSYVIVYMDDIMIVSPTVELGLKRLEIVLDILTDAGFIFNVNKCSFLKTVVQYLGYEVRAGEIRPNSRKIVALTSLPPPQTVFGVRQFIGLASYFRKFVPGFSQVIKPLYSLTSGRESFAWTTELESIRKK
>Dneocardini_EU149931
????LCVDYRELNSNTIADRYPLPLISDQIARLRGANYFTCLDMASGFHQIPIHHDSIEYTAFVTPDGQYEFLTMPFGLKNAPSVFQRAVMRALGDLAYSYVIVYMDDIMIVSPTVELGLKRLEIVLDILTDAGFIFNVNKCSFLKTVVQYLGYEVRAGEIRPNSRKIVALTSLPPPQTVFGVRQFIGLASYFRKFVPGFSQVIKPLYSLTSGRESFAWTTELESIRKK
>Dneocardini_EU149932
????LCVDYRELNSNTIADRYPLPLISDQIARLRGANYFTCLDMASGFHQIPIHHDSIEYTAFVTPDGQYEFLTMPFGLKNAPSVFQRAVMRALGDLAYSYVIVYMDDIMIVSPTVELGLKRLEIVLDILTDAGFIFNVNKCSFLKTVVQYLGYEVRAGEIRPNSRKIVALTSLPPPQTVFGVRQFIGLASYFRKFVPGFSQVIKPLYSLTSGRESFAWTTELESIRKK
>Dneocardini_EU149933
????LCVDYRELNSNTIADRYPLPLISDQIARLRGANYFTCLDMASGFHQIPIHHDSIEYTAFVTPDGQYEFLTMPFGLKNAPSVFQRAVMRALGDLAYSYVIVYMDDIMIVSPTVELGLKRLEIVLDILTDAGFIFNVNKCSFLKTVVQYLGYEVRAGEIRPNSRKIVALTSLPPPQTVFGVRQFIGLASYFRKFVPGFSQVIKPLYSLTSGRESFAWTTELESIRKK
>Dneomorpha_FJ748695
GTDRLCVDYRELNSNTIADRHPLPLISDQIARLRGANYFTCLDMASGFHQIPIHPDSIEYTAFVTPDGQYEFLTMPFGLKNAPSVFQRAVMRALGDLAYSYVIVYMDDIMIVSPTVELGLERLKIVLDILTDAGFIFNVNKCSFLKTVVQYLGYEVRAGEIRPNPRKIVALTSLPPPQTVFGVRQFIGLASYFRKFVPGFSQVIKPLYSLTSGRESFAWTTELESIRKK
>Dneomorpha_FJ748696
GTGRLCVDYRELNSNTIADRYPLPLISDQIAW??GANYFTCLDMASGFHQIPIHPDSIEYTAFVTPDG??????MPFGLKNAPSIFQRAVMRALGDLAYSYVIVYMDDIMIVSPTVELGLERLKIVLDILTDAGFIFNVNKCSFLKTVVQYLGYEVRAGEIRPNPRKIVA?TSLPPPQTVFGVRQFIGLASYFRKFVPGFSQVIKPLYSLTSGRESFAWTT????????
>Dneomorpha_FJ748697
GTDRLCVDYRELNSNTIADRYPLPLISDQIARLRGANYFTCLDMASGFHQIPIHPDSIEYTAFVTPDGQYEFLTMPFGLKNAPSVFQRAVMRALGDLAYSYVIVYMDDIMIVSPTVELGLERLKIVLDILTDAGFIFNVNKCCFLKTVVQYLGYEVRAGEIRPNPRKIVASTSLPPPQTVFGVRQFIGLASYFRKFVPGFSQVIQPLYSLTSGRESFAWTTELESIRKK
>Dparthenogenetica_FJ748698
GTDRLCVDYREFNSNTIADRYPLPLISDKIARLRGANYFTCLDMASGFHQIPIHFDSIKHTAFVTPDGQYEFLTMPFGLKNAPSVFQRAVMRALGDLAYSYVIVYMDDIMIVSPTVELGLKRLKIVLDILTDAGFIFNVNKCSFLKTVVQYLGYEVRAGEIRPNSRKIVALTSLPPPQTVFGVRQFIGLASYFRKFVPGFSQVIKPLYSLTSGRESFAWTTELESIRKK
>Dparthenogenetica_FJ748699
GTDRLCVDYREFNSNTIADRYPLPLISDKIARLRGANYFTCLDMASGFHQIPIHFDSIKHTAFVTPDGQYEFLTMPFGLKNAPSVFQRAVMRALGDLAYSYVIVYMDDIMIVSPTVELGLKMLKIVLDILTDAGFIFNVNKCSFLKTVVQYLGYEVRAGEIRPNSRKIVALTSLPPPQTVFGVRQFIGLASYFRKFVPGFSQVIKPLYSLTSGRESFAWTTELESIRKK
>Dparthenogenetica_GQ339587
GTDRLCVDYIELNSNTIADSYPLPLISDQIARLRGANYFTCLDMASGFHQIPIHFDSIKHTAFVTPDGQYEFLTMPFGLKNAPSVFQRAVMRALGDLAYSYVIVYMDDIMIVSPTVELG??????VLDILTDAGFIFNFNKCSFFKTVVQYRGYEVRGWEIRPNSRKIVALTSLPPPQTVIGVRQFIGLASYFRKFVPGFSQVIKPLYSLTSGRESFAWTTELESIRKK
>Dparthenogenetica_GQ339588
GTDRLCVDYREFNSNTIADRYPLPLISDKIARLCGANYFTCFDMASGFHQIPIHHDSIEYTAFVTPDGHYEFLTMPFGLKNAPSVFQRAVMRALGDLAYSYVIVYMDDIMIVSPTVELGLKKLKIVLDILTDAGSIFNVNKCSFLKTVVQYLGYEVRAGEIRPNSRKIVALTSLPPPQTVFGVRQFIGLASYFRKFVPGFSQVIKPLYSLTSGRESFAWTTELESIRKK
>Dparthenogenetica_GQ339589
GTDRLCVDYREFNSNTIADRYPLPLISDKIARLCGANYFTCFDMASGFHQIPIHHDSIEYTAFVTPDGHYEFLTMPFGLKNAPSVFQRAVMRALGDLAYSYEIVYMDDIMIVSPTVELGLKMLKIVLDILTDAGFIFNVNKCSFLKTVVQYLGYEVRAGEIRPNSRKIVALTSLPPPQTVFGVRQFIGLASYFRKFVPGFSQVIKPLYSLTSGRESFAWTTELESIRKK
>Dparthenogenetica_GQ339590
GTDRLCVDYRELNSNTIADRYPLPLISDQIARLRGANYFTCLDMASGFHQIPIHHDSIEYTAFVTPDGQYEFLTMPFGLKNAPSVFQRAVMRALGDLAYSYEIVYMDDIMIVSPTVELGLKMLKIVLDILTDAGFIFNVNKCSFLKTVVQYLGYEVRAGEIRPNSRKIVALTSLPPPQTVFGVRQFIGLASYFRKFVPGFSQVIKPLYSLTSGRESFAWTTELESIRKK
>Dpolymorpha_EF090265
????LCVDYRELNSNTIADRYPLPLISDQIARLRGANYFTCLDMASGFHQIPIHHDSIEYTAFVTSDGQYEFLTMPFGLKNAPSVFQRAVMRALGDLAYSYVIVYMDDIMIVSPTVELGLKRLKIVLDILTDAGFIFNVNKCSFLKTVVQYLGYEVRAGE?????????????????????????????????????????????????????????????????????
>Dpolymorpha_EU149934
????LCVDYRELNSNTIADRYPLPLISDQIARLRGANYFTCLDMASGFHQIPIHHDSIEYTAFVTSDGQYEFLTMPFGLKNAPSVFQRAVMRALGDLAYSYVIVYMDDIMIVSPTVELGLKRLKIVLDILTDAGFIFNVNKCSFLKTVVQYLGYEVRAGE?????????????????????????????????????????????PLYSLTSGRESFAWTTELESIRKK
>Dpolymorpha_EU149935
????LCVDYRELNSNTIADRYPLPLISDQIARLRGANYFTCLDMASGFHQIPIHHDSIEYTAFVT?DGQYEFLTMPFGLKNAPSVFQRAVMRALGDLAYSYVIVYMDDIMIVSPTVELGLKRLKIVLDILTDAGFIFNVNKCSFLKTVVQYLGYEV?AGE?????????????????????????????????????????????PLYSLTSGRESFAWTTELESIRKK
>Dpolymorpha_EU149936
????LCVDYRELNSNTIADRYPLPLISDQIARLRGANYFTCLDMASGFHQIPIHHDSIEYTAFVTSDGQYEFLTMPFGLKNAPSVFQRAVMRALGDLAYSYVIVYMDDIMIVSPTVELGLKRLKIVLDILTDAGFIFNVNKCSFLKTVVQYLGYEVRAGE?????????????????????????????????????????????PLYSLTSGRESFAWTTELESIRKK
>Dpolymorpha_EU149937
????LCVDYRELNSNTIADRYPLPLISDQIARLRGANYFTCLDMASGFHQIPIHHDSIEYTAFVTSDGQYEFLTMPFGLKNAPSVFQRAVMRALGDLAYSYVIVYMDDIMIVSPTVELGLKRLKIVLDILTDAGFIFNVNKCSFLKTVVQYLGYEV?AGE?????????????????????????????????????????????PLY?LTSGRESFAWTTELESIRKK
>Dprocardinoides_FJ748700
CTDRLCVDYRELNSNIIADRYPLPLISDQIARLRGANYFTCLDMASGFHQIPIHPDSIEYTAFVTPDGQYKFLTMPFGLKNPPPVFQRAVMRALGDLDYSYVIVYMDDIMIVSPTVELGLERLKIVLDILTDAGFIFNVKKCSFLKTVVQYLRYEVRAGKIRPNSPKIVALTSLPPPQTVFGVRQFIGFASYFRKLVPGFSQVIKPLYSLRKGRESFAWTTELKSIRKK
>Dprocardinoides_FJ748701
CTDRLCVDYRELNSNIIADRYPLPLISDQIARLRGANYFTCLDMASGFHQIPIHPDSIEYTAFVTPDGQYKFLTMPFGLKNPPSVFQRAVMRALGDLDYSYVIVYMDDIMIVSPTVELGLERLKIVLDILTDAGFILNVKKCSFLKTVVQYLRYEVRAGKIRPNSPKIVALTSLPPPQTVFGVRQFIGFASYFRKLVPGFSQVIKPLYSLRKGRESFAWTTELKSIRKK
>Dprocardinoides_FJ748702
CTDRLCVDYRELNSNIIADRYPLPLISDQIARLRGANYFTCLDMASGFHQIPIHPDSIEYTAFVTPDGQYKFLTMPFGLKNPPSVFQRAVMRALGDLDYSYVIVYMDDIMIVSPTVELGLERLKIVLDILTDAGFILNVKKCSFLKTVVQYLRYEVRAGKIRPNSPKIVALTSLPPPQTVFGVRQFIGFASYFRKLVPGFSQVIKPLYSLRKGRESFAWTTELKSIRKK
>Drhopaloa_01
GSDRLCVDYRELNANTVADKYPLPLISDQVNRLRRGKYFSCLDMASGFYQIPIDAGSIERTAFVTPEGQYEFLSMPFGLKNASSIFQRAIARALGDLAYSYAIVYIDDVVIVARSKEEAFERLTVVLKALSEAGFSFNINMCSFLKAEIEYLGYLVKDGSIEPNPRKIQALAGLSQPKNVSPLRQFIGLASYFRKFVPQFSEQMKPLYQLTSKNSSFVWKSQHEEIRQK
>Drhopaloa_02
GTHCLCVDYRELNSNTVADRYPLPLISDQIARLYGAKYFTCLDMASGYYQIPMHEESVERTAFVTPEGQYEFLAMPFGLRNAPSIFQRTVMQALGDLANTFVVVYMDDVMVAAATKSEALERLQITLDCLTNAGFSFNIKKCSFLKSTVQYLGFEVSAGEIRPNSVKVTALTTLPPPQSVSALRQFIGLASYFRQFMQGFSCFMKPLYLLTSEKNDFVWRSEHEEIRQK
>Drhopaloa_03
GTDRLCVDYRELNANTVSDKYPLPLISGQIARLSGTRFFTCIDMASGFHQIPIHTNFIERTAFVTPEGQYEYLAAPFGLKNAPSVFQRAINHALGDLTYKYVIVYMDDVMIVARTKEEAFERLQITLQTLAEAGFSFNIKKCSFLKSCVEYLGFEVRAGEIRPNPSKIQALVDLPPPQSVTQLRQFIGLVSYFRQFVPKFSQLLKPLYALTSKSM?FLWELEHEQIRQK
>Drosophila_X15066
GTDRLCVDFRELNSNTISDKYPLPLISDQIARLRGANYFTCLDMASGFHQIPIHPESVEYTAF????????????PDGLKNAPSVFQRTVINALGDLANSFVIVYMDDIMVVSPTKELALERLKTVLNVLTKAGFTFNLAKCSFLKTTVQYLGYEVRAGEIRPNVRKISSLSSLPPPQTLSGVRQFIGLASYFRKFVSGFSQLMKPLYSLSSGSGKITWSAELEEIRLK
>Dsechellia_01
??DRLCVDFRELNSNTISDKYPSPLISDQIARLRGANYFTCLDMASGFHQIPIHPESVEYTAFVTPDGQFEFLTMPFGLKNAPSVFQRAVINALGDLAKSFVIVYMDDIMVVSPTKELALERLKTVLNVLTKAGFTFNLAKCSFLKTTVQYLGYEVRAGEIRPNVRKIASLSSLPPPQTVSGVRQFIGLASYFRKFVPGFSQLMKPFYS????????????????????
>Dsechellia_01t
GSHRLCVDYRELNGNTVADRYPLPLISDQIARLHGAKYFTCLDMASGYYQIPMHEDSVECTAFVTPDGQYEFLAMPFGLKNAPSVFQRTVIQALGDLANTFVVVYMDDVMVAASTKTEALERLKITLDCLTCAGFSFNIKKCSFLKSTVQYLGYEVSAGEIRPNPLKIAALTALPPPQSIPALRQFIGLASYFRQFIQGFSCFMKPLYLLTSGKNEFVWEPEHEQIRKK
>Dsechellia_02
GTDRLCVDFRELNSNTISDKYPLPVISDQIARLRGANYFTCLDMASGFHQIPIHPESVEYTAFVTPDGQFEFLTMPFGLKNAPSVFQRAVINALGDLANSFVIVYMDDIMVVSPTKELALERLKTVLNVLTKAGFTFNLAKCSFLKT??????????????????????????????????????????????????????????????????????????????????
>Dsechellia_03
GTDRLCVDFRELNSNTISDKYPLPLISDQIARLRGANYFTCLDMASGFHQIPIHPESVEYTAFVTPDGQFEFLTMPFGLKNAPSVFQRAVINALGDFGNSFVIVYMDDIMVVSPTKELALERLKTVLNVLTKAGFTFNLAKCSFLKTTVQYLGYEVRAGEIQ???????SLSSLPPPQTVSGVRQFIGLASYFRKFVPGFSQLMKPLYSLSSGSGKITWSAELE?????
>Dsechellia_03t
GSHRLCVDYRELNGNTVADRYPLPLISDQIARLHGAKYFTCLDMASGYYQIPMHEDSVECTAFVTPDGQYEFLAMPFGLKNAPSVFQRTVIQALGDLANTFVVVYMDDVMVAASTKTEALERLKITLDCLTCAGFSFNIKKCSFLKSTVQYLGYEVSAGEIRPNPLKIAALTALPPPQSIPALRQFIGLASYFRQFIQGFSCFMKPLYLLTSGKNEFVWEPEHEQIRKK
>Dsechellia_04
GTDRLCVDFRELNSNTISDKYPLPLISDQIARLRGANYFTCLDMASGFHQIPIHPESVEYTAFVTPDGQFEFLTMPFGLKNAPSVFQRAVINALGDLANSFVIVYMDDIM???????????????????????????????????????????????????????????????????????????????????????????????????????????????????????
>Dsechellia_04t
GTDRLCVDYRELNANTVSDRYPLPLISEQIARLSGARFFSCIDMASGFHQIPIHPNSVERTAFVTPEGQYEYLTMPFGLKNAPSVFQRAINRALGDLTHSYAIVYMDDLMIIGRTKEEAFNRLRVVLQALTHAGFSFNITKCSFLKSCVEYLGFEVKSGEIRPNPRKIRALLNLPPPQSVTQLRQFIGLVSYFRQFVPKFSQLMKPLYAFTSKSR?FLWELEHEQIRQK
>Dsechellia_05
GTDRLCVDFRELNSNTISDKYPLPLISDQIARLRGANYFTCLDMASGFHQIPIHPESVEYTAFVTPDGQFEFLTMPFGLKNAPSVFQRAVINALGDLANSFVIVYMDDIMVVSPTKELALERLKTVLNVLTKAGFTFNHAKCSFLKTTVQYLGYEVRAGEIRPNVRKIASLSSLPPPQTVSGVRQFIGLASYFRKFVPGFSQLMKPLYSLSSGSGKITWSAELEEIRLK
>Dsechellia_06
GTDRLCVDFRELNSNTISDKYPLPLISDQIARLRGANYFTCLDMASGFHQIPIRLESVEYTAFVTPDGQFEFLTMPFGLKNAPSVFQRAVINVLGDLANSFVIVYMDDIMVVSPTKELALERLKTVLNVLTKAGFTFNLAKCSFLKTTVQYLGYEVRAGEIRPNVRKIASLSSLPPPQTVSGVRQFIGLASYFRKFVPGFSQLMKPLYSLSSGSGKITWSAELEEIRLK
>Dsechellia_06t
GSARLCVDYRELNSNTVADKFPLPLISDQIARMRGAKFFTCLDMASGYYQVPMHPNSVEYTAFITPDGQYEFLSMPFGLKNAPSVFQRAVIKALSEVAYSYVIVYMDDIMIVAPTKETALERLKIVLDILSKAGFSFNVEKCFFLRTSVQYLGFEVRAGEIIPNTRKVESLNALPPPRSVTTLRQFIGLASYFRQFVPGFSQLMKPLYFLTSEKNKFEWNIEHEEIRRK
>Dsechellia_07
GTDRLCVDFRELNSNTISDKYPLPLISDQIARLRGANYFTCRDMASGFHQIPIHPESVEYTAFVTPDGQFEFLTMPFGLKNAPSVFQRAVINALGDLANSFVIVYMDDIMVVSPTKELALERLKTVLNVLTKAGFTFNHAKCSFLKTTVQYLGYEVRAGEIRPNVRKIASLSSLPPPQTVSGVRQFIGLASYFRKFVPGFSQLMKPLYSLSSGSGKITWSAELEEIRLK
>Dsechellia_07t
GSHRLCVDYRELNSNTVSDRYPLPLISDQIARLHGAKYFSCLDMASGYYQIPLHPDSVECTAFVTPDGQYEFLAMPFGLRNAPSVFQRTVMQALGDLANKFVVVYMGDVMVAASTKSEALERLQITLDCLTKAGFSFNINKCSFLKSKVQYLGYEVSAGEIRPNSLKIAALTALPPPQSVPAWRQFIGLASYFRQFMEGFSCFMKPLYLLTSERNEFIWKPEHEEIRQK
>Dsechellia_08
?????????????????????????????????????????????????QIPIRLESVEYTAFVTPDGQFEFLTMPFDLKNAPSVFQRAVINVLGDLANSFVIVYMDDIMVVSPTKELALERLKTVLNVLTKAGFTFNLAKCSFLKTTVQYLGYEVRAGEIRPNVRKIASLSSLPPPQTVSGVRQFIGLASYFRKFVPGFSQLMKPLYSLSSGSGKITWSAELEEIRLK
>Dsechellia_08t
GSHRLCVDYRELNSNTVSDRYPLPLISDQIARLHGAKYFSCLDMASGYYQIPLHPDSVECTAFVTPDGQYEFLAMPFGLRNAPSVFQRTVMQALGDLANKFVVVYMDDVMVAASTKSEALERLQITLDCLTKAGFSFNINKCSFLKSKVQYLGYEVSAGEIRPNSLKIAALTALPPPQSVPALRQFIGLASYFRQFMQGFSCFMKPLYLLTSERNEFIWKPEHEEIRQK
>Dsechellia_09
GTDRLCVDFRELNSNTISDKYPLPLISDQIARLRGANYFTCLDMASGFHQIPIHPESVEYTAFVTPDGQFEFLTMPFGLKNAPSVFQRAVINALGDLANSFVIVYMDDIMVVSPTKELALERLKTVLNVLTKAGFTFNLSKCSFLKTTVQYLGYEVRAGEIRPNVRKIASLSSLPPPQTVSGVRQFIGLASYFRKFVPGFSQLMKPLYSLSSGSGKITWSAELEEIRLK
>Dsechellia_09t
GTDRLCVDYRELNANTVSDRYPLPLISEQIARLSGARFFSCIDMASGFHQIPIHPNSVERTAFVTPEGQYEYLTMPFGLKNAPSVFQRAINRALGDLTQLYAIVYMDDVMIIGRTKEEAFDRLRVVLQALTHVGFSFNITKCSFLKSCVEYLGFEVKSNEIRPNPRKIRALLNLPPPQSVTQLRQFIGLVSYFQQFVPKFSQLMKPLYAFTSKSRSFLWE?EHERIRQK
>Dsechellia_10
GTDRLCVDFRELNSNTISDKYPLPLISDQIARLRGANYFTCLDMASGFHQIPIHPESVEYTAFVTPDGQFEFLTMPFGLKNAPSVFQRAVINALGDLANSFVIVYMDDIMVVSPTKELALERLKTVLNVLTKAGFTFNLSKCSFLKTTVQYLGYEVRAGEIRPNVRKIASLSSLPPPQTVSGVRQFIGLASYFRKFVPGFSQLMKPLYSLSSGSGKITWSAELEEIRLK
>Dsechellia_10t
DSHRLCVDYRELNSNTVSDRYPLPLISDQIARLRGAKYFSCLDMASGYYQIPLHPDSVECTAFVTPDGQYEFLAMPFGLRNAPSVFQRKVMQALGDLANKFVVVYMDDVMMAASTKSEALERLQITLDCLTKAGF?FNIKKCSFLKSKVQYMGYEVSAGEIRPNSLKIAALTALPPPQSVPALRQFIGLASYFRQFMEGFSCFMKPLYLLTSERNEFIWKPEHEEIRQK
>Dsechellia_11
GTDRLCVDFRELNSNTISDKYPLPLISDQIARLRGQNYFTCLDMASGFHQIPIHPESVEYTAFVTPDGQFEFLTMPFGLKNAPSVFQRAVINALGDLANSFVIVYMDDIMVVSPTKELALERLKTVLNVLTKAGFTFNLSKCSFLKTTVQYLGYEVRAGEIRPNVRKIASLSSLPPPQTVSGVRQFIGLASYFRKFVPGFSQLMKPLYSLSSGSGKITWSAELEEIRLK
>Dsechellia_11t
GCHRLCVDYRELNSNTVSDRYPLPLISDQIARLHGAKYFSCLDMASGYYQIPLHTDSVECTAFVTPDGQYEFLAMPFGLRYAPSVFQRTVMQSLGDLANKFVVVYMDDVMVAASTKSEALERLQIALDCLTKAGFSFNINKCSFLKSKVQYLGYEVSVGEIRPNSLKIAALTALPPPQSVPALRQFIGLASYFRQFMQGFSCFMKPLYLLTSERNEFIWKPENEEIRQ?
>Dsechellia_12
GTDRLCVDFRELNSNTISDKYPLPLISDQIARLRGANYFTCLDMASGFHQIPIHPESVEYTAFVTPDGQFEFLTMPFGLKNAPSVFQRAVINALGDLANSFVIVYMDDIMVVSPTKELALERLKTVLNVLTKAGFTFNHAKCSFLKTTVQYLGYEVRAGEIRPNVRKIASLSSLPPPQTVSGVRQFIGLASYFRKFVPGFSQLMKPLYSLSSGSGKITWSAELEEIRLK
>Dsechellia_12t
GSHRLCVDYRELNSNTVSDRYPLPLISDQIARLHGAKYFSFLDMASGYYQIPLHPDSVECTAFVTPDGQYEFLAMPFGLRNAPSVFQRTVMQALGDLANKFVVVYMDDVMVAASTKSEALERLQITLDCLTKAGFSFNINKCSFLKSKVQYLGYEVSAGEIRPNSLKIAALTALPPPQSVPALRQFIGLASYFRQFMQGFSCFMKPLYLLTSERNEFIWKPEHEEIRQK
>Dsechellia_13
GTDRLCVDFRELNSNTISDKYPLPLISDQIARLRGANYFTCLDMASGFHQIPIHPESVEYTAFVTPDGQFEFLTMPFGLKNAPSVFQRAVINALGDLANSFVIVYMDDIMVVSPTKELALERLKTVLNVLTKAGFTFNHAKCSFLKTTVQYLGYEVRAGEIRPNVRKIASLSSLPPPQTVSGVRQFIGLASYFRKFVPGFSQLMKPLYSLSSGSGKITWSAELEEIRLK
>Dsechellia_13t
GSARLCVDYRELNSNTVADKFPLPLISDQIARLRGAKFFTCLDTASGYYPVPMHPNSVEYTAFVTPDGQYEFLSMPFGLKNAPSVFQRAVIKALSEVAYSYVIVYMDDIMIVAPIKETALERLKIVLDILFKAGFSFNVEKCFFLSTSVQYLGFEVRAGEISPNTRKVESLNALPPPRSVTTLRQFIGLASYFRQFVPGFSQLMKPLYFLTSEKNKFEWNIEHEEIRRK
>Dsechellia_14
GTDRLCVDFRELNSNTISDKYPLPLISDQIARLRGANYFTCLDMASGFHQIPIHPESVEYTAFVTPDGQFEFLTMPFGLKNAPSVFQRAVINALGDFGNSFVIVYMDDIMVVSPTKELALERLKTVLNVLTKAGFTFNLAKCSFLKTTVQYLGYEVRAGEIRPNVRKIASLSSLPPPQTVSGVRQFIGLASYFRKFVPGFSQLMKPLYSLSSGSGKITWSAELEEIRLK
>Dsechellia_14t
G?ARLCVDYRELNSNTVADKFPLPLISDQIARLRGAKFFTCLDMASGYYQVPMHPNSVEYTAFVTPDGQYEFLSMPFGLKNAPSVFQRAVIKALSEVAYSYVIVYMDDIMIVAPTKETALERLKIVLDILSKAGF?FNVEKCFFLRTSVQYLGFEVRAGEISPNTRKVESLNALPPPRSVTTLRQFIGLASYFRQFVPGFSQLMKPLYFLTSEKNKFEWNIEHEEIRRK
>Dsechellia_15
GTDRLCVDFRELNSNTISDKYPLPLISDQIARLRGANYFTCLDMASGFHQIPIHPESVEYTAFVTPDGQFEFLTMPFGLKNAPSVFQRAVINALGDFGNSFVIVYMDDIMVVSPTKELALERLKTVLNVLTKAGFTFNLAKCSFLKTTVQYLGYEVRAGEIRPNVRKIASLSSLPPPQTVSGVRQFIGLASYFRKFVPGFSQLMKPLYSLSSGSGKITWSAELEEIRLK
>Dsechellia_16
GTDRLCVDFRELNSNTISDKYPLPLISDQIARLRGANYFTCLDMASGFHQIPIHPESVEYTAFVTPDGQFEFLTMPFGLKNAPSVFQRAVINALGDFGNSFVIVYMDDIMVVSPTKELALERLKTVLNVLTKAGFTFNLAKCSFLKTTVQYLGYEVRAGEIRPNVQKIASLSSLPPPQTVSGVRQFIGLASYFRKFVPGFSQLMKPLYSLSSGSGKITWSAELEEIRLK
>Dsechellia_17
GTDRLCVDFRELNSNTISDKYPLPLISDQIARLRGANYFTCLDMASGFHQIPIHPESVEYTAFVTPDGQFEFLTMPFGLKNAPSVFQRAVINALGDLANSFVIVYMDDIMVVLPTKELALERLKTVLNVLTKAGFTFNLAKCSFLKTTVQYLGYEVRAGEIRPNVRKIASLSSLPPPQTVTGVRQFIGLASYFRKFVPGFSQLMKPLYSLSSGSGKITWSAELEEIRLK
>Dsechellia_19
??????????????????DRYPLPLISDQIARLHGAKYFTCLDMASGYYQIPMHEDSVECTAFVTPDGQYEFLAMPFGLKNAPSVFQRTVIQALGDLANTFVVVYMDDVMVAASTKTEALERLKITLDCLTCAGFSFNIKKCSFLKSTVQYLGYEVSAGEIRPNPLKIAALTALPPPQSIPALRQFIGLASYFRQ??????????????????????????????????
>Dsimulans_01
??DRLCVDFRELNSNTISDKYPLPLISDQIARLRGANYFTCLDMASGFHQIPIHPESVEYTAFVTPDGQFEFLTMPFGLKNAPSVFQRAVINALGDLANSFVIVYMDDIMVVSPTKELALERLKTVLNVLTKAGFTFNLAKCSFLK???????????????????????????????????????????????????????????????????????????????????
>Dsimulans_02
GTDRLCVDFRELNSNTISDKYPLPLISDQIARLRGANYFTCLDMASGFHQIPIHPESVEYTVFVTPDGQFEFLTMPFGLKKAPSVFQRAVINALGDLANSFVIVYMGDIMVVSPTKELALERLKTVLNVLTKAGFTFNLAKCSFLKTTVQYLGYEVRAGEIRPNVRKIASLSSLPPPQTVSGVRQFIGLASYFRKFVPGFSQLMKPLYSLSSGSGKITWSAELEEIRLK
>Dsuzukii_02
???????DYRELNANTVADKYPLPLISDQVNRLRVGKYFSCLDMASGIYQIPIDVGSIERIAFVTPKGQYEFLSMPFGLKNAS?IFQRAIARALGDLAYSYAIVYIDDVVI?????????????????????AGFSFNITKCSFLKSCVEYLGFEVKAGKIRPNPRKIKALSDLPPPQSVTQLRQFIGLVSYFRQFVPQFSQLLKPLYALT??????????????????
>Dsuzukii_03e05e41e50e70e71
????LCIDYRELNANTVADKYPLPLISDQVNRLRGGKYFSCLDMASGFYQIPIDVGSIERTAFVTHTGQYEFLSMPFRLKNASSIFQRAIARALGDLAYSYAIVYIDDVVI??????????????????????????????????????????????????????????????????????????????????????????????????????????????????????
>Dsuzukii_04
????????????????????????????????????NCFTCLDMASGYYRIPLHADSIEYTAFVTPDGQYEFLSMPFGLKNAPSVFQCLVMQALGDLKNSYVIVYMDDIMITATTQCDAFERLEIVLNVLTKTGFSFNITNCSFLKTSVQYLGYSVSAGKI?PNPQKIVALTALPPPQCVTALRQFIGLASYSRQLIKGFSQLMKPLYFLTS?????????????????
>Dsuzukii_06
GTDRLCVDYRELNANTVSNKYPLPLISDQIARLSGAR?????DMASGFHQIPIHACSIERTAFVTPEGQYEYLAMPFGLKNAPSEFQRAISRALGDLTYTYAIVCMDDVMIVART???G??SFRHTTN?LAEAGFSFNIKKCSFLKSCVEYLGFEVRAGEIR???????????????????????????????????????????????????????????????????
>Dsuzukii_07
GTDRV?VDYRELNSNTISDKYPLPLISDQIGRL?GAKFFTCIDMARGVHQIPILPNSVERTAFVTAGGQYEFVTMPFGLKNAPSVF?RAINRALGDIVHSYVVVYMD??????????????????????????????????????????????????????????????????????????????????????????????????????????????????????????
>Dsuzukii_09
VTNRLCVDYRELNANTVSDKYPLPLASDQIARLSGARFFTCIDMASDFHQIPIHTSSIERTAFVTPEG???????PFGLKNAPSVFQRTINRVLGDLTYTYAIV?MDDVMIVARTKEEAFDRRKITLQALAEAGFSFNIKKCSFLKSCVEFLGFEVRAGEIRP??????????????????????????????????????????????????????????????????
>Dsuzukii_21
????????????????????????????????????????????????????????????TAFVTPDGQYEFVTMP?GFKNAPSVFQRAINCVSGDLVQSYVVVYMDDVMVVAGTKDEALERLEVVFQTLTKAGFSFNITKCSFLKSCVEYLGFEVKEGEIRPNPRKIKALTDLPPPQSVTQLRQFIGLVSYFRQFVPQFSQLLKPLYALT??????????????????
>Dsuzukii_24
?????????????????????????????????????????????????????????????????????????????????????????????????????????MDDIMITATTQCDAFERLKIVLNVLTKAGFSFNITKCSFLKTSVQYLGYSFSAGEIRPDPQKIVALTALPPPQSVTALRKFIGLSSYFRQFIKGF??LMKPLYFLTS?????????????????
>Dsuzukii_25
????LCVDYRELKKNNVADKFPLQLISDQIVRLRGAKYFTSLDMASGYY?ISMHPESIEYTAFVTPDGQFEFLAMPFGLKNAPSVFQSAVLNTLGSLAHSFVIVYMDDILFVSETKEEAYERLKLVLDVLVKAGFSFNISKWFFLKTVVRYLGYEIQAEEIRPNLNKI?SLVALPPPKSVASLRQFIGLASYFRQFNPGFSQLMNPLYFQTSEKNSF????????????
>Dsuzukii_27
?????????????SNTISDKYPLPLISDRIGRLSRAKFFTCIDMASGFHQIPIHSNSIERTAFVTPYGQYEFVAMSFGLKNAPS???RAMNCALGDLVHSYVVVYMDDVMVVAGTKDEALERLEVALQILTKAGFSFKITKCSFLKSCVEYLGFEVKASEIRPNPRKIKALIDLPPPQSVTQLRQFIGLVSYFRQFVPQFSQLLKPLYALTSKSISFAW??????????
>Dsuzukii_32
??????????????????DRYPLPLINDQIARLAGAKYYTCLDMASGYHQIPIHPDSVEYTAFVTPDGHYEYLTMPFGLKNAPSVFQRAIINALGNLAYSYVIVYMDDIMVVSSTIE?GMERLRIVLDVLTAAGFSFNVTKCGFLKTTVQYLGYEVRAAELRPNPRKFLALNSLPPPQTVRSVRQFMGLASYFQKFVP???????????????????????????????
>Dsuzukii_33e65
GSDRLCVDY?ELNSNTVADKYPLPLIQDQIDRLRGAIYFTCLDMASGYYQIPLHADSIEYTAFVTPDGQYEFLSMPFGLKNAPAVFQRLVMQALGDLANSYVIIYMDDIMITATTQCDAFERLEIVLNVLTKAGFSFNITKCSFLKTSVQYLGYNVTAGEIRPNPQKIVAL??????????????????????????????????????????????????????????
>Dsuzukii_34
?????CIDYRELNANTVADKYPLPLISDQVNRLRGGKYFSCLDMASGFYQIPIDVGSIERTAFVTPEGQYEFLSMPFGLKNASSIFQRAIARALGDLAYSYAIVYIDDVVIVARSKEEAFERLTVVLKALSEAGFSFNI?KCFFLKTEIEYLGYLVKDGSIEPNPRK??????????????????????????????????????????????????????????????
>Dsuzukii_37
GTDRLCVDYRELNSKTISDKYP?PLISDQIGRLSGAKFFTCIDIASGFHQVPIQLNSIERTAFVTSDGQYEFVA?????????SAFQRAINCALGDLVHSYVVVYMDDVMVVAGTIDEALERLEVVLQTLTKAGFSFNITKCSFLNSCVENFGFEVKACEIRPNPRKTKALTDLPPPQTVTQLRQFIGLVSYFRQFVPQFSQ???????????????????????????
>Dsuzukii_38
?????CIDYRELNANTVADIYPLPLISDQVNRLRGGKFFSCLDMASGFFQIPIDVGSIERTAFVTPEGQYEFLSMPFGLKNESSIFQRALARALGDLAYSYAIVSIDDVVIVARSKEEAFERLTVVLKALSEAVFSFNIKK?SFLKTEIEYLGYLVKDGSIEPNPRK??????????????????????????????????????????????????????????????
>Dsuzukii_40
????LCIDYRELNANTVADKYPLPLISDQENRLRGDKYFSCLDMASGFYQIPIDVGSTERTAFVTPEGQYEFLSMPFGLKNVSSIFQRAIARALGDLAYSYAIVYIDDVVI??????????????????????????????????????????????????????????????????????????????????????????????????????????????????????
>Dsuzukii_49
??DRLCVDYRELNSNTISDKYPLPLISDQIGRLSGAKFFTCIDMASGFHQIPIHPNSIERTAFVTPDGQYEFVAMPFGLKNAPSVFQRAINCALGDLVHSYVVVYMDDVMVVAGTIDEALERLEVVLQTLTEVGFSLNITRCSFLKSCVEYLGFEVKAGEIRP??????????????????????????????????????????????????????????????????
>Dsuzukii_51
????LCIDYRELNANTVADKYALPLISDQVNRLRRGKYFSCLDMAGGFYQIPID??SIERTAFVTPEGQYEFLSMPFGLKNASSIFQRAIARALGDLAYSYAIVYIDDVVIVARS?EEAFERLTVVLKALSEAGFSFNIKKCSFLKTEIEYLG????????????????????????????????????????????????????????????????????????????
>Dsuzukii_55
GSDRLCVDYKELNSNTVADKYQLPLIQDQKDRLRVVNYFTCLDMASGYYQIPLHADSIEYTAFVTPDGQYEFLSMPLGLKNAPAVFQRLVMQALGDLANSYGIVYMDDIMITATTMR?AFERFEIGLNVLTEAGLSFNI?KGSFLK???????????????????????????????????????????????????????????????????????????????????
>Dsuzukii_56
GTDRLCVDYRMFNENTVADKYPLPLISDQIARLRGAKYFSCIDMASDFYQIPVHEDSIERTAFVTPEGQYEFLTMPFGLKNAPSVFQRAIMKALGALAYTYAIVYIDD?????????????????????????????????????????????????????????????????????????????????????????????????????????????????????????
>Dsuzukii_57
GTDRLCVDYRMFNENTVADKYPLPLISDQIARLRGAKYFSCIDMASGFYQIPVHEDSIERTAFVTPEGQYEFLTMPFGLKNAPSVFQRAIMKALGALAYTYAIVYIDD?????????????????????????????????????????????????????????????????????????????????????????????????????????????????????????
>Dsuzukii_58
????LCVDYRELNSNTVADKYPLPLIQDQIDRLRGANYFTCLDMASGHYQNPLHAGSIKYTAFVTPDGQYEFLSMPFGLKNAVSVFQRLVMQALGDLANSYVIVYMDDIMI???TATTQCDAF??VLNVLTKAGFSFNITKCSFLKTSVQYLGYSVSAGEIRPNPQKIVALTALPPPQSVTALRQFIGLASYFRK??????????????????????????????????
>Dsuzukii_59
GSDRLCVD?RELNSNTVADKYPLRLIHDQIDRLRGANYFTCLDMASGYYQIPLHADSIEYTAFVTPDGQYEFLSMPFVLKNAPSVFQRLVMQALGELANSN???????AT????TMR?AFERLEIDLNVLTKAGFSFNITKCSFLKTSVQYLGYSVSAGEIRPNPQKIVAL??????????????????????????????????????????????????????????
>Dsuzukii_60
GTDRLCVDYRELNSNTISDKYPLPLISDQIGRLSGAKFFTCIDMASGFHQVPIHLNSIERTAFVTPDGQYEFVTMSFGLKNAPSVFQRAINCALGDLVHSYVVVYMDDVIVVAGTKDEALERLEVVLQTLTKAGFSFNITKCSFLKSCVEYLGFEVKEGEIRPNLRKIKALTDLPPPQSVTQLRQFIGLVSYFRQFVPQFSQLLKPLYALT??????????????????
>Dsuzukii_66
GTDRLCVDYRELNSNTISDKYPLPLISDQIGRLSGAKFFTCIDMASGFHQIPIHPNSIERTAFVTPDGQYEFVTMPFGLKNAPSVFQRAINCALGDFLHSYVVVYMDDVMVVAGTKDEALERLEVVLQTLTKAGFSFNITKCSFLKSCVEYLGFEVKAGEIRP??????????????????????????????????????????????????????????????????
>Dsuzukii_69
?????????????????????????????????????????LDMASGYYQIP?HADSIEYTAFVTQDGQYEFLSMPFGLKNAPSVFERLVMQALGDLANSYVIVYMDDIMITATTQCDAFERLEIVLNVLTKTGFSFNITNCSFLKTSVQYLGYSVSAGEIRPKPQKIVALTVLPPPQSVTALREFIGLASYFRQFIKGFSQLLKPLYFLTS?????????????????
>Dsuzukii_72
GTDRLCVDYRELNANIVSDKYPLY???DQIARLSGARFFTCID?????HQIPIHASSIERTAFVTPEGQYEYLAMPFGLKNAPSVFQRAINRALGDLTYTYAIVYMDDVMI??????????????????????????????????????????????????????????????????????????????????????????????????????????????????????
>Dsuzukii_73
????LCIDYRELNANTVADKYALPLISDQVNRLRRGKYFSCLDMAGGFYQIPID??SIERTAFVTPEGQYEFLSMPFGLKNASSIFQRAIARALGDLAYSYAIVYIDDVVI??????????????????????????????????????????????????????????????????????????????????????????????????????????????????????
>Dsuzukii_74
GSDRLCFDYRELNSKTVADKYPLPLIQDQIDRLRGAKYFTCLDMASGYYQIPFRADSIEYTAFVTPDGQYEFLSMPFGLKNAPSVFQRLVMQALGDLGNSYFIVYMDDIM???????????????????????????????????????????????????????????????????????????????????????????????????????????????????????
>Dsuzukii_81
GTDRLCVDYRELNSNTISDKYPLPLISDQIGRPRGAKFFTCIDMARGVHQFPILPNSIERTAFVTPDGQYEFVTMPFGLKNAPSVFQRAINCALGDLV?SYVVVYMDDVMVVAGTKDEALERLEVVLQTLTKAGFSFNITKCSFIKSCVEYLGF???????????????????????????????????????????????????????????????????????????
>Dsuzukii_83
GTDRV?VDYRELNSNTISDKYPLPLISDQIGRPRGAKFFTCIDMARGVHQFPILPNSIERTAFVTAGGQYEFVTMPFGLKNAPSVFQRAINCALGDLV?SYVVVYMDDVMVVAGTKDEALERLEVVLQTLTKAGFSFNITKCSFIKSCVEYLGFE??????????????????????????????????????????????????????????????????????????
>Dsuzukii_84AeB
????LCVD?RELNKNTVADKFPLP?ISDQIARLRGA?CFTSLDMASGYYQISVHPESIEYTAF????????????????KNAPSVFRRAVLKTLGSLAHSFVIVYMDDILIVLETEE??YEHLKLVRWSFSEAGFSFNISKCFFLKTTVRYLGYEIQAGEIRPNLNKIESLVALPPPKSVASLRQFSGLLSHFRQFIPGFSQLMKPLY?????????????????????
>Dsuzukii_91A
GSDRPCVDYRELNSNTVSDRYPLPLINDQIARLASAKYFTCLDMASGYHQIPNYSDSVEYTAFVTPDGHYEYLTMPFGLKNAPSVFQRAIINALGNLAYSYVIVYMDDIMVVSSTIDLGMERLR??LDVLTAAGFSFNIAKLWILKNYLQYLGYEVRAGELRPSPRKILALNSLPPPQSVRSVRQFIGLASYFRKFVPRFSQIMKPIY?????????????????????
>Dsuzukii_91B
GSDRPCVDYRELNSNTVSDRYPLPLINDQIARLAGAKYFTCLDMASGYHQIPIHPDSVEYTAFVTPDGHYEYLTMPFGLKNAPSVFQRAIINALGNLAYSYVIVYMDDIMVVSSTIVLGME????????????????????????????????????????????????????????????????????????????????????????????????????????????
>Dsuzukii_94
?????????????????????????????????????????????????????????????????????????????????????????????????AHSFVIVYMDNILVVSETKEEAYERLKLVLDVLVKAGFSFNNSKCFFLKTTVRYLGYEIQAGEIRPSLNKMESLVALPTPKSVASLRQFIGLASYFRQFIPRFSQLMKPLY?????????????????????
>Dtakahashii_01
GSDRLCIDFRELNANTVSDKYPLPLIADQIDRLRGSKYFSSLDMASGFYQIP??DDSIEKTAFVTPEVQYEFIAMPFGLKNASSVFQRAIVRALGDLAYLYAIVYIDDVLIVANSKEEAFTRLKVVLKALSDAGFLFNIKKCTFFKTGIEYLGFYIKDGEIKPNPRKIEALSALSQPTTATQLRQFIGLASYFRKFVPRFSEQMKLLFQLTSKANGFAWKENHEQIRKK
>Dtakahashii_02
GSARLCVEYRELNKNTVADRFSLPFIADQIARLRGAKYFTSLDMASGYYQISMHPESIEYTAFVTPDGQYEFLSMPFGLKNAPSVFQRAVLKALGSLAHLFVIVYMDDILIVS?????AFERLQRVLDVLVKAGLTFNISKGFFLRSTVRYLGYEIKAGEVRPSLNKIESLVALLPPKSVATLRQFIGLASYFRQFIPGFSQLMKPLYFLTSEKNSFVWQTQHEEVRSK
>Dtakahashii_03
GSARLCVDYRELNRNTVADRFPLPLIADQIARLRGAKYFTSLDMASGYYQISMHPESIEYTAFVTPDGQYEFLSMPFGLKNAPSVFQRAVLKALGSLAYSFVIVYMDDILIVSETKEEAFERLQLVLDVLVKAGFTFNISKCFFLRSTVRYLGYEIKAGEIRPNLNKIESLVALPPPKSVATLRQFIGLASYFRQFIPGFSQLMKPLYFLTSEKNSFVWQTQHEEVRSK
>Dvirilis_01
GTDRLCVDYRELNANTVADKYPLPLISDQINRLSEGKYFSSLDMASGFYQVPIHPDSIERTAFVTPEGQYEFLAMPFGLKNASSIFQRAIVRALGDLAQTYAIVYIDDVLILAKTKEEALERLQTVLENLSRAGFSFNITKCSFLKTSIEYLGYLVEAGQIRPNPRKIQALAELPSPQSVTQVRQFIGLASYFRQFIPKFSEQMKALYNLTSKNNKFVWKPEYEEIRQK
>Dvirilis_02
GTDRLCVDYRELNANTVADKYPLPLISDQINRLSEGKYFSSLDMASGFYQVPIHPDSIERTAFVTPEGQYEFLAMPFGLKNASSIFQRAIVRALGDLAQTYAIVYIDDVLILAKTKEEALERLQTVLENLSRAGFSFNITKCSFLKTSIEYLGYLVEAGQIRPNPRKIQALAELPSPQSVTQVRQFIGLASYFRQFVPKFSEQMKALYNLTSKNNKFVWKPEYEEIRQK
>Dvirilis_03
GTDRLCVDYRVLNDNTIADKYPLPLISDQIARLRGARYFSCIDMASGFYQIPVHPDSIE?TAFVTPDGQYEFLIMPFGLKKAPSVFQRAIIKALGPLAHTFAIVYIDDAMVVAKTKDEALERLEIVLDTLSKAGFSFNITKCSFLKTKIEYLGFEITNGEIRPNARKIQALIGLPPPETVTQLRQFIGLASYFRQFIP?FSEILKPLYMLTSKNNNFVWLSEHEQIRLK
>Dvirilis_04
GTDRLCVDYRELNANTVADKYPLPLISDQINRLSEGKYFSSLDMASGFYQVPIHPDSIERTAFVTPEGQYEFLAMPFGLKNASSIFQRAIVRALGDLAQTYAIVYIDDVLILAKTKEEALERLQTVLENLSRAGFSFNITKCSFLKTSIEYLGYLVEAGQIRPNPRKIQALAELPSPQSVTQVRQFIGLASYFRQFVPKFSEQMKALYNLTSKNNKFVWKPEYEEIRQK
>Dvirilis_05
GTDRLCVDYRELNANTVADKYPLPLISDQINRLSEGKYFSSLDMASGFYQVPIHPDSIERTAFVTPEGQYEFLAMPFGLKNASSIFQRAIVRALGDLAQTYAIVYIDDVLILAKTKEEALERLQTVLENLSRAGFSFNITKCSFLKTSIEYLGYLVEAGQIRPNPRKIQALAELPSPQSVTQVRQFIGLASYFRQFVPKFSEQMKALYNLTSKNNKFVWKPEYEEIRQK
>Dvirilis_06
GTDRLCVDYRELNANTVADKYPLPLISDQINRLSEGKYFSSLDMASGFYQVPIHPDSIERTAFVTPEGQYEFLAMPFGLKNASSIFQRAIVRALGDLAQTYAIVYIDDVLILAKTKEEALERLQTVLENLSRAGFSFNITKCSFLKTSIEYLGYLVEAGQIRPNPRKIQALAELPSPQSVTQVRQFIGLASYFRQFVPKFSEQMKALYNLTSKNNKFVWKPEYEEIRQK
>Dvirilis_07
GTDRLCVDYRELNANTVADKYPLPLISDQINRLSEGKYFSSLDMASGFYQVPIHPDSIERTAFVTPEGQYEFLAMPFGLKNASSIFQRAIVRALGDLAQTYAIVYIDDVLILAKTKEEALERLQTVLENLSRAGFSFNITKCSFLKTSIEYLGYLVEAGQIRPNPRKIQALAELPSPQSVTQVRQFIGLASYFRQFVPKFSEQMKALYNLTSKNNKFVWKPEYEEIRQK
>Dvirilis_08
GTDRLCVDYRELNANTVADKYPLPLISDQINRLSEGKYFSSLDMASGFYQVPIHPDSIERTAFVTPEGQYEFLAMPFGLKNASSIFQRAIVRALGDLAQTYAIVYIDDVLILAKTKEEALERLQTVLENLSRAGFSFNITKCSFLKTSIEYLGYLVEAGQIRPNPRKIQALAELPSPQSVTQVRQFIGLASYFRQFVPKFSEQMKALYNLTSKNNKFVWKPEYEEIRQK
>Dvirilis_09
GTDRLCVDYRELNANTVADKYPLPLISDQINRLSEGKYFSSLDMASGFYQVPIHPDSIERTAFVTPEGQYEFLAMPFGLKNASSIFQRAIVRALGDLAQTYAIVYIDDVLILAKTKEEALERLQTVLENLSRAGFSFNITKCSFLKTSIEYLGYLVEAGQIRPNPRKIQALAELPSPQSVTQVRQFIGLASYFRQFVPKFSEQMKALYNLTSKNNKFVWKPEYEEIRQK
>Dvirilis_11
GTDRLCVDYRELNANTVADKYPLPLISDQINRLSEGKYFSSLDMASGFYQVPIHPDSIERTAFVTPEGQYEFLAMPFGLKNASSIFQRAIVRALGDLAQTYAIVYIDDVLILAKTKEEALERLQTVLENLSRAGFSFNITKCSFLKTSIEYLGYLVEAGQIRPNPRKIQALAELPSPQSVTQVRQFIGLASYFRQFVPKFSEQMKALYNLTSKNNKFVWKPEYEEIRQK
>Dwillistoni_01
?????CVDYRELNSNTVADRYPLPLINDQIARLRGANYFTCLDMASGFHQIPIHPDSIEYTAFVTPDGQYEFLTMLFGLKNAPSVFQRAVM?ALGDLAFSYVIVYMDDIMIVSPAIEIGLERLKAVQN?LAGAGFIFNISKCSFLKTVVQYLGYEIKAGEIRPNILKISALISLPPPQTVFSVRQFIGLASYFRKFIPGFSQIMKPLYALTLRKDSFTWDSEFEGIRKK
>Dwillistoni_01t
GSHRLCVDYRELNGNTVADRYPLPLISDQIARLHGAKYFTCLDMASGYYQIPMHEDSVECTAFVTPDGQYEFLAMPFGLKNAPSVFQRTVIQALGDLANTFVVVYMDDVMVAASTKTEALERLKITLDCLTCAGFSFNIKKCSFLKSTVQYLGYEVSAGEIRPNPLKIAALTALPPPKSVPALRQFIGLASYFRQFMQGFSCFMKPLYMLTSGKNEFVWEPEHK?RRLS
>Dwillistoni_03
GTDRLCVDYRELNSKTVADRYPLPLINDQIVRLRGANYFTCLDMASGFHQIPIHPDSIEYTAFVTPDG?YEFLAMPLGLKNAPSVFQRAVMRALGDLAFS?VIVYMNDIMIVSPTIEIGLERLKTVLDVFSGAGFIFNISKCSFLK?VAQDLGYETKA?EIRPNILKISALISLPPAQTVFSVRQFIGLASYFRKFIPGFSQIMKPFYALA??KDSFTWDPELEVIRKK
>Dwillistoni_04
???????????????????????????????????????????????????????????YTAFVTPDGQYEFLTMPFGLKNAPSVFQRAVMRALGDLAFSYVIVYMDDIMIVLHTIEIGLERLKTVLDVLSGSGFIFNISKCSFLKTVVQYLEYEIKAGEIRPNILKISALISLPPPQTVFSVRQFIGLASYFRK??????????????????????????????????
>Dwillistoni_05
????LCVDYRELNSNTVSDRFPLPLIADQIARLRGAKYFTC?DMASGFCQVPMDLNSIEYTSSDTPDGQYEFLSLPFGLKNAPPVFQRAVLKALGDVAYSDVIVYMDDI????????????????????????????????????????????????????????????????????????????????????????????????????????????????????????
>Dwillistoni_06
???????????????????????????????????????????????????????????YTAFVTPDGQYEFLTMPFGLKNAPSVF?RAVMRALGDLAFSYVIVYMDDIMIVLHTIEIGLERLKTVLDVLSGSGFIFNISKCSFLKTVVQYLEYEIKAGEIRPNIIKISALISLPPPQTVFSVRQFIGLASYFRK??????????????????????????????????
>Dwillistoni_07
????LCVDYRELSSNTVADKYPLPLIQDLINRLQVVNYFTCLDMASGYYQIPLHTDSIEYTAFVTPDGQYEFLSMPFGLRNAPSVF?RLVMQALDDLANSYVIVYMDDIMIIASTKDQALERLEIVLNTLTEAGFSFNITNCSFLKTLVQYLGYNISAGEIRPNPQKIVALTALPPPQSVTSLRQFIGLASYF????????????????????????????????????
>Dwillistoni_08
GTDRLCVDYRELNSNTIADRYPLPLISDQIARLRGANYFTCLDMASGFHQIPIHPDSIECTAFVTPDGQYEFLTMPFGLKNAPSVFQRAVMRALGDLAYSYVIVYMDDIMIVSPTVELGLERLKIVLDILTDAGLIFNVNKCSFLKTVVQYLGYEVIAGEIRPNSRKIVALTSLPPPQTVYGVRQFIGLASYFRKFVPGFS?VIKPLYSLTSGRESFAWTTELESIRKK
>Dwillistoni_09
GTDRL?VDYRKLNSNTVADRYPLPLINDQIARLRGANYFTCLDMASGFYQIPIHPDSIEYTAFVTPDGQYEFLTMQFGLKNAPSVFQRAVMRALGDLAFSYVIVYMDDIMIVSPTIEIGLERLKTVLDVLSGAGLIFNISKCSFLKTVVQCLGYEIKAGEIRPNILKISALISLPPPQTVFSVRQFIGLASYFRKFIPGFSQIMKPLYTLTSRKDSFTWDPELEGIRKK
>Dwillistoni_10
GTDRLCVDYRELNSNTVADRYPLPLINDQI????GANYFTCLDMASGFHQIPIHPDSIEYTAFVTPDGQYEFLTMPFGLKNAPSVLQRAVMRALGDLAFSYVIVYMDDIMIVSPTIEIGLERLKTVLDVLSEAGFIYNISKCSILKTVVQYLGYEIKAGEIRPNILKISALISLPPPQTVFSVRQFIGLASYFRKFIPGFSQIMKPLYALTSRKDCFTWDPELEGIRKK
>Dwillistoni_11
GTDRLCVDYRELNSKTVADRYPLPLINDQIVRLRGANYFTCLDMASGFHQIPIHPDSIEYTAFVTPDG?YEFLAMPLGLKNAPSVFQRAVMRALGDLAFS?VIVYMNDIMIVSPTIEIGLERLKTVLDVFSGAGFIFNISKCSFLK?VAQDLGYETKA?EIRPNILKISALISLPPAQTVFSVRQFIGLASYFRKFIPGFSQIMKPFYALA?RKDSFTWDPELEVIRKK
>Dwillistoni_12
??????????????????????????????????????????????????????????????????DGQYEFLTMPFGLKNAPSVFQRAVMRALGDLAFSYVIVYMDDIMIVLHTIEIGLERLKTVLDVLSGSGFIFNISKCSFLKTVVQYLEYEKKAGEIRPNILKIS????????QIVFSVRQFIGLASYFRK??????????????????????????????????
>Dwillistoni_14
????LCVDYRELNSNTVSDRFPLPLIADQIARLRGAKYFTC?DMASGFCQVPMDLNSIEYTSSDTPDGQYEFLSLPFGLKNAPPVFQRAVLKALGDVAYSDVIVYMDDI????????????????????????????????????????????????????????????????????????????????????????????????????????????????????????
>Dwillistoni_16
????LCVDYRELNRNTIADKFPLPLISDQIARLRGARYFTCLDMACVYYQVPLHENSIEYTAFVTPDGQFEFLAMPFGLKNAPSVFQRAVMKAVGDLAFSYVIVYMDDIMIVASTKEEAIERLEIVLNILTKAGFSLYVEKCSFLRGFFQYLGYEVQAGEIRPNLRKIEALSALPPPRSITTLRQFIGLASYFRQFVPGFS????????????????????????????
>Dwillistoni_17
??????????????????????????????????????????????????????????KYTAFVTPDGQYEFLTMPFGLKNAPSVFQRAVMRALGDLAFSYVIVYMDDIMIVLHTIEIGLERLKTVLDVLSGSGFIFNISKCSFLKTVVQYLEYEIKAGEIRPNILKISALISLPPPQTVFSVRQFIGLASYFRK??????????????????????????????????
>Dwillistoni_18
GTDRLCVDYRELNSNTIADRYPLPLISDQIARLRGANYFTCLDMASGFHQIPIHPDSIECTAFVTPDGQYEFLTMPFGLKNAPSVFQRAVMRALGDLAYSYVIVYMDDIMIVSPTVELGLERLKIVLDILTDAGLIFNVNKCSFLKTVVQYLGYEVIAGEIRPNSRKIVALTSLPPPQTVYGVRQFIGLASYFRKFVPGFS?VIKPLYSLTSGRESFAWTTELESIRKK
>Dwillistoni_19
GTDRLCVDYRELNSNTIADRYPLPLISDQIARLRGANYFTCLDMASGFHQIPIHPDSIECTAFVTPDGQYEFLTMPFGLKNAPSVFQRAVMRALGDLAYSYVIVYMDDIMIVSPTVELGLERLKIVLDILTDAGLIFNVNKCSFLKTVVQYLGYEVIAGEIRPNSRKIVALTSLPPPQTVYGVRQFIGLASYFRKFVPGFS?VIKPLYSLTSGRESFAWTTELESIRKK
>Dyakuba_02
GTDRLCVDYREL???TVSEKYPLPLISDQIARLSGARFFSCIDMASGFHQIPIHPNSIERTAFVTPEGQFEYLTMPFGLKNAPAVFQRAINRALGDLTHSYAIVYMDDVMIVAHTKEEALDRLRVVLQTLTQAGFSFNIEKCSFLKSCVEYLGFEVREGEIRPNPRKIQALVNLPLPRSITQLRQFIGLASYFRQFVPKFSQLLKPLYALTSKSKPFVWELEHEQIRQQ
>Dyakuba_03
GSARLCVDYRELNCNTVSDKFLLPLISDQIARLRGAKFFTRLDMASGYYQVPMHPNSVEYTAFVTPDGQYEFLSMPFGLKNAPSVFQRAVIKALGDLAFSYVIVYMDDIMIVAPTKESALERLKIVLDILTKAGFSFNVEKCFFLRTSVQYLGFEVRAGEISPNTRKVESLNALPPPRSVTTLRQFIGLASYFRQFIPGFSQLMKPLYFLTSEKNKFEWNTEHEAIRRK
>Dyakuba_04
GTDRLCVDYRELNANTVSEKYPLPLISDQIARLSGARFFSCIDMASGFH??????NSIERTAFVTPEGQFEYLTMPFGLKNAPAVFQRAINRALGDLTHSYAIVYMDDVMIVAHTKEEALDRLRVVLQTLTQAGFSFNIEKCSFLKSCVEYLGFEVREGEIRPNPRKIQALVNLPLPRSITQLRQFIGLASYFRQFVPKFSQLLKPLYALTSKSKPFVWELEHEQIRQQ
>Dyakuba_05
GTDRLCVDFRELNSNTISDKYPLPLISDQIATLRGAKYFTCLDMASGFHQIPIYPESVEYTAFVTPDGQFEFLTMPFGLKNAPSVFQRAVINALGDLAYSFVIVFMNDIMVVSPTKELALERLITVLDGLTKAGFTFNLAKCSFLKTTVQYLGYEVRAGDIRPNVRKIASLSSFPPPQTVSGVRQFIGLASYFRKFVPGFSHLLKPLYSLSSGNGKITWSAELEEIRLK
>Dyakuba_06
GTNRLCVDYRELNANTVSEKYPLPLISDQIARLSGARFFSCIDMASGFHQIPIHPNSIERTAFVTPEGQFEYLTMPFGLKNAPAVFQRAINRALGDLTHSYAIVYMDDVMIVAHTKEEALDRLRVVLQTLTQAGFSFNIEKCSFLKSCVEYLGFEVREGEIRPNPRKIQALVNLPLPRSITQLRQFIGLASYFRQFVPKFSQLLKPLYALTSKSKPFVWELEHEQIRQQ
>Dyakuba_07
GSARLCVDYRELNSNTVADKFPLPLISDQIARLRGAKFFTCLDMASGYYQVPMHPNSVEYTAFVTPDGQYEFLSMPFGLKNAPSVFQRAVIKALGDLAYSYVIVYMDDIMIVAPTKELALERLKIVLDILSKAGFSFNVEKCFFLRTSVQYLGFEVRAGEISPNNRKVKSLNALPPPRSVTTLRQFIGLASYFRQFVPGFSQLMKPLYFLTSEKNKFEWNTEHEAIRRK
>Dyakuba_08
GSDRLCIDFRELNLNTISDKFPLPLIS??IDRLRGGKYFSILDMASGFYQIPIHPDSIEKTAFVTTEGQYEFLAMPFGLKNASSIFQRAIVQALGDLAYSYAVVYIDDVLVVANTKEEAYERLNTVLKALSEAGFSFNIKKCNFLCTGIEYLGFYIKDGEIKPNPRKIEALSVLSQPTSTTQLRQFIGLASYFRQFVPRFSEKMKPLYQLTSKLNAFVWKEEHEKIRQD
>Dyakuba_09
GSARLCVDYRELNFNTVADKFPLPLISDQIARLRGAKFFTCLDMASGYYQIPMHPNSVEYTAFVTPDGQYEFLSMPFGLKNAPSVFQRAVIKALGDLAYSYVIVYMDDIMIVAPTKELALERLKIVLDILSKAGFSFNVEKCFFLRTSVQYLGFE?????????TRKVESLNALPPPRSVTTLRQFIGLASYFRQFVPGFSQLMKPLYFLTSEKNKFEWNTEHEAIRRK
>Dyakuba_10
GTDRLCVDYRELNANTVSEKYPLPLISDQIARLSGARFFSCIDMASGFHQIPIHPNSIERTAFVTPEGQFEYLTMPFGLKNAPAVFQRAINRALGDLTHSYAIVYMDDVMIVAHTKEEALDRLRVVLQTLTQAGFSFNIEKCSFLKSCVEYLGFEVREGEIRPNPRKIQALVNLPLPRSITQLRQFIGLASYFRQFVPKFSQLLKPLYALT??????????????????
>Dyakuba_11
GTDRLCVDYRELNANTVSEKYPLPLISDQIARLSGARFFSCIDMASGFHQIPIHPNSIERTAFVTPEGQFEYLTMPFGLKNAPDVFQRAINRALGDLTHSYAIVYMDDVMIVAHTKEEALDRLRVVLQTLTQAGFSFNIEKCSFLKSCVEYLGFEVREGEIRPNPRKIQALVNLPLPRSITQLRQFIGLASYFRQFVPKFSQLLKPLYALTSKSKPFVWELEHEQIRQQ
>Dzottii_FJ748703
??DRLCVDYRELNSNTVADRYPLPLISDQIARLRGANYFTCLDMARGFHQIPIHPDSIEYTAFVTPDGQYEFLTMPFGLRNAPSVFQRAVMRALGDLVYSYVIVYMDDIMIVSPTVELGLERLKTVLDILTDAGFIFNVNKCRFLKTAVQYLGYEVKAGEIRPNSGKIVALTSLPPPQTVFGVRQFIGLASYFRKFVPGFSQVIKPLYSLTSGRESFVWTTELESIRKK
>Dzottii_GQ339578
???????????????????????????????????????????????????????????????????????????????????????????????????????????DIMIVSPTVELGLERLKTVLDILTDAGIILKVTKRRNLKTAVQYLGYGVKAGEIRPNSGKIVALTSLPPPQTVFGVRQFIGLASYFRKFVPGFSQVIKPLYSLTSGRESFVWTTELESIRKK
>Slebanonensis_01
????????????????????YPLPLIADQIARLHGANYFTCLDMASGYYQIPL??DSI??TAFVTPVGQYPFLSMPFGLKNAP?VFQRTMMQALGDLANTFVVVYMDDVLIVVSTKNEPLERLKITLDILTKAGFSFNIKKCSFLKSTIQYLGYEVSAGEIRPNSRKNSTLTALPPPQSVSALRQFIGLASYFRQFIQGFSCFIKPLYILTAE????????????????
>Slebanonensis_10
???????????????????????????????????????????????????????????????????????????????????????????????????SFVIVYMDDIMIVSPTKELAFERSKIVLEVLTRAGFSFNISKCFFLRTTVQYLGYEIQAGEIRPNSSKIEALVSLPPPISVYTLRQFIGLASYFRQFISGFSQLLKPLYFLTS?????????????????
>Slebanonensis_11
GSHRLCVDYRELNSNTVSDKYPLPLIADQIARLHGANYFSCLDMASGYYQIPLHEDSIECTAFVTPDGQYEFLSMPFW?KNAPSVFQRTVMQALGDLANTFVVIYMDDVLIVASTKNEALERLKITLDILTKAGFSFNIKKCSFLKATVQYLGYEVSAGEIRPNSRKISALTALPPPQSVSALRQFIGLASYFRQ??????????????????????????????????
>Slebanonensis_17
????LHPDSVECTACVTPDGQ???RIYVYAIWA???ECPFGF????IIYHIPLHPDSVECTACVTPDGQYEFMSMPFGLKNAPSVFQRVVMKALGDLANTYVVVYMDDIMVIASTKKEAFDRLHIVLDILVTSGFSFNITKCSFLKTKVQYLGYEVSAGEIRPNPHKIIALTALPSPKSVTGVR?FIGLASYFRQFIHG??????????????????????????????
>Slebanonensis_18
???RLCVDYRILNENTIADKYPLPLISDQIARLRGAK?????DMASGFYQIPVHPNSIERTAFVDPEGQYEFLTIPFGLKNAASVFQRAIMKALGTLAYTYAIVYIDDVVIIAQTKDKALDRLQIVLETLSKAGFSFNVTKCSFLKTSIEYLGFEISNGEIRPNERKIQAL??LPPPQTVSQLRQFIGLASYFRQFVPKFSETLKPLY?????????????????????
>Slebanonensis_19
GTDRLCVDYRILNENTIADKYPLPLISDQIARLRGAKYFSCVDMASGFYQIPVHPNSIERTAFVTPEGQYEFFNMPFGLKNAP???????MKALGTLAHTYVIVYIVDVLIIAQTKDEALDRLQKVLETLSKAGFSFNVTKCSFRKTSIEYLGFEISNREIRPNEHKIRALVGLPPPQTVSQLRQFIGLASYF????????????????????????????????????
>X01472_Dmelanogaster_copia_like
QKFRIVIDYRKLNEITVGDRHPIPNMDEILGKLGRCNYFTTIDLAKGFHQIEMDPESVSKTAFSTKHGHYEYLRMPFGLKNAPATFQRCMNDILRPLLNKHCLVYLDDIIVFSTSLDEHLQSLGLVFEKLAKANLKLQLDKCEFLKQETTFLGHVLTPDGIKPNPEKIEAIQKYPIPTKPKEIKAFLGLTGYYRKFIPNFADIAK????????????????????????
