# Supplementary material for: Evolutionary history and classification of Micropia retroelements in Drosophilidae species
Source: PLoS One. 2019 Oct 17;14(10):e0220539. doi: 10.1371/journal.pone.0220539 (PMC6797199; doi:10.1371/journal.pone.0220539)
Supplement: S5 File — This alignment comprises the 100 nucleotide Micropia sequences recovered after the second filtering strategy employed in the dS estimates. (FAS) [file pone.0220539.s014.fas]

>Dacutilabella_FJ748687
?????????????TTTGTGTCGACTACCGAGAGTTAAACTCTAACACAATCGCAGACAGGTACCCTTTGCCGCTCATTAGCGACCAGATCGCTAGGCTGCGTGGCGCAAATTACTTCACGTGTCTTGATATGGCGAGTGGCTTCCACCAAATTCCTATTCACCCTGATTCGATAGAATACACTGCATTT???????????????CAATATGAGTTCCTGACCATGCCGTTCGGACTCAAAAATGCGCCATCCGTTTTCCAACGGGCAGTTATGCGTGGCTTGGGTGACTTGGCCTATTCATACGTGATCGTTTACATGGACGATATCATGATCGTGTCACCCACAGTCGAGTTAGGATTGGAAAGTTTAAAAACAGTACTAGACATTCTCACAGATGCTGGATTCATTTTTAATGTTAACAAATGTAGCTTTTTAAAAACAGTCATTCAATATCTGGGATATGAGGTAAGGGCAGGGGAAAGTCGACCAAACTCGCGAAAGATTGTTGCATTAACATCGTTACCACCGCCACAGACGGTTTTTGGTGTACGACAGTTTATTGGTCTTGCATCCTATTTTCGCAAATTCGTACCCGGATTCTCTCAAGTCATAAAGCCGTTGTATACCCTAACATCAGGAAG?GAAAGTTTTGCGTGGACTACTGAGTTGGAAAGCATTCGCAAGAAAAT
>Dalbomicans_01
GGCACTCATCGTTTGTGTGTTGATTACCGTGAATTAAATTCTAATACAGTTGCAGATAGATATCTTTTGCCCCTCATATCGGACCAGATAGCCAGACTTTATGGAGCGAAATATTTTACATGTTTAGACATGGCAAGCGGGTATTACCAAATTCCCATGCACAAAGAATCGGTAGAGTGTACAGCATTTGTCACTCCAGACGGGCAATATGAATTTTTGGCAATGCCCTTTGGTCTCAGAAACACACCTTCAGTATTTCAACGCACAGTCATGCAAGCACTTGGAGACCTAGCAAATACGTTTGTTGTCGTTTATATGGATGACGTAATGGTGGCTGCTGCAACAAAAAGTGAGGCTTTGGAAAGGTTGCAAATTACTCTTGATTGTCTTACGAATGCTGGATTCTCATTCAATATAAAAAAATGTTCTTTCCTTAAGTCGACAGTTCAATATCTAGGATATGAAGTGAGTGCAGGTGAAATCCGCCCGAATTCGCTTAAAGTTACAGCGTTAACTACCTTGCCACCTCCTCAGTCAGTTTCTGCTTTACGCCAATTTATTGGATTAGCGTCTTATTTCAGGCAATTCATGCAAGGATTTTCCTGTTTTATGAAACCGTTGTACCTTTTGACTTCGGAGAAGAATGATTTTGTTTGGA???????????????????????????????
>Damericana_09e44e87
?????????????TTTGTGTAGATTACCGCGTTTTAAATGACAATACAATTGCCGATAAATATCCTTTGCCTCTTATTTCGGATCAAATAGCTCGTCTTCGTGGTGCAAGGTACTTTTCGTGTATAGATATGGCAAGTGGATTTTACCAAATCCCAGTACACCCAGATTCCATCGAGCGAACGGCTTTCGTTACACCTGATGGACAGTACGAATTCTTAACCATGCCCTTTGGTCTGAAGAACGCACCTTCTGTGTTTCAGCGTGCAATAATAAA?GCCCTGGGTCCGTTGGCACACACATTCGCAATTGTTTACATTGACGATGTTATG?????????????????????????????????????????????????????????????????????????????????????????????????????????????????????????????????????????????????????????????????????????????????????????????TTACCACCTCCTCAGTCGGTCTCTGATTTAAGACAATTTATTGGACTAGCATCCTATTTCCG????????????????????????????????????????????????????????????????????????????????????????????????????????????
>Damericana_102
GGCACAGATCGTCTTTGTGTAGATTACCGCGTTTTAAATGACAATACAATTGCCGATAAATATCACTTGCCTCTTATTTCAGATCAAATAGCTCGTCTTCGTGGTGCAAGGTACTTTTCGTGTATAGACATAGCAAGTGGATTTTACCAAATCCCAGTACACCCAGATTCCATCGAGCGAACCGCTTTCGTTACACCTGATGGACAGTACGAATTATTAACCATGCCCTTTGGTCTGAAGAACGCACCTTCTATGTTTCAGCGTGCAATAATAAAAGCCCTGGGTCCGTTGGCACACACATTCGCAATTGCTTACATTGACGATGTTATGGTAGTAGCGAAAACAAAAGATGAAGCGTTAAAACGACTAGAGAAAGTGTTGAACACCTTAAGTAAAGCCGGATTTTCATTTAATATAACGAAATGTTCGTTTCTTAAAACTAAAATCAAGTACCTTGGGTTTGAAATAACGAATGGAGAAATTCGGCCAAATGCACGAAAGATCCAGGCATTGATAGGGTTGCCACCTCCGGAAACTGTAACTCAATTACGACAGTTCATTGGTTTAGCTTCTTACTTTCGGCAATTC?????????????????????????????????????????????????????????????????????????????????????????????????????
>Damericana_121
?????????????????????????????????????????????????????????????????????????????????????????????????????????????????????????????????????????????????????????????????????????????????????????????????????????????????????????????????????????????????ACGCTCCGTCCGTTTTCCAGCGAACCGTTCTAAACGCCTTGGGAAACCTAGCACATAC????GTAATAGTGTACAT?GACAATATCATGGTAATATCACCAACCATAGAATTGGGTTTTGAGAGATTAAAGGTTGTGTTGGATGTGCTGACTGCGGCTGGATTCTCATTCAATAT????AAATGTGGGTTTCTAAAAACTACTGTACAGTATCTGGGGTATGTGGTGCGAGCTGGAGAGTTGAGACCTAATCCGCGAAAAATTCTTGCGCTAAGTTCTTTGGCACCGCCACCAACAAATAATAGTGTAAGACAATTTATTGGATTGGCGTCTAATTTCCGTTA?TTTGTGCCTCAATTCTCTCAGATTATGAAACCGATATATTCACT????????????????????????????????????????????????????????????
>Damericana_25e97e111
????????????CTGTGTGTTGATTATCGCGAATTAAATTCCAACACAGTTTCTGATAAATACCCATTGCCCCTTATAGCGGATCAAATAGCTAGACTTAACGGGGCAAAGTTT????CATGTTTAGAGATGTCGAGCGGGTATTATCAAATTCCTCTGCATGAT????????AGAGTGTACAGCTTTTGTCACCCCAGATGGCCATTATGAATATTTTTGCATGCCGTTTGGGCTCAAAAGCGCGCCTTCAGGTGTAGAACGTACAGTGATGCAAGCCCTCGGAGACCTTGCAAATAAGTTTGTGGTTGTCTATATGGATGACGTACTGATAGACGCTTCAACGAAAAGTGAGGCCTTGGGCAGGTTAAAGATTACTCTTGACGTTCTCATAAAAGCTGGATTTTCTTTTAATGT?AAAAAGCATTTTATTCTTAAGTCATCTGTTCGATATTA?GGATATGAAGTGAGTGCTGGTGAAATTCGACCAAATTCGCTTAAATTTTCAGCGTTGACTGCCCTACCACCTCCTCAGTCGGTCTCTGCTTTAAAACAATTCATTGGACTAGCGTCTTATTTTCGTCATTTCATGAAAGGATTTTCTTGTTTTATGAAACCATTATATCTTTTAACATCAGAAA?????????????????????????????????????????????????
>Damericana_28
?????????????????TGTCGATTATAGAGAGTTAAATAAAAATTA?GTAGCTGATAAGTTTCCATTACCGTTGATATCAGATCAAATAGCTAGACTGAGGGGAGCTAAATATTTCACTTCTCTGGACATGGCTAGCGTGTATTATCAGATTTCAATGCACCCTGAATCAATTGAATATAC??TGCTTGTTACTCCTGATGGGCAGTACGAATTTCTTTCGATACCCTTTGGATTGAAGAACGCACCCTCAGAGTTTCAAAGAGCTGTATTAAAAGCACTTGGCAGTCTTGCTCATTCGTTTGTAATAGTTTATATGGACGAT?????????????????????????????????????????????????????????????????????????????????????????????????????????????????????????????????????????????????????????????????????????????????????????????????????????????????????????????????????????????????????????????????????????????????????????????????????????????????????????????????????????????????????????????????????????????
>Damericana_30
?????????????????????????????????????????????????????????????????????????????????????????????????????????????????????????GTCTGGATATGGCAAGTGGGTTTCACCAGATACCAATTTATCCAGACTCGATTGAGCGTACAGCCTTTGTTAC?TCGGAAGGTCAATACGAGTTTCTGACCATGCCTTTCGGTCTTAAGGATGCACCAACTGAGTTTCAACGTGCCGTGATGAAAGCATTAGGCTA?CTTGCTCACTCTTTT?TTATTGCTTACATGGATGATATTATGATCATTTTTCAAACAAATGAAAAGGCATTTGAAAGATTAAAGGCAGTTTTAAAAATTCTATCCCAAGCCGGACTCTCTCTTAACGTCGCCAAATGCTCTTTCCTAAGATCTAGTGTCGAATACATGGGTTTTGAAATTAAAAAAGGGGAA?????????????????????????????????????????????????????????????????????????????????????????????????????????????????????????????????????????????????????????????????????????????????????????????????????????????????
>Damericana_45e89e95e96
??????????????????????????????????????????????????????????????????????????????????????????????????????????????????????????????????????????????????CCAAATACCTATTCACCCAGATTCAGTAGAGCGTACAGCATTTGTAACGCCAGAAGGGCAATTTGAATTTTTGGCAATGCCGTTTGGCTTAAAAAATGCTCCGTCGGTGTTTCAGCGGGCAATAATAAAAGCGTTGGGGTCACTTTCGTATTCGTATGTTGTGGTTTACGTAGATAATGTATTGGTCGTGGCCGAAACTAAAGATGAGGCAATTTCAAGATTGCAGGAAGTCTTAAAAATTCTTATTCAAGCTGGATTCTCATTTAAT?TCGAAAAATGTACATTTTTAAAATCAAAAATAGAGTATTTGGGTTACGAAGTA?????????????????????????????????????????????????????????????????????????????????????????????????????????????????????????????????????????????????????????????????????????????????????????????????????????????????????????????
>Damericana_62e74e113e114e122e123
GGAACCGATCGACTATGTGTCGATTATCGGGAACTGAATGCTAATACGGTCGCTGACAAATATCCGCTGCCTTTGATTTCTGATCAAATTAATAGACTGAGTGAAGGCAAATATTTCTCCAGTTTAGACATGGCAAGTGGTTTTTACCAAGTTCCAATACACCCAGACTCTATCGAGCGCACTGCTTTTGTCACGCCAGA?????????????????????????????????????????????????????????????????????????????????????????????????????????????????????????????????????????????????????????????????????????????????????????????????????????????????????????????????????????????????????????????????????????????????????????????????????????????????????????????????????????????????????????????????????????????????????????????????????????????????????????????????????????????????????????????????????????????????????????????????????????
>Dananassae_06
GGTACGGACAGACTTTGTGTTGACTTTAGAGAGCTGAATTCAAATACGGTCGCTGATAAATACCCTTTACCACATATACAAGATCAAATCAATAGGCTTGGGGGAGTTAATTACTTTACATGTCTAGACATGGCCAGCGGATATTACCAAATTCCTTTGCATTCAGATTCTATCGAGAACACGGCGTTTGTGACTCCGGATGGTCAATACGAGTTCCTGTCCATGCCATTTGGGCTTAAAAACGCACCTTCTGTTTTTCAACGATTAGTAATACAGGCGCTAGGGGATCTAGCAAATTCCCTTGTCATCGTCTATATGGATGATATCATGATAGCCGCCTCAACAAAATGCGAGGCGCTAGAAAGATTACAGATCGTTCTTGATGTTTTGACAAAGGCTGGGTTTTCATTCAATCTTACAAAATGCTCATTCATGAAAACATCGGTTTA?TATTTGGGTTACAATATAAGTGCGGGTGAGATTCGTCCAAACCCACAGAAAGTTGTAGCGTTGACTGCTCTTCCGCCTCCACAGTCAGTCACTTCACTTAGACAATTCATTGGGCTAGCATCCTATTTCCGACAGTTTATTAAGGGATTTTCACAATTAATGAAACCGTTATATTTCTTAACTGCAGATAAAAACAAATTTATTTGGAAAACAGTGCATGAACAGATACGGAAAAAGGT
>Dananassae_08
GGCAGTGACAGACTGTGCATAGATTATCGAGAACTCAACGCAAATACTGTGTCAGATAGATACCCCTTGCCATTAATATCAGACCAAATAGATCGCCTGCAAGGCGGTAAATATTTCTCTAGCCTAGACATGGCCAGTGGCTTCTATCAGGTGCCAATTCACCCCGATTCGGTTGAGTG?ACTGCATTCGTGACACCAGAGGGTCAATATGAATTTTTAGCTATGCCCTTTGGCCTCAAAAACGCTTCGTCAGTATTTCAACGTGCCATAGTTCGAGCTTTAGGGGATTTGGTTAATAAATATGCAGTAGTCTATATCGATGACGTATTAATTGTTTCTAGTACTATAGAGGAAGCATTTGACAGATTGGAAACAGTTCTAAGGGTATTATCAAAGTCAGGCTTTTCCTTTAACATTAAAAAATGCAAATTTCTGCAAACGGAGATAGAGTACTTAGGTTTTCTTATAAGAGATGGCGAGCTAAAACCCAATCCTCGAAAAATACAAGCACTAACCCAACTTCCCAAACCAGAATCAGTCACACAAACTAGACAGTTCATAGGTTTAGCATCTTACTTTAGGAAATTTGTCCCACATTTCTCAGAAGTAATGAAGCCTCTCTATCTGCTAACATCAAAAATAAACGAATTTGAGTGGAGCGAAAAGCATGAGGAAATTCGAAAAAAAAT
>Dananassae_09
GGCAGCGACAGACTGTGTATTGATTTTCGTGAGCTAAATTCAAACACAATCTCAGATAAGTACCCGTTGCCGTTGATTTCTGATCAGATAGATCGCTTGCGAGGCGGAAAATATTTTTCTACTTTAGATATGGCCAGCGGATTTTATCAAATACCAATCCATCCCGATTCCATAGAAAGAACAGCACTCGTTACCCCAGAGGGTCAGTATGAATTTCTAGTGATGCCATTTGGGCTAAAAAACGCCTCTTCTATTTTTCAACGTGCTATAGTGCGAGCCCTGGGTGACTTAGCCTATTCCTACGTAGTGGTCTACATAGACGACGTGCTGATTGTAGCAGAAACAAAGGAGGAAGCATATGAAAGGTTAAGCATTGTGCTGAGAGTTTTGTCTGAGGCAGGTTTTACATTCAACGTAAAAAAGTGCGCTTTTCTTCGCACAGGAATAGAGTACCTGGGATTTTATATTAAAGATGGTGAAATTAAACCAAATCCAAGTAAGATAGAAGCACTGACAGTTCTGTCGCCACCATCCACTGTAACTCAATTAAGGCAATTCATAGGTTTGGCATCATATTTTAGACAATTTGTCCCGCGGTTCTCAGAGCAGATGAAGCCGCTCTATGAGTTGACCTCTAAACTTAAAACGTTTGATTGGAAAGAGAAGCATGAACAGATCCGACAAAAGAT
>Dananassae_11
GGCACTCATCGTTTGTGTGTTGATTACCGTGAATTAAATTCTAATACAGTTGCAGATAGATATCCCTTGCCCCTCATATCGGACCAGATAGCCAGACTTTATGGAGCGAAATATTTTACATGTTTAGACATGGCAAGTGGATATTACCAAATTACCATGCACAAAGAATCGGTAGAATTTATAGCATTTGTCACTCCAGACGGCCATTATGAATTTTTGCCAATGCCTTTTGGTCTCAGAAACGCACCTTCAGTATTTCAACGCACTGTCATGCAAGCACTTGGAGACCTTGCAAATACGTTTGTTGTCGTTTATATGGATGACGTAATGGAGGCAGCTGCTACAAAAAGTGAGGCTTTGGAAAGGTTGCAAACTAATCTTGTTTGTCTCACGAACTCTGGAATCTCATTCAATATAAAAAAATGTTCTTTCCTTAAGTCAACGGTTCAATATCTAGGATATGAAGTGAGTGCAGGTGATATCCGTCCGAATTCGCTTAAAGTTACAGCGTTAACCTCATTGCCACCTCCTCAGTCAGTTTCTGCTTTACGTCAATTTATTGGATTAGCGTCTTATTTCAGGCAATTTATGCAAGGATTTTCCTGTTTTATGAAACCGTTGTACCTTTTGACTTCGGAGAAGAATGATTTCGTTTGTAAATCGGAACATGAAGAAATTAGGCAAAAAGT
>Dananassae_14
GGTACAGACCGTCTGTGTGTTGATTATCGTGAGCTTAATGCCAATACCGTTTCCGACAAGTACCCATTGCCACTTATATCTGACCAGATAGCTAGGTTGAGTGGTGCTAGGTTTTTCACGTGCATTGACATGGCGAGTGGCTTCCATCAGATCCCAATACATCCAAGCTCTATTGAACGGACAGCGTTTGTAACCCCAGAAGGGCAGTATGAATACTTGGCTATGCCTTTTGGGCTTAAAAATGCGCCTTCTGTATTCCAGAGGGCCATTAATCGTGCCCTAGGCGATCTGACTCATACATATGCCATCGTTTATATGGACGATGTAATGATAGTTGCACGCACAAAGGAGGAAGCTTTCGACAGGCTAAAAATAACTCTACAAGCACTCGTCGAAGCAGGATTTTCTTTCAACATTAAAAAATGCTCCTTTCTTAAATCTTGTGTAGAATATTTGGGCTTCGAAGTTAGAGCAGGTGAAATTCGACCGAATCCTAGAAAAATACAAGCTCTTACAGATTTACCGCCTCCGCAATCTGTGACTCAACTGAGACAATTTATTGGACTGGTCTCGTATTTTCGTCAGTTTGTACCCAAGTTTTCACAGTTACTGAAACCACTCTATGCTCTAACTTCAAAAAGCATGTCATTTTCATGGGAATTAGAGCACGAGCAAATACGACAGAAGGT
>Darizonae_04
????????????????????????????????????????????????????????????????????????????????????????????????????????????????????????????????????????????????????????????????????????????????????????CTTTTGTCACCCCTGATGGCCAGTACGAGTATTTGTCAATGCCGTTTGGTCTTAAAAACGCACCTTCAGTCTTTCAGTGTACAGAGATGCATGCACTTGGAGAGCTTGCAAGTACATTTGTTGTAGTTTATATGGACGACGTATTAGATGTGGGTGCAACGCAAGGTAACGCTTTGGAAACACTACAGATCACTCTTCATCTTCTTACACAAGCCGGGTTTCCGTTCAATATTAAAAAGTGTTCCTTCTTGAAGTA?ACGGTTCAATATTTAGGATATGAAGTGAGCGTAGGCGAAATACGCC?GAATCCACTAAAAACTTCACCACTAACTGCTCTACCACCTCCTAAATCGGTTTCGGCTTTAAGACAATTTATTGGATTGGCATCATATTTTCTGCAA????????????????????????????????????????????????????????????????????????????????????????????????????????
>Darizonae_09
?????????????????????????????????????????????????????????????????????????????????????????????????????????????????????????????????????????????????????????????????????????????????????????????????????????????????????????????????????????????AAGAATGCACCATCTGTCTTTCAGCGGGCAGTTATGGAGGCCCTAGGCGAGCTGGCGTACTCATACGTAATTGTCTATATGGATGATATTATGATAGTGTCTCCAACGATAGATGTAGGTCTTGAAAGATTGAAAACTGTTTTTGACGTACTCACGAAGGCTGGATTTTTCTTTAACATGACAAAGTGTAGTTTTTTGAAAAGTAAAGTAGAGTATCTAGGATACGAAGTTAGTGCTGGAGAAGTTCGTCCAAATCCACGTAAAATTGTTGCGTTAAGCGCATTGCCTCCCCCACAAAGTGTTACGGGACTGAGACAGTTTATTGGCCTCACGTCATACT?TCGTAAATTTTTTCCAGGGTTTTCTCT?CTTATGAAGCTCTTGTACTCGCTTACTTCTGGAAG????????????????????????????????????????????????
>Darizonae_10
GGTACCGACCGCTTGTGCGTAGATTACCGAGAGTTGAACTCGAATACTGTTTCTGATAGGTATCCGTTGCCATTAATTGCGGATCAGATTTCTAGATTAAAGGGGTCAATGTACTTTTCTTGCTTAGATATGGCGAGTGGATTTTATCAGATACCAGTACATCCAGACTCAATAGAGCGAACAGCCTTTGTAACACCGGATGGGCAGTATGAGTTTTTGGTGATGCCATTCGGATTAAAGAATGCTCCGTCAGTATTTCAACGTGCCGTCATTAAAGCATTAGGTGACCTAGCTTATTCATACGTCATTGTTTATATTGATGATATTTTGATCATTGCACAGACAAAAGAAGAAGCATATGAAAGGTTGCAAACGGTTATAGACATTCTGTCGAAAACGGGGTTCACTTTCAACATATCTAAGTGTTCGTTCTTGAGAACCACTAATACCTATCTAGGTTATGAGATCTCGTGTGGACAGATTAGGCCTAATGAAGGAAAGATAGCAGCACTTGTGGGGTTACCTCCACCGCAATCAGTCACACAAGTTAGACAGTTTATAGGACTCGCCTCCTATTTTCGTCAATT??????????????????????????????????????????????????????????????????????????????????????????????????????
>Dbipectinata_04
GGATCCGATCGACTCTGTGTTGATTATCGTGAACTGAACAGCAATACTGTTTCTGACAGATATCCCTTACCACTAATCAACGATCAGATTGCTAGACTTGCGGGTGCAAAATATTTTGCTTGTCTGGATATGGCTAGTGGATACCATCAGATACCCATTCATCCCGCTTCTGTTAAATGTACTGCGTTTGTTACACCTGATGGGCTCTATGAGTATCTGACAATGCCATTTGGCCTCAAGAACGCCCCGTCTGTTTTCCAGCGAGCCATTATAAACGCATTGGGAAATCTTGCATATTCTTATGTAATAGTCTATATGGACGATATAATGATGGTGTCATCTACCATAGAATCAGGTATAGAAAGATTGAGGATTGTTTTGGATGTATTGACTGCAGCGGGATTCTCTTTTAACATAGCAAAATGTGGATTTTTAAAAACTACTGTATA?TACTTGGGGTATGAGGTACGAGCTGGAGAGTTAAGGCCTAATCCGCGAAAAATTATTGCCTTAAATTCCTTGCCACCACCGCAAATAGTTCGTAGCGTAAGACAGTTTATTGGATTGGCGTTTTATTTTCGAAAATTCGTACCTCGGTTCTCACAGATTATGAAACCGATATATTCCTTAACTTCGAATAAAAGTTTGTCTAATTG?AATAACGAGTTGGAAAGTATTAGAAAAAGTAT
>Dbipectinata_06
GGCTCAGCGAGACTTTGCGTTGATTACAGGGAATTAAATAGAAATACCGTAGCTGATAAGTTCCCATTACCGTTAATATCGTATCAAATGGCTAGACTTAGGGGAGCCAAATATTTTACTTCTCTTGACATGGCTAGCGGGTATTACCAGATTTCAATGCACCCTGAATCAATTGAATATACTGCTTTTGTTACCCCTCATGGACAATACGAATTTCTTGCGATGCCTTTTGGATTAAAAAACGCACCTTCAGTGTTCCAGAGAGCTGTGTTAACGGCGCTTGGCAGTCTTGCTCATTCGTTTGTAATTTTTTATATGGATGATTTATTGATTGTTTCAGAAACGAAGGAAGAAGCGTTTGAACGTTTGAAACTTGTATTAGACGTTTTAGTGAAGGCAGGATTCTCCTTTAACATTTCAAAGTG??????????AGAATTACAGTGCGCTATCTGGGCTATGGGATACAAGCGGGGGAGATACGTCCAAATTCTAACAAAATAGAATCACTAGTGGTGTTGCCTCCA???AAGTCAGTTGCTTTTTTAAGACAGTTGATTGGGTTAGCGTCATATTTTCGTCAATTCATTCAGGGGTTTTCTCAGCTGATGAAGCCTTTATATTTTCTCACATCTGAAAAGACTAGTTTTGATTGGCAAACACAACATGAACAAATTCGCAGTAAAAT
>Dbipectinata_08
GGTACAGACCGTCTGTGTGTTGATTATCGTGAGCTTAATGCCAATACCGTTTCCGACAAGTACCCATTGCCACTTATATCTGACCAGATAGCTAGGTTGAGTGGTGCTAGGTTTTTCACGTGCATTGACATGGCGAGTGGCTTCCATCAGATCCCAATACATCCAAGCTCTATTGAACGGACAGCGTTTGTAACCCCAGAAGGGCAGTATGAATACTTGGCTATGCCTTTTGGGCTTAAAAATGCGCCTTCTGTATTCCAGAGGGCCATTAATCGTGCCCTAGGCGATCTGACTCATACATATGCCATCGTTTATATGGACGATGTAATGATAGTTGCACGCACAAAGGAGGAAGCTTTCGACAGGCTAAAAATAACTCTACAAGCACTCGTCGAAGCAGGATTTTCTTTCAACATTAAAAAATGCTCCTTTCTTAAATCTTGTGTAGAATATTTGGGCTTCGAAGTTAGAGCAGGTGAAATTCGACCGAATCCTAGAAAAATACAAGCTCTTACAGATTTACCGCCTCCGCAATCTGTGACTCAACTGAGACAATTTATTGGACTGGTCTCGTATTTTCGTCAGTTTGTACCCAAGTTTTCACAGTTACTGAAACCACTCTATGCTCTAACTTCAAAAAGCATGTCATTTTCATGGGAATTAGAGCACGAGCAAATACGACAGAAGGT
>Dbusckii_03
???????????????????????????????????????????????????????????????????????????????????????????????????????????????TATTTTACTTGTTTAGATATGACTAGTGGATACCATCAGATACCCATTCACCCTGACTCAGTTGAACAGACTGCGTTCGTTACACCTGATGGGCACTATTA?TATCTAACAATGCCATTTGGTCTCAAGAAC?????????????????????????????????GCATTCGGAAATCTTGAACATTCTTACGTGATAGTCTATATGGATGATATTTTGGTGGTATCAACTCCCATAGAATTAGGTGTTGAAAGATTGAAGGTAGTGTTGTATGTATTAACTACAGCTGGATTCTA?TTTAACATAGCAAAATGTGGGTTTTTGAAAACTTCTGTACAATACTTGGGCTATGATGTACGA??????????????????????????????????????????????????????????????????????????????????????????????????????????????????????????????????????????????????????????????????????????????????????????????????????????????????????????
>Dbusckii_04
??????GACAGACTTTGCGTTGACTATAGGGAACTTAATTCAAACACAGTCGCTGACAAATATCCGTTACCACTAATACAGGATCAAATTAATAGACTTGGAGGAGCTAATTACTTTACATGTTTAGATATGGCCAGTGGATATTACCAAATTCCCTTACATGCAGAT????????????ACAGAGTTCGTAACTCCAGATGGCCAATACGAGTTT?TATCTATGCCATTCGGGCTTAGAAACGCACCGACTGTTTTTCAACGATTAGTAATGCAGGCGCTGGGGGATCTATCAAACTCTTTTTTCATTGTCTATATGGACGATATCTTGATAGT??????????????????????????????????????????????????????????????????????????????????????????????????????????????????????????????????????????????????????????????????????????????????????????????????????????????????????????????????????????????????????????????????????????????????????????????????????????????????????????????????????????????????????????????????
>Dbusckii_08
?????????????????????GATTATAGAGAATTAAATGCGAATACAGTATCAGACAAATATCCGTTGCCACTGATTTCTGACCAAATTGCTAGGCTACGCGAAGGAAAATATTTCTCTAGTCTAGATATGGCCAGTGGGTACCATCAGATCCCTATACATGAGGAGTCCATTGAGAGAACGGCATTTGTGACCCCAGACGGACAATACGAATATCTTGCTATGCCGTTTGGGCTTAAAAATGCATCATCAATATTTCAGCGGGCTATAGTACGTGCACTAGGTGAGCTGGCATACTCATATGCAGTAGTCTATATAGACGACGTACTGATTGTAGCTAAATCAAAAGAAGAAGCATTTGAAAGGCTGACTATTGTACTTCAAGCTTTATCTAGTGTAGGATTTTCTTTGAATATAAAAAAATGTAATTTTCTTCAGAGGGGAGTAGAATATCTAGGGTACTATATCAAGGATGGTGAAATTAAACCCAATCCTGGAAAGATAAAAGCTCTATCTGCTCTATCTCAACCAGTTACAGTAACACAAGTAAGACAATTCATAGGGTTAGCATCATATTTTCGACAATTCGTGCCACGATTTTCCGAACAAATGAAGCCATTGTAT?????????????????????????????????????????????????????????????????
>Dbuzzatii_FJ748689
GGTACAGACCGACTTTGTGTCGACTACAGAGAGTTAAACTCTAACACAATCGCAGACAGGTACCCTTTGCCGCTCATTAGCGACCAGATCGCTAGGCTGCGTGGCGCAAATTACTTCACGTGTCTTGATATGGCGAGTGGTTTCCACCAAATTCCTATCCACCCCGATTCAATAGAATACACTGCATTTGTGACCCCGGATGGTCAATATGAGTTCCTGACCCTGCCGTTCGGACTCAAAAATGCGCCAACCGTTTTCCAACGGGCAGTCATGCGTGCCTTGGGTGACTTGGCCTATTCATACGTGATTGTTTACATGTTTAATATCA-GATCGTGTCACCCACAGTCGAATTAGGATTGGAAAGATTAAAAATAGTACTAGACATTCTCACAGATGCTGGATTCATTTTTAATGTTAACAAATGTAGTTTTTTAAAAACAGTCGTTCAATATCTGGGATATGAGGTAATAGCAGGGAAAATTCGACCAAACTCGCGAAAGATTGTTGCGTTAACATCATTGCCACCGCCACAGACGGTTTTTGGTGTACGACAGTTTATTGGTCTTGCATCCTATTTTCGCAAATTCGTACCCGGATTCTCTCAAGTCATAAAGCCGTTGTATTCCCTAACATCAGGAAGGGAAAGTTTTGCGTGGACTACTGAGTTGGAAAGCATTCGCAGGAAAAT
>Dbuzzatii_GQ339579
GGTACAGACCGACTTTGTGTCGACTACAGAGAGTTAAACTCTAACACAATCGCAGACAGGTACCCTTTGCCGCTCATTAGCGACCAGATCGCTAGGCTGCGTGGCGCAAATTACTTCACGTGTCTTGATATGGCGAGTGGTTTCCACCAAATTCCTATCCACCCCGATTCAATAGAATACACTGCATTTGTGACCCCGGATGGTCAATATGAGTTCCTGACCATGCCGTTCGGACTCAAAAATGCGCCATCCGTTTTCCAACGGGCAGTCATGCGTGCCTTGGGTGACTTGGCCTATTCATACGTGATTGTTTACATGGATGATATCATGATCGTGTCACCCACAGTCGAATTAGGATTGGAAAGGTTAAAAATAGTACTAGACATTCTCACAGATGCTGGATTCATTTTTAATGTTAACAAATGTAGTTTCTTGAAAACAGTCGTTCAATATCTGGGATATGAGGTAAGAGCAGGGGAAATTCGACCAAACTCGCGAAAGATTGTTGCGTTAACATCATTGCCACCGCCACAGACGGTTTTTGGTGTACGACAGTTTATTAGTCTTGCATCCTATTTTCGCAAATTCGTACCCGGATTCTCTCAAGTCATAAAGCCGTTGTATTCCCTAACATCAGGAAAGGAAAGTTTTGCGTGGACTACTGAGTTGGAAAGCATTCGCAAGAAAAT
>Dbuzzatti_02
???????????????TGTATTGACTACAGAGAATTAAACTCAAATACCGTCGCTGACAAATACCCCTTGCCTCTCATTAGTGACCAGATTGATAGGTTGCGCGGTTCGTATT????TACTTGTTTAGATATGGCTACTAGTTTTCACCAAATTCCGATTCACCCTGATTCCGTTGAATATATTGCATTTGTGACTCCGGATGGCCAATACGAATTTCTTACAATGCCTTTCGGACTCAAAAATGCGCCTTCCGTTTTTCAAAGGACAGTTATGCAAGCTTTAGGCAATTTTGCATATTCATACGTAATTGTCTATATGGACGACATTATGATCGTGTCACCAACAATTGAGTTAGGGTTCGAAAGATTGAGAACAGTATTGAACGTTCTGACAAGGGCAGGATTCATCTTCAATCTCGA??AATGTTCTTTTCTGAAAACAAAGGTACAGTATTTGGCGTTCGAAGTAAAAGCTGGCGAGATTAGGCCAAACTCACAGAAGACTACTGCATTAA???????????????????????????????????????????????????????????????????????????????????????????????????????????????????????????????????????????????????????????????????????????????
>Dbuzzatti_02t
GGTAGCGATAGACTCTGTGTAGACTACCGTGAACTAAATGCGAATACAGTGTCTGATAAATATCCGCTTCCATTGATATCAGATCAAATATCTAGATTGCGAGGCGGAAAATATTTTTCCAGTCTGGACATGGCCAGTGGGTTTTATCAAATACCGATACACGAAGATTCTATTGAACGAACCGCTTGTGTAACTCCAGAGGGTCAATATGAATTTTTAGCTATGCCGTTTGGCAACAAGATCGCCTCATCAGTGTTTCAGCGAGCGATTGTAAAAGCTTTGGGCGAATTGGCATATTCATATGCAGCTGTTTATATTGACTATGTTTTGATTGTGGCAGAATCAAAATA?TA?GCTTTTGAAAGGTTAACAATT?TTTTAAAGGCATTAGCAAATGCCGGATTTTCATTTAATAGAAAGAAATGTGCGTTTTTGCAAACAGGAATTGAGTACCTTGGATTTTATATTAAAAATGGTGAAATAAAACCAAATCCGAGGAAAATAGAAGCACTGTCTGTCTTACCAAAGCCAAACAGTGTCACTCAACTAAGGCAATTTATAGGCCTGGCCTCATATTTCAGGCAGTTTGTCCCAAGATTTTCTGAACAAATGAAACCGTTGTATCATCTGATTGCGAAAAATAACGCATTTGTGTGGAAGGAGGAGCATGAACAAATACGTCAAAAGAT
>Dbuzzatti_04_2
GGT?CAGATCGCCTTTATGTCGATTACAGACAGCTAAATTCTAATACGATAGCAGACAGGTATCCTTTGCCGTTAATTATTGACCAGATTGCTAGGTTGCGAGGTGCAAATTACTTCACTTGCCTTGACATGGCAAGTGGCTTTCACCAGATTCCTATCCACCTCGATTCTATTGAATATACTGCATTTGTTACTCCGGATAGCCAGTATTA?TTCTTAACTATGCCGTTCGGACTGAAAAATGCGCCATCTGTGTTCCAACGGGTGGTTACGCGAGCTTTGGGTGACTTGGCCTTTTCGTACGTGATTGTTTATATGGACGACATAATGGTTGTGTCGCCTACGATTGAGATAGGCTTAGAAAGGCTAAAAACAGTGCTGGACGTTCTCTCAGGAGCTGGATTTATTTTTAATATTAGCAAATGTAGTTTTCTAAAAACAGTCGTCCATAATCC????????AGATAATGACAGGAGAAATTCGACCAAAC?????????????????????????????????????????????????????????????????????????????????????????????????????????????????????????????????????????????????????????????????????????????????????????????????????
>Dbuzzatti_08
GGCACAGATCGACTGTGTGTAGACTATCGCATGCTTAACGAAAACACAGTGGCAGACAAGTACCCGTTGCCCCTCATCTG?GATCAAGTTGCCAGACTACGTGGTGCTAAATATTTTTCGTGCATTGATATGGCAAGTGGCTTTTATCGAATTCCAGTTCACGAGGATTCAATCGAACGAACCGCATTCGTAACGCCAGATGGGCAATGCGAGTTTTTGGCAATGCCTTTTGGTTTGAAAAATGAACCGTCTGTGTTCCAGCGGGCCATAATGAAGGCCTTGGGAGCTCTAGCTTACACTTACGCAATAGTTTATATTGACGATGTTCTCATAATAGCAGAAAGTAAAGAAGATGCGCTAGATAGATTACGGACAGTATTGGAGACGTTAAGTATGGCTGGATTTTCATTTAATGTCACCAAGTGTTCATTTCTTACCACTAGAATAGAGTATCTTGGGTTTGAATTGAGTGACGGATA?ATCAGACCGAATTCTCGAAAAATTCAAGCTTTAAATAGATTACCACCACCAA????CGTCTCACAGCTAAGGCAGTTTATTGGTTTGACTTCTTATTTTCGGCAATTCGTGTTAAATTTCTCCCAAACACTTAAACCTCTGTATCTCCTCACCTCTAAGGCGAATGACTTTGTTTGGTTACCAGTGCATGAGTATATACGAATATA?AT
>Dcardini_FJ748690
GGTACAGACCGACTTTGTGTCGACTACAGAGAGTTCAACTCTAACACAATCGCAGACAGGTACCCTTTGCCGCTCATTAGCGATAAGATCGCTAGGCTGTGTGGCGCAAATTACTTCACGTGTTTTGATATGGCTAGTGGTTTTCACCAAATTCCTATCCACCATGATTCAATAGAATACACCGCATTTGTGACCCCGGATGGTCATTATGTGTTCCTGACCATGCCGTTCGGACTCAAAAATGCGCCATCCGTTTTCCAACGGGCCGTTATGCGTGCCTTGGGTGACTTGGCCTATTCATACGTGATTGTTTACATGGATGATATCATGATCGTGTCACCCACAGTCGAATTAGGATTGAAAAGGTTAAAAATAGTACTAGACATTCTCACAGATGCTGGATTCATTTTTAATGTTAACAAATGTAGTTTCTTAAAAACAGTCGTTCAATATCTGGGATATGAGGTAAGAGCAGGGGAAATTCGACCAAACTCGCGAAAGATTGTTGCGTTAACATCGTTGCCACCGCCACAGACGGTTTTTGGTGTACGACAGTTTATTGGTCTTGCATCCTATTTTCGCAAATTCGTACCCGGATTCTCTCAAGTCATAAAGCCGTTGTATTCCCTAACATCAGGAAGGGAAAGTTTTGCGTGGACTACTGAGTTGGAAAGCATTCGCAAGAAAAT
>Dcardinoides_EU149929
??????????GACTTTGTGTCGACTACAGAGAGTTCAACTCTAACACAATCGCAGACAGGTACCCTTTGCCGCTCATTAGCGA?CAGATCGCTAGGCTG?GTGGCGCAAATTACTTCACGTGTCTTGATATGGCTAGTGGTTTCCACCAAATTCCTATCCACCATGATTCAATAGAATACACCGCATTTGTGACCCCGGATGGTCA?TATG?GTTCCTGACCATGCCGTTCGGACTCAAAAATGCGCCATCCGTTTTCCAACGGGCCGTTATGCGTGCCTTGGGTGACTTGGCCTATTCATACGTGATTGTTTACATGGATGATATCATGATCGTGTCACCCACAGTCGAATTAGGATTGAAAAGGTTAAAAATAGTACTAGACATTCTCACAGATGCTGGATTCATTTTTAATGTTAACAAATGTAGTTTCTTAAAAACA?TCGTTCAATATCTGGGATATGAGGTAAGAGCAGGGGAAATTCGACCAAACTCGCGAAAGATTGTTGCGTTAACATCGTTGCCACCGCCACAGACGGTTTTTGGTGTACGACAGTTTATTGGTCTTGCATCCTATTTTCGCAAATTCGTACCCGGATTCTCTCAAGTCATAAAGCCGTTGTATTCCCTAACATCAGGAAGGGAAAGTTTTGCGTGGACTACTGAGTTGGAAAGCATTCGCAAGAAAAT
>Dcardinoides_EU149930
??????????GACTTTGTGTCGACTACAGAGAGTTCAACTCTAACACAATCGCAGACAGGTACCCTTTGCCGCTCATTAGCGAT?AGATCGCTAGGCTGTGTGGCGCAAATTACTTCACGTGT?TTGATATGGCTAGTGGTTT?CACCAAATTCCTATCCACCATGATTCAATAGAATACACCGCATTTGTGACCCCGGATGGTCATTATGTGTTCCTGACCATGCCGTTCGGACTCAAAAATGCGCCATCCGTTTTCCAACGGGCCGTTATGCGTGCCTTGGGTGACTTGGCCTATTCATACGTGATTGTTTACATGGATGATATCATGATCGTGTCACCCACAGTCGAATTAGGATTGAAAAGGTTAAAAATAGTACTAGACATTCTCACAGATGCTGGATTCATTTTTAATGTTAACAAATGTAGTTTCTTAAAAACAGTCGTTCAATATCTGGGATATGAGGTAAGAGCAGGGGAAATTCGACCAAACTCGCGAAAGATTGTTGCGTTAACATCGTTGCCACCGCCACAGACGGTTTTTGGTGTACGACAGTTTATTGGTCTTGCATCCTATTTTCGCAAATTCGTACCCGGATTCTCTCAAGTCATAAAGCCGTTGTATTCCCTAACATCAGGAAGGGAAAGTTTTGCGTGGACTACTGAGTTGGAAAGCATTCGCAAGAAAAT
>Delegans_03
GGTACAGCAAGACTTTGCGTCGACTATAGAGAATTGAATAAAAATACAGTAGCGGATAAGTTTCCATTACCGTTGATCTCAGATCAAATAGCTAGACTTAGGGGAGCTAACTATTTCACTTCTCTTGACATGGCTTGCGGCTATTACCAGATTTTAATGCACCCCGAATCAATTGAATATACAGCATTTGTTACTCCTGATGGGCAGTACGAATTTCTTTCGATGCCCTTTGGTTTAAAGAACGCACCCTCAGTGTTTCAAAGAGCTGTACTGAAAGCACTTGGTAGTTTGGCTCATTCGTTTGTAATCGTTTATATGGACGATATATTAATTGTTTCGGAAACAAAAGAAGAAGCTTTTGAGCGACTGCAACTGGTATTAGACGTTCTAGTGAAGGCAGGATTCTCATTTAACATTTCAAAGTGCTTCTTCTTGAGAACTACAGTTCGGTACCTTGGCTACGAGATAAAAGCAGGGGAAATACGCCCAAACTTAAACAAAATAGAATCGCTAGTGGCGTTGCCTCCACCGAAATCAGTTGCTACTCTGAGACAGTTTATTGGGTTAGCGTCATATTTT??????????????????????CACAATTAATGAAGCCGTTATATTTTCTCACATCTGAAAAGAATAGTTTTGATTGGCAAGTACAGCATGAAGAAATACGCAGAAAAAT
>Delegans_04
GGTACAGACCGTCTGTGTGTTGATTATCGTGAGCTTAATGCCAATACCGTTTCCGACAAGTACCCATTGCCACTTATATCTGACCAGATAGCTAGGTTGAGTGGTGCTAGGTTTTTCACGTGCATTGACATGGCGAGTGGCTTCCATCAGATCCCAATACATCCAAGCTCTATTGAACGGACAGCGTTTGTAACCCCAGAAGGGCAGTATGAATACTTGGCTATGCCTTTTGGGCTTAAAAATGCGCCTTCTGTATTTCAGAGGGCCATTAATCGTGCCCTAGGCGATCTGACTCATACATATGCCATCGTTTATATGGACGATGTAATGATAGTTGCACGCACAAAGGAGGAAGCTTTTGACAGGCTAAAAATAACTCTACAAGCACTCGTCGAAGCAGGATTTTCTTTCAACATTAAAAAATGCTCCTTTCTTAAATCTTGTGTAGAATATTTGGGCTTCGAAGTTAGAGCAGGTGAAATTCGACCGAATCCTAGAAAAATACAAGCTCTTACAGATTTACCGCCTCCGCAATCTGTGACTCAACTGAGACAATTTATTGGACTGGTCTCGTATTTTCGTCAGTTTGTACCCAAGTTTTCACAGTTACTGAAACCACTCTATGCTCTAACTTCAAAAAGCATGTCATTTTCATGGGAATTAGAGCACGAGCAAATACGACAGAAGGT
>Derecta_03
GGTTCTCAGCGTTTATGCGTTGATTATCGAGAATTAAATTCAAATACGGTCTCAGATAGATATCCTTTGCCTCTTATATCAGATCAGATAGCTAGACTTCATGGAGCGAAATATTTTACATGCTTAGACATGGCAAGTGGGTACTACCAAATTCCCTTGCATGCAGATTCGGTAGAGTGTACAGCTTTTGTCACCCCAGACGGGCAATACGAATTTTTGGCAATGCCTTTTGGGCTCAAAAATGCTCCTGCCGTTTTTCAGCGTACAGTGATGCAAGCACTTGGAGATCTTGCAAATACATTTGTTGTCGTATATATGGATGACGTAATGGTGGCTGCTTCAACAAAAAGTGAGGTCTTAGAAAGGCTACAGATTACTCTTGATTGTCTCACCAAGGCAGGATTTGCATTTAATTTAAAAAAATGTTCTTTTCTTAAGTCAACAGTTCAATATTTGGGATACGAAGTGAGTGCAGGTGAAATTCGTCCAAACTCGTTAAAAATTGCAGCGTTAACTGCTTTACCACCCCCTCAATCGGTCTCTTCTTTACGACAATTTATAGGATTAGCTTCTTATTTTAGACAATTTATACAGGGATTTTCTTGCTTTATGAAACCGCTATATCTTTTGACTTCGGAAAGGAGTGAATTTATTTGGAATGCAGAGCATGAACAAATTAGACAAAGGAT
>Dficusphila_01
GGCAGCGATCGCTTGTGTATCGATTATCGAGAATTGAATGCTAACACCGTCTCAGATAAATACCCGTTGCCTCTAATATCGGACCAAATTGATAGACTGCGCGGCGGCAAGTATTTCTCAAGTCTCGACATGGCGAGTGGTTTCTACCAGATACAAATACATCCCGATTCGGTTGAACGCACAGCATTTGTCACAACAGAAGGCCAATACGAATTCGTGGCCATGCCCTTTGGCTTAAAGAACGCATCATCAGTGTTCCAGCGAGCCATAATGCGAGCCTTGGGTGAAGTGGCACATTCGTACGCAATTGTTTACATCGACGATGTTTTGATTGTTGCTAGTACAAAAGAGGAGGCATTCATGAGACTTAAGGAGGTGTTGCAAAGACTGACTAGTGCTGGGTTTTCCTACAATATAAGCAAGTGTTCCTTTCTGCAGACAAGTGTTGAGTACTTAGGGTACAAAATTGAAAATGGTGAAATAAGACCAAACCCACGAAAGATTCAGGCATTGGCCGCATTGCCACCACCACAGACGGTTACACAACTGAGGCAATTTATTGGCTTGTCATCCTACTTTCGACAGTTCGTCCCTCGGTTTTCTGAATTGATGAAACCATTGTATCTGCTAACGACAAAAAC?AGCAAATTTGAGTGGCGCGATAGGCACGAGCAGGTGCGTCAAGAAAT
>Dhydei_X13304
GGTACAGACCGACTTTGTGTCGACTACAGAGAGTTAAACTCTAACACAATCGCAGACAGGTACCCTTTGCCGCTCATTAGCGACCAGATCGCTAGGCTGCGTGGCGCAAATTACTTCACGTGTCTTGATATGGCGAGTGGTTTCCACCAAATTCCTATCCACCCTGATTCCATAGAATACACTGCATTTGTGACCCCGGACGGTCAATATGAGTTCCTGACCATGCCGTTCGGACTCAAAAATGCGCCATCCGTTTTCCAACGGGCAGTCATGCGTGCCTTGGGTGACTTGGCCTATTCATACGTGATTGTTTACATGGATGATATCATGATCGTGTCACCCACAGTCGAATTAGGATTGGAAAGGTTGAAAATAGTACTAGACATTCTCACAGATGCTAGATTCATTTTTAATGTTAACAAATGTAGTTTGTTAAAAACAGTCGTTCAATATCTGGGATATGAGGTAAGAGCAGGGGAAATTCGACCAAACTCGCGAAAGATTGTTGCGTTAACATCGTTGC??ACGCCACAGACGGTTTTTGGTGTACGGCAGTTTATTGGTCTTGCATCCTATTTTCGCAAATTCGTACCCGGATTCTCTCAAGTCATAAAGCCGTTGTATTCCCTAACATCAGGAAGGGAAAGTTTTGCGTGGACTACTGAGTTGGAAACGATTCGCAAGAAAAT
>Dhydei_X13305
??????????????????????????????????????????????????????????????????????????????????????????????????????????????????????????????????????????????????????????????????????????????????????????????????????????????????????????GACTATGCCATTCGGACT?AAAAATGCGCCATCTGATTTTCAACTGGCAGTCATG?GAGC?????????????????????????????????????ATAGGCGATATAATAATCGAGTTACCCACAGTCGAGTTAGGATTGGAAAGGTTAAAAACAGTACTAGACATTCTTACAGAGGCTGTATTCATTATAAATGTCAGCAAATGTAACTTTTTAAAAACAGTCCTTCAGTATTTGGTATATGAGGTAAGA?????AGAAATTCGACTAAGCCCCCGAAAAATTGCTGCGT??????CCTTTACACCGTTACAAATAGTTTTTGGTGTACGACAGTTTATTGGTCTTGCATCCTA??????????????????????????????????????????????????????????????????????AGTTTTGTTAAGAATAC????????????AATTCGCAAGAAAAT
>Dkikkaway_01
GGTTCGAACAGACTCTGCGTTGACTATAGAGAGCTAAATTCAAACACAGTGGCTGATAAATATCCGTTGCCACTTATACAGGATCAGATAAATAAACTTCGGGGAGTTAATTATTTTACGTGTCTAGATATGGCCAGTGGATACTACCAAATTCCTATGGATGCTGATTCTATAGAGTACACAGCGTTTGTGACGCCAGATGGTCAGTATGAATTTGTGTCTATGCCATTCGGGCTTAGAAATGCGCCTTCAGTTTTTCAACGGTTAGTAATCCAGGCGCTAGGGGATTTAGCGAATTCCTATGTTATCGTCTATATGGAAGATATTATGATAACTGCCACAACATTAGAGGAAGCTTTTGAAAGATTGGAGATTGTTTTAAATGTTCTGACAGAGGCTGGATTTTCGTTTAATATTACAAAGTGTTCCTTCCTGAAAACATCGGTGCAATATTTAGGCTTTAGTGTCAGTGCTGGAGAAATTCGTCCAAACCCTCAGAAAATTGTAGCGTTAACAGCCCTTATGCCTCCTCAATCTGTAACATCACTTAGACAATTTATTGGATTAGCATCGTATTTCCGGCAGTTTATTAAGGGGTTTTCGCAGTTAATGAAACCGTTATATTTCTTAACTTATGACAAAAATAAATTTAATTGGAAAGCAGAACATGAGCAGATACGGAAGAAGG?
>Dkikkaway_02
GGTTCAGCTAGACTCTGTGTCGATTATAGGGAGTTAAATAAAAATACAGTTGCAGATAAGTTCCCATTACCGTTGATATCAGACCAAATATCTAGACTTAGGGGAGCTAAATATTTCACTTCTCTTGACATGGCTAGCGGGTATTATCAGATTTCAATGCACCCTGAATCAATTGTTTATACTGCTTTTGTTACTCCTGATGGGCAGTACGAATTTCTTTCGATGCCCTTCGGATTAAAAAACGCACCTGCAGTGTTTCAAAGAGCTGTGTTGAAGGCACTAGGTAGCCTTGCTCATTCGTTTGTAATAGTTTATATGGACGATATACTAATTGTGGCAGAAACAAAGGAAGAAGCATTCGAGCGGTTGAAACTCGTTTTAGACATTTTAGTGAAGGCAGGATTTTCATTCAATATTTCAAAGTGTTTTTTCTTGAGAACTACAGTTCACTATCTTGGGTATGAGATAAAAGCGGGAGAGATACGTCCAAACTCAAACAAAATAGAATCGCTAATGGCGTTGCCTCCGCCGAAGTCAGTCACTACTTTAAGACAATTCATAGGATTAGCGTCATATTTTCGTCAGTTCATTCCGGGGTTTTCACAACTGATGAAGCCCTTATATTTTCTGACATCCGAAAAGACTAGTTTTGACTGGCAAACACAGCATGAAGAAATTCGCGGTAAA??
>Dkikkaway_03
GGCAGCGATAGATTGTGTATTGATTTCCGTGAGCTAAATGCGAATACAATTTCTGATAAATACCCACTACCATTAATTTCGGATCAGATAGAGCGCCTGCGAGGTGGCAAATATTTTTCTATATTGGACATGGCCAGCGGATTTTACCAGATACCAATTCACCCTGATTCCATAGAAAAGACAGCGTTTGTGACCCCAGAGGGTCAGTACGAGTTTCTAGCCATGCCATTTGGGCTAAAAAACGCGTCCTCAATTTTTCAACGTGCCATTGTGCGAGCATTGGGGGACTTAGCCTATTCCTATGCAGTTGTTTATATAGATGATGTACTGATTGTTGCGAATACGAAAGATGAAGCATTTGAAAGGATAAACAAGGTGTTGGAAGTCTTGTCAGAGGCGGGTTTCACGTTTAATGTAAAAAAGTGTGCCTTTCTACGCACTGGAGTTGAGTATTTAGGATTTTACGTTAAAGATGGCGAAATTAAACCGAATCCCAGTAAGATTGAGGCCCTTTCTGTCCTTTCCCCACCAACTACTGTGACGCAGTTAAGACAATTCATAGGTTTGGCATCGTATTTCAGACAATTTGTCCCACGGTTCTCGGAAAAGATGAAACCACTTTATCAGCTAACTTCTAAACTCAAAACATTTCTCTGGAAAGATGAGCATGAGCAAGTTCGACAGAAGA?
>Dmelanogaster_01
GGAACCGACCGTCTATGTGTTGATTTTAGAGAGCTAAACTCGAACACGATTTCGGATAAATACCCCTTGCCGCTTATCAGCGATCAAATTGCTAGACTTCGCGGAGCAAATTATTTCACATGCCTGGATATGGCAAGTGGTTTCCACCAAATCCCGATTCACCCTGAATCCGTGGAATATACTGCATTTGTGACCCCAGACGGCCAATTTGAATTTCTTACAATGCCTTTTGGCCTCAAAAATGCGCCATCTGTTTTCCAGCGCGCAGTCATAAATGCACTTGGTGACCTTGCTAACTCTTTTGTAATCGTTTACATGGACGACATAATGGTAGTATCGCCAACCAAGGAATTGGCTTTGGAAAGGTTAAAAACTGTTTTGAATGTTCTTACAAAGGCTGGTTTTACCTTTAACCTTGCTAAATGCAGTTTTCTCAAAACAACGGTTCAGTATTTGGGCTATGAAGTGCGAGCGGGAGAAATTCGTCCGAATGTGCGAAAGATAGCTTCATTAAGCTCCTTGCCTCCTCCTCAAACTGTCTCCGGCGTTAGACAATTCATTGGCTTGGCCTCTTACTTTCGCAAATTCGTGCCTGGATTCTCCCAACTTATGAAACCATTGTATTCACTTTCGTCTGGTAGCGGCAAGATTACATGGAGCGCTGAGCTGGAAGAGATCAGACTTAAAGT
>Dmelanogaster_01t
GGCTCTCATCGTTTGTGTGTTGATTATAGAGAATTAAATTCTAATACGGTATCAGACAGATACCCCTTGCCCCTTATATCAGACCAAATAGCGAGACTTCATGGAGCGAAATATTTTTCATGTCTGGACATGGCAAGTGGATATTATCAAATTCCATTACACCCAGATTCAGTAGAGTGTACAGCTTTTGTCACCCCAGATGGACAATATGAATTCTTGGCAATGCCGTTTGGGCTCAGAAATGCTCCATCTGTTTTCCAGCGTACAGTGATGCAAGCTCTCGGAGACCTTGCAAATAAATTTGTAGTCGTTTATATGGACGATGTAATGGTGGCTGCTTCAACGAAAAGTGAAGCTTTAGAAAGGTTGCAGATTACTCTTGATTGTCTCACAAAAGCTGGATTTTCATTCAATATAAACAAATGTTCTTTTTTAAAGTCAAAGGTTCAATATTTGGGATACGAAGTGAGTGCAGGTGAAATCCGGCCAAATTCGCTTAAAATTGCAGCGTTAACTACTTTACCACCTCCTCAGTCGGTCCCTGCTTTGCGACAATTTATAGGATTAGCGCCTTACTTTCGACAATTTATGCAAGGATTTTCTGGTTTTATGAAGCCGTTATATCTTTTGACTTCAGAAAGGAATGAATTTATTTGGAAGCCAGAGCATGAAGAAATAAGACAGAAGGT
>Dmelanogaster_03t
GGTAGTGACAGGTTGTGTATAGATTTTCGTGAGCTAAACCTAAATACGATTTCGGATAAGTTTCCATTACCGCTGATTTCCGATCAAATAGATCGCTTACGGGGTGGCAAATATTTTTCCATCTTAGACATGGCCAGCGGATTTTATCAAATACCGATTCATCCAGATTCTATAGAAAAAACAGCATTTGTGACTATCAAGGGTCAGTACGAATTTCTGGCCATGCCATTTGGTCTAAAGAATGCATCGGCTGTTTTTCAACGGGCTATTGTTCGAGCCTTGGGGGACTTAGCCTATTCCTATGCAGTTGTTTACATAGACGATGTGCTGGTAATTGCGAATACAAAAGAGGAGGCATATGAGAGGTTGAATACAGTGCTAAAAGCGTTATCAGAGGCAGGGTTCTCGTTTAATATAAAAAAATGTAATTTTCTTTGTACAGGAATAGAGTACCTAGGATTCTACATCAAGGATGGAGAAATTAAACCAAATCCTCGTAAGATAGAAGCTCTTTCTGTTTTATCTCAGCCAACCTCGGCAACGCAGTTAAGGCAGTTTATAGGTCTGGCATCATACTTCAGACAATTTGTTCCACGATTCTCAGAGAAGATGAAGCCACTGTATCAGTTAACCTCTAAGCTAAATACTTTTGCTTGGAAGGAGGAACACGAGAGGATACGGCAGAATAT
>Dmelanogaster_X14037
GGAACCGACCGTCTATGTGTTGATTTTAGAGAGCTAAACTCGAACACGATTTCGGATAAATACCCCTTGCCGCTTATCAGCGATCAAATTGCTAGACTTCGCGGAGCAAATTATTTCACATGCCTGGATATGGCAAGTGGTTTCCACCAAATCCCGATTCACCCTGAATCCGTGGAATATACTGCATTTG?????????????????????????????????TGCCCGACGGCCTCAAAAATGCGCCATCTGTTTTCCAGCGCACAGTCATAAATGCACTTGGTGACCTTGCTAACTCTTTTGTAATCGTTTACATGGACGACATAATGGTAGTATCGCCAACCAAGGAATTGGCTTTGGAAAGGTTAAAAACTGTTTTGAATGTTCTTACAAAGGCTGGTTTTACCTTTAACCTTGCTAAATGCAGTTTTCTCAAAACAACGGTTCAGTATTTAGGCTATGAAGTGCGAGCGGGAGAAATTCGTCCGAATGTGCGAAAGATAGCTTCTTTAAGCTCCTTGCCTCCTCCTCAAACTGTCTCCGGCGTTAGACAATTCATTGGCTTGGCCTCTTACTTTCGCAAATTCGTGTCTGGATTCTCCCAACTTATGAAACCATTGTATTCACTTTCGTCTGGTAGCGGCAAGATTACATGGAGCGCTGAGCTGGAAGAGATCAGACTTAAAGT
>Dmercatorum_FJ748693
????????????????????????????????????????????????????????????????CTTTGCCGCTCATTAGCGACCAGATCGCTAGGCTGCGTGGCGCAAATTACTTCACGTGTCTTGATATGGCGAGTGGTTTCCACCAAATTCCTATCCACCCTGATTCAATAGAATACACTGCATTTGTGACCCCGGATGGTCAATATGAGTTCCTGACCATGCCGTTCGGACTCAAAAATGCGCCATCCGTTTTCCAACGGGCAGTCATGCGTGCCTTGGGTGACTTGGCCTATTCATACGTGATTGTTTACATGGATGATATCATGATCGTGTCACCCACAGTCGAATTAGGATTGGAAAGGTTAAAAATAGTACTAGACATTCTCACAGATGCTGGATTCATTTTTAATGTTAACAAATGTAGTTTCTTAAAAACAGTCGTTCAATATTTGGGATATGAAGTAAGAGCAGGGGAAATTCGACCAAACTCGCGAAAGATTGTTGCGTTAACATCGTTGCCACCGCCACAGACGGTTTTTGGTGTGCGACAGTTTATTGGTCTTGCATCCTATTTTCGCAAATTCGTACCCGGATTCTCTCAAGTCATAAAGCCGTTGTATTCCCTAACATCAGGAAGGGAAAGTTTTGCGTGGACTACTGAGTTGGAAAGCATTCGCAAGAAAAT
>Dmojavensis_01
??????????????????????????????????????????????????????????????????????????????????????????????????????????????????????????????????TGGC?AGTGGCTTCCACCAGATTCCAATACACCCTGATTCTATAGAATACACTGCGTTTGTGACCCCTGATGGTCAATATGAGTTTTTGACAATGCCTTTTGGACTTAAGAACGCACCATCTGTCTTTCAACGGGCAGTTATGAAGGCCCTAGGCGAGGTGGCGTACTCATACGTAATTGTCTATATGGATGATATTATGATAGTGTCTCCAACGATAGATGTAGGCCTTGAAAGGTTGAAAACTGTCCTCGACGTACTCATGAAGGCTGGATTTTTCTTTAACATTACCAAGTGTAGTTTTTTGAAAAGTAAAGTTGAGTATCTAGGATACGAAGTTAGTGCTGGCGAAGTTCGTCCAAATCCACGCAAAATTGTTGCATTAAGCGCATTGCC?CCCCCACGAACTGTTACGGGACTGAGACAGTTTATTGGCCTCGCGTCATACTTTCGTAAATTTGTTCCAGGGTTTGCTCAACTCATGAAGCCTTTGTACTCGCTTACTTCTGGAAGTGGCGATATAACTTGGGATTCAGAATTAGAAGAAATTAGAAAACGTAT
>Dmojavensis_03
GGCTCAGACCGCCTATGCGTTGATTATAGGGCACTAAATTCAAATACAGTTTCAGACAAATATCCGTTGCCACTTATCAGTGATCAGATTGATAGACTCCGTGGGGCGAATTATTTTACATGTTTGGACATGGCAAGTGGTTTCCACCAGATTCCAATACACCCTGATTCTATAGAATACACGGCGTTCGTGACCCCTGATGGTCAATATGAGTTTTTGACAATGCCTTTTGGACTTAAGAACGCACCATCTGTCTTTCAACGGGCAGTTATGAAGGCCCTAGGCGAGCTGGCGTACTCATACGTAATTGTCTATATGGATGATATTATGATAGTGTCTCCAACGGTAGATGTAGGCCTTGAAAGGTTGAAAACTGTCCTCGACGTACTCATGAAGGCTGGATTTTTCTTTAACATTACCAAGTGTAGTTTTTTGAAAGGTAAAGTTGAGTATCTAGGATACGAAGTCAGTGCTGGAGAAGTTCGTCCAAATCCACGCAAAATTGTTGCATTAAGCGCATTGCC?CCCCCACGAACTGTTACGGGATTGAGACAGTTTATTGGCCTCGCGTCATACTTTCGTAAATTTGTTCCAGGGTTTTCTCAATTCATGAAGCCTTTGTACTCGCTTACTTCTGGAAGTGGCGACATAACTTGGGATTCAGAATTAGAAGAAATTAGAAAACGTAT
>Dmojavensis_03t
GGCTCCCATCGACTGTGCGTCGATTACCGCGAATTAAATGCTAATACTGTTTCAGATAGGTACCCTTTGCCCCTCATAGCAGATCAGATAGCAAGACTTCATGGAGCGAAATATTTCACATGTTTAGATATGGCAAGCGGATATTACCAAATCCCTATGCATGAAGATTCGATCGAGTTTACAGCTTTTGTCACCCCTGATGGCCAGTACGAGTATTTGTCAATGCCGTTTGGTCTTAAAAACGCGCCTTCACTCTTTCAGCGTACAGTTATGCAAACACTTGGAGAACTTGCAAATACATTTGTTGTAGTTTATATGGACGACGTATTAATTGTGGGTGCAACGATAAGTGAAGCCTTGGAAAGACTACAGATCACTCTGGATCTTCTTACTAAAGCCGGGTTTTCGTTCAATATTAAAAAGTGTTCCTTCTTGAAGTCGATGATTAAATATTTAGGATATGAAGTAAGCGCAGGCCAAATAC?????????CACTTAAAACCTCAGCACTAACTGCTCTACCACCTCCAAAGTCGGTTTCGGCTTG?AGACAATTTATCGGATTAGCATCATATTTTCGGCAATTTATACAAGGATTTTCGTGTTTGATGAAGCCATTATATATTTTGACGTCGGAAAAGAATGAGTTTGTCTGGAAGCCAGAGCATGAACAAATAAGACAAAAAGT
>Dnavojoa_04
???????????????????????????????TTCAAATCTATAACACAGTAGATGATAAAGATCCGTTGCCGTTGATAAACGATCAAATAGCTAGGATTTGCGGTTCAAAATTTTTTTCTTGTCTAGATATGGCGAGCGGGCTCTATCAGATTCCTATCCACTCTAATTCGATAAATCGCACAGATTTCGTCACTCCGGA?GGTCAATATGAGTTCTTGGCTATGCTCTTCGGGCTAAAAATAGCCCCGTCAGTGCTTCAACGAGCAGTGATGAAAGCTCTGGGAGAACTTGCATTTTCATACGTAATCGTTTACATGGATGGCATAATAATAGT??????????????????????????????????????????????????????????????????????????????????????????????????????????????????????????????????????????????????????????????????????????????????????????????????????????????????????????????????????????????????????????????????????????????????????????????????????????????????????????????????????????????????????????????????
>Dnavojoa_07
?????????????????????GATTACCGAGAATTGAACTCAAATACTGTTTCTGATAGGTATCCATTGCCATTAATTGCGGATCAGATTTCTAGATTAAAGGGGTCAATGTACTTTTCTTGCTTAGACATGGCAAGTGGATGTTACCAAATACCTGTACATCCAGACTCAATAGAGCGAACAGCCTTTGTAACACCGGATGGGCAATATGAAGGTTTGGTGATGCCATTCGGATTAAAGAATGCTCCGTCAGTGTTTCAGCGTGCCGTCATTAAGGTATTAGGTGACCTAGCTTATTCATACGTCATCGTTTATATTGATGATATTTTGATCATTGCACAGACAAAAGAAG---CATACGAAAGGTTGCAAACGGTTATAGACATT??????????????????????????????????????????????????????????????????????????????????????????????????????????????????????????????????????????????????????????????????????????????????????????????????????????????????????????????????????????????????????????????????????????????????????????????????????????????
>Dnavojoa_08
???????????????????????????????????????????????????????????????????????????????????????????????????????????????????????????????????????????????????????????????????????????????????????????????????????ATGGCCAGTACGAGTATTTGTCAATGCCGTTTGGTCTTAAAAACGCACCTTCAGTCTTTCAGCGTACAGTGATGCAAACACTTGGAGAACTTGCAAATACATTTGTTGTAGTTTATATGGACGACGTATTAATTGTGGGTGCAACGATAAGTGAAGCCTTGAAAAGATTACAGATCACTCTGGATCTTCTTACCAAAGCCGGGTTTTCGTTCAATATTAAAAAGTGTTCCTTCTTGAAGTCGACAGTTCAATATTTAGGATATGAAGTAAGCGCAGGCCAAATACGCCCGAATCCACTTAAAACCTCAGCACTAACTGCTCTACCACCTCCTAAGTCGGTTTCGGCCTTAAGACAATTTATCGGATTGGCATCATATTTTCGGCAATTTATACAAGGAT???????????????????????????????????????????????????????????????????????????????????????????
>Dneocardini_EU149932
??????????GACTTTGTGTCGACTACAGAGAGTTAAACTCTAACACAATCGCAGACAGGTACCCTTTGCCGCTCATTAGCGACCAGATCGCTAGGCTGCGTGGCGCAAATTACTTCACGTGTCTTGATATGGCTAGTGGTTTCCACCAAATTCCTATCCACCATGATTCAATAGAATACACCGCATTTGTGACCCCGGATGGTCAATATGAGTTCCTGACCATGCCGTTCGGACTCAAAAATGCGCCATCCGTTTTCCAACGGGCCGTTATGCGTGCCTTGGGTGACTTGGCCTATTCATACGTGATTGTTTACATGGATGATATCATGATCGTGTCACCCACAGTCGAATTAGGATTGAAAAGGTTAGAAATAGTACTAGACATTCTCACAGATGCTGGATTCATTTTTAATGTTAACAAATGTAGTTTCTTAAAAACAGTCGTTCAATATCTGGGATATGAGGTAAGAGCAGGGGAAATTCGACCAAACTCGCGAAAGATTGTTGCGTTAACATCGTTGCCACCGCCACAGACGGTTTTTGGTGTACGACAGTTTATTGGTCTTGCATCCTATTTTCGAAAATTCGTACCCGGATTCTCTCAAGTCATAAAGCCGTTGTATTCCCTAACATCAGGAAGGGAAAGTTTTGCGTGGACTACTGAGTTGGAAAGCATTCGCAAGAAAAT
>Dneomorpha_FJ748695
GGTACAGACCGACTTTGTGTCGACTACAGAGAATTAAACTCTAACACAATCGCAGACAGGCACCCTTTGCCGCTCATTAGCGACCAGATCGCTAGGCTGCGTGGCGCAAATTACTTCACGTGTCTTGATATGGCTAGTGGTTTCCACCAAATTCCTATCCACCCTGATTCAATAGAATACACCGCATTTGTGACCCCGGATGGTCAATATGAGTTCCTGACCATGCCGTTCGGACTCAAAAATGCGCCATCCGTTTTCCAACGGGCAGTTATGCGTGCCTTGGGTGACTTGGCCTATTCATACGTGATTGTTTACATGGATGATATCATGATCGTATCACCCACAGTCGAATTAGGATTGGAAAGGTTAAAAATAGTACTAGACATTCTCACAGATGCTGGATTCATTTTTAATGTTAACAAATGTAGTTTCTTAAAAACAGTCGTTCAATATCTGGGATATGAGGTAAGAGCAGGGGAAATTCGACCAAACCCGCGAAAGATTGTTGCGTTAACATCGTTGCCACCGCCACAGACGGTTTTTGGTGTACGTCAGTTTATTGGTCTTGCATCCTATTTTCGTAAATTCGTACCTGGATTCTCTCAAGTCATAAAGCCGTTGTATTCCCTAACATCAGGAAGGGAAAGTTTTGCGTGGACTACTGAGTTGGAAAGCATTCGCAAGAAAAT
>Dparthenogenetica_FJ748698
GGTACAGACCGACTTTGTGTCGACTACAGAGAGTTCAACTCTAACACAATCGCAGACAGGTACCCTTTGCCGCTCATTAGCGATAAGATCGCTAGGCTGCGTGGCGCAAATTACTTCACGTGTCTTGATATGGCTAGTGGTTTCCACCAAATTCCTATCCACTTTGATTCAATAAAACACACTGCTTTTGTGACCCCGGATGGTCAATATGAGTTCCTGACCATGCCGTTCGGACTCAAAAATGCGCCATCTGTTTTCCAACGGGCAGTCATGCGTGCCTTGGGTGACTTGGCCTATTCATACGTGATTGTTTACATGGATGATATTATGATCGTGTCACCCACAGTCGAATTAGGATTGAAAAGGTTAAAAATAGTACTAGACATTCTCACAGATGCTGGATTCATTTTTAATGTTAACAAATGTAGTTTCTTAAAAACAGTCGTTCAATATCTGGGATATGAGGTAAGAGCAGGGGAAATTCGACCAAACTCGCGAAAGATTGTTGCGTTAACATCGTTGCCACCGCCACAGACGGTTTTTGGTGTACGACAGTTTATTGGTCTTGCATCCTATTTTCGCAAATTCGTACCCGGATTCTCTCAAGTCATAAAGCCGTTGTATTCCCTAACATCAGGAAGGGAAAGTTTTGCGTGGACTACTGAGTTGGAAAGCATTCGCAAGAAAAT
>Dparthenogenetica_GQ339589
GGTACAGACCGACTTTGTGTCGACTATAGAGAGTTCAACTCTAACACAATCGCAGACAGGTACCCTTTGCCGCTCATTAGCGATAAGATCGCTAGGCTGTGTGGCGCAAATTACTTCACGTGTTTTGATATGGCTAGTGGTTTTCACCAAATTCCTATCCACCATGATTCAATAGAATACACCGCATTTGTGACCCCGGATGGTCATTATGAGTTCCTGACCATGCCGTTCGGACTCAAAAATGCGCCATCCGTTTTCCAACGGGCCGTTATGCGTGCCTTGGGTGACTTGGCCTATTCATACGAGATTGTTTACATGGATGATATCATGATCGTGTCACCCACAGTCGAATTAGGATTGAAAATGTTAAAAATAGTACTAGACATTCTCACAGATGCTGGATTCATTTTTAATGTTAACAAATGTAGTTTCTTAAAAACAGTCGTTCAATATCTGGGATATGAGGTAAGAGCAGGGGAAATTCGACCAAACTCGCGAAAGATTGTTGCGTTAACATCGTTGCCACCGCCACAGACGGTTTTTGGTGTACGACAGTTTATTGGTCTTGCATCCTATTTTCGCAAATTCGTACCCGGATTCTCTCAAGTCATAAAGCCGTTGTATTCCCTAACATCAGGAAGGGAAAGTTTTGCGTGGACTACTGAGTTGGAAAGCATTCGCAAGAAAAT
>Dparthenogenetica_GQ339590
GGTACAGACCGACTTTGTGTCGACTACAGAGAGTTAAACTCTAACACAATCGCAGACAGGTACCCTTTGCCGCTCATTAGCGACCAGATCGCTAGGCTGCGTGGCGCAAATTACTTCACGTGTCTTGATATGGCTAGTGGTTTCCACCAAATTCCTATCCACCATGATTCAATAGAATACACCGCATTTGTGACCCCGGATGGTCAATATGAGTTCCTGACCATGCCGTTCGGACTTAAAAATGCGCCATCCGTTTTCCAACGGGCCGTTATGCGTGCCTTGGGTGACTTGGCCTATTCATACGAGATTGTTTACATGGATGATATCATGATCGTGTCACCCACAGTCGAATTAGGATTGAAAATGTTAAAAATAGTACTAGACATTCTCACAGATGCTGGATTCATTTTTAATGTTAACAAATGTAGTTTCTTAAAAACAGTCGTTCAATATCTGGGATATGAGGTAAGAGCAGGGGAAATTCGACCAAACTCGCGAAAGATTGTTGCGTTAACATCGTTGCCACCGCCACAGACGGTTTTTGGTGTACGACAGTTTATTGGTCTTGCATCCTATTTTCGCAAATTCGTACCCGGATTCTCTCAAGTCATAAAGCCGTTGTATTCCCTAACATCAGGAAGGGAAAGTTTTGCGTGGACTACTGAGTTGGAAAGCATTCGCAAGAAAAT
>Dpolymorpha_EU149935
??????????GACTTTGTGTCGACTACAGAGAGTTAAACTCTAACACAATCGCAGACAGGTACCCTTTGCCGCTCATTAGCGACCAGATCGCTAGGCTGCGTGGCGCAAATTACTTCACGTGTCTTGATATGGCTAGTGGTTTCCACCAAATTCCTATCCACCATGATTCAATAGAATACACCGCATTTGTGACC?CGGATGGTCAATATGAGTTCCTGACCATGCCGTTCGGACTCAAAAATGCGCCATCCGTTTTCCAACGGGCCGTTATGCGTGCCTTGGGTGACTTGGCCTATTCATACGTGATTGTTTACATGGATGATATCATGATCGTGTCACCCACAGTCGAATTAGGATTGAAAAGGTTAAAAATAGTACTAGACATTCTCACAGATGCTGGATTCATTTTTAATGTTAACAAATGTAGTTTCTTAAAAACAGTCGTTCAATATCTGGGATATGAGGTAAG?GCAGGGGAA?????????????????????????????????????????????????????????????????????????????????????????????????????????????????????????????????????AGCCGTTGTATTCTCTAACATCAGGAAGGGAAAGTTTTGCGTGGACTACTGAGTTGGAAAGCATTCGCAAGAAAAT
>Dprocardinoides_FJ748702
TGTACAGACCGACTTTGTGTCGACTACAGAGAGTTAAACTCTAACATAATCGCAGACAGGTACCCTTTGCCGCTCATTAGCGACCAGATCGCTAGGCTGCGTGGCGCAAATTACTTCACGTGTCTTGATATGGCTAGTGGTTTCCACCAAATTCCTATTCACCCTGACTCAATAGAATACACTGCATTTGTGACCCCGGATGGTCAATATAAGTTCCTGACCATGCCGTTCGGACTCAAAAATCCGCCATCCGTTTTCCAACGGGCAGTCATGCGTGCCTTGGGTGACTTGGACTATTCATACGTGATTGTTTACATGGATGATATCATGATCGTGTCACCCACAGTCGAATTAGGATTGGAGAGGTTAAAAATAGTACTAGACATTCTCACAGATGCTGGATTCATTTTAAATGTTAAAAAATGTAGTTTCTTAAAAACAGTCGTTCAATATCTGCGATATGAGGTAAGAGCAGGGAAAATTCGACCAAACTCGCCAAAGATTGTCGCGTTAACATCGTTGCCACCGCCACAGACGGTTTTTGGTGTACGACAGTTTATTGGTTTTGCATCCTATTTTCGCAAACTCGTACCCGGATTCTCTCAAGTCATAAAGCCGTTGTATTCCCTAAGGAAAGGAAGGGAAAGTTTTGCGTGGACTACTGAGTTGAAAAGCATTCGCAAGAAAAT
>Drhopaloa_01
GGCAGTGATCGTTTGTGCGTAGATTATAGAGAGCTAAATGCAAATACAGTGGCTGACAAATATCCTTTGCCTCTAATATCAGATCAAGTAAACAGACTGCGTCGGGGTAAATACTTCTCTTGCTTAGATATGGCTAGTGGATTTTATCAGATTCCAATAGACGCAGGATCCATAGAGCGAACCGCGTTTGTAACACCTGAGGGACAGTATGAGTTTTTATCTATGCCATTTGGGCTGAAGAATGCCTCTTCGATTTTTCAGCGAGCTATAGCGCGAGCACTAGGTGACTTGGCGTACTCCTATGCGATAGTTTACATTGATGATGTAGTGATAGTAGCGAGGTCAAAAGAGGAAGCATTTGAAAGATTGACAGTCGTGCTAAAGGCTCTATCGGAAGCAGGATTTTCATTTAATATAAACATGTGCTCTTTTCTGAAAGCTGAAATAGAATATCTTGGCTACTTGGTCAAGGACGGTAGTATCGAGCCAAATCCGCGAAAAATACAAGCTCTGGCTGGCCTATCTCAACCAAAGAATGTCTCACCATTGAGACAATTTATAGGTTTAGCGTCGTATTTCCGTAAATTTGTCCCGCAGTTCTCTGAACAAATGAAACCGTTGTATCAGTTGACTTCCAAGAATAGTAGCTTCGTTTGGAAATCACAGCATGAAGAAATACGTCAGAAGAT
>Drhopaloa_02
GGCACTCATTGTCTGTGTGTTGATTACCGTGAATTAAATTCTAATACAGTCGCAGATAGATATCCCTTGCCCCTTATATCAGACCAGATAGCCAGACTTTATGGAGCGAAATATTTTACATGCTTAGACATGGCAAGTGGGTATTATCAAATTCCCATGCACGAAGAATCGGTAGAGCGCACAGCATTTGTCACTCCAGAAGGACAATATGAATTTTTGGCAATGCCGTTTGGGCTCAGGAATGCACCTTCAATATTTCAACGCACAGTCATGCAAGCACTAGGAGACCTTGCAAATACGTTTGTTGTCGTTTATATGGATGACGTAATGGTGGCTGCTGCAACAAAAAGTGAGGCGTTGGAAAGGTTGCAAATTACCCTTGATTGTCTCACGAATGCTGGATTCTCATTTAATATAAAAAAATGTTCTTTTCTCAAGTCAACAGTTCAATATCTCGGATTTGAAGTGAGTGCAGGTGAAATCCGCCCCAATTCGGTTAAAGTCACAGCGTTAACTACCTTGCCACCACCTCAGTCAGTGTCTGCTTTACGCCAATTTATTGGATTAGCGTCTTACTTCAGGCAATTTATGCAAGGATTTTCCTGTTTTATGAAACCGTTATATCTTTTAACTTCGGAGAAGAATGATTTTGTTTGGAGATCGGAACACGAAGAAATTAGACAAAAAGT
>Drhopaloa_03
GGTACAGACCGTCTCTGTGTTGATTATCGGGAGCTTAATGCCAATACTGTTTCCGACAAGTACCCGTTGCCACTTATATCTGGCCAAATAGCTAGGTTGAGTGGGACTAGGTTTTTCACGTGTATTGATATGGCCAGTGGCTTCCATCAGATCCCAATACATACCAATTTCATTGAACGAACAGCTTTTGTAACCCCAGAAGGGCAGTACGAATACTTGGCTGCGCCGTTTGGGCTTAAAAATGCGCCTTCTGTATTCCAAAGGGCTATTAATCATGCCTTAGGTGATCTGACTTATAAATATGTCATTGTTTATATGGACGATGTAATGATAGTCGCACGTACAAAGGAGGAAGCTTTTGAGAGATTACAAATCACCTTACAAACACTAGCCGAAGCAGGATTTTCTTTCAACATAAAGAAATGTTCCTTTCTCAAATCTTGTGTCGAATACTTAGGCTTTGAAGTTAGAGCAGGTGAAATTCGACCGAATCCTAGTAAAATACAAGCTCTAGTAGACTTACCGCCCCCGCAGTCCGTCACCCAACTGAGACAATTTATTGGACTGGTCTCGTATTTTCGTCAGTTTGTTCCCAAGTTTTCACAGTTGCTAAAACCCCTATATGCTCTAACTTCAAAAAGTATGTA?TTTTTATGGGAATTAGAGCACGAGCAAATACGACAGAAAGT
>Drosophila_X15066
GGAACCGACCGTCTATGTGTTGATTTTAGAGAGCTAAACTCGAACACGATTTCGGATAAATACCCCTTGCCGCTTATCAGCGATCAAATTGCTAGACTTCGCGGAGCAAATTATTTCACATGCCTGGATATGGCAAGTGGTTTCCACCAAATCCCGATTCACCCTGAATCCGTGGAATATACTGCATTTG?????????????????????????????????TGCCAGACGGCCTCAAAAATGCGCCATCTGTTTTCCAGCGCACAGTCATAAATGCACTTGGTGACCTTGCTAACTCTTTTGTAATCGTTTACATGGACGACATAATGGTAGTATCGCCAACCAAGGAATTGGCTTTGGAAAGGTTAAAAACTGTTTTGAATGTTCTTACAAAGGCTGGTTTTACCTTTAACCTTGCTAAATGCAGTTTTCTCAAAACAACGGTTCAGTATTTAGGCTATGAAGTGCGAGCGGGAGAAATTCGTCCGAATGTGCGAAAGATATCTTCATTAAGCTCCTTGCCTCCTCCTCAAACTCTCTCCGGCGTTAGACAATTCATTGGCTTGGCCTCTTACTTTCGCAAATTCGTGTCTGGATTCTCCCAACTTATGAAACCATTGTATTCACTTTCGTCTGGTAGCGGCAAGATTACATGGAGCGCTGAGCTGGAAGAGATCAGACTTAAAGT
>Dsechellia_01t
GGCTCCCATCGCTTGTGTGTAGATTACCGGGAATTAAATGGTAATACCGTTGCAGATAGATACCCTTTGCCCCTTATATCAGACCAGATAGCCAGGCTTCATGGAGCAAAATATTTCACATGCTTAGATATGGCAAGTGGATATTATCAAATACCCATGCATGAAGACTCAGTAGAGTGTACAGCGTTCGTCACTCCAGACGGACAATATGAATTCTTAGCAATGCCGTTTGGGCTTAAAAATGCGCCTTCAGTTTTTCAGCGTACCGTTATACAAGCCCTGGGAGATCTTGCTAATACATTTGTGGTCGTTTATATGGACGACGTAATGGTGGCTGCTTCAACGAAAACTGAGGCTTTAGAGAGATTAAAGATTACTCTTGACTGTCTTACGTGTGCCGGATTTTCCTTTAATATAAAAAAATGTTCTTTTCTTAAGTCAACAGTACAATATTTGGGATATGAAGTGAGTGCAGGTGAAATTCGTCCAAATCCGCTTAAAATTGCTGCGTTAACTGCATTACCACCTCCTCAGTCGATCCCAGCTTTAAGACAATTTATAGGGCTGGCGTCTTATTTTAGGCAATTTATTCAAGGATTTTCTTGTTTTATGAAGCCCTTATATCTGTTGACCTCAGGGAAGAACGAGTTTGTTTGGGAACCAGAACATGAGCAAATAAGAAAGAAGGT
>Dsechellia_04
GGAACCGACCGTCTATGTGTTGATTTTAGAGAGCTAAACTCGAACACGATTTCGGATAAATACCCCTTGCCGCTTATCAGCGATCAAATTGCTAGACTTCGCGGAGCAAATTATTTCACATGCCTGGATATGGCAAGTGGTTTCCACCAAATCCCGATTCACCCTGAATCCGTGGAATATACTGCATTTGTGACCCCAGACGGCCAATTTGAATTTCTTACAATGCCTTTTGGCCTCAAAAATGCGCCATCTGTTTTCCAGCGCGCAGTCATAAATGCACTTGGTGACCTTGCTAACTCTTTTGTAATCGTTTACATGGACGACATAATG???????????????????????????????????????????????????????????????????????????????????????????????????????????????????????????????????????????????????????????????????????????????????????????????????????????????????????????????????????????????????????????????????????????????????????????????????????????????????????????????????????????????????????????????????????
>Dsechellia_04t
GGTACTGACCGCCTCTGCGTGGATTATAGAGAGCTAAATGCAAATACCGTTTCAGACAGGTACCCTTTGCCGCTAATTTCTGAACAAATAGCCAGGCTGAGTGGTGCTAGGTTTTTCAGCTGTATAGACATGGCAAGCGGATTTCACCAGATCCCAATTCACCCGAATTCAGTCGAGCGAACGGCATTTGTTACCCCAGAAGGCCAGTACGAATACTTGACTATGCCATTCGGGCTTAAGAATGCACCTTCTGTATTCCAAAGAGCTATTAATCGTGCCTTAGGTGATCTTACCCATTCGTATGCCATTGTTTATATGGATGACTTAATGATAATTGGACGTACAAAAGAAGAAGCTTTTAATAGATTGCGAGTAGTACTGCAAGCACTTACGCATGCTGGATTTTCTTTTAATATTACAAAATGTTCCTTTCTCAAGTCTTGTGTTGAATATTTGGGTTTCGAGGTTAAGTCAGGTGAGATTCGGCCAAATCCCAGGAAAATTCGAGCCCTTTTGAATTTGCCACCTCCGCAGTCCGTTACTCAGTTGAGACAATTTATTGGGCTAGTCTCGTATTTTCGACAATTTGTACCCAAGTTTTCACAACTGATGAAACCTCTTTACGCCTTTACTTCAAAGAGCAGGTA?TTTTTGTGGGAATTGGAGCATGAACAAATACGGCAAAAAGT
>Dsechellia_08t
GGCTCTCATCGTTTGTGTGTTGATTATAGAGAATTAAATTCTAATACGGTATCAGACAGATACCCCTTGCCCCTTATATCAGACCAAATAGCGAGACTTCATGGAGCGAAATATTTTTCATGTCTGGACATGGCAAGTGGATATTATCAAATTCCATTACACCCAGATTCAGTAGAGTGTACAGCTTTTGTCACCCCAGATGGACAATATGAATTCTTGGCAATGCCGTTTGGGCTCAGAAATGCTCCATCTGTTTTCCAGCGTACAGTGATGCAAGCTCTCGGAGACCTTGCAAATAAATTTGTAGTCGTTTATATGGACGATGTAATGGTGGCTGCTTCAACGAAAAGTGAAGCTTTAGAAAGGTTGCAGATTACTCTTGATTGTCTCACAAAAGCTGGATTTTCATTCAATATAAACAAATGTTCTTTTTTAAAGTCAAAGGTTCAATATTTGGGATACGAAGTGAGTGCAGGTGAAATCCGGCCAAATTCGCTTAAAATTGCAGCGTTAACTGCTTTACCACCTCCTCAGTCGGTCCCTGCTTTGCGACAATTTATAGGATTAGCGTCTTACTTTCGACAATTTATGCAAGGATTTTCTTGTTTTATGAAGCCGTTATATCTTTTGACTTCAGAAAGGAATGAATTTATTTGGAAGCCAGAGCATGAAGAAATAAGACAAAAGGT
>Dsechellia_14t
GGATA?GCTAGGCTTTGTGTGGATTATAGAGAATTGAATTCGAATACAGTAGCTGACAAGTTTCCGTTGCCTTTAATATCTGATCAGATAGCCAGGTTGCGTGGTGCAAAGTTCTTTACCTGCTTGGACATGGCAAGTGGCTATTATCAGGTTCCTATGCATCCGAACTCTGTCGAGTACACGGCATTTGTCACCCCTGACGGCCAATATGAGTTCCTGTCGATGCCATTTGGACTTAAGAATGCGCCATCAGTCTTTCAAAGAGCAGTTATAAAGGCATTAAGCGAAGTCGCTTATTCGTATGTCATTGTGTATATGGACGACATAATGATTGTAGCTCCAACCAAGGAAACGGCACTCGAAAGGTTAAAGATTGTTTTGGATATTTTATCAAAGGCAGGATTTTA?TTCAATGTTGAAAAATGCTTCTTTCTGAGGACTTCTGTCCAATATTTAGGATTCGAAGTACGAGCAGGTGAGATTAGTCCAAATACTCGTAAAGTAGAATCTTTGAATGCCTTGCCACCTCCTAGGTCAGTGACAACATTGAGACAGTTCATTGGGTTAGCATCGTACTTTCGTCAGTTTGTTCCAGGATTTTCACAGCTAATGAAGCCTTTATATTTCCTCACCTCAGAGAAAAATAAATTTGAGTGGAATATAGAACATGAGGAAATTCGTAGAAAAAT
>Dsimulans_01
????CCGACCGTCTATGTGTTGATTTTAGAGAGCTAAACTCGAACACGATTTCGGATAAATACCCCTTGCCGCTTATCAGCGATCAAATTGCTAGACTTCGCGGAGCAAATTATTTCACATGCCTGGATATGGCAAGTGGTTTCCACCAAATCCCGATTCACCCTGAATCCGTGGAATATACTGCATTTGTGACCCCAGACGGCCAATTTGAATTTCTTACAATGCCTTTTGGCCTCAAAAATGCGCCATCTGTTTTCCAGCGCGCAGTCATAAATGCACTTGGTGACCTTGCTAACTCTTTTGTAATCGTTTACATGGACGACATAATGGTAGTATCGCCAACCAAGGAATTGGCTTTGGAAAGGTTAAAAACTGTTTTGAATGTTCTTACAAAGGCTGGTTTTACCTTTAACCTTGCTAAATGCAGTTTTCTCAAAA??????????????????????????????????????????????????????????????????????????????????????????????????????????????????????????????????????????????????????????????????????????????????????????????????????????????????????????????????????????????????????????
>Dsuzukii_02
?????????????????????GATTATAGAGAGCTAAATGCAAATACAGTGGCTGACAAATATCCTTTGCCTCTAATATCAGATCAAGTAAACAGACTGCGTGTGGGTAAATACTTCTCTTGTTTAGATATGGCTAGTGGGATTTATCAGATTCCAATAGATGTAGGATCTATAGAGCGAATTGCTTTTGTAACTCCTAAGGGCCAGTACGAGTTTCTATCTATGCCATTTGGGCTGAAGAATGCCTCTTA?ATTTTTCAGCGAGCTATAGCGCGAGCACTTGGTGACCTGGCGTACTCCTATGCAATTGTTTACATAGATGATGTAGTGATAGT?????????????????????????????????????????????????????????????GCCGGATTTTCTTTTAATATCACCAAATGCTCATTTCTTAAATCCTGTGTTGAATATTTGGGGTTTGAAGTTAAGGCAGGTAAAATAAGACCCAATCCAAGGAAAATAAAAGCATTGTCTGATCTGCCACCCCCACAGTCTGTGACCCAGCTGAGACAGTTTATTGGTCTCGTTTCTTATTTTAGGCAATTTGTCCCTCAGTTCTCACAATTGTTGAAACCTCTGTATGCTTTAACTTC??????????????????????????????????????????????????????
>Dsuzukii_03e05e41e50e70e71
???????????TTTGTGCATAGATTATAGAGAGCTAAATGCAAATACAGTGGCTGACAAATATCCTTTGCCTCTAATATCAGATCAAGTAAACAGACTGCGTGGGGGTAAATACTTCTCTTGTTTAGATATGGCTAGTGGGTTTTATCAGATTCCAATAGATGTAGGATCTATAGAGCGAACTGCTTTTGTAACCCATACGGGCCAGTACGAGTTTCTATCTATGCCATTTCGGCTGAAGAATGCCTCTTCGATTTTTCAGCGAGCTATAGCGCGAGCACTGGGTGACCTGGCGTACTCCTATGCAATTGTTTACATTGATGATGTAGTGATAGT??????????????????????????????????????????????????????????????????????????????????????????????????????????????????????????????????????????????????????????????????????????????????????????????????????????????????????????????????????????????????????????????????????????????????????????????????????????????????????????????????????????????????????????????????
>Dsuzukii_33e65
GGTTCGGATAGACTCTGCGTTGACTATTG?GAGCTAAATTCGAACACAGTCGCTGATAAATACCCGCTGCCACTCATACAAGATCAAATAGATAGACTTCGAGGAGCTATTTATTTTACATGTTTAGATATGGCCAGTGGATACTACCAAATTCCTTTGCATGCGGATTCTATTGAGTACACAGCGTTTGTGACGCCAGATGGCCAGTATGAGTTTCTGTCAATGCCATTCGGGCTTAAAAACGCGCCTGCTGTTTTTCAACGCTTAGTAATGCAGGCGTTAGGGGATTTAGCAAATTCTTATGTTATCATCTATATGGATGATATCATGATAACTGCCACAACACAATGCGACGCGTTTGAAAGATTAGAAATTGTTTTAAATGTTTTGACGAAGGCTGGGTTTTCATTCAATATTACAAAGTGTTCTTTCCTGAAAACATCGGTTCAATATTTAGGCTACAATGTTACTGCTGGTGAAATTCGTCCCAACCCTCAGAAAATTGTAGCGTTAAC??????????????????????????????????????????????????????????????????????????????????????????????????????????????????????????????????????????????????????????????????????????????
>Dsuzukii_34
???????????????TGCATAGATTATAGAGAGCTAAATGCAAATACAGTGGCTGACAAATATCCTTTGCCTCTAATATCAGATCAAGTAAACAGACTGCGTGGGGGTAAATACTTCTCTTGTTTAGATATGGCTAGTGGGTTTTATCAGATTCCAATAGATGTAGGATCTATAGAGCGAACTGCTTTTGTAACCCCTGAGGGCCAGTATGAGTTTCTGTCTATGCCATTTGGGCTGAAGAATGCCTCTTCGATTTTTCAGCGAGCTATAGCGCGAGCACTGGGTGACCTGGCGTACTCCTATGCAATTGTTTACATTGATGATGTAGTGATAGTAGCAAGGTCAAAAGAGGAAGCATTTGAAAGATTGACAGTTGTGCTAAAGGCTCTATCGGAAGCAGGATTTTCATTTAATATAAA?AAATGTTTTTTTCTGAAAACTGAAATAGAATATCTTGGCTACTTGGTCAAGGATGGTAGTATTGAACCAAATCCGCGAAAAAT??????????????????????????????????????????????????????????????????????????????????????????????????????????????????????????????????????????????????????????????????????????????????????????
>Dsuzukii_51
???????????TTTGTGCATAGATTATAGAGAGCTAAATGCAAATACAGTGGCTGACAAATATGCTTTGCCTCTAATATCAGATCAAGTAAACAGACTGCGTAGGGGTAAATACTTCTCTTGTTTAGATATGGCTGGTGGGTTTTATCAGATTCCAATAGATG?????TCTATAGAGCGAACTGCTTTTGTAACCCCTGAGGGCCAGTACGAGTTTCTATCTATGCCATTTGGGCTGAAGAATGCCTCTTCGATTTTTCAGCGAGCTATAGCGCGAGCACTGGGTGACCTGGCGTACTCCTATGCAATTGTTTACATTGATGATGTAGTGATAGTAGCAAGGTCATA?GAGGAAGCATTTGAAAGATTGACAGTTGTGCTAAAGGCTCTATCGGAAGCAGGATTTTCATTTAATATAAAAAAATGCTCTTTTCTGAAAACTGAAATAGAATATCTTGGCTA????????????????????????????????????????????????????????????????????????????????????????????????????????????????????????????????????????????????????????????????????????????????????????????????????????????????????????????????????
>Dsuzukii_57
GGCACCGATCGACTGTGTGTGGACTATCGCATGTTTAACGAAAACACAGTGGCTGACAAGTACCCATTGCCCCTCATCTCAGACCAAATTGCTAGACTTCGTGGTGCTAAATATTTTTCGTGCATAGATATGGCAAGCGGCTTTTACCAAATTCCAGTTCATGAGGACTCAATCGAACGAACTGCATTTGTAACGCCAGAGGGTCAATACGAGTTCTTGACAATGCCGTTTGGTTTGAAGAACGCACCATCTGTGTTCCAGCGGGCTATAATGAAGGCCTTAGGAGCTTTAGCTTACACTTACGCAATTGTGTATATAGATGAT?????????????????????????????????????????????????????????????????????????????????????????????????????????????????????????????????????????????????????????????????????????????????????????????????????????????????????????????????????????????????????????????????????????????????????????????????????????????????????????????????????????????????????????????????????????????
>Dsuzukii_66
GGAACTGACCGTCTCTGTGTTGATTATAGGGAACTGAATTCGAACACTATTTCTGACAAGTATCCGTTGCCACTTATTTCGGACCAGATAGGTAGACTAAGTGGTGCTAAGTTTTTCACCTGCATAGATATGGCAAGCGGATTTCACCAAATCCCAATTCATCCGAATTCGATCGAACGAACAGCGTTCGTTACTCCGGACGGACAGTATGAGTTTGTTACCATGCCATTTGGGTTAAAGAATGCCCCTTCCGTATTTCAACGAGCTATAAATTGTGCTTTAGGTGATTTTCTTCATTCGTATGTAGTAGTCTACATGGACGACGTTATGGTAGTAGCAGGTACCAAAGACGAAGCGTTAGAAAGACTGGAGGTAGTTTTGCAAACCCTAACTAAAGCCGGATTTTCTTTTAATATCACCAAATGCTCATTTCTTAAATCCTGTGTTGAATATTTGGGGTTTGAAGTTAAGGCAGGTGAAATAAGACCAAA??????????????????????????????????????????????????????????????????????????????????????????????????????????????????????????????????????????????????????????????????????????????????????????????????????
>Dsuzukii_72
GGTACAGACCGTCTGTGTGTTGATTATCGGGAGCTTAATGCCAATATTGTTTCCGACAAGTACCCGTTGTATCT???????GACCAGATAGCTAGGTTGAGTGGTGCTAGATTTTTCACGTGTATTGATA?????????????CCATCAGATCCCAATACATGCAAGCTCTATTGAACGGACAGCGTTTGTAACCCCAGAAGGGCAGTACGAATACTTGGCTATGCCTTTTGGGCTTAAAAATGCTCCTTCTGTATTCCAAAGGGCTATTAATCGTGCCCTAGGTGATCTGACTTATACATATGCCATCGTTTACATGGACGATGTAATGATAGT??????????????????????????????????????????????????????????????????????????????????????????????????????????????????????????????????????????????????????????????????????????????????????????????????????????????????????????????????????????????????????????????????????????????????????????????????????????????????????????????????????????????????????????????????
>Dsuzukii_91B
GGATCCGATCGACCTTGCGTTGACTATCGTGAACTGAACAGCAATACTGTTTCTGACAGATATCCCTTACCACTTATCAACGACCAGATTGCTAGACTGGCGGGTGCAAAATATTTTACTTGTCTGGATATGGCTAGTGGATACCATCAGATACCCATTCATCCCGATTCTGTTGAATATACCGCGTTTGTTACACCTGATGGGCACTATGAGTATCTGACAATGCCATTTGGCCTCAAGAACGCCCCGTCTGTTTTCCAGCGAGCCATTATAAACGCATTGGGAAATCTTGCATATTCTTATGTAATAGTCTATATGGACGACATAATGGTGGTGTCATCTACCATAGTATTAGGTATGGAAAG????????????????????????????????????????????????????????????????????????????????????????????????????????????????????????????????????????????????????????????????????????????????????????????????????????????????????????????????????????????????????????????????????????????????????????????????????????????????????????????????????
>Dsuzukii_94
??????????????????????????????????????????????????????????????????????????????????????????????????????????????????????????????????????????????????????????????????????????????????????????????????????????????????????????????????????????????????????????????????????????????????????????????????TGCTCATTCGTTTGTAATTGTTTATATGGACAATATATTAGTTGTTTCAGAAACGAAGGAAGAAGCGTATGAGCGTTTGAAACTCGTACTAGACGTTTTAGTGAAGGCAGGATTCTCTTTTAACAATTCAAAGTGCTTTTTCTTAAAAACTACAGTTCGCTACCTTGGCTATGAGATACAAGCGGGGGAGATACGTCCAAGTCTTAACAAAATGGAATCACTAGTGGCGTTGCCTACACCGAAGTCAGTTGCTTCTCTAAGACAATTCATTGGGTTAGCGTCATATTTTCGTCAATTCATTCCGCGGTTTTCTCAACTGATGAAGCCTTTATATT????????????????????????????????????????????????????????????????
>Dtakahashii_01
GGCAGTGATAGACTATGCATTGATTTTCGCGAATTAAATGCGAATACGGTGTCTGATAAATATCCATTGCCATTAATAGCAGATCAGATAGATAGATTACGTGGTAGTAAATACTTTAGCAGTTTGGACATGGCCAGCGGATTTTATCAGATACCGAT???TGATGATTCCATCGAGAAGACAGCTTTCGTGACTCCAGAAGTCCAATATGAGTTCATTGCTATGCCATTCGGTTTGAAGAACGCTTCGTCAGTATTTCAAAGAGCGATTGTACGAGCCTTAGGTGATTTGGCATACTTGTATGCAATTGTCTATATTGATGATGTGTTAATAGTCGCAAACTCCAAAGAAGAAGCTTTTACAAGATTGAAAGTTGTTCTTAAAGCCTTGTCAGATGCCGGGTTTTTATTCAATATAAAGAAGTGCACATTCTTCAAGACAGGAATAGAGTATCTCGGGTTTTATATTAAAGATGGCGAAATTAAACCCAATCCTAGAAAAATAGAAGCTCTATCCGCATTAAGTCAACCAACTACTGCCACGCAGTTAAGACAATTTATAGGTTTGGCTTCATATTTCAGAAAGTTTGTTCCACGATTCTCTGAACAGATGAAACTATTGTTTCAATTAACTTCTAAGGCAAATGGATTTGCTTGGAAGGAAAATCATGAACAAATACGTAAAAAGAT
>Dtakahashii_03
GGTTCAGCAAGACTTTGTGTTGACTATAGGGAATTGAATAGAAATACAGTAGCTGATAGGTTTCCATTACCGTTAATAGCAGATCAAATAGCAAGACTGAGGGGAGCTAAATATTTCACTTCTCTTGACATGGCTAGCGGGTATTATCAGATTTCAATGCACCCTGAATCTATTGAGTATACTGCTTTTGTTACTCCTGATGGGCAGTACGAATTTCTATCGATGCCCTTTGGATTAAAGAACGCACCCTCAGTGTTTCAAAGAGCTGTGTTGAAGGCACTTGGCAGTCTTGCTTATTCGTTTGTTATCGTTTATATGGACGATATATTAATTGTTTCAGAGACAAAGGAAGAAGCGTTTGAGCGGTTGCAACTTGTATTAGACGTTCTAGTAAAGGCTGGATTCACATTTAACATTTCAAAGTGCTTTTTCTTGAGGTCTACAGTTCGCTACCTTGGCTATGAGATAAAAGCGGGGGAGATACGTCCAAATTTAAACAAAATAGAATCGCTAGTTGCGTTACCTCCACCTAAGTCAGTTGCTACTCTAAGACAGTTCATTGGGTTAGCTTCATATTTTCGTCAATTCATTCCGGGGTTTTCTCAATTGATGAAGCCTTTATATTTTCTCACATCTGAAAAGAATAGTTTTGTTTGGCAAACACAGCATGAAGAAGTTCGCAGTAAAGT
>Dvirilis_02
GGAACCGATCGACTATGTGTCGATTATCGGGAACTGAATGCTAATACGGTCGCTGACAAATATCCGCTGCCTTTGATTTCTGATCAAATTAATAGACTGAGTGAAGGCAAATATTTCTCCAGTTTAGACATGGCAAGTGGTTTTTACCAAGTTCCAATACACCCAGACTCTATCGAGCGCACTGCTTTTGTCACGCCAGAAGGACAGTATGAATTTTTGGCCATGCCTTTTGGATTAAAAAATGCTTCCTCGATTTTCCAGCGCGCAATCGTGAGAGCATTGGGTGATTTGGCTCAAACGTATGCCATCGTCTATATAGATGACGTGTTAATTCTAGCGAAGACAAAGGAAGAGGCACTTGAAAGGCTACAAACGGTCTTGGAAAACTTGTCTAGAGCTGGATTCTCATTTAACATTACAAAATGCTCGTTCTTGAAAACAAGCATAGAATATTTAGGATACTTGGTTGAAGCGGGTCAAATTCGACCAAATCCACGCAAGATACAAGCGTTGGCCGAATTGCCGTCACCGCAGTCAGTAACGCAGGTGCGACAATTCATAGGCCTAGCCTCGTATTTTAGGCAATTCGTACCAAAATTTTCTGAGCAGATGAAAGCTTTATATAATCTCACCTCCAAGAATAATAAATTTGTCTGGAAGCCGGAATATGAGGAAATTCGTCAAAAAAT
>Dvirilis_03
GGCACAGATCGTCTTTGTGTAGATTACCGCGTTTTAAATGACAATACAATTGCCGATAAATATCCTTTGCCTCTTATTTCGGATCAAATAGCTCGTCTTCGTGGTGCAAGGTACTTTTCGTGTATAGATATGGCAAGTGGATTTTACCAAATCCCAGTACACCCAGATTCAATTGAGTG?ACGGCTTTCGTTACACCTGATGGACAGTACGAATTCTTAATCATGCCCTTTGGTCTGAAGAAAGCACCTTCTGTGTTTCAGCGTGCAATAATAAAAGCCCTGGGTCCGTTGGCACACACATTCGCAATTGTTTACATTGACGATGCTATGGTAGTAGCTAAAACGAAAGATGAAGCGTTAGAACGACTAGAGATAGTGTTGGACACCTTAAGTAAAGCCGGATTTTCATTTAATATAACGAAATGTTCGTTTCTTAAAACTAAAATCGAGTACCTTGGGTTTGAAATAACGAATGGAGAAATTCGCCCAAATGCACGAAAGATCCAGGCATTGATAGGGTTGCCACCTCCGGAAACTGTAACTCAATTACGACAGTTCATTGGTTTAGCTTCTTACTTTCGGCAATTCATTCCA???TTTTCCGAAATATTAAAACCATTGTACATGCTTACTTCAAAGAATAATAATTTTGTCTGGTTGTCAGAGCATGAACAAATACGTTTGAAAAT
>Dwillistoni_01t
GGCTCCCATCGCTTGTGTGTAGATTACCGGGAATTAAATGGTAATACCGTTGCAGATAGATACCCTTTGCCCCTTATATCAGACCAGATAGCCAGGCTTCATGGAGCAAAATATTTCACATGCCTAGATATGGCAAGTGGATATTATCAAATACCCATGCATGAAGACTCAGTAGAGTGTACAGCGTTTGTCACTCCAGACGGACAATATGAATTCTTAGCAATGCCGTTTGGGCTTAAAAATGCGCCTTCAGTTTTTCAGCGTACCGTTATACAAGCCCTGGGAGATCTTGCTAATACATTTGTGGTCGTTTATATGGACGACGTAATGGTGGCTGCTTCAACGAAAACTGAGGCTTTAGAAAGATTAAAGATTACTCTTGACTGTCTTACGTGTGCCGGATTTTCCTTTAATATAAAAAAATGTTCTTTTCTTAAGTCAACAGTACAATATTTGGGATACGAAGTGAGTGCAGGTGAAATTCGTCCAAATCCGCTTAAAATTGCTGCGTTAACTGCATTACCACCTCCTAAGTCGGTCCCAGCTTTAAGACAATTTATAGGGCTGGCGTCTTATTTTAGGCAATTCATGCAAGGATTTTCTTGTTTTATGAAGCCTTTATATATGTTGACCTCAGGGAAGAACGAGTTTGTTTGGGAACCAGAACATAAG?AAAGAAGGTTGTCTCT
>Dwillistoni_02
??????????????????????????????????TAAATTCAAATACAGTTTCAGACAAATATCCGTTGCCACTTATCAGTGATCAGATTGATAGACTCCGTGGGGCGAATTATTTTACATGTTTGGACATGGCAAGTGGTTTCCACCAGATTCCAATACACCCTGATTCTATAGAATACACGGCGTTCGTGACCCCTGATGGTCAATATGAGTTTTTGACAATGCCTTTTGGACTTAAGAACGCACCATCTGTCTTTCAACGGGCAGTTATGAAGGCCCTAGGCGAGCTGGCGTACTCATACGTAATTGTCTATATGGATGATATTATGATAGTGTCTCCAACGGTAGATGTAGGCCTTGAAAGGTTGAAAACTGTCCTCGACGTACTCATGAAGGCTGGATTTTTCTTTAACATTACCAAGTGTAGTTTTTTGAAAGGTAAAGTTGAGTATCTAGGATACGAAGTCAGTGCTGGAGAA?????????????????????????????????????????????????????????????????????????????????????????????????????????????????????????????????????????????????????????????????????????????????????????????????????????????????
>Dwillistoni_05
???????????ACTATGTGTAGACTATCGCGAGTTGAATTCGAACACGGTTTCTGATAGGTTTCCTTTGCCATTGATTGCGGATCAAATAGCCAGACTAAGAGGCGCAAAATACTTTACCTGCTA?GATATGGCAAGCGGATTTTGTCAGGTTCCAATGGATTTAAATTCTATTGAATATACGTCATCCGATACACCAGATGGGCAATATGAATTTTTGTCGTTGCCCTTTGGACTTAAAAACGCTCCACCAGTCTTCCAAAGAGCAGTTTTGAAGGCATTGGGAGATGTAGCATATTCGGACGTTATAGTTTACATGGATGATATCAT????????????????????????????????????????????????????????????????????????????????????????????????????????????????????????????????????????????????????????????????????????????????????????????????????????????????????????????????????????????????????????????????????????????????????????????????????????????????????????????????????????????????????????????????????????
>Dwillistoni_07
???????????ACTTTGCGTTGATTACAGAGAGCTAAGTTCAAACACAGTCGCCGATAAATACCCGTTGCCACTTATACAGGATCTAATAAATAGACTTCAAGTAGTTAATTATTTTACGTGTTTAGATATGGCCAGCGGTTATTACCAAATTCCCTTACACACCGATTCTATTGAGTATACAGCATTTGTGACCCCAGATGGTCAATATGAATTTTTATCAATGCCGTTTGGGCTTAGAAACGCGCCTTCTGTGTTTTA?CGTTTAGTAATGCAAGCTCTAGATGATTTAGCAAATTCGTATGTTATCGTCTATATGGACGATATAATGATAATTGCCTCAACAAAAGATCAAGCGCTAGAAAGATTAGAAATTGTTCTAAACACATTAACAGAAGCTGGATTCTCATTCAACATTACAAATTGTTCTTTTTTGAAAACATTGGTTCAATATTTAGGCTACAATATTAGTGCTGGTGAAATTCGTCCAAACCCTCAGAAAATTGTAGCATTAACTGCTCTTCCGCCTCCACAGTCAGTCACATCGCTAAGACAATTCATTGGCTTAGCATCTTATTTCCG????????????????????????????????????????????????????????????????????????????????????????????????????????????
>Dwillistoni_10
GGGACAGATCGCCTTTGTGTCGATTACAGAGAGCTAAATTCTAATACGGTAGCAGACAGATATCCTTTGCCGTTAATTAATGACCAGATTGC????????GAGGTGCGAATTACTTTACTTGTCTTGATATGGCAAGTGGCTTTCACCAGATTCCAATCCACCCCGATTCCATAGAATATACTGCATTTGTTACTCCGGATGGCCAATATGAATTTTTAACTATGCCGTTCGGACTGAAAAATGCGCCATCTGTGCTCCAACGGGCAGTTATGCGAGCTCTGGGTGACTTGGCCTTTTCGTACGTGATTGTTTATATGGACGACATAATGATTGTGTCACCTACGATTGAGATAGGCTTAGAAAGGTTAAAAACAGTGCTAGACGTTCTCTCAGAAGCTGGATTTATTTATAATATTAGCAAATGTAGTATTCTGAAAACAGTCGTCCAGTATCTGGGATACGAGATAAAGGCCGGAGAAATTCGACCAAACATCTTAAAAATTTCTGCTTTGATTTCATTGCCACCGCCACAGACAGTTTTTAGTGTACGGCAGTTCATCGGTTTAGCATCCTATTTCCGTAAGTTTATACCCGGCTTCTCACAAATAATGAAACCATTATACGCTTTAACGTCAAGAAAAGACTGTTTCACTTGGGATCCTGAGCTCGAAGGTATTCGTAAAAAAA?
>Dwillistoni_16
??????????GACTCTGTGTCGATTATAGGGAATTAAATAGAAATACCATTGCAGATAAGTTTCCTCTACCATTAATTTCAGATCAGATAGCTAGATTGCGTGGAGCAAGATACTTTACTTGCTTGGACATGGCTTGCGTGTATTATCAGGTCCCTTTACACGAGAACTCCATTGAGTACACTGCATTCGTCACTCCCGACGGACAATTTGAGTTTTTAGCGATGCCGTTTGGTCTAAAGAACGCACCGTCGGTTTTTCAAAGAGCAGTGATGAAAGCAGTGGGCGATTTGGCATTTTCGTACGTTATCGTCTATATGGATGATATAATGATCGTGGCGTCAACCAAGGAAGAAGCTATTGAAAGATTAGAGATCGTCTTGAATATTTTGACTAAGGCAGGCTTTTCGTTATATGTAGAAAAATGCTCATTTTTAAGGGGATTCTTTCAGTATCTAGGATACGAAGTACAGGCGGGTGAGATTCGTCCAAATTTGCGTAAAATTGAAGCATTAAGCGCATTGCCACCACCCAGGTCAATTACAACATTGAGGCAATTTATAGGATTGGCTTCGTATTTTCGCCAATTTGTCCCAGGATTCTCCCA????????????????????????????????????????????????????????????????????????????????????
>Dwillistoni_18
GGTACAGACCGACTTTGTGTCGACTACAGAGAGTTAAACTCAAACACAATCGCAGACAGGTACCCTTTGCCGCTCATTAGCGACCAGATCGCTAGGCTACGTGGCGCAAATTACTTCACGTGTCTTGATATGGCGAGTGGTTTCCACCAAATTCCTATCCACCCCGATTCAATAGAATGCACTGCATTTGTGACCCCGGATGGTCAATATGAGTTCCTGACCATGCCATTCGGGCTCAAAAATGCGCCATCCGTTTTCCAACGGGCAGTCATGCGTGCCTTGGGTGACTTGGCCTATTCATACGTGATTGTTTACATGGACGATATCATGATCGTGTCACCCACAGTCGAATTAGGATTGGAAAGGTTAAAAATAGTACTAGACATTCTCACAGATGCTGGACTTATTTTTAATGTTAACAAATGTAGTTTCTTAAAAACAGTCGTTCAATATCTGGGATATGAAGTAATAGCAGGGGAAATTCGACCAAACTCGCGAAAGATTGTTGCGTTAACATCGTTGCCACCGCCACAGACGGTTTATGGTGTACGACAGTTTATTGGTCTTGCATCCTATTTTCGCAAATTCGTACCCGGATTTTCTTA?GTCATAAAGCCGTTGTATTCCCTAACATCAGGAAGGGAAAGTTTTGCGTGGACTACTGAGTTGGAAAGCATTCGCAAGAAAAT
>Dyakuba_04
GGTACAGACCGCCTCTGTGTGGATTATAGGGAGCTTAATGCAAATACAGTCTCGGAGAAATACCCATTGCCGCTTATTTCAGATCAGATCGCTAGGCTGAGTGGTGCCAGGTTTTTCAGTTGTATAGACATGGCAAGCGGGTTTCACC???????????????CGAATTCAATTGAGCGGACGGCGTTCGTTACCCCAGAAGGCCAATTCGAATATTTAACTATGCCATTCGGACTCAAAAATGCCCCTGCTGTGTTCCAAAGAGCCATTAATCGTGCCTTAGGTGATCTTACCCACTCATACGCAATTGTCTACATGGATGACGTAATGATAGTTGCACATACAAAGGAAGAGGCGCTTGATAGGCTACGAGTAGTATTGCAAACACTCACTCAAGCAGGATTTTCTTTTAATATTGAAAAATGCTCGTTTCTTAAGTCTTGTGTAGAGTATTTGGGTTTTGAAGTTAGAGAAGGTGAGATTCGACCAAACCCTAGAAAAATTCAAGCCCTTGTTAATCTGCCACTTCCGCGGTCCATCACTCAGTTGAGACAATTTATCGGACTCGCCTCGTATTTTCGCCAATTTGTACCAAAGTTTTCACAACTGCTCAAACCTCTTTACGCTTTAACTTCAAAGAGCAAACCATTTGTGTGGGAATTGGAGCATGAGCAAATCCGGCAACAAGT
>Dyakuba_05
GGCACCGACCGTCTGTGTGTCGATTTTAGAGAGCTAAATTCAAACACGATTTCGGATAAATACCCCCTACCGCTTATTAGCGATCAAATTGCTACACTTCGGGGAGCAAAATATTTCACATGCTTAGATATGGCAAGTGGCTTCCACCAAATCCCGATTTACCCTGAATCCGTGGAATATACTGCATTTGTGACCCCAGACGGTCAATTTGAATTTCTTACAATGCCTTTTGGCCTCAAAAATGCGCCATCTGTTTTCCAGCGTGCAGTCATAAATGCACTTGGTGACCTTGCTTATTCTTTTGTAATAGTTTTCATGAACGATATAATGGTAGTATCGCCAACCAAGGAATTGGCTTTGGAAAGGCTTATAACTGTTTTGGATGGTCTTACAAAGGCTGGTTTTACCTTTAATCTTGCTAAATGTAGTTTTCTCAAAACAACGGTCCAGTATTTGGGTTATGAAGTGCGAGCTGGGGATATTCGCCCGAATGTGCGAAAGATAGCTTCATTAAGCTCTTTCCCTCCTCCTCAAACTGTCTCCGGCGTTAGACAATTCATTGGCCTGGCCTCGTACTTTCGCAAATTCGTTCCTGGATTCTCACACCTTTTGAAACCTTTGTATTCACTTTCGTCTGGTAACGGCAAGATTACATGGAGCGCCGAGCTAGAAGAAATCAGACTCAAAGT
>Dyakuba_08
GGCAGTGATAGGTTGTGTATCGATTTTCGTGAGCTAAACTTAAATACGATTTCTGATAAGTTTCCGTTGCCACTGATTTCGGT???GATAGATCGTTTGCGGGGTGGTAAATATTTTTCCATCCTAGACATGGCCAGCGGATTTTATCAAATACCGATTCATCCAGATTCTATAGAAAAAACAGCATTTGTGACTACAGAGGGTCAGTATGAGTTTCTTGCCATGCCATTTGGTCTAAAAAATGCGTCGTCTATTTTTCAACGTGCCATTGTTCAAGCTTTGGGGGACTTAGCCTATTCTTACGCAGTTGTTTACATAGACGATGTGCTAGTAGTTGCGAATACAAAGGAGGAAGCATATGAGAGGTTGAATACAGTGTTAAAAGCATTGTCAGAGGCAGGGTTCTCGTTTAATATAAAAAAATGTAATTTTCTTTGTACAGGAATAGAGTACCTAGGATTCTATATCAAGGATGGAGAAATTAAACCAAATCCTCGTAAGATAGAAGCTCTTTCTGTTTTATCTCAGCCAACCTCGACAACACAGTTAAGGCAGTTTATAGGTCTGGCATCGTATTTCAGACAATTTGTTCCACGATTCTCAGAGAAGATGAAGCCACTGTATCAGTTAACCTCTAAGCTGAATGCTTTTGTTTGGAAGGAGGAACACGAGAAGATACGGCAGGATAT
>Dyakuba_09
GGATCAGCCAGACTTTGCGTGGATTATAGAGAATTGAATTTCAATACAGTTGCCGACAAGTTTCCCTTGCCTTTAATATCTGATCAGATAGCCAGGCTGCGCGGTGCAAAGTTTTTCACCTGCTTAGACATGGCAAGTGGATATTACCAAATTCCTATGCATCCGAACTCTGTCGAATATACGGCATTCGTCACCCCTGATGGACAGTACGAGTTCCTGTCGATGCCATTCGGACTCAAGAATGCACCGTCAGTTTTTCAAAGAGCAGTCATAAAGGCCTTGGGTGATCTCGCCTATTCGTATGTCATTGTGTATATGGACGACATAATGATTGTAGCTCCAACCAAGGAATTGGCACTTGAAAGACTAAAAATTGTTTTGGATATTTTATCAAAGGCTGGATTCTCATTTAATGTTGAAAAATGTTTCTTTTTACGGACTTCTGTCCAATATTTAGGATTTGAA??????????????????????????TACTCGCAAGGTGGAATCTCTGAATGCTTTGCCCCCTCCGAGGTCTGTAACAACATTGAGGCAGTTTATTGGGCTAGCATCGTACTTTCGACAGTTTGTTCCCGGATTTTCTCAGCTAATGAAGCCTTTATATTTTCTCACCTCAGAGAAAAATAAGTTTGAGTGGAATACAGAACACGAGGCAATTCGAAGAAAAAT
>Dzottii_FJ748703
?????AGACCGACTTTGTGTCGACTACAGAGAGCTAAACTCTAACACAGTCGCAGACAGGTACCCTTTGCCGCTCATTAGCGACCAGATCGCTAGGCTGCGTGGCGCAAATTATTTCACGTGTCTTGATATGGCGAGAGGGTTCCACCAAATTCCTATTCACCCTGATTCGATAGAATACACTGCATTTGTGACCCCGGATGGTCAATATGAGTTCCTGACCATGCCGTTCGGACTCAGAAATGCGCCATCCGTTTTCCAACGGGCAGTCATGCGTGCCCTGGGTGACTTGGTCTATTCATACGTGATTGTTTACATGGACGATATCATGATCGTGTCACCCACAGTCGAGTTAGGATTAGAAAGGTTAAAAACAGTACTAGACATTCTCACAGATGCTGGATTCATTTTTAATGTTAACAAATGTAGATTTTTAAAAACAGCCGTCCAATATCTGGGATATGAAGTAAAAGCAGGGGAAATTCGACCAAACTCGGGAAAGATTGTTGCGTTAACATCGTTGCCACCGCCACAAACGGTTTTTGGTGTACGACAGTTTATTGGTCTTGCATCCTATTTTCGTAAATTCGTACCCGGATTCTCTCAAGTCATAAAGCCGTTGTATTCTCTAACATCAGGAAGGGAAAGTTTTGTGTGGACTACGGAGTTGGAAAGCATTCGCAAGAAAAT
>Slebanonensis_10
???????????????????????????????????????????????????????????????????????????????????????????????????????????????????????????????????????????????????????????????????????????????????????????????????????????????????????????????????????????????????????????????????????????????????????????????????????ATTCATTTGTAATCGTTTATATGGACGATATAATGATCGTGTCACCAACAAAAGAATTAGCATTTGAAAGATCAAAAATAGTGTTAGAAGTATTGACACGAGCTGGATTTTCGTTCAATATTTCAAAATGTTTCTTCTTGAGAACTACTGTACAGTATCTAGGGTACGAGATACAGGCAGGAGAAATACGTCCTAATTCGAGTAAAATAGAGGCGCTTGTTTCGTTACCACCGCCGATATCGGTTTACACGTTGAGACAATTTATTGGATTGGCATCATATTTTAGGCAGTTTATTTCGGGGTTTTCACAGTTGTTGAAACCTTTGTATTTTCTCACCTCA?????????????????????????????????????????????????????
>Slebanonensis_11
GGTTCCCATCGTCTGTGTGTTGATTACCGAGAGTTGAATTCCAACACAGTATCTGATAAATATCCTTTGCCCCTTATAGCCGATCAAATAGCCAGACTTCATGGAGCGAATTATTTTTCATGCTTAGACATGGCAAGCGGATATTACCAAATCCCTCTGCATGAAGATTCGATAGAATGTACAGCTTTTGTGACCCCAGATGGTCAATATGAATTTTTGTCCATGCCGTTTTGG???AAAAATGCGCCCTCAGTTTTCCAACGTACAGTGATGCAAGCTCTGGGGGACCTTGCAAATACATTTGTTGTCATTTATATGGATGACGTATTGATAGTAGCTTCAACAAAAAATGAGGCCTTAGAAAGGCTAAAGATTACTCTTGACATACTCACGAAAGCTGGATTTTCATTCAATATAAAAAAGTGTTCTTTTCTTAAGGCAACTGTTCAATATTTAGGATATGAAGTGAGTGCGGGTGAAATTCGTCCAAATTCGCGTAAAATTTCAGCGTTGACAGCTCTACCCCCTCCTCAGTCGGTCAGTGCTTTAAGGCAATTTATTGGACTTGCGTCTTATTTTCGGCAATT??????????????????????????????????????????????????????????????????????????????????????????????????????
>Slebanonensis_17
????????????CTCCATCCTGATTCCGTCGAGTGTACGGCGTGTGTGACTCCAGATGGGCAGT???????ACGAATTTATGTCTATGCCATTTGGGCTCA??????AGAATGCCCCTTCGGTTTTT?TAT??????CATTATTTATCATATCCCTCTCCATCCTGATTCCGTCGAGTGTACGGCGTGTGTGACTCCAGATGGGCAGTACGAATTTATGTCTATGCCATTTGGGCTCAAGAATGCCCCTTCGGTTTTTCAACGAGTAGTTATGAAAGCTCTTGGGGATCTGGCAAACACATACGTAGTCGTTTACATGGACGACATTATGGTAATAGCTTCAACAAAAAAAGAAGCATTTGACAGATTGCACATTGTTTTAGATATTCTTGTCACTTCGGGGTTTTCGTTCAATATCACAAAATGCTCTTTCCTCAAAACTAAGGTACAATATCTGGGCTATGAGGTTAGTGCCGGCGAAATTAGACCAAATCCTCATAAGATTATAGCGCTAACCGCATTGCCTTCTCCAAAATCCGTTACAGGAGTGAGATA?TTCATTGGACTGGCTTCCTATTTTCGGCAATTTATACATGGATT??????????????????????????????????????????????????????????????????????????????????????????
>Slebanonensis_18
?????????CGTCTTTGTGTAGACTATCGCATATTAAATGAGAACACTATTGCAGATAAGTATCCGTTACCTCTAATTTCAGACCAGATAGCTAGGTTACGAGGAGCAAAGT?A????????????GATATGGCAAGTGGCTTCTACCAAATTCCGGTACATCCAAACTCAATTGAGCGTACTGCTTTCGTTGACCCAGAAGGACAGTATGAGTTTTTGACCATTCCATTTGGTCTGAAAAACGCGGCTTCTGTATTTCAACGGGCCATAATGAAAGCATTAGGTACTTTAGCATACACATATGCAATCGTTTATATTGATGATGTGGTTATTATAGCCCAAACCAAAGACAAAGCGTTAGATAGATTGCAGATAGTGCTAGAAACATTAAGTAAAGCTGGTTTTTCATTTAACGTAACTAAATGTTCCTTTCTCAAAACAAGTATAGAGTATCTCGGATTCGAAATAAGCAACGGTGAAATCCGGCCAAATGAGCGTAAAATTCAAGCATTGGT????CTACCACCTCCACAAACTGTGTCACAATTAAGGCAATTTATAGGCTTAGCATCCTATTTTCGGCAGTTCGTCCCAAAATTTTCCGAAACACTAAAGCCTTTATAT?????????????????????????????????????????????????????????????????
>X01472_Dmelanogaster_copia_like
CAGAAATTTAGAATTGTAATAGACTACCGAAAATTAAATGAAATAACAGTAGGAGACAGACACCCAATCCCAAACATGGACGAAATCTTGGGAAAATTGGGCAGATGTAATTACTTCACAACTATAGACTTGGCAAAGGGTTTCCACCAGATCGAAATGGATCCAGAATCAGTTTCAAAGACAGCCTTTTCTACCAAGCACGGTCATTATGAATATTTGCGCATGCCATTCGGATTAAAAAACGCGCCAGCCACCTTTCAACGGTGCATGAATGATATTTTAAGACCACTCTTAAACAAACACTGTCTTGTGTATTTGGACGACATAATTGTATTCTCGACATCCCTTGATGAACACCTGCAATCGCTCGGACTAGTTTTCGAAAAATTAGCAAAAGCCAACCTTAAATTACAACTTGACAAATGTGAGTTTCTCAAGCAAGAAACCACATTTTTAGGACATGTTCTAACACCAGATGGAATAAAACCAAACCCTGAAAAAATTGAAGCCATTCAAAAATATCCAATTCCCACTAAACCAAAAGAAATAAAAGCTTTTCTTGGACTGACAGGATATTATCGTAAATTTATTCCAAACTTTGCAGACATAGCCAAACC????????????????????????????????????????????????????????????????????????
